# Supplementary material for: Genome-scale quantification and prediction of pathogenic stop codon readthrough by small molecules
Source: Nat Genet. 2024 Aug 22;56(9):1914–24. doi: 10.1038/s41588-024-01878-5 (PMC11387191; doi:10.1038/s41588-024-01878-5)
Supplement: Supplementary file 3 — Supporting data for Supplementary Fig. 1. [file 41588_2024_1878_MOESM3_ESM.xlsx]

## Sheet: Suppl_Fig1a_G418
mutation_identifier	RT	sd_RT	stop_type	response
CFTR_Q1313X	0.275677	0.0103605	taa	0
CFTR_E1104X	0.328825	0.0927013	taa
CFTR_Q493X	0.340569	0.0567006	tag	33
CFTR_R553X	0.656048	0.126209	tga	50
CFTR_G542X	0.707146	0.109827	tga	57
CFTR_W846X	0.724769	0.559364	tag	0
CFTR_W846X	0.820867	0.194321	tga
CFTR_W882X	0.831647	0.44313	tag	100
CFTR_R1162X	0.898098	0.068013	tga	50
CFTR_W1282X	0.909837	0.100447	tga	50

## Sheet: Suppl_Fig1a_SJ6986
mutation_identifier	RT	sd_RT	stop_type	response
CFTR_Q493X	0.406652	0.0843336	tag	0
CFTR_E1104X	0.688225	0.051078	taa
CFTR_R1162X	1.46081	0.190209	tga	33
CFTR_R553X	1.47565	0.177104	tga	50
CFTR_Q1313X	1.61599	0.434731	taa	57
CFTR_W846X	1.80119	1.09201	tag	0
CFTR_G542X	1.89479	0.463291	tga
CFTR_W1282X	2.2103	0.396906	tga	100
CFTR_W846X	2.27188	1.02932	tga	50
CFTR_W882X	2.53081	0.0684305	tag	50

## Sheet: Suppl_Fig1b_G418
mutation_identifier_short	Qualitative_response	Quantitative_response	RT	sd_RT
Q2526X	Yes	0.1459
R2905X	No	0
R3034X	No	0.0545	0.831106	0.00749115
Q555X	No	0.14	0.261957	0.0527157
Q555X	No	0	0.261957	0.0527157
K2791X	Yes	0.9514
R2870X	Yes	0.398	1.21133	0.180077
L654X	No	0
R1967X	No	0.3638	1.04391	0.216102
S147X	No	0
R3034X	No	0.1855	0.831106	0.00749115
R195X	No	0.0725	1.05697	0.324875

## Sheet: Suppl_Fig1b_SJ6986
mutation_identifier_short	Qualitative_response	Quantitative_response	RT	sd_RT
Q2526X	Yes	0.1459
R2905X	No	0
R3034X	No	0.0545	2.09928	0.239075
Q555X	No	0.14	0.872192	0.500358
Q555X	No	0	0.872192	0.500358
K2791X	Yes	0.9514
R2870X	Yes	0.398	2.27789	0.253233
L654X	No	0
R1967X	No	0.3638	1.89721	0.335071
S147X	No	0
R3034X	No	0.1855	2.09928	0.239075
R195X	No	0.0725	5.0779	0.111605
