# Supplementary material for: Genome-scale quantification and prediction of pathogenic stop codon readthrough by small molecules
Source: Nat Genet. 2024 Aug 22;56(9):1914–24. doi: 10.1038/s41588-024-01878-5 (PMC11387191; doi:10.1038/s41588-024-01878-5)
Supplement: Supplementary file 4 — Supplementary Table 1: Single-variant validation experiments. DMS and individual SRI-stimulated readthrough measurements for the 25 variants used for validation experiments. The s.d. across two replicates is provided. The ‘upper_limit_variant’ column indicates if the variant was tested on the first validation round or on the second round (to specifically define the upper limit of the assay). Supplementary Table 2: Readthrough compounds. All readthrough compounds were tested, along with the concentration and solvent used and the company/lab they were obtained from. For the compounds whose reported readthrough stimulation could not be reproduced in our assay (validated = ‘no’), the range of concentrations tested is provided. Supplementary Table 3: PTC dataset. Readthrough measurements for all PTC variants across all drugs and the untreated condition. Supplementary Table 4: Sequence features tested for readthrough association. All 47 sequence features whose role in readthrough regulation was tested during model generation. The first column shows the feature short name used throughout the paper, whereas the second column provides a more detailed explanation. Supplementary Table 5: TP53 and PTEN mutants. Readthrough measurements across all conditions for the nine highly prevalent PTEN (n = 4) and TP53 (n = 5) mutants addressed in Fig. 3d and Extended Data Fig. 3f. Supplementary Table 6: Clinical trials. A list of the 42 clinical trials testing readthrough compounds is revised in this manuscript. Relevant information such as the drug tested, the patient’s pathology, the number, age and gender of patients, the clinical phase and the availability of mutational data are provided. Supplementary Table 7: Predictions for the PTC drug-specific models. Observed and predicted readthrough measurements obtained across the ten rounds of cross-validation (90–10% training-testing data) during model training. The ‘treatment’ column indicates the PTC drug-specific model. Supplementary Ta [file 41588_2024_1878_MOESM4_ESM.xlsx]

## Sheet: Legends
Supplementary Table 1: Single variant validation experiments DMS and individual SRI-stimulated readthrough measurements for the 25 variants used for validation experiments. Standard deviation across two replicates is provided. The ‘Upper_limit_variant’ column indicates if the variant was tested on the first validation round or on the second round (to specifically define the upper limit of the ass…
Supplementary Table 2: Readthrough compounds All readthrough compounds tested, along with the concentration and solvent used and the company/lab they were obtained from. For the compounds whose reported readthrough stimulation could not be reproduced in our assay (Validated=’no’), the range of concentrations tested is provided.
Supplementary Table 3: PTC dataset Readthrough measurements for all PTC variants across all drugs and the untreated condition.
Supplementary Table 4: Sequence features tested for readthrough association All 47 sequence features whose role in readthrough regulation was tested during model generation. First column shows the feature short name used throughout the paper, whereas the second column provides a more detailed explanation.
Supplementary Table 5: TP53 and PTEN mutants Readthrough measurements across all conditions for the nine highly-prevalent PTEN (n=4) and TP53 (n=5) mutants addressed in Fig. 3d and Extended Data Fig. 3f.
Supplementary Table 6: Clinical trials List of the 42 clinical trials testing readthrough compounds revised in this manuscript. Relevant information such as the drug tested, the patients’ pathology, the number, age and gender of patients, the clinical phase and the availability of mutational data are provided.
Supplementary Table 7: Predictions for the PTC drug-specific models Observed and predicted readthrough measurements obtained across the 10 rounds of cross validation (90%-10% training-testing data) during model training. The ‘treatment’ column indicates the PTC drug-specific model.
Supplementary Table 8: Predictions for the PTC pan-drug model Observed and predicted readthrough measurements obtained across the 10 rounds of cross validation (90%-10% training-testing data) during model training for the PTC pan-drug model.
Supplementary Table 9: PTC drug-specific models coefficients Model coefficients for the PTC drug-specific models. The ‘fold’ columns show the coefficients obtained in each cross validation round. The ‘mean’, ‘sd’ and ‘ci95’ columns show the mean, standard deviation and 95% confidence intervals across the 10 folds. A two-sided t-test was performed to interrogate the null hypothesis that the coeffi…
Supplementary Table 10: PTC pan-drug model coefficients Model coefficients for the PTC pan-drug model. The ‘fold’ columns show the coefficients obtained in each cross validation round. The ‘mean’, ‘sd’ and ‘ci95’ columns show the mean, standard deviation and 95% confidence intervals across the 10 folds. A two-sided t-test was performed to interrogate the null hypothesis that the coefficient equal…
Supplementary Table 11: NTC dataset Readthrough measurements for all NTC variants across all drugs and the untreated condition.
Supplementary Table 12: Predictions for the NTC drug-specific models Observed and predicted readthrough measurements obtained across the 10 rounds of cross validation (90%-10% training-testing data) during model training. The ‘treatment’ column indicates the NTC drug-specific model.
Supplementary Table 13: NTC drug-specific models coefficients Model coefficients for the NTC drug-specific models. The ‘fold’ columns show the coefficients obtained in each cross validation round. The ‘mean’, ‘sd’ and ‘ci95’ columns show the mean, standard deviation and 95% confidence intervals across the 10 folds. A two-sided t-test was performed to interrogate the null hypothesis that the coeff…
Supplementary Table 14: Primers List of primers used for plasmid generation and library preparation.

## Sheet: Supp_Table 1
Variant	Upper_limit_variant	DMS_RT_SRI	DMS_sd_RT_SRI	Validation_RT_SRI	Validation_sd_RT_SRI
MSH2_Q377X	no	0.64	0.2	0.2	0
DMD_R1051X	no	5.5	0.86	4.77	0.05
SLC2A2_R301X	no	3.42	0.17	3.4	0.05
FKTN_R307X	no	4.42	0.85	4.26	0.03
PAX6_R217X	no	3.38	0.01	3.33	0.09
PKD2_R361X	no	1.74	0.74	0.47	0.01
LDLR_W618X	no	4.42	0.4	4.13	0.14
FGA_R168X	no	6.21	0.12	19.17	0.05
EPHA5_R853X	no	3.5	0.32	1.85	0.06
GLI1_R380X	no	4.77	0.21	2.9	0.06
CBL_R206X	no	3.17	0.22	2.94	0.01
FYN_R161X	no	5.1	1.31	5.19	0.05
DEPDC5_R286X	no	6.18	0.17	6.4	0.08
ITGA2B_Q540X	no	4.29	0.62	3.73	0.08
PALB2_E878X	no	0.86	0.05	0.3	0
EYS_C1008X	yes	6.71	0.82	13.19	0.06
KMT2B_Q3860X	yes	6.51	0.06	7.98	0.24
NPHS2_R138X	yes	5.9	0.04	10.21	0.05
CDKN2A_W15X	yes	7.03	0.08	11.54	0.03
ABCC6_R1164X	yes	6.42	0.14	10.46	0.02
DYNC2H1_R3525X	yes	5.46	0.12	5.6	0.03
BRIP1_W63X	yes	6.6	0.12	5.85	0.03
KCNH2_W467X	yes	6.1	0.11	5.77	0.05
MLH1_G517X	yes	5.81	0.27	6.34	0.02
PLEC_R2429X	yes	7.38	0.05	9.51	0.02

## Sheet: Supp_Table  2
Drug	Concentration	Solvent	Validated	Company
Gentamicin	5mg/mL	Water	Yes	Gibco
Geneticin (G-418)	10mg/mL	Water	Yes	MedChem
Clitocine	2.5uM	DMSO	Yes	MedChem
2,6-DAP	50uM	DMSO	Yes	Sigma-Aldrich
SRI-41315	7.5uM	DMSO	Yes	Provided by Bedwell's lab (https://www.nature.com/articles/s41467-021-24575-x)
SJ6986	5uM	DMSO	Yes	MedChem
CC-90009	50uM	DMSO	Yes	MedChem
5-Fluoruridine (FUr)	10uM	Water	Yes	Sigma-Aldrich
ELX-02	0.5-2 mg/mL	Water	Yes, but no used in the assay for price reasons	MedChem
Paromomycin	50-2000 ug/mL	Water	No	MedChem
Pyranmycin (TC007)	30-2000 ug/mL	Water	No	Provided by Chang's lab (https://pubmed.ncbi.nlm.nih.gov/12489940/)
KI-06	30-500 ug/mL	Water	No	Provided by Chang's lab
KI-07	30-500 ug/mL	Water	No	Provided by Chang's lab
Ataluren	0.1-400ug/mL	DMSO	No	MedChem, Selleckchem
RTC13	5-200 uM	DMSO	No	Sigma-Aldrich
RTC14	5-200 uM	DMSO	No	Sigma-Aldrich
Tylosin	1-100 ug/mL	DMSO	No	MedChem
Josamycin	1-100 uM	DMSO	No	MedChem
Erythromycin	0.25-2000 ug/mL	DMSO	No	MedChem
Azithromycin	1-500 ug/mL	DMSO	No	MedChem
Escin	5-200 uM	DMSO	No	Sigma-Aldrich
Amlexanox	10uM-250 uM	DMSO	No	MedChem

## Sheet: Supp_Table 3
		nt_seq	GENEINFO	mutation_identifier	stop_type	down_123nt	up_123nt	FUr	Gentamicin	CC90009	G418	Clitocine	DAP	SJ6986	SRI	Untreated
		aaaaaaaagcctggtgagactttcttcatgtgttcctgtagctctgatgagtgcaatgacaacatcatcttctgagaagaatataacaccagcaatcctgacttgttgctagtcatatttcaagtgacaggcatcagcctcctgccacat	TGFBR2	TGFBR2_S150X	tga	gaa	ttc	0.413	0.289	0.559	1.076	1.877	3.631	2	1.442	0.175
		aaaaaaaataccgtggatgacatttcagagagtctgcggcaaggaggaggcaagttaaactttgacgaactttgacaagatctcaaagggaagggccatactgatgcagagattgaggcaatattcacaaagtacgaccaagatgga	PKD2	PKD2_R742X	tga	caa	ctt	0.606	0.963	0.832	>3.2	2.176	3.963	4.129	2.937	0.223
		aaaaaaatctcaggctctgatgctaggcagctttatgccatgaaggtattgaagaaggccacactgaaagtttgagaccgagttcggacaaaaatggaacgtgatatcttggtagaggttaatcatccttttattgtcaagttgcat	RPS6KA3	RPS6KA3_R110X	tga	gac	gtt	0.394	0.286	0.343	1.092	2.038	1.996	1.162	1.104	0.172
		aaaaaacaaaagaaggtacaggagcaggtgcacaaggtaagttcccgctgtgaagaggaaagccttctagcctgaggtcgatctagtgctcagaacaagcaggtggacgagaattctttgatttcaaccaaagaagagcctccagtt	NSD1	NSD1_R1320X	tga	ggt	gcc	0.311	0.208	0.25	0.552	1.681	2.243	1.23	1.062	0.169
		aaaaaagctgacttttccacaaaagacatttatcaggacctcaaccggttgttgaaaggcaaaaagggagagtagatgaatagtgctgtattgccagaaatggagaatcaggttgcagtttcatcactgtctgcggtaatcaagttt	MSH2	MSH2_Q252X	tag	atg	gag	0.449	0.177	0.419	0.352	0.294	0.451	1.232	1.107	0.179
		aaaaaagtaattaaaatggaacaacagtatgaatcttcatctgatggcactgaaaagttacctgagcgagaataaatttgtcattttcctaagggcataaaacaaattaagaatggaacaactgatggagaaaagaaaagtaaaaaa	ATRX	ATRX_E1024X	taa	att	gaa	NA	NA	NA	0.297	1.31	NA	NA	NA	NA
		aaaaaatggcgggaacttgcaaccaacctcaatgtgggcacatcaagcagtgctgccagctccttgaaaaagtagtatatccagtgtctctatgcctttgaatgcaagattgaacggggagaagaccctcccccagacatctttgca	ARID1A	ARID1A_Q1095X	tag	tat	aag	0.289	0.215	0.268	0.594	0.271	0.704	1.722	1.142	0.176
		aaaaaccaggtgctcagcttatcccggctaatggttagaattgaaactttggagcagaaacttacctgtctgtaactcatacagaacacacactcacagtcctgcctgaagtcctttctggaacgtcatgggctgtctttgttgtgg	SETD2	SETD2_E1756X	taa	ctc	ctg	0.313	0.209	0.369	0.386	2.341	0.801	2.525	2.081	0.173
		aaaaagaaactatttgctccttggcgaggactccaagaactcactgatgcacgccgagttgaactgaagaaatgagtggatgactatgtcagaagacatttgggctctccaatgtcagatgtggtcagtagggagctccatgcccaa	IQCB1	IQCB1_R461X	tga	gtg	aaa	0.291	0.185	0.421	0.553	2.035	3.975	1.956	1.545	0.174
		aaaaagaagactaaagcagttgcagataataatgaagatgttgatggtgatggtgttcatgaaataacaagctgagatagcccggtttatcccaaatgtttgcttgatgatgaccttgtcttgggagtttacattcaccgaactgat	AHI1	AHI1_R329X	tga	gat	agc	0.27	0.223	0.354	1.462	1.52	2.264	1.184	0.966	0.174
		aaaaagatcacaagagaacttgttcagaccgttttagcacggaaacctaaaatgtgcagcttccttgagtggtgagatctgaagattgtttacaaaagatatgctagtctgtatttttgctgtgctattgaggatcaggacaatgaa	AP1S2	AP1S2_R52X	tga	gat	tgg	0.397	0.235	0.283	0.698	1.383	1.936	1.076	0.62	0.163
		aaaaagcggtggcagcgtttaaaccaaaggcgcactaaacctcgtaagcgcatgaacagatttaaagagaaataaaactctgagtgtgcctttagggtcttacttcctagtgaccctgtgcaggaggggcgggatgagtttccagag	NSD1	NSD1_E1181X	taa	aac	aaa	0.322	0.187	0.362	0.276	1.629	0.366	2.107	1.334	0.17
		aaaaagctatacatggtgccttatgtggatttggaacaccaaggaacctactggtgtcatgtatataatgattgagacagtcaagatagcaagaaggtagaaatcatcataggaagaacagatgaggcagtggagtgcactgaagat	MALT1	MALT1_R296X	tga	gac	gat	0.262	0.267	0.53	0.695	1.902	3.374	2.247	1.83	0.165
		aaaaaggctgcttgtgaattttctgagacggatgtaacaaatactgaacatcatcaacccagtaataatgattagaacaccactgagaagcgtgcagctgagaggcatccagaaaagtatcagggtagttctgtttcaaacttgcatgat	BRCA1	BRCA1_LNAX	tag	aac	gat	0.271	0.196	0.354	0.401	0.29	0.75	1.357	1.001	0.172
		aaaaatattttcccttatcatgaagtcacagtaaaaagacatggaaaggctataaaggtctcatatgatgagtagaacagaaaaatacaagacaactttgaaaagctatttcatgtttccgaagacccttcagatttaaatgaaaagcat	AGL	AGL_W1327X	tag	aac	gag	0.294	0.174	0.771	0.354	0.283	0.397	2.53	1.419	0.175
		aaaaatgatcttgacaaagcaaataaagacaaagccaaccgatacttttctccaaattttaaggtgaagctgtagttcacaaaaacagtagaggagccgtcaaatccagaggctagcagttcaacttctgtaacaccagatgttagtgat	PTEN	PTEN_Y346X	tag	ttc	ctg	0.362	0.193	0.248	0.339	0.247	0.487	0.687	0.611	0.165
		aaaaatggagacctttcctttttagtgaaagtagatagtgaaattaataaagatctagaacgctctatgagatagctgcaagcaactcatgcagaaacggtgcaagagctggaaaagacaagaaacatgctaattatgcaacacaaa	RPGRIP1L	RPGRIP1L_E497X	tag	ctg	aga	0.422	0.211	0.472	1.024	0.626	0.573	1.531	1.173	0.151
		aaaaatgtaatgaaaaatatcatggctggattgcaacaaaccaacagtgaaaagattctcctgagctgggtctgacaatcaactcgtaattatccacaggttaatgtaatcaacttcaccaccagctggtctgatggcctggctttg	DMD	DMD_R145X	tga	caa	gtc	0.891	0.651	1.176	2.37	2.108	>4.5	4.33	4.782	0.339
		aaaaccaacgaacagtctcctcacagccaaattcaccacagtactccaatccgaaaccaagtgcccgcattatagcccatcatgagccctggtcttctttctccccagcttagtccacaacttgtaaggcaacaaatagccatggcc	SATB2	SATB2_Q231X	tag	ccc	tta	0.867	0.358	0.87	1.896	0.455	0.978	2.697	2.402	0.213
		aaaaccactctggctgcaaagttatctgctaagaaacaggcatccatatacagagatgaaaatgatgatttttaagtagagaagaaaagaattcgacccttagaaactacacagcagattagaaaacgtcattgctttggaacagaa	BRIP1	BRIP1_Q155X	taa	gta	ttt	0.342	0.199	0.221	0.348	1.397	0.408	0.397	0.418	0.175
		aaaaccactgaaaacattcctggcggagctgaggaaatctctgaggtgctagattcacttgaaaatttgatgtgacattcagaggataacccaaatcagattcgcatattggcacagaccctaacagatggcggagtcatggatgag	DMD	DMD_R1314X	tga	cat	atg	0.528	0.232	0.629	1.707	1.821	3.528	3.989	3.245	0.182
		aaaacctatgacatgctaaaggctggcacaactgccacttatgaaggtcgctggggaagaggaacagcacagtagagctcccagaagtccgtggaagaaaggtccttgaggcatcctctgaggagactggagatttctcctgacagcagt	PKP2	PKP2_Y130X	tag	agc	cag	0.332	0.198	0.377	0.3	0.265	0.539	1.71	1.425	0.169
		aaaacgaatatgcccatgctgctaccacatcctcaccagcatttcctaaaaggccttttaagagcacctttctgatgttaccacttcatctttcactcaagtactcatctcggatcaggaatcccatgtgctcagccgtttaattct	MMAA	MMAA_R22X	tga	tgt	ttc	0.287	0.205	0.63	1.018	0.843	3.747	1.557	1.213	0.168
		aaaacgttattcagggagaacggctccaagccaagggccatcgtggtggatcctgttcatggcttcatgtactgaactgactggggaactcccgccaagatcaagaaagggggcctgaatggtgtggacatctactcgctggtgactgat	LDLR	LDLR_W618X	tga	act	tac	0.375	0.205	0.662	0.727	2.018	3.93	5.01	4.419	0.173
		aaaactgaaaatctcaaaaaacgcggagaagatgggcttcatgggattgtgagctgcactgcttgtggacaataggtcaatcattttcaaaaagattccatttatagacacccttcattgcaagttcttatttgtaagaattgcttt	ATRX	ATRX_Q177X	tag	gtc	caa	0.515	0.174	0.367	0.613	0.318	0.405	1.555	1.501	0.17
		aaaacttcacgaaaacctcgtgaagagcgagatgtgtctcaatgtgaaagtgtcgcttccactgtttctgcttaggaggatgaagatattgaagcctccaatgaagaagaaaatccagaagacagcgaagttgaagctgtcaagccc	NCOR1	NCOR1_Q709X	tag	gag	gct	0.303	0.24	0.279	0.521	0.455	1.386	0.678	0.725	0.264
		aaaagaaaaccttaccatgtggaaagcagcacattgtctaatagaaaccaagccggcaaaagtactgctttgtagtctcaccacagatctaacagcaaggacatccagaacctgagtgtaggcctgccccgggctgacgaaggtctc	CDKL5	CDKL5_Q336X	tag	tct	ttg	0.26	0.212	0.192	0.279	0.741	1.14	0.389	0.635	0.165
		aaaagaactatagacttcgtgcatcaagttgagaagctttatttgggacatttccaagaaaatatgcaaatctagtcatttcccaggtactggataaaggaacaagattttttcaagcacaagtctgttttggactcattcctgaaa	SPG11	SPG11_Q811X	tag	tca	atc	0.298	0.201	0.223	0.371	0.261	0.597	0.369	0.325	0.168
		aaaagacaagcgaaacctgccgcagacgaagggttttgggattgtagcgtctgcaccttcagaaacagtgcttaagcctttaaatgcagcatctgcgatgtgaggaaaggcacctccaccagaaaacctcggatcaattctcagctg	RYBP	RYBP_E125X	taa	gcc	gct	0.284	0.207	0.351	0.282	0.874	0.585	2.595	1.847	0.166
		aaaagatctcagattgctataactgaaggtatatttgaacttccaaatctcacaattcaagctacaagagcatagacacttctcttgcaagcaatatatcaaagttggtctcatcttggaaatgtcagctcttccgcagtgattgaa	VPS13B	VPS13B_Q804X	tag	aca	gca	0.37	0.165	0.262	0.443	0.424	0.241	0.904	0.638	0.185
		aaaagcagcgcagatagcacttcagctcggccatctcagatcccaactccagtgaataacaacacaaagaagtgagattccaaaactgacagcacagaatccagtggaacccaaagtcctaagcgccattctgggtcttaccttgtg	APC	APC_R2816X	tga	gat	aag	0.272	0.214	0.376	0.478	1.942	3.03	1.375	1.096	0.167
		aaaagcgggcagccccacccccggctggcacgaggcgagagctacacgtgtggttacaagcctttccgctgctaggtgtgtaactactccacaactaccaaaggcaacctcagtattcatatgcagtctgacaagcatctcaacaac	ZFHX3	ZFHX3_E729X	tag	gtg	tgc	0.429	0.185	0.292	0.391	0.313	0.577	0.743	0.681	0.198
		aaaaggaagaattctattctcaatccaatcaactctatacgaaaattttccattgtgcaaaagactcccttataaatgaatggcatcgaagaggattctgatgagcctttagagagaaggctgtccttagtaccagattctgagcag	CFTR	CFTR_Q720X	taa	atg	tta	0.362	0.206	0.365	0.32	2.346	0.581	2.078	1.549	0.17
		aaaaggagcctacaagaaagtacgagatttagtcaacttgttgaagagctattgaaaatcatttgtgctttttagcttgacacaggtttggagtatgcaaacagctataattttgcaaaaaaggaaaataactctcctgaacatcta	BRCA1	BRCA1_QNAX	tag	ctt	ttt	0.381	0.216	0.345	1.245	0.307	0.399	1.003	0.937	0.166
		aaaaggaggagactttccaatcttccaactgtagatcctattgccgtgtgccatgaactctataataccatctgagactataaggatgaacagggcagacttctctgtgagctcttcattagggcaccaaagcgaagaaatcaacca	PBRM1	PBRM1_R58X	tga	gac	atc	0.332	0.192	0.34	0.531	1.909	2.872	1.216	1.101	0.159
		aaaagtatctttttgaaagttaaagtacatgaaaatgtagaaaaagaaacagcaaaaagtcctgcaacttgttaaacaaatcagtccccttattcagtcattgaaaattcagccttagctttttacacaagttgtagtagaaaaacttct	BRCA2	BRCA2_Y1655X	taa	aca	tgt	0.293	0.256	0.595	0.242	0.972	0.71	0.81	0.349	0.645
		aaaagtatctttttgaaagttaaagtacatgaaaatgtagaaaaagaaacagcaaaaagtcctgcaacttgttagacaaatcagtccccttattcagtcattgaaaattcagccttagctttttacacaagttgtagtagaaaaacttct	BRCA2	BRCA2_Y1655X	tag	aca	tgt	0.608	0.204	NA	0.724	0.439	0.177	0.505	0.309	0.171
		aaaagtgaaaacttattgggaaaacagattgatcacttattcattagtaatttaccagagattgtggtggagtaattgatgacgttacatgagccagcaaattctagtgccagtcagagcactgacctctgtgacttttcaggggattat	ATM	ATM_L1347X	taa	ttg	gag	0.341	0.193	0.236	0.258	1.679	0.916	0.518	0.732	0.166
		aaaagtgctattttcaaaggggaattgaaaccagaggcagctaaaatgctgctgcaaaattattctaaaatataggagaatgtagaagagttaatggactttttccaggctagtaagaggtatcatctaagtaaaagatttggccac	EVC2	EVC2_Q490X	tag	gag	ata	0.307	0.319	0.205	0.237	0.416	0.635	0.742	0.486	0.17
		aaaatattcatggcttcagaaatacttccaccgacattgagatatatttatgggtgtttacagaaatctgtttagcataagtggcctacaaataccaccatgagaacaagagttgttagtggttttgtttttcttcgactcatctgt	RASA1	RASA1_Q882X	tag	cat	gtt	0.597	0.269	0.253	1.541	0.317	0.48	0.818	0.733	0.165
		aaaatcaaacaagatatatattgttatgatctcattcaatattgcctcttggtcctcagtcaagattattcttgaatccagggtggttggactacaatttcccagcttacacagatattaagccattgctgtgtgggcttggagcca	IQCB1	IQCB1_R72X	tga	atc	tct	0.295	0.224	0.446	0.912	2.05	3.969	2.708	1.624	0.162
		aaaatccagaagctgaccaaggcagtggccacgtaccatgccaacacggagcgggagcagaagaaagagaactagcggatcgagaaggagcgcatgcggaggctcatggctgaagatgaggaggggtaccgcaagctcatcgaccag	SMARCA4	SMARCA4_E520X	tag	cgg	aac	0.309	0.199	0.555	0.752	0.309	0.992	2.068	2.053	0.208
		aaaatccatgagcatgggacagaatgggcctcttctccatgtagtgtgtgctcttgcaatcatggggaagtctgatgtaccccccaaccatgcccaccgctgtcatgtggacaccaggagctggcattcatccctgaaggaagctgc	FRAS1	FRAS1_R124X	tga	tgt	gtc	0.286	0.207	0.309	0.905	1.184	2.31	1.12	0.906	0.176
		aaaatcgcttggagggcggcaaagcctttgctgatgggaaaaatcctgtacactcctgattcacctgcagcatgaaggatactgaagaatgccaactcaacttttgaagaactggaacacgttaggaagttggtcaaagcctgggaa	ABCA4	ABCA4_R408X	tga	agg	gca	0.366	0.228	0.631	1.041	2.151	4.352	3.66	2.841	0.183
		aaaatgaaaagaaagttggaccatggttctgaggtccgctctttttctttgggaaagaaaccatgcaaagtctgagaatatacaagtaccactgggcttgtaccatgttcagcaacaccaacaacttttggggacctcagagcagccaat	FBXW7	FBXW7_S191X	tga	gaa	gtc	0.276	0.193	0.225	0.641	1.912	1.732	1.461	0.971	0.162
		aaaatgatcaagggttacatgcagcaacacaacatcccccagagggaggtggtcgatgtcaccggcctgaactagtcgcacctctcccagcatctcaacaagggcacccctatgaagacccagaagcgtgccgctctgtacacctgg	HNF1B	HNF1B_Q147X	tag	tcg	aac	0.317	0.222	0.219	0.346	0.287	0.61	0.718	0.742	0.166
		aaaatgccatgttactttgatcttattgaagaaaatgtttatttaacagaaagaaagaagaataaatctcattgagatattaagcgaatgcagtgtgagtgtacacctctttctaaagatgaaagagctcaaggtgaaatagcatgt	SETD2	SETD2_R1492X	tga	gat	cat	0.603	0.24	0.269	0.428	1.891	1.678	1.969	1.186	0.168
		aaaatgcccaaaaaatcctccttaggtagtatgccattttcatcagattttgaggattttgactacagctcttaggatgcaatgtgctatctggatcctagcaaagctgttgaagaagatgactttgtggtggggttctggaatccatat	DICER1	DICER1_W1506X	tag	gat	tct	0.365	0.181	0.372	0.54	0.298	0.509	0.806	1.018	0.174
		aaaatgcctattggatccaaagagaggccaacattttttgaaatttttaagacacgctgcaacaaagcagattaaggaccaataagtcttaattggtttgaagaactttcttcagaagctccaccctataattctgaacctgcagaagat	BRCA2	BRCA2_L24X	taa	gga	gat	0.273	0.187	0.278	0.301	2.188	0.665	1.007	0.99	0.159
		aaaatgcctattggatccaaagagaggccaacattttttgaaatttttaagacacgctgcaacaaagcagattgaggaccaataagtcttaattggtttgaagaactttcttcagaagctccaccctataattctgaacctgcagaagat	BRCA2	BRCA2_L24X	tga	gga	gat	0.291	0.228	0.425	1.089	1.773	2.852	1.672	1.545	0.177
		aaaatgctgaatgagcatgattttgaagtcagaggagatgtggtcaatggaagaaaccaccaaggtccaaagtgagcaagagaatcccaggacagaaagatcttcagggggctagaaatctgttgctatgggcccttcaccaacatg	BRCA1	BRCA1_R1455X	tga	gca	aag	0.34	0.185	0.439	0.581	1.82	3.055	2.021	1.17	0.164
		aaaatggccgagaatgtggtggaaccggggccgccttcagccaagcggcctaaactctcatctccggccctctaggcgtccgccagcgatggcacagattttggctctctatttgacttggagcacgacttaccagatgaattaatcaat	EP300	EP300_S24X	tag	gcg	ctc	0.28	0.179	0.602	0.675	0.3	0.574	0.558	0.629	0.205
		aaaatgtttcacttttgggtaaatacattcttcataccaggaccagaggaaacctcagaaaaagtagaaaattgaagtctatgtgatcaagaaatcgatagcatttgcagtatagagcgtgcagataatgacaaggaatatctagta	PTEN	PTEN_G293X	tga	agt	aat	0.354	0.178	1.087	1.084	1.559	2.966	1.552	0.975	0.182
		aaaattgaagttaataaaaatcaatttgctctaattgaaggaaaaaacaaaactgtaagtacccttgttatctaagcggcaaatgtgtcagctttgtacaaatgtgaagcggtcaacaaagtcgggagaggagagagggtgatctcc	KDR	KDR_Q520X	taa	gcg	atc	0.308	0.18	0.218	0.246	1.354	0.516	0.346	0.346	0.165
		aaacaacagttggtattaggaaccaaagtgtcacttgttgagaacattcatgttttgggaaaagaacaggcttaacctaaaaacgtaaaaatggaaattggtaaaactgaaactttttctgatgttcctgtgaaaacaaatatagaagat	BRCA2	BRCA2_S2186X	taa	cct	gct	0.824	0.342	0.15	1.461	1.272	0.236	NA	0.516	0.209
		aaacaacagttggtattaggaaccaaagtgtcacttgttgagaacattcatgttttgggaaaagaacaggcttgacctaaaaacgtaaaaatggaaattggtaaaactgaaactttttctgatgttcctgtgaaaacaaatatagaagat	BRCA2	BRCA2_S2186X	tga	cct	gct	0.597	0.326	1.032	3.139	1.725	4.05	1.756	1.655	0.18
		aaacaagaaaacgaaaaaccccttccagaaaacatggatgcatttgaaaaagtgagaacaaaattagaaacatagccacaagaagaatatgaaatcatcaatgtggaagttaaacatggtggttttgtttattaccaagaaggttgt	PREPL	PREPL_Q103X	tag	cca	aca	0.375	0.177	0.298	0.391	0.483	0.427	1.316	1.126	0.162
		aaacaagagaagatggcgtgtagagataagagcatgcaagaccgcttgagactgggccactttactactgtctgacacggagcctcatttactgaacagtggacagatggttatgcttttcagaatcttatcaagcaacaggaaagg	TLK2	TLK2_R154X	tga	cac	gtc	0.533	0.398	0.744	2.94	1.972	3.633	4.057	3.402	0.176
		aaacaaggagactccataaaggcatatggtgctgggctcctgtcatcctttggtgaattacagtactgcttatgagagaagccaaagcttctccccctggagctggagaagacagccatccaaaattacactgtcacggagttccagcat	PAH	PAH_S359X	tga	gag	tta	0.382	0.306	0.613	1.432	1.861	3.781	3.03	1.797	0.167
		aaacaatcgggagaagatagcaagatgctagtgtgtgatacgtgtgacaaagggtatcatactttttgtctttaaccagttatgaaatcagtaccaaccaatggctggaaatgcaaaaattgcagaatatgtatagagtgtggcaca	KMT2C	KMT2C_Q419X	taa	cca	ctt	0.417	0.19	0.346	0.84	1.632	1.672	0.767	0.699	0.17
		aaacacaaacacaaaaacaaggagaagggacagtgttccatcagccaagagctgaagttgaaaagttttacttaagaatatgaggactccaagcagaagtcagataaggctatactgttagagaatgatctttccactgaaaacaagctt	ANKRD11	ANKRD11_Y659X	taa	gaa	act	0.306	0.201	0.264	0.31	1.008	0.6	0.34	0.222	0.186
		aaacacaagggagaggaacaccgaaaagctttggaggatttcactcttgataatattctttctcatatttattagtttcgctgtcgtgactacacagagttactggcacaagtttatcttcttccagatttcctttcagaacactcaaat	RAD51C	RAD51C_YNAX	tag	ttt	tat	0.372	0.167	0.289	0.384	0.264	0.542	1.843	1.735	0.172
		aaacaccagaaattattgttggcagtttttgtgactcctcttactgatcttcgttctgacttctccaagttttaggaaatgatagaaacaactttagatatggatcaggtggaaaaccatgaattccttgtaaaaccttcatttgat	MSH2	MSH2_Q451X	tag	gaa	ttt	0.501	0.205	0.379	0.789	0.386	0.888	0.905	0.783	0.167
		aaacagaacaagatgctaaaaaaggacaaaatgtttcacttttgggtaaatacattcttcataccaggaccataggaaacctcagaaaaagtagaaaatggaagtctatgtgatcaagaaatcgatagcatttgcagtatagagcgt	PTEN	PTEN_E284X	tag	gaa	cca	0.601	0.181	0.242	0.286	0.321	1.324	1.034	0.933	0.172
		aaacagcagaagaaggcatgccctaactgtcattctgctttggagttgattccttgtcgagggcacagcggataacccgtaaccaacttttggcggcttgatggcaacgcgatcttttttcaggccaagggagttcatgatcatccaagt	GCM2	GCM2_Y136X	taa	ccc	gga	0.339	0.261	0.351	1.248	2.006	0.787	0.802	0.703	0.17
		aaacaggagagccccgccccagagccacccactcagcacagctatacctacaatgtctccaatctggatgtgtgacagctctcggccccacctcctgaagaaccctccccgcccccttcccccttggcaccttctcctgccagtccc	KMT2B	KMT2B_R4904X	tga	cag	gtg	0.546	0.895	NA	NA	NA	NA	>5.5	NA	0.286
		aaacagttccctacagcttttgaattcaatgaacaatttttgattataattttggatcatctgtatagttgctgatttggtactttcttattcaactgtgaatctgctcgagaaagacagaaggttacagaaaggactgtttcttta	MTM1	MTM1_R474X	tga	ttt	tgc	0.298	0.194	0.381	0.905	1.377	1.606	1.095	0.99	0.172
		aaacataaagttaaaccagatagtaaagcattccacttgcttcagaagctgcttaccatggacccaataaagtgaattacctcagaacaggctatgcaggacccctatttcttagaagacccacttcctacatcagacgtttttgcc	CDK8	CDK8_R323X	tga	att	aag	0.372	0.19	0.48	0.465	1.852	3.277	2.929	2.553	0.166
		aaaccaaaagccaaggtagtggtgatcttcctttttctgggcttgctgggggtcagcctttatggcaccacctgagtgagagacgggctggaccttacggacattgtacctcgggaaaccagagaatatgactttattgctgcacaa	PTCH1	PTCH1_RNAX	tga	gtg	acc	0.353	0.186	0.262	0.636	0.813	1.516	0.862	0.651	0.171
		aaaccagaggtagccagaagaagcagaataactaaaaatgtgcctaaacaaagctctcagcttgatgaggattgaacagaggctgcaaatagaataatatgtactatcagaagtaggagacctcagatggtcagaagtgttgaggca	ATM	ATM_R2598X	tga	aca	gat	0.559	0.437	0.601	1.17	2.291	2.805	3.484	2.168	0.172
		aaaccaggacctgtcctccagtctgggcagggtctgcctggggttggaatcatgcctacggtgggtcagctttgagcacagctccaaggagtcctggccaaaaacccacagctgcggcacttaagtcctcagcagcagcagcagcta	KMT2B	KMT2B_R4198X	tga	gca	ctt	0.294	0.219	0.246	0.811	1.664	1.613	0.723	0.509	0.17
		aaaccaggggaaatgacagctctggtaggacccagtggagctggaaaaagtacagcactgcaactcattcagtgattctatgacccctgtgaaggaatggtgaccgtggatggccatgacattcgctctcttaacattcagtggctt	ABCB11	ABCB11_R470X	tga	ttc	cag	0.268	0.209	0.336	0.821	2.072	3.01	1.361	1.026	0.169
		aaaccaggtttcatacacagtccatggaaaagtgcatacatcagacagcacagaattgatactaactggaggtgaggagaactcaaatctcctaaggtgctgaaaggacatgatgatcatgtgatcacatgcttacagttttgtggt	FBXW7	FBXW7_R367X	tga	gga	agg	0.329	0.209	0.19	0.417	0.584	1.333	0.294	0.235	0.172
		aaaccatacaagaatggccaactctcgaaagttatgattattgagaattcacacgtgaagaaagatgacatctagccctcagggggccaaatgactgtcaaagatctcacagcaaaatacacagaaggtggaaatgccatattagagaat	CFTR	CFTR_W1204X	tag	ccc	atc	0.349	0.218	0.54	0.625	0.241	1.028	0.954	0.899	0.176
		aaaccatacaagaatggccaactctcgaaagttatgattattgagaattcacacgtgaagaaagatgacatctgaccctcagggggccaaatgactgtcaaagatctcacagcaaaatacacagaaggtggaaatgccatattagagaat	CFTR	CFTR_W1204X	tga	ccc	atc	0.333	0.238	1.347	2.324	2.18	3.953	2.137	1.871	0.18
		aaacccaaacaagaatacctgaatccagtggaggagaacccttttgtttctcggagaaaaaatggagacctttaagcattggataatcccgaatatcacaatgcatccaatggtccacccaaggccgaggatgagtatgtgaatgag	ERBB4	ERBB4_Q1181X	taa	gca	ctt	0.211	0.246	0.221	0.326	1.356	0.742	0.703	0.448	0.176
		aaacccaaagtgttttttattcaggcttgtcagggggataactaccagaaaggtatacctgttgagactgattgagaggagcaaccctatttagaaatggatttatcatcacctcaaacgagatatatcccggatgaggctgactttcat	CASP8	CASP8_S375X	tga	gag	gat	0.475	0.294	0.344	0.961	2.071	2.451	1.204	1.113	0.178
		aaacccaagctagtggtgaagcctccaggcagcagcctcaatggggttcaccccaaccccactcccattgtctagcggctgccggcctttctagacaatcacaattatgccaagtcccccatgcaggaggaagaagacctggcggca	BAP1	BAP1_Q355X	tag	cgg	gtc	0.271	0.183	0.281	0.401	0.268	0.751	1.148	1.063	0.187
		aaacccctgtccagtcagccccaggccattgtcacagaggataagacagatatttctagtggcagggctaggtagcaagatgaggagatgcttgaactcccagcccctgctgaagtggctgccaaaaatcagagcttggagggggat	MLH1	MLH1_Q426X	tag	caa	agg	0.418	0.193	0.264	0.885	0.282	0.307	1.269	1.008	0.174
		aaacctgacacctccagttctttgctgacaagtcttaatcaactaggcgagaggcaacttctttcagtagtctagtggtctaaatcattgccaggttttcgaaacttacatattgatgaccagataactctcattcagtattcttgg	PGR	PGR_K731X	tag	tgg	gtc	0.316	0.187	0.231	0.397	0.275	0.617	0.639	0.517	0.167
		aaacgatactggaccaaaactattgaaaagaagttggctaatctcataaatgctgaagaacggagggatgtatgattgaaggactgcatgcggcgactgttctataactttgataaaaattacaaggactggcagtctgctgtagagtat	MSH6	MSH6_S1028X	tga	ttg	gta	0.364	0.266	1.073	1.658	1.661	2.225	0.881	0.814	0.184
		aaacgttggaaaaatttatattttatcttagagggtagtgatgcccaacttatttattttgaaagcgaaaaatgagctaccaaaccaaaaggattaatagatctcagtgtatgttctgtctatgtcgttcatgatagtctctttggc	RASA1	RASA1_R512X	tga	gct	aaa	0.284	0.183	0.281	0.35	1.619	2.192	1.03	0.739	0.169
		aaactacaggaggaaggagaggcttccagcaccaccagccccactgaggagacaacccagaagctgacagtgtgacacattgaaggctatgaatgtcagcccatctttctgaatgtcctggaagccattgagccaggtgtagtgtgtgat	AR	AR_S663X	tga	cac	gtg	0.411	0.327	0.633	1.322	2.034	4.068	3.768	3.759	0.169
		aaactcaagaatctcatgataacagaagcattgcttacgctgacggagaatatcatcatccccttttctgggtagcctgaaggagactacccaaaagcaaatggtttgctcgattttgacatattctacaacgtcactggatgcctaaat	PKP2	PKP2_W494X	tag	cct	ggg	0.308	0.216	0.237	0.496	0.285	0.305	0.644	0.559	0.16
		aaactcatcttggttcaggtcattccagtagtggctcggatgatctacgagatgttttctggtgatttcacatgatcctttgatagtggcagtgtccgcctgcagatctcaaccccagacatcaaggataacatcgttgctcagctg	IRF6	IRF6_R412X	tga	tcc	aca	0.312	0.221	0.234	0.637	1.358	2.435	0.78	0.541	0.172
		aaactcattaatgcccttcggcgatgttttttctggagatttatgttctatggaatctttttatatttagggtaagtcaccaaagcagtacagcctctcttactgggaagaatcatagcttcctatgacccggataacaaggaggaa	CFTR	CFTR_E92X	taa	gtc	ggg	0.367	0.231	0.249	0.252	0.617	0.97	0.451	0.287	0.171
		aaactctgccgagtggagcaggacctggccatgggcacagatgctgagggagagaagatcaaggaccctatgtgagccatcgtccccattctgctggatgccaatgtcagcacttatgacaaaatccgcatcatccttctctacatc	STXBP1	STXBP1_R388X	tga	gcc	atg	0.318	0.188	0.271	0.38	1.837	2.622	0.932	0.826	0.172
		aaactgaagatctcccctgaacaacactgggatttcactgcagaggacttgaaagaccttggagaaattggatgaggagcttatggttctgtcaacaaaatggtccacaaaccaagtgggcaaataatggcagttaaaagaattcgg	MAP2K4	MAP2K4_R110X	tga	gga	gga	0.319	0.189	0.235	0.46	0.964	1.355	0.509	0.629	0.188
		aaactgaatgaggatatcttcatagtggaccagcatgccacggacgagaagtataacttcgagatgctgcagtagcacaccgtgctccaggggcagaggctcatagcacctcagactctcaacttaactgctgttaatgaagctgtt	PMS2	PMS2_Q714X	tag	cac	cag	0.438	0.211	0.45	0.682	0.313	0.757	1.909	1.629	0.176
		aaacttctcaaccagaagaaagggccttcacagtgtcctttatgtaagaatgatataaccaaaaggagcctataagaaagtacgagatttagtcaacttgttgaagagctattgaaaatcatttgtgcttttcagcttgacacaggt	BRCA1	BRCA1_QNAX	taa	gaa	cta	0.32	0.195	0.349	0.295	1.521	1.151	0.857	0.605	0.187
		aaacttctccgggattattctgcagatgataccagaaaagtccacatgataacagagaatatcaatgcctcttgaagaagcattcataaaagggtgagtgagcgagaggctgctttggaagaaactcatagattactgcaacagttccct	DMD	DMD_W2670X	tga	aga	tct	0.374	0.281	0.376	0.795	1.184	2.755	1.324	0.967	0.184
		aaacttcttgaatccaatgatttagaccctggatttatgcccaagaagggggaccttggcctttctaaaaagtgatatgaagctggtcacctggagaatggcataactgaatcttgtgccacatcttattcaaaagattttggtggaggt	NSD1	NSD1_C1435X	tga	tat	aag	0.345	0.372	0.683	1.951	2.09	3.818	2.956	2.536	0.166
		aaacttggagttcgcttgtattaccgagtaatggaatccatgcttaaatcagaagaagaacgattatccatttaaaattttagcaaacttctgaatgacaacatttttcatatgtctttattggcgtgcgctcttgaggttgtaatg	RB1	RB1_Q471X	taa	aat	att	0.396	0.224	0.356	0.517	1.355	0.945	0.818	0.746	0.169
		aaactttatgaagaagcaggtgatgtgttcttcaatgggacccgccacaggcatcatgcagtggagtactactgagctggagctgttcctttagcaaggaggttgaaggcggtgagaactgagctccggattttcaataagctgaca	SH3TC2	SH3TC2_RNAX	tga	gct	tac	0.287	0.197	0.443	0.653	2.06	3.034	2.91	3.011	0.165
		aaagaaagcaaagaaagtcacctaaagtttacccaggatgtctactctgcggtagtgaaagagaattccacctaggccgaaacattagctgtcattactgctattgggaatccaatcaatgagcctttgttttatcacatcctcaac	FAT1	FAT1_E1994X	tag	gcc	acc	0.356	0.2	0.322	0.432	0.273	0.559	1.054	1.072	0.175
		aaagaaagtatactgaaaagagtgaaggatataggatacatctttaaagagaaatttgctaaagctgtgggatagggttgtgtcgaaattggatcacagcgatacaaacttggagttcgcttgtattaccgagtaatggaatccatg	RB1	RB1_Q436X	tag	ggt	gga	0.361	0.179	0.321	0.55	0.367	0.467	1.143	0.679	0.174
		aaagaaatagggcttctgacctgtgaagcaacagtcaatgggcatttgtataagacaaactatctcacacattgacaaaccaatacaatcatagatgtccaaataagcacaccacgcccagtcaaattacttagaggccatactctt	FLT1	FLT1_R224X	tga	caa	cat	0.337	0.455	0.883	2.068	2.29	3.436	2.486	2.796	0.168
		aaagaactacagccccaagtggaaggagtggataataaaatgagtcagtgcaccagctccaccattcctagctgaagtcaagagaaagaccctaaaattaagacagagacaagtgaagagggatctggagacttggataatctagatgat	NCOA3	NCOA3_S777X	tga	agt	agc	0.298	0.23	0.428	1.438	1.414	3.858	2.667	1.408	0.193
		aaagaacttcagtggaccttcataatgctgacctacctgaataacacactggtagaagattgtgtcaaagtttgatcagcagctgttacctgtttgaaaaacattttagccacaaagactggacatagtttctgggagatttataag	ATM	ATM_R1730X	tga	tca	gtt	0.364	0.206	0.196	0.841	0.883	1.248	0.482	0.357	0.18
		aaagaagaagttggtgcattggccaaagtattgcgcttatttgaggagaatgatgtaaacctgacccacatttaatctagaccttctcgtttaaagaaagatgagtatgaatttttcacccatttggataaacgtagcctgcctgct	PAH	PAH_E66X	taa	tct	att	0.3	0.185	0.207	0.451	1.456	0.629	0.637	0.525	0.173
		aaagaagaattttatagggctctgtgtgacactccaggtgtggatccaaagcttatttctagaatttgggtttaaaatcactatagatggatcatatggaaactggcagctatggaatgtgcctttcctaaggaatttgctaatagatgt	BRCA2	BRCA2_Y2621X	taa	aat	gtt	0.309	0.185	0.263	0.365	1.317	0.84	0.782	0.576	0.186
		aaagaagacatgtgtaatgagcagcaacaggagccagccaagatttcttcatttacttcactgaaagtttcttaagacctcgatgttgcagtgattgtcagctcctccaactccgcagttgctcttaacttaaatttgtatttcagg	SPG11	SPG11_Q266X	taa	gac	tct	>1.5	0.422	0.498	0.871	1.804	0.885	0.972	1.041	0.526
		aaagaagataatattgaagctgtagggaaaaaattacatgaatataacactcagtttcaagaaaaaagtcgataatatgatagattatatgaagaatatacccgcacatcccaggaaatccaaatgaaaaggacagctattgaagca	PIK3R1	PIK3R1_E462X	taa	tat	cga	0.349	0.199	0.402	0.24	1.139	0.163	0.507	0.461	0.157
		aaagaagttctagaggctgttggaagctgcttgggagaagtgggtcctatagatttctctaccatagctatataacatagtaaagatgcatcttataccaaggcccttaagttatttgaagataaagaacttcagtggaccttcata	ATM	ATM_Q1689X	taa	cat	ata	0.295	0.2	0.248	0.389	1.666	0.369	0.97	0.76	0.17
		aaagaatattctgttgaacttagtgaaactgtcagcattgggagtttcgttgggatggttacagcccatagttaatcatcagtggtgtatgaaataaaagatggaaatacaggtgatgcttttgatattaatccacattctggaact	FAT1	FAT1_Q1694X	taa	tca	agt	0.34	0.217	0.207	0.97	1.337	0.472	0.498	0.441	0.166
		aaagaatctgctttaaggttagcagaacaaaatatactgtcaagagacaaagtaatcaatgaactgaggctttgattgcctgccactgcagaaagagaaaagctcatagctgagctaggcagaaaagagatggaaccaaaatctcac	CEP290	CEP290_R1508X	tga	ttg	ctt	0.4	0.208	0.448	1.54	1.672	2.327	0.869	0.762	0.177
		aaagaattagttgaagaaaataagcaacttgaagaaggtatgaaagaaatattgcaagcaattaaggaaatgtagaaagatcctgatgttaaaggaggagaaacatctctaattatccctagccttgaaagactagttaatgctata	CEP290	CEP290_Q662X	tag	aaa	atg	0.246	0.19	1.27	0.544	0.338	0.3	1.41	1.61	0.18
		aaagaatttgagacttcaaatggtgactctttattgggcttgcctgagggtgctttgatctcaaagtgttcttgagagaagaataaaccccaacgaagcctggtgtgtggttcaaaagtgaagctctgctatattggagcaggtgat	NSD1	NSD1_R604X	tga	gag	tct	0.292	0.208	0.352	0.846	1.483	2.55	1.156	0.921	0.175
		aaagaccaagtgaccaccttagaggtcagcgtgtgtgactgtgaaggggccgctggcgtctgtaggaaggcatagcctgtcgaagcaggattgcaaattcctgccattctggggattcttggaggaattcttgctttgctaattctg	CDH1	CDH1_Q699X	tag	cct	gca	0.33	0.198	0.452	0.777	0.268	0.422	1.85	1.853	0.168
		aaagaccttccttcgaacacctttgtcctagaatattgtggagaggtactcgatcataaagagtttaaagcttgagtgaaggagtatgcacgaaacaaaaacatccattactatttcatggccctgaagaatgatgagataatagat	SETD2	SETD2_R1592X	tga	gtg	gct	0.293	0.225	1.039	1.397	2.092	2.814	1.111	1.039	0.173
		aaagacgagggcgaacaggaggagaagagctccgaaaactcctcggcagagagggatttagctgatgtcaaatagtctctagtcaatgaatcagaaacgaatcaaaacagctcctccgattccgaggcggaaagacggcctccgcctcat	TCF7L2	TCF7L2_S46X	tag	tct	aaa	0.334	0.231	0.209	0.307	0.29	0.641	0.935	0.912	0.161
		aaagactatgctttaaaacaaatagaaggaactgggatctctatgtcggcatgtagagaaatagcattactttgagagcttaagcatccaaacgtcatttctcttcaaaaggtgtttctgtctcatgctgataggaaggtgtggctt	CDK8	CDK8_R71X	tga	gag	ctt	0.378	0.203	0.38	0.601	1.45	1.673	2.459	1.721	0.177
		aaagagaaactgaatgaaagcagtagctcatcagaaggtagcactgtggacatcggcgcacctgtagaagaatagcccgtagtggaacctgaagaaactcttgaaccagaagcttgtttcactgaaggctgtgtacaaagattcaag	SCN1A	SCN1A_Q1166X	tag	ccc	gaa	0.332	0.249	0.364	1.13	0.329	0.511	1.602	1.83	0.219
		aaagagagcatgggcatgtgtttcatcgggaagaggaattttgaacatttccttcttcagtatctgcagccttgacctggtcactttatttccatagaagacaataaggttctgggaacacataaaggttggttcctgtataccttg	TRMU	TRMU_R240X	tga	cct	cct	0.314	0.21	0.315	1.33	1.287	1.86	0.876	0.594	0.164
		aaagaggagaccgaggaaagcaaaaaacgcaagcgtaaaccatatcggcctggcattggtggtttcatggtgtgacagcggaaatcccacacacgcacgaaaaaggggcctgctgcacaggcggaggtgttgagtggggatgggcag	KMT2B	KMT2B_R1702X	tga	cag	gtg	0.324	0.2	0.614	0.465	1.742	2.188	2.554	1.794	0.175
		aaagaggagcccaaagtcccgcccatccggattcaactttcacgtatcaaaccaccctgggtggttaaaggttagcccacttaccagatatgcccccggatcatccccaccacggagtcctcctgccggggttggactggcgccagg	ASXL1	ASXL1_Q588X	tag	ccc	ggt	0.307	0.209	0.231	0.788	0.252	0.371	0.918	0.596	0.163
		aaagaggtagaaaggactcaacaagaagttgactcccaaagttactcaagagtcaagttccatgattctgcatgaaaaatcaagcctaaaccccaggttccacctggcttcccttctgcagaagaggcctataacttctttactttc	CC2D2A	CC2D2A_R173X	tga	aaa	gca	0.597	0.289	1.391	1.402	2.21	4.315	3.582	>6.3	0.21
		aaagagtttgcacagatcatcaagattggacgtactcatactcaggatgctgttccacttactcttgggcagtaatttagtggttatgttcaacaagtaaaatatgcaatgacaagaataaaagctgccatgccaagaatctatgag	FH	FH_E247X	taa	ttt	cag	0.314	0.178	0.282	0.279	2.037	0.667	0.816	0.681	0.17
		aaagatagggcttctcagcagcagcagaccaactccatcagaaactactttcagccgtctaccaaaaaaaggtaaagggatgaagaaaatcaagaaatgtcttcatgcaaatcagcaagaatagaaacgtcttgttctcttttagaa	NBN	NBN_ENAX	taa	agg	agg	0.279	0.166	0.242	0.276	0.636	0.886	0.38	0.262	0.184
		aaagatagttctcgggagtttgatcttaccaaagaagaagatcttgcagcattaagacatgaaatagaactttgaatgaggaaaaatgtgaaagaaggctgtaccgttagccctgagaccatatccttaaatgtaaaaggccctgga	OPA1	OPA1_R421X	tga	atg	ctt	0.352	0.29	0.594	1.476	1.769	3.042	2.622	1.748	0.184
		aaagatattaatttcaagatagaaagaggacagttgttggcggttgctggatccactggagcaggcaagacttaacttctaatggtgattatgggagaactggagccttcagagggtaaaattaagcacagtggaagaatttcattctat	CFTR	CFTR_S466X	taa	ctt	act	0.268	0.178	0.595	0.907	1.982	0.759	0.788	0.778	0.17
		aaagatattaatttcaagatagaaagaggacagttgttggcggttgctggatccactggagcaggcaagacttgacttctaatggtgattatgggagaactggagccttcagagggtaaaattaagcacagtggaagaatttcattctat	CFTR	CFTR_S466X	tga	ctt	act	0.349	0.511	1.501	1.594	2.32	4.327	2.78	2.906	0.179
		aaagatcctactgcagtaatatttggtgaagatgttgcctttggtggagtctttagatgcactgttggcttgtgagacaaatatggaaaagatagagtttttaataccccattgtgtgaacaaggaattgttggatttggaatcgga	BCKDHB	BCKDHB_R111X	tga	gac	ttg	0.321	0.201	0.374	0.609	1.482	2.131	1.22	1.07	0.168
		aaagatgaagaagaagatgaagagtcagatgatgctgatgacactcctatcttaaagccagtatctcttttgtgaaaacgtgatgtgaagaattctcctcttgagccagatacatccacacctttgaaaaagaaaaagggatggccc	KAT6A	KAT6A_R1129X	tga	aaa	ttg	0.381	0.245	0.543	0.285	0.988	1.511	2.053	1.526	0.166
		aaagatgaagtttctatcatccaaagtatgggctacagaaaccgtgccaaaagacttctacagagtgaaccctaaaatccttccttgcaggaaaccagtctcagtgtccaactctctaaccttggaactgtgagaactctgaggaca	BRCA1	BRCA1_ENAX	taa	aat	ccc	0.331	0.209	0.263	0.272	0.877	0.542	0.614	0.559	0.186
		aaagatgcagttttgtgtgtggaatgtggatataagtatagattctttggggaagatgcagagattgcagcctgagagctcaatatttattgccatttagatcacaactttatgacagcaagtatacctactcacagactgtttgtt	MSH3	MSH3_R268X	tga	gag	gcc	0.537	0.199	0.386	0.961	1.44	1.891	1.312	0.864	0.179
		aaagattcagttatactgagtatttggcgtccatcatcagatttatattctctgttaacagaaggaaagagataaagaatttatcatcttgcaacttcaaaatctaaaagtaaatctgaaagagctaacatacagttagcagcgacaaat	BRCA2	BRCA2_Y3006X	taa	aga	aga	0.307	0.16	0.179	0.283	0.466	1.116	0.217	0.34	0.192
		aaagattcagttatactgagtatttggcgtccatcatcagatttatattctctgttaacagaaggaaagagatagagaatttatcatcttgcaacttcaaaatctaaaagtaaatctgaaagagctaacatacagttagcagcgacaaat	BRCA2	BRCA2_Y3006X	tag	aga	aga	0.26	0.2	0.173	0.209	0.426	0.418	0.2	0.179	0.183
		aaagatttgattgaattgcgagtaatgctggaagatgctgaggataggaaatacccagagaatgatctcttttgaaaactcagggatgctgtaaaagaagctgagacctgtgcttctgtggctcagctgcttctgagcaaaaagcag	KDM5A	KDM5A_R782X	tga	aaa	ttt	0.328	0.319	0.937	1.246	1.876	4.419	2.969	1.908	0.162
		aaagcaaaaggaaacacagaggaagatggtgtgccctctacctccccaatggaagtgctggacagactgatatagcagggagcagacgcgcacagcaaggagctgaacaagttgcctttacccagcaagtctgtcgactggacccac	TSC1	TSC1_Q654X	tag	cag	ata	0.277	0.178	0.433	0.407	0.286	0.623	1.941	1.671	0.169
		aaagcaggctttgactctgattatgaccaagctcttgctgacataagagaaaatgaacagagcctcctggaatagctagagaaacagcgcaacagaattggctgtaggaccatagtctattgggggattggtaggaaccgttaccagctt	MSH6	MSH6_Y954X	tag	cta	gaa	>1.5	0.275	1	1.76	0.383	0.587	4.171	4.156	0.172
		aaagccggctgcgtgtattttgggactccagaaaacaagggcttttgcacactgtgtttcatcgagtacagataaaacaaacattttgctgctgcctcagggaaagtcagtcccacagcgtccaggttccagaacaccattccgtgc	TNFAIP3	TNFAIP3_E633X	taa	aac	aga	0.297	0.207	0.273	0.293	0.521	0.606	0.622	0.526	0.169
		aaagccgggcagctggaggcctggctcgagatgaacccggggtatgaagtagctccgaggtctgatagtgaataaagtggctcagaagaagaggaagaggaggaggaggaagagcagccgcaggcagcacagcctcccaccctgccc	SMARCA4	SMARCA4_E659X	taa	agt	gaa	0.366	0.178	0.239	0.27	1.191	1.359	0.924	0.775	0.175
		aaagcctattgtgtgcttgttactggaccaaatatggggggcaagtctacgcttatgagacaggctggcttataagctgtaatggcccagatgggttgttacgtccctgctgaagtgtgcaggctcacaccaattgatagagtgtttaat	MSH6	MSH6_L1150X	taa	gct	tta	0.29	0.181	0.356	0.324	1.938	0.573	1.148	1.215	0.177
		aaagcgccactgaatgaaactggagaagttgtcaatgaaaaggccaagacccatgttcttgacattgagcagtgactacaaggtgtaatcaagactcgaaatagagtgacaggactgccgttatctattgaaggacatgtgcattac	ATR	ATR_R2598X	tga	cta	cag	>1.5	0.647	1.684	2.744	2.082	4.553	5.007	5.861	0.388
		aaagctaccaaaaactttcttcactgtcttgggcggtatggcaacactccatttttgtttcctttatatggctaaggagaactcccccagtgtttctgcaggatgtgtgctgtgtttggtggaatttattgtcttcgccattcagta	CHM	CHM_Q380X	taa	gga	ggc	0.354	0.207	0.191	0.296	0.93	0.375	0.627	0.509	0.169
		aaagctccaggaactggcagaggccggggacgccccaaagggagcggcaccacgagacccaaggcggccacgtgagagggtgtgcaggtgaaaagggtcctggagaaaagtcctgggaagctccttgtcaagatgccttttcaaacttat	MECP2	MECP2_S204X	tga	gag	acg	0.309	0.193	0.664	0.387	1.046	1.5	0.763	0.456	0.227
		aaagctctgaatttacatactgccaactggttcttgtacctgtcaacactgcgctggttccaaatgagaatataaatgatttttgtcatcttcttcattgctgttaccttcatttccattttaacaacaggagaaggagaaggaaga	CFTR	CFTR_E1104X	taa	atg	ata	0.477	0.196	0.265	0.329	0.998	0.604	0.688	0.574	0.189
		aaagctgaacacaccaaccggctgaaaaatgcatttgtgaaagccctacagcaggaacaggaaattgaacagtgattacagcagcaggcagccctctcccccactacggctccagctgtgtccagtgtcagtaaacaagagaccatc	GATAD2B	GATAD2B_R478X	tga	tta	cag	0.413	0.216	0.402	0.839	2.024	2.64	1.12	0.935	0.161
		aaagctggaaagggacgaactggtgtaatgatatgtgcatatttattacatcggggcaaatttttaaaggcataagaggccctagatttctatggggaagtaaggaccagagacaaaaagggagtaactattcccagtcagaggcgc	PTEN	PTEN_Q149X	taa	gag	gca	0.3	0.199	0.222	0.249	1.063	0.922	0.485	0.377	0.173
		aaagctggccgtgagttcccagaagctgatgctgagaagctcaagctggttacagagcagcagagcaagatctagaaacaactggatcaggtccggaaacagcagaaggagcacactaatctcatggcagaatatcggaacaagcag	KMT2B	KMT2B_Q3575X	tag	aaa	atc	0.42	0.173	0.318	0.304	0.261	0.676	1.942	1.601	0.176
		aaagctgttgaattttcttcaggagcgaaatctccctccaaaagtggtgctcagacacccaaaagtccaccttaacactatgttcaggagaccccactcatgtttagcagatgtacttctgtcagttcacttgatagttttgagagt	APC	APC_E1374X	taa	cac	cct	0.353	0.236	0.246	0.881	1.576	0.737	0.557	0.441	0.171
		aaaggaagctattctttgtctcatgtttatacaccaaatgatgtccgtatggtgattgaatatgccagattatgaggaattcgagtcctgccagaatttgatacccctgggcatacactatcttggggaaaaggtcagaaagacctc	HEXB	HEXB_R56X	tga	gga	tta	0.307	0.25	0.522	0.561	2.12	2.906	1.649	1.628	0.188
		aaaggagtctccacgttcatggctgaaatgttggaaactgcttctatcctcaggtctgcaaccaaagattcatgaataatcatagatgaattgggaagaggaacttctacctacgatggatttgggttagcatgggctatatcagaatat	MSH2	MSH2_L744X	tga	ata	tca	0.381	0.168	1.186	0.779	1.924	4.092	2.055	2.414	0.178
		aaaggctggattgatctccaaagactggatggtatgggctgtctggagtttgatgaggagcgagcccagcagtaggatgcattagcacaacaggcctttgaagaggctcggagaaggacacgcgaatttgaagatagagacaggtct	CBFB	CBFB_E135X	tag	gat	cag	0.315	0.184	0.597	0.385	0.338	0.453	1.702	1.761	0.156
		aaaggtaagaatatgaaaactcaaccacccttgagcaggatgaaccgggaggaattggaggacagtttcttttgacttcgcgaagatcacatgttggtgaaggagctttcttggaagcaacaggatgagatcaaaaggctgaggacc	RPGRIP1	RPGRIP1_R52X	tga	ctt	ttt	0.447	0.33	0.919	1.922	2.108	4.495	4.634	3.777	0.171
		aaaggtagtgaattaagaatgattaataaaaatcctgaaagagaaaaggctgggtctccagctccatcaaattgattaaatgattcacctactttaaaaaagctagatgaattgcctatttttaagtccgaatttataacacatgat	SETD2	SETD2_R620X	tga	tta	aat	0.37	0.367	0.467	2.492	1.217	3.487	1.161	1.14	0.19
		aaaggtcggttgatgcgctgtgtccgctgtcctgtggcataccacgccaatgacttttgcctggctgctgggtaaaagatccttgcatctaatagtatcatctgccctaatcactttacccctaggcggggctgccgaaatcatgagcat	NSD1	NSD1_S1679X	taa	aag	ggg	0.278	0.191	0.263	0.266	0.814	0.544	0.887	0.664	0.172
		aaaggtcggttgatgcgctgtgtccgctgtcctgtggcataccacgccaatgacttttgcctggctgctgggtgaaagatccttgcatctaatagtatcatctgccctaatcactttacccctaggcggggctgccgaaatcatgagcat	NSD1	NSD1_S1679X	tga	aag	ggg	0.321	0.167	0.578	0.337	1.809	2.737	1.844	1.487	0.175
		aaagtaaaagaatatcaaatggaactaaaatatctgaagcaatataaggaaaaagcttgtgagattcgtgattagattacaagtaaggaagcccagttaacatcttcaaaggaaattgtcaaatcctatgagaatgaacttgatcca	RAD50	RAD50_Q87X	tag	att	gat	0.439	0.298	0.399	0.434	0.223	0.167	1.103	0.877	0.158
		aaagtaaaggctgaagatgaggccttactctcagaagaagatgaccccattgatcgacggccatggacacagtagcaccttgaagctgcagacatccgtaggacaccatcgctggctctcacccctcctcaggcagagcaggaggtg	NOTCH2	NOTCH2_Q1792X	tag	cac	cag	0.275	0.2	0.324	0.463	0.323	1.024	2.145	1.659	0.167
		aaagtacagcatcaaaaacttggtgatgtgaaggtggaacagcagaaaggatttgacaatccagaagaaaactgaagtgaatttccagtcacctttaaggaagaaagtaaatttgaattgtcaggaagcaaagttatggagcagcaatat	MGA	MGA_S2127X	tga	agt	aac	0.422	0.195	0.27	0.628	1.958	2.301	1.188	1.029	0.177
		aaagtatgggttcgagatggagctgcatatttttatggccccatcttcattcacccagaagaaacagagcattagcccacaaaaatgttctacaaaaaagaagtatttctgagtaatctggaagaaacctgccccatgacatgtatt	PBRM1	PBRM1_E1205X	tag	ccc	cat	0.358	0.208	0.46	1.498	0.233	0.466	1.175	0.858	0.191
		aaagtcatagaaaaagtacagcatatccagcttctgcagaaaaatgttagagctcagttggttgatatgaaatgactggaggtggacattgatattaagatccgatcttgtcgagggtcatgcagtagggctttagctcgtgaagta	FGA	FGA_R168X	tga	ctg	aaa	>1.5	0.32	1.205	1.407	2.437	4.515	4.446	>6.3	0.218
		aaagtctgcatcattgagccagggaactatcggacagccattctcggcaaggagaacctggagtcacgcatgtgaaagctttgggagaggctgcctcaggagacccgggacagctacggagaggattatttccgcatctatactgac	SDR9C7	SDR9C7_R220X	tga	aag	atg	0.406	0.237	0.821	0.695	1.876	3.947	3.897	3.321	0.163
		aaagtggactatttaatagctaggtgcattgacatacaacagagcaacgaggtagagaggacacaagcactttgattagtcagaaagatgattactgtgaatgcttccttgtttcctagttctgtgaccaactcattaattgcagtt	RICTOR	RICTOR_R148X	tga	tta	ctt	0.553	0.357	0.367	2.008	1.586	2.31	1.144	1.14	0.181
		aaagttccacctgttcctggaccagatgcccagaagactgagacaccatcagtatcctctagtttatactcatagagagagaagcccattgtcttctaccaacaggccctgccagacagtgagctaactcaagaagctctgaaagtttct	ALMS1	ALMS1_Y1713X	tag	aga	tca	0.319	0.179	0.34	0.295	0.36	0.814	0.646	0.557	0.167
		aaagttccccaattgaaagttgcagaatctgcccagagtccagctgctgctcatactactgatactgctgggtaaaatgcaatggaagaaagtgtgagcagggagaagccagaattgacagcttcaacagaaagggtcaacaaaagaatt	BRCA1	BRCA1_Y1329X	taa	aat	ggg	0.411	0.152	1.465	0.318	1.4	0.173	0.623	0.667	0.272
		aaagttgtagaagcaacaaacagtgtgacagcagtgaggattcaacctcttgaggatataatttcagctgtatagaaggagaacatgaatctctcagaggcccaagtacaggcgttagcattaagtagacaagccagccaggagcttgat	ATRX	ATRX_W2358X	tag	aag	gta	0.5	0.225	0.353	0.478	0.323	0.614	1.452	1.094	0.171
		aaagttgtgcccctggacttttctatgagttctttagctaaacgaataaagcagttacatcatgaagcacagtaaagtgaaggggaacagaattacaggaagtttagggcaaagatttgtcctggagaaaatcaagcagccgaagat	PMS2	PMS2_Q638X	taa	agt	cag	0.378	0.176	0.223	0.23	1.49	0.637	0.973	0.761	0.167
		aaagtttctattaaagttggttctactgctgtccaagtaacttcagcagagcgaacaaaagtcctagggcaatgagtctttctaaatgacatttattatgcttcggaaattgaagaaatctgcctagtagatgagaaccagttcacctat	NF1	NF1_S1776X	tga	gtc	caa	0.294	0.305	0.663	0.956	1.95	4.193	2.209	2.164	0.174
		aaatacaatgagaatttgctggtgaccggggcggttgactgtagtttgagaggctgggacttaaggaatgtatgacaaccagtgtttgaacttcttggtcatacctatgctattaggagggtgaaaatggagtcttgccctgtcacc	PEX7	PEX7_R232X	tga	caa	gta	>1.5	0.791	1.508	>3.2	1.862	4.477	5.488	4.628	0.306
		aaataccaccggttgaaagaagaagccagcaagagagcagctaccctggcccaggagctggagaaattcaattgagaccagaaagctgaccaggaccgtctggatctggaagaacggaagaaagtagagacagaggccaagatcaag	SMC1A	SMC1A_R398X	tga	gac	aat	0.259	0.3	0.362	0.978	2.499	3.112	1.788	1.185	0.656
		aaataccgggctgcacacgtcttcttcactgactcttgtccagatgccctgtttaatgaactggtaaaatcctgagcagccaaagtcatcaaaactctgacggaaatcaatattgcatttctcccgtatgaatcccaggtctattcc	STXBP1	STXBP1_R122X	tga	gca	tcc	0.261	0.191	0.398	0.519	1.509	3.057	1.827	1.334	0.218
		aaatatcaatcagaatttgaagaaattgagggacgctggaagaagctctcctcccagctggttgagcattgttaaaagctagaggagcaaatgaataaactccgaaaaattcagaatcacatacaaaccctgaagaaatggatggct	DMD	DMD_Q1041X	taa	aag	tgt	0.285	0.213	0.371	0.519	1.212	0.922	1.319	1.094	0.179
		aaatattaccagatctgtgaaagtgtactaaaggaagtataccaagcctttaatcccaaagcagtggtcttatagctgggagctgacacaatagctggggatcccatgtgctcctttaacatgactccagtgggaattggcaagtgt	HDAC8	HDAC8_Q263X	tag	ctg	tta	>1.5	0.293	0.909	1.845	0.601	1.09	5.102	>6.3	0.202
		aaatattttagctattcaaaacttgaaagagatactcggtatgtatcttcccgatgtagatcagaaagagagtgacggcggagcagatctcactctaggtctgagagaggctctagaactaatttatcctattccaggtcagaacga	SETD2	SETD2_R400X	tga	cgg	gag	>1.5	>1.2	>2.6	>3.2	>2.8	>4.5	6.011	>6.3	1.097
		aaatattttttgacttttgctgtcgagcgagaaaatgtcattgaatataaacactgtttgattacaaaaaattagaatgaagagtacaacctcagtgggacaaagaagaacttcagcagtcttaaagatcttttgaattgttaccag	JAK2	JAK2_E458X	tag	aat	aat	0.359	0.195	0.432	0.655	0.334	0.537	1.085	0.775	0.186
		aaatcaacatatattcgacaaactggggtgatagtactcatggcccaaattgggtgttttgtgccatgtgagtgagcagaagtgtccattgtggactgcatcttagcccgagtaggggctggtgacagtcaattgaaaggagtctccaat	MSH2	MSH2_S699X	tga	gca	gag	0.293	0.21	0.299	0.363	1.431	1.261	0.856	0.639	0.176
		aaatcacagttatttcttaaatacttcacattatttatgaaccttttgaatgactgcagtgaagttgaagattaaagtgcgcaaacaggtggcaggaaacgtggcatgtctcggaggctggcatcactgaggcactgtacggtcctt	NF1	NF1_E1123X	taa	agt	gat	0.385	0.2	0.515	0.271	1.647	0.436	1.284	1.069	0.18
		aaatcattgctttcagggctcttgataaaggatccaaataaacgccttggtggaggaccagatgatgcaaaataaattatgagacacagtttcttctctggagtaaactggcaagatgtatatgataaaaagcttgtacctcctttt	AKT3	AKT3_E398X	taa	att	aaa	0.321	0.191	0.316	0.283	1.743	0.409	1.381	0.879	0.172
		aaatccagcagactgcagggttctagtttatcttcagaatcagccaggcacaaagctgttgaattttcttcatgagcgaaatctccctccaaaagtggtgctcagacacccaaaagtccacctgaacactatgttcaggagacccca	APC	APC_G1357X	tga	gcg	tca	0.333	0.197	0.353	0.68	1.609	2.54	1.759	1.329	0.168
		aaatccattttaccataccctgtttcaccaaagcagaaatactctcatgtgattctaggagataaggttacctagaattcttcaggcatcatctcagaaaatcaggcgaataactttgttgtgccaactttggatgaaaatatattt	MGA	MGA_K940X	tag	aat	acc	0.557	NA	1.04	0.254	0.524	0.161	NA	0.236	NA
		aaatctacctctctttcactgttttataaaaaagtgtatcggctagcctatctccggctaaatacactttgttaacgccttctgtctgagcacccagaattagaacatatcatctggacccttttccagcacaccctgcagaatgag	RB1	RB1_E667X	taa	cgc	tgt	0.303	0.215	0.232	0.636	1.607	0.749	1.125	0.98	0.173
		aaatctatccgagcctttgctgagggctttctggcagaggaaaagcagctccatattctgatcaacaatgcgtgagtaatgatgtgtccatattccaagacagctgatggctttgaaacccacctgggagtcaaccacctgggccac	RDH12	RDH12_G127X	tga	gta	gcg	0.377	0.254	0.591	1.027	2.083	3.289	2.08	1.652	0.165
		aaatctattataattgcagaatgccactctgtagacattaaattgagtaaagagcaggagaagaagctagaatgacactgtcgttctgctacaacctgcaatgccctttatgtcacccttttcggcaaaatgatcgcgcgtgctggg	NPHP3	NPHP3_RNAX	tga	cac	gaa	0.359	0.35	0.574	2.143	2.001	3.379	3.672	2.239	0.177
		aaatctgttcagcataagtggcctacaaataccaccatgagaacaagagttgttagtggttttgtttttctttgactcatctgtcctgccatcctgaatccacggatgttcaatatcatctcagattctccatctcctattgctgca	RASA1	RASA1_R903X	tga	ctc	ctt	0.413	0.47	1.143	2.143	1.762	3.1	4.746	>6.3	0.185
		aaatgcagaacccgagagttgcctgatggtacattttattcaactctttatctgccaattaactcacctctttgagcctccattgttggtccaccaatgagctgtgtacgattggctgaaagagttgtagctctcatttgctgtgag	DICER1	DICER1_R676X	tga	gcc	ctt	0.325	0.219	0.378	0.756	1.665	2.894	0.98	0.883	0.168
		aaatgccaactgatattacaaaataatattgaaatgactactggcacttttgttgaagaaattactgaaaattaaaagagaaatactgaaaatgaagataacaaatatactgctgccagtagaaattctcataacttagaatttgatggt	BRCA2	BRCA2_Y1313X	taa	aag	aat	0.256	0.152	0.221	0.519	1.896	>4.5	0.99	0.818	0.201
		aaatgccaactgatattacaaaataatattgaaatgactactggcacttttgttgaagaaattactgaaaattagaagagaaatactgaaaatgaagataacaaatatactgctgccagtagaaattctcataacttagaatttgatggt	BRCA2	BRCA2_Y1313X	tag	aag	aat	0.214	0.306	0.285	0.676	0.216	0.15	0.933	1.329	0.2
		aaatggacagttcctgagaaagatggagggtcccccatcaccaactacattgtggaaaagagagacgtcaggtgaaaaggctggcaaacagtggataccactgtcaaggacaccaagtgcacagtcaccccactgactgagggctct	TTN	TTN_R16695X	tga	aaa	agg	0.324	0.19	0.556	0.598	0.725	1.648	1.737	1.22	0.168
		aaatggatgatgtactggattatatttgcacttttcaccacagcagagacattcacagacatcttcctttgttagtttccattctattatgaactaaaaatagcatttgtagcctggctgctgtctccctacacaaaaggctccagccat	REEP1	REEP1_W61X	tag	ttt	tgt	0.392	0.23	0.195	0.301	0.243	0.635	0.262	0.314	0.175
		aaatgtactgattttgatgatatcagtcttctacacgcaaagaatgcagtttcttctgaagattcgaaacgttaaattaatcaaaaggacacaacactttttgatctcagtcagtttggatcatcaaatacaagtcatgaaaattta	MSH3	MSH3_Q189X	taa	att	cgt	0.336	NA	0.595	0.345	1.734	0.299	NA	0.15	0.321
		aaatgtcttacaagagatttggaccaggcaagcatggaagcagtagtttcacttctagctggtctccctctgtagcctgaagaaggagatggtgtggaattgatggaagccaaatcacagttatttcttaaatacttcacattattt	NF1	NF1_Q1086X	tag	cct	ctg	0.397	0.189	0.573	0.892	0.242	0.539	1.466	1.453	0.22
		aaatgtgaacaggaggaggaaaaggaagatcttgaaaggtttgtgagttgcctgctggagcagcctgaagtgtgagtcaccggtgcaggaagaggacatgctggcaggatcattcacaagctgtttgtgaatgcccagagggctgcagat	RAB3GAP1	RAB3GAP1_L881X	tga	gtc	gtg	0.334	0.197	0.383	0.405	1.982	2.281	1.906	1.151	0.16
		aaatgttggatgattgatgctgacagtagacctaaatttaaggaactggctgctgagttttcaaggatggcttgagaccctcaaagatacctagttattcagggtgatgatcgtatgaagcttcccagtccaaatgacagcaagttc	ERBB4	ERBB4_R979X	tga	gac	gct	0.274	0.217	0.267	0.616	1.158	1.622	0.862	0.5	0.182
		aaattacagccacttcttaataaggactcgcctctgcacaaagccctcttttgggtagctgtggctgtgctgtagcttgatgaggtcaacttgtattcagcaggtaccgcacttcttgaacaaaacctgcatactttagatagtctc	NF1	NF1_Q2324X	tag	ctt	ctg	0.373	0.171	0.805	0.698	0.362	0.944	3.932	3.835	0.185
		aaattactgcagttacttacctgttcttctgatgaccggggtcattcctccttgaccaactcccccctagattgaagttgtaaagaatcttctgttagtgtcaccagcccctctggagtctcctcctctacatctggaggagtatcctat	NCOA3	NCOA3_S644X	tga	agt	gat	0.493	0.234	0.433	1.18	1.916	3.345	2.276	2.115	0.182
		aaattcaaagacaaagattttgccctagatgtcagtgccaaccagcctgtcctggtggctgtgaaaatgctctgagcagatgccaacaagaatgccaggaatgattttcttaaggagataaagatcatgtctcggctcaaggaccca	DDR2	DDR2_R611X	tga	gca	ctc	0.408	0.238	0.452	0.834	2.036	3.703	1.557	0.962	0.169
		aaattgacagcgtatgccatgactattccatttgtcaggcaacaggtttacaaaaaagtggaagaaaaagtgtgaaagcagactaaaggcctttatcctgcacctctgaaaataattgatgtggtaaagactggaattgagcaaggg	HADHA	HADHA_R291X	tga	aag	gtg	0.371	0.182	0.533	0.491	1.777	2.076	3.492	2.572	0.172
		aaattggaagagtttgttcaagggaaccttgagagagaatgtatggaagaaaagtgtagttttgaagaagcatgagaagtttttgaaaacactgaaagaacaactgaattttggaagcagtatgttgatggagatcagtgtgagtcc	F9	F9_R75X	tga	gaa	gca	0.334	0.192	0.534	0.617	1.802	2.482	1.52	1.151	0.162
		aaattgtggggcatcgaccgagacagctatagaagaatcctcatgggaagcacactgagaaagcggaagatgtaggaggaattccttagtaaagtctctattttagagtctctggacaagtgggaacgtcttacggtagctgatgcattt	PRKAR1A	PRKAR1A_Y246X	tag	gag	atg	0.3	0.192	0.194	0.317	0.27	0.587	0.343	0.359	0.17
		aaatttaccaacagcaaattgacttctttaaatgaagagtataccaaaaataaaacagaatatgaagaagcctaggatgccattgttaaagaaattgtcaatatttcttcaggctatgtagaaccaatgcagacactcaatgatgtg	MSH2	MSH2_Q574X	tag	gat	gcc	0.416	0.204	0.273	0.35	0.562	0.293	1.023	0.624	0.173
		aaattttcagaacctttctatacctttacagtgtcagaggacgtgcctattggaacagagatagatctcatctgagcagaacatagtgggactgttctttacagcctggtcaaagggaatactccagaaagcaatagggatgagtcc	FAT1	FAT1_R2726X	tga	gca	atc	0.313	0.2	0.299	0.515	1.712	2.282	0.776	0.719	0.18
		aaattttcagaacctttctatacctttacagtgtcagaggacgtgcctattggaacagagatagatctcatttgagcagaacatagtgggactgttctttacagcctggtcaaagggaatactccagaaagcaatagggatgagtcc	FAT1	FAT1_X2726X	tga	gca	att	0.271	0.229	0.232	0.485	1.502	2.028	0.525	0.465	0.166
		aacaaaaggagatatcaagaggatggattcgacttagacttgacctatatttatccaaacattattgctatgtgatttcctgcagaaagacttgaaggcgtatacaggaacaatattgatgatgtagtaaggtttttggattcaaag	PTEN	PTEN_G36X	tga	ttt	atg	0.283	0.238	0.35	0.558	1.494	2.164	1	0.748	0.175
		aacaaaatggtccacaaaccaagtgggcaaataatggcagttaaaagaattcggtcaacagtggatgaaaaataacaaaaacaacttcttatggatttggatgtagtaatgcggagtagtgattgcccatacattgttcagttttat	MAP2K4	MAP2K4_E141X	taa	caa	aaa	0.359	0.195	0.658	0.923	2.121	0.739	1.774	1.322	0.185
		aacaaacaaaacaactgggaagaagctgcaaaattgttgaaggaagcaattaacaaaccatatgaaaaagtttgaatatacagaatggatgggtcatatcgttctgttgaattgaagcatggaaataataccacagtgcagcagata	KRIT1	KRIT1_R423X	tga	ata	gtt	0.324	0.202	0.731	0.6	1.811	3.748	1.686	2.15	0.171
		aacaaagacatttatgtggacctagacatgaagggcataaactataacagctcagttgccaagagtgctcaataatgccaagaaagatgcacggatgacgtccactgccactttttcacgtacgccacaaggcagtttcccagcctg	F11	F11_E135X	taa	tgc	caa	0.337	0.187	0.437	0.449	1.97	1.786	2.904	2.271	0.168
		aacaaaggctgtggctatggctgtcagctccatcatgtggtctactgcttcatgattgcatatggcacccagtgaacactcatcttggaatctcagaattggcgctatgctactggtggatgggagactgtatttaggcctgtaagt	FUT8	FUT8_R239X	tga	aca	cag	0.304	0.197	0.325	0.46	1.443	1.557	2.425	1.547	0.169
		aacaaatgggcaggactcttaggtccaatttcaaatcacagttttggaggtagcttcagaacagcttcaaattaggaaatcaagctctctgaacataacattaagaagagcaaaatgttcttcaaagatattgaagaacaatatcct	BRCA2	BRCA2_K1015X	tag	gaa	aat	0.356	0.196	0.283	0.91	0.276	0.209	1.272	1.063	0.178
		aacaacaaggtgtgtcacactgagctgctgctcagtcaggtttcccaaaagctctcaaacagtgagtcggtctagcagcagatggagttcttgaacaggcagctgttggttcttggggaggtcaacgagctctatttggaacaactg	TSC1	TSC1_Q842X	tag	cag	gtc	0.47	0.227	0.473	1.001	0.294	0.478	2.518	2.223	0.175
		aacaacaccctggtctggaagtacgcagacgccggccatgtgtgccacctgtgccatccaaactgcacctactgatgcactgggccaggtcttgaaggctgtccaacgaatgggcctaagatcccgtccatcgccactgggatggtg	EGFR	EGFR_G627X	tga	tgc	tac	0.343	0.219	0.549	0.945	2.214	4.044	2.832	2.445	0.174
		aacaacagcttttcatcaaacccttcaactcctgttggctctcctccatctctctcagcaggcacagctgtttgatctagaaatggaggacaggcctcatcgtctcctaattatgaaggacccttacactctttgcaaagccgaattgat	TCF4	TCF4_W362X	tga	tct	gtt	0.314	0.215	0.279	0.793	1.947	2.452	0.8	0.791	0.17
		aacaaccaggagttcgctgccctcctggcccagtcggtcaaccagggctttgaggctgtctaccagttgacctgaatgtgcaccatccgcatgagcttcgtcaaaggctggggagcggagtacaggagacagactgtgaccagtacc	SMAD3	SMAD3_R368X	tga	atg	acc	0.325	0.203	0.407	0.818	2.07	4.402	1.904	1.693	0.165
		aacaacggcggctgttcccacgtctgcaatgaccttaagatcggctacgagtgcctgtgccccgacggcttctagctggtggcccagcgaagatgcgaagatatcgatgagtgtcaggatcccgacacctgcagccagctctgcgtg	LDLR	LDLR_Q429X	tag	ctg	ttc	0.377	0.254	0.564	1.319	0.351	0.585	3.522	3.104	0.168
		aacaacgttctgtcccccttgccgtcccaagcaatggatgatttgatgctgtccccggacgatattgaacaatagttcactgaagacccaggtccagatgaagctcccagaatgccagaggctgctccccccgtggcccctgcaccagat	TP53	TP53_W53X	tag	ttc	caa	0.298	0.192	0.394	0.42	0.271	0.898	2.062	2.115	0.165
		aacaacgttctgtcccccttgccgtcccaagcaatggatgatttgatgctgtccccggacgatattgaacaatgattcactgaagacccaggtccagatgaagctcccagaatgccagaggctgctccccccgtggcccctgcaccagct	TP53	TP53_W53X	tga	ttc	caa	0.354	0.248	0.589	1.331	2.1	4.057	3.611	3.254	0.163
		aacaacttggagatttttctgaatggaacaaatggttctactgaaggaaccctactagagagggttgatacttgacatactccttttggtaagcggctcctaaagcaatggctttgtgccccactctgtaaccattatgctattaatgat	MSH6	MSH6_C765X	tga	cat	act	0.25	0.218	0.524	2.236	1.726	2.909	2.616	1.626	0.186
		aacaagaacccaaacattgtgaattacttggacagttacctcgtgggagatgagctgtgggttgttatggaataattggctggaggctccttgacagatgtggtgacagaaacttgcatggatgaaggccaaattgcagctgtgtgccgt	PAK1	PAK1_Y346X	taa	ttg	gaa	0.338	0.184	0.321	0.334	1.819	0.996	0.882	1.212	0.164
		aacaagagcagcctggaagatggctgtttgtcttgtggcaggaaaaaccccgtgtccttccaccctctcttttagggggggctctgtcagacatgccgggatcgcttccttgagctgttttacatgtatgatgacgatggctatcag	DNMT3B	DNMT3B_E451X	tag	ggg	ttt	0.328	0.188	0.205	0.607	0.263	0.494	0.442	0.44	0.17
		aacaagagcgaggatgaggatgaacctgacatgaagtgtgatgacatgatgacgtgttacctgtttcacatgtaagtgggtgtccgggctggcggaggcattggggacgagatcgaggaccccgcgggtgacgaatacgagctctacagt	RYR1	RYR1_Y4884X	taa	gtg	atg	0.291	0.232	0.214	0.283	0.571	0.287	0.48	0.453	0.163
		aacaagatagaaattcgtgagatggagaccccagattggaccccagacattaagcacagcaagatatggttttgaagcaacatgggaaatggaactgtttttcttggcataccaggagacaataaacaagttgtttcagaaggattc	RAG2	RAG2_G319X	tga	agc	ttt	0.415	0.219	0.424	1.138	1.823	3.49	1.127	1.29	0.222
		aacaagattgatcttctggatgattcttgtataaagaatgaggaagctgaggcactggcaaaaaggttaaagtaaagattctacagaacatcagtgaaagaagatctaaatgtgaatgaagtttttaagtatttggctgaaaaataccat	RAB23	RAB23_L145X	taa	aga	aag	0.419	0.208	0.335	0.277	1.551	0.519	1.886	1.765	0.174
		aacaagcacacattttcagtccttcctggagattgccagcaacgactgcttttactactcccagaggtagattgacaggttggtccagatggtttaatgaagttaaatggctcagcccttaacaatgaattcttcacttcagcagcc	ASXL2	ASXL2_R312X	tga	cag	gat	0.308	0.452	0.8	2.119	2.27	4.114	3.495	4.044	0.172
		aacaagcatcctgagcacgcattttacgaattcaccttccgaaggttctttgatgacaatggctaccccttttgatgcccaaagccttcaggagcagaagcttcacaggctgagagctcagatttagaaagctctgatctggtggat	LATS2	LATS2_R1054X	tga	tgc	ttt	0.344	0.352	0.579	2.488	2.03	4.356	2.705	1.956	0.176
		aacaagggaaccatcttaaaagcatccgtggactatatccgaaagttgcaacgagaacagcaacgcgcaaaataacttgaaaaccgacagaagaaactggagcacgccaaccggcatttgttgctcagaatacaggaacttgaaatg	MITF	MITF_E373X	taa	ctt	aaa	0.323	0.208	0.592	0.402	2.034	1.362	2.635	2.243	0.2
		aacaataacctcacggagccgcccggcggcggcggtggcggcagcagcgatggggtgggggcgcctcctcactaagccgcggccgccttgccgcccccagcctacggcttcgggcaaccctacggccggagcccgtctgccgtcgccgat	ARID1A	ARID1A_S138X	taa	gcc	cac	0.286	0.187	0.191	0.258	1.088	0.461	0.56	0.848	0.159
		aacaataacctcacggagccgcccggcggcggcggtggcggcagcagcgatggggtgggggcgcctcctcactgagccgcggccgccttgccgcccccagcctacggcttcgggcaaccctacggccggagcccgtctgccgtcgccgat	ARID1A	ARID1A_S138X	tga	gcc	cac	0.283	0.205	0.255	0.55	1.783	1.672	0.962	1.229	0.163
		aacaatatgtccttacaagatgctgaatggtactggggagatatctcgagggaagaagtgaatgaaaaactttgagatacagcagacgggacctttttggtacgagatgcgtctactaaaatgcatggtgattatactcttacacta	PIK3R1	PIK3R1_R348X	tga	gat	ctt	0.31	0.281	0.459	1.563	1.528	2.315	1.022	1.124	0.166
		aacaatcgagcggaatactaccaccttctagctgagaaaatctataagatccagaaagaactagaagaaaaatgaaggaccagactacagaagcagaacatgctaccaaatgctgcaggcatggttccagtttccatgaatccaggg	EP300	EP300_R648X	tga	agg	aaa	0.278	0.194	0.508	0.332	1.994	3.474	2.447	1.66	0.174
		aacaatctgactctgattgaaaatctcactgagatcaccactgatgtggaaaagattcaggaaataaggtattgaagcaaattaaagctgatccgtgctaaggaagaagacagtggccattatactattgtagctcaaaatgaagat	PDGFRA	PDGFRA_R376X	tga	agc	tat	0.356	0.222	1.005	1.302	1.81	3.159	2.407	1.771	0.237
		aacaatctggaccgaaattccttcgaaggatctgctatcccagagcatcccgaattcagcacttttaacccctagtctgtgcacgggcaccgaaaagcagtggcggtctgcagcgtggcgccaaacctgcctcccccacccccttca	FAT1	FAT1_E4290X	tag	tct	ccc	0.287	0.189	0.269	0.364	0.309	0.645	0.405	0.526	0.174
		aacaatttggtcaacgtccctctctgcgtggatatgtgtctgaactggctgctgaatgtttatgatacgggatgaacagggaggatccgtgtcctgtcttttaaaactggcatcatttccctgtgtaaagcacatttggaagacaag	DMD	DMD_R3190X	tga	aca	gga	0.252	0.168	0.478	0.376	1.769	1.943	1.597	1.106	0.184
		aacacaacaaaaccatatttaccatcacgtgcactaacaagacagcaagttcgtgctttgcaagatggtgcatagctttatgaagcagtgaagaatgcagcagacccagcttaccttgagggttatttcagtgaagagcagttaaga	BRCA2	BRCA2_E2903X	tag	ctt	gca	0.48	0.197	0.639	0.495	0.349	0.852	3.728	3.821	0.168
		aacacactgattctttcccattttgtgggaaggcccatgtcaaccagctcagagtcctccttgattattaaatgactaactctaaagttgatgcagcactcttggtcagtctctgctctgacactggatcctgctaagcttctggaa	NPHP3	NPHP3_R577X	tga	cta	aaa	>1.5	0.302	1.36	1.183	2.441	4.269	5.338	>6.3	0.209
		aacacagccctggatgtccccagagacagggccctgttggctggtggcggcttttctacgtggacttaccggtaaggctacgatgtcagcattcctgtctatagtccactgtcagctgaggtggatcttccagagaaaggaccaggt	EXT2	EXT2_Q257X	taa	ggc	cgg	0.322	0.189	0.223	0.274	0.494	0.515	0.413	0.333	0.165
		aacacaggagtcatcagtgtggtcaccactgggctggaccgagagagtttccctacgtataccctggtggtttaagctgctgaccttcaaggtgaggggttaagcacaacagcaacagctgtgatcacagtcactgacaccaacgat	CDH1	CDH1_Q346X	taa	gct	gtt	0.295	0.179	0.446	0.298	1.925	0.459	1.317	1.285	0.166
		aacacatctccagttctggatgcagtgctaaagagtaaaaaaagttcagagtttttaaagcatgcagggaaataaacaatagtagaagtaggtagtgaccttcctgattcaggaaagggatttgcttccagggagaacaggcgtaat	SETD2	SETD2_E927X	taa	aca	aaa	0.265	0.182	0.222	0.327	1.288	0.526	0.595	0.467	0.173
		aacaccagctggctgatgagcctggagaacccgctcagccctttctcctcggacatcaacaacatgcccctgtaggagctgtctaacgccctcatggcggctgagcgcttcaaggagcaccgggacacagccctgtacaagtcactg	TSC2	TSC2_Q1229X	tag	gag	ctg	0.451	0.221	0.449	0.635	0.563	0.925	2.008	1.813	0.173
		aacaccctctttattgtctctattagtaagacactggcagccaatgagccacacctcacgttagaatttttgtaagagtgtatttctggatttagcaaatctagtattgaattgaaacacctttgtttggaatacatgactccatgg	NF1	NF1_E1928X	taa	gag	ttg	0.397	0.182	0.216	0.276	0.922	0.553	0.453	0.369	0.167
		aacacttttcgacatagtgtggtggtgccctatgagccgcctgaggttggctctgactgtaccaccatccactaaaactacatgtgtaacagttcctgcatgggcggcatgaaccggaggcccatcctcaccatcatcacactggaagat	TP53	TP53_Y234X	taa	aac	cac	0.31	0.186	0.306	0.309	0.864	0.55	1.262	1.145	0.167
		aacacttttcgacatagtgtggtggtgccctatgagccgcctgaggttggctctgactgtaccaccatccactagaactacatgtgtaacagttcctgcatgggcggcatgaaccggaggcccatcctcaccatcatcacactggaagat	TP53	TP53_Y234X	tag	aac	cac	0.357	0.203	0.368	0.442	0.302	0.527	1.797	1.607	0.178
		aacagagttaaaattggagattttgggttaaccaaagtcttgccacaagacaaagaatactataaagtaaaataacctggtgaaagtcccatattctggtatgctccagaatcactgacagagagcaagttttctgtggcctcagat	JAK2	JAK2_E1012X	taa	cct	aaa	0.356	0.178	0.296	0.271	1.805	0.507	0.623	0.553	0.192
		aacagccagaatccaaacagcaagattgtgctgctggacgtgccggtccgggcagaggcccaagtggagctgtgagggaactcctttccagcctccctggtggtggcagcagaagaaggtgagagggagcagaacagcttggacagc	ITGA2B	ITGA2B_R782X	tga	ggg	ctg	0.351	0.188	0.336	0.459	2.054	1.736	1.375	0.964	0.169
		aacagctttgaggtgcgtgtttgtgcctgtcctgggagagaccggcgcacagaggaagagaatctccgcaagtaaggggagcctcaccacgagctgcccccagggagcactaagcgagcactgcccaacaacaccagctcctctccc	TP53	TP53_K292X	taa	ggg	aag	0.338	0.191	0.237	0.27	1.688	0.385	0.578	0.51	0.173
		aacaggaggaagagctgccaggcctgccggctccgtaaatgctacgaagtgggaatgatgaaaggtgggatatgaaaagaccgaagaggagggagaatgttgaaacacaagcgccagagagatgatggggagggcaggggtgaagtg	ESR1	ESR1_R256X	tga	aaa	ata	0.352	0.181	0.578	0.407	1.608	3.232	3.793	3.011	0.167
		aacagtgttaccagccttaacagccctcacagtgggctacacacaattaatggagaagggatggaagaatcttagagccccatgaaaacagatctgcttctggttaaccacaaacctagtccacagatcataccatcaatgtctgtg	KDM6A	KDM6A_Q863X	tag	agc	tct	0.333	0.196	0.26	0.44	0.268	0.414	0.623	0.737	0.174
		aacatccagcatgggcaacaagtcctttgccaaaggagaaccagccccaaacccttcacagaggaggtgctgtagaatgtgtggcttgagttcagtatcaaaatcaaagacttgcccaaaggggctctactgaacctccagatctactat	PIK3CG	PIK3CG_W410X	tag	aat	ctg	0.277	0.19	0.563	0.3	0.297	0.471	1.444	1.1	0.182
		aacatcccgcacgggcctgtagtaggatcaactcgtaggctttacgagaagaagatcttcgagtacgagacctagaggcggcggctctcgccccccagctcgtccgccgcctcctcttatagcttctctgacttgaattcgactaga	EMD	EMD_Q44X	tag	agg	acc	0.363	0.214	0.257	0.575	0.26	0.549	0.682	0.48	0.192
		aacatcctgatgatcccacacccccacctgcaccagtatgaagtcagcagctccttgggatacaccagcacttgagatgtcctggagaacatgatggagccaccacagcgagactccagtgcaccagggaggtttcacgttggcagt	DEPDC5	DEPDC5_R555X	tga	gat	act	0.422	0.233	0.306	0.7	2.026	2.618	1.16	1.073	0.164
		aacatgatggaggcagcagcatccgaaccctctcttgatctagataatctgaaactgttggagctgattggctgaggtcgatatggagcagtatataaaggctccttggatgagcgtccagttgctgtaaaagtgttttcctttgca	BMPR2	BMPR2_R211X	tga	ggt	ggc	0.404	0.202	0.204	0.4	0.789	1.291	0.672	0.671	0.169
		aacattggatcacaactgctgcttaactggtgtgtccagatagctaagggaatgatgtacctggaagaaagatgactcgttcatcgggatttggcagcccgtaatgtcttagtgaaatctccaaaccatgtgaaaatcacagatttt	ERBB4	ERBB4_R838X	tga	ctc	aga	0.371	0.201	1.125	1.322	2.211	4.154	2.831	3.254	0.182
		aacattgtgacaccccgtgtgcggcccgaggactgcagcattgggctcctgccccggaaccatgataagaattgaagtatggacgtgctgcctctggaccgctgcctgcccttccttatctcagtggacggagaatccagcaattac	PTPRT	PTPRT_R1207X	tga	agt	aat	0.394	0.317	1.047	1.735	2.109	3.831	2.899	2.561	0.171
		aacatttcctgtctctgggtctttaagcacagctccctgaattgccagccacattttgatttacaaaacagatgagttgtttccatggtcattttgaaaatgacagaaacccaagctggagaatacctactttttattcagagtgaa	FLT3	FLT3_G124X	tga	gtt	aga	0.421	0.206	0.289	0.631	1.196	1.879	1.048	0.736	0.175
		aacatttttcatatgtctttattggcgtgcgctcttgaggttgtaatggccacatatagcagaagtacatcttagaatcttgattctggaacagatttgtctttcccatggattctgaatgtgcttaatttaaaagcctttgatttt	RB1	RB1_Q504X	tag	aat	tct	0.376	0.194	0.302	0.373	0.306	0.731	0.483	0.409	0.176
		aaccaagcagcagatgatgatgtaaaatgtcttacaagagatttggaccaggcaagcatggaagcagtagtttgacttctagctggtctccctctgcagcctgaagaaggagatggtgtggaattgatggaagccaaatcacagttatat	NF1	NF1_S1078X	tga	ctt	gtt	0.406	0.329	1.3	1.881	2.656	>4.5	3.412	5.04	0.203
		aaccaccaaggtccaaagcgagcaagagaatcccaggacagaaagatcttcagggggctagaaatctgttgctaagggcccttcaccaacatgcccacagatcaactggaatggatggtacagctgtgtggtgcttctgtggtgaaggat	BRCA1	BRCA1_Y1473X	taa	ggg	tgc	0.378	0.197	0.387	0.268	0.837	0.795	0.804	0.784	0.181
		aaccacttggaagaccgagtgaacaaatttttgcggcgccagaatcaccctgaagccggggaggtttttgtctgagtggtggccagctcagacaagacggtggaggtcaagcccgggatgaagtcacggtttgtggattctggggaa	CREBBP	CREBBP_R1360X	tga	gtg	gtc	0.271	0.199	0.565	0.741	1.809	3.508	2.817	2.081	0.171
		aaccagctggcatccctggggaaaaccaacgaacagtctcctcacagccaaattcaccacagtactccaatctgaaaccaagtgcccgcattacagcccatcatgagccctggtcttctttctccccagcttagtccacaacttgta	SATB2	SATB2_R224X	tga	aac	atc	0.554	0.334	0.786	1.388	2.162	4.321	2.999	2.651	0.338
		aaccagcttcgcaagcaattggaggcgatcatagccactgatccacttaaccctctcacagcagaggacaaataattgctctggcattttagatacgaaagccttaagcacccaaaagcatatcctaagctatttagttcagtgaaa	PIK3CG	PIK3CG_E573X	taa	ttg	aaa	0.289	0.21	0.37	0.42	2.328	0.822	1.203	1.041	0.168
		aaccatcccacttttgaggatatgcaggttctcgtgtctagggaaaaacagagacccaagttcccagaagcctgaaaagaaaatagcctggcagtgaggtcactcaaggagacaatcgaagactgttgggaccaggatgcagaggctcgt	BMPR2	BMPR2_W466X	tga	aaa	gcc	0.384	0.238	0.632	1.03	2.04	3.592	3.008	3.101	0.179
		aaccatcgatttgcagccatttcacacagaattaagactggaaaggcctccattcctttgaaggaattggagtagtttaactcagatatacaaaaattgcttgaaccactggaggctgaaattcagcagggggtgaatctgaaagag	DMD	DMD_Q1785X	tag	ttt	gag	0.323	0.221	0.244	0.23	0.282	0.884	0.963	1.006	0.174
		aaccattacaagatatacaatctttgtgctgaaagacattatgacaccgccaaatttaattgcagagttgcataatatccttttgaagaccataacccaccacagctagaacttatcaaacccttttgtgaagatcttgaccaatgg	PTEN	PTEN_Q87X	taa	tat	gca	0.304	0.205	0.209	0.325	1.616	0.39	0.546	0.448	0.16
		aacccagggacccccgtctccccgcaggagcggcccccgccttacctggcagtcccaggacatggcgaggagtagccggcggctggggcacacagcagccccccaaaggcccgcttcctgcgggttcccagtgagcacccttacctgact	NOTCH3	NOTCH3_Y2221X	tag	ccg	gag	0.326	0.198	0.476	0.595	0.265	0.57	2.172	1.708	0.172
		aaccccacagccctggcctggtgggaggacatggtggctgagttccatgaccaggtgcccttcgacggcatgtgaattgacatgaacgagccttccaacttcatcaggggctctgaggacggctgccccaacaatgagctggagaaccct	GAA	GAA_W516X	tga	att	atg	0.331	0.212	0.486	0.473	2.148	3.261	2.46	2.2	0.18
		aaccccactggatctatactcgtctcatctccgttaaaaccaaatccactggatctgccacagcttcagcattgagctgctgttatcccaccaatggtatcctgcaccccatgtaacataccaattggaaccccagtgagcggctat	NCOR1	NCOR1_R933X	tga	gct	cat	0.364	0.285	0.387	1.47	1.968	1.445	1.748	1.385	0.173
		aaccccatgaagaagaacgcccagataggaatcgcgatgttggtgagcgtggggaatctggaagaggctgggtagtctgtgtccttccagctgcagatacggagcaagaacagccagaatccaaacagcaagattgtgctgctggac	ITGA2B	ITGA2B_E746X	tag	tct	ggg	0.267	0.239	0.216	0.293	0.23	0.569	0.456	0.425	0.166
		aacccggcagggaccaaatggatggagcacgtaaaactagaaaggctaaaacaagtgaatggaatgtttccgtgactgaaccccattctaccccctaaagcccctgcggtctctcctctcataggaaatggcacacagtccaacaac	GLI3	GLI3_R792X	tga	ctg	ccg	0.437	0.223	1.057	0.466	2.225	3.125	3.903	>6.3	0.189
		aaccctaccatcgccgagggcccatcccctaccagcgagggcgcctccgaggcaaacctggtggacctgcagtagaagctggaggagctggaacttgacgagcagcagaagaagcggctggaagcctttctcacccagaaagccaag	MAP2K2	MAP2K2_K39X	tag	aag	cag	0.251	0.184	0.479	0.375	0.394	0.634	1.859	1.896	0.189
		aaccctggctccctcgcagctcccattgaccataagccttgctctgcacccttggaacctaaatcccaggcctgaaggaaccaaagatggggagcagtgagagcagctgaatcccttacagccattcctgagcctgcctctccccagcat	MDC1	MDC1_S1753X	tga	agg	gcc	0.428	0.203	0.58	0.882	2.069	3.873	2.43	1.519	0.16
		aaccgcttcacggtctttgacaacgggcagaacccacagcgtgggtacagcactaatgtggcaagccttcggtaggagctggcagctgtgatctatgaaaccaacgtgctgggcttccgtggcccccggcgcatgaccgtcatcatt	TULP1	TULP1_Q401X	tag	gag	cgg	0.27	0.199	0.262	0.331	0.259	0.621	0.786	0.632	0.178
		aaccggaggcccatcctcaccatcatcacactggaagactccagtggtaatctactgggacggaacagcttttaggtgcgtgtttgtgcctgtcctgggagagaccggcgcacagaggaagagaatctccgcaagaaaggggagcct	TP53	TP53_E271X	tag	gtg	ttt	0.356	0.289	0.329	0.66	0.359	0.826	0.741	0.969	0.167
		aaccggcggccttgtgacccagcaaaggtctgcagactcgtgaatgaggtctaccacatgtataatcgacactagtatccatttgttgttcttaacatttctgttgattcagaatgcgttgatatcaatgttactccagataaaagg	PMS2	PMS2_Q317X	tag	tat	cac	0.283	0.198	0.302	0.494	0.264	0.66	0.666	0.344	0.16
		aaccgggcctgtctgtttgttccctccatcgatgtgcttaaccagaacacactgcgcatcaaggagacagcataagcgatggcccagctctctaggtgggatcgaggtacgaatcacctgttgttcaacatgttgcctggaggtccc	EXT2	EXT2_Q205X	taa	gcg	gca	0.378	0.191	0.333	0.298	1.9	1.205	1.344	1.221	0.17
		aacctacaattggtttcagagttaaagaatccttcaggttcctgttccgtagatgtgagtgccatgttttggtaaagagccggttgtaaagagccatgtatcataactgcttgcgaagatgtagtttctctttggaaagctctggat	PALB2	PALB2_E878X	taa	aga	tgg	0.338	0.209	0.331	0.297	0.691	0.4	1.299	0.855	0.167
		aacctcacggccggaagtggaccaatgccgacatcagtggctcagacagttgtccagaaggaaagtggcctgtagcacacccgaaagatgctgcatgttggtgacccaagtgtgaaaaagacagccatctcgctgctgaggaatctg	PKP2	PKP2_Q688X	tag	cac	ctg	0.383	0.182	0.482	0.518	0.301	0.487	1.608	1.292	0.161
		aacctccttcagatgactgaaaagttcttccatgccatcatcagttcctcctcagaattcccccctcaactttgaagtgtgtgccactgtttataccaggcaacttgccactccctactgaataaagctacagtaaaagaaaaaaag	NF1	NF1_R1362X	tga	agt	ctt	0.257	0.162	NA	0.808	1.356	1.693	2.066	1.751	0.243
		aacctcttattggaagattatccaaaagcattatctgcataccagaggtactacagtttacagtctgactactgaaagaatgctgcctttttatatggtcttggtttggtctacttccattataatgcatttcagtgggcaattaaagct	KDM6A	KDM6A_W127X	tga	aag	tac	0.358	0.206	0.619	0.799	2.134	4.117	3.14	4.23	0.179
		aacctgaagatgccccggaacaaccagctgctgcacttcgccttccgggaggacaagcagtggaagctgcagtagatccaggatgccagaaaccatgtgagccaagccatttacctgcttaccagccgggaccagagctaccagttc	ROGDI	ROGDI_QNAX	tag	atc	cag	0.343	0.175	0.712	0.311	0.254	0.573	3.258	3.541	0.167
		aacctgaaggtgtgcattgaattaacagggctccatcctaaaaaacaacgccacttgctgcaccttagagaatgatgggagcagcaggtgtcggcagcagatggcaaacctggccggcaaagcaggaaggaagtgacccaggccact	BCOR	BCOR_R1217X	tga	tgg	gaa	0.341	0.197	0.914	1.151	2.017	3.669	2.242	2.046	0.2
		aacctgacccacattgaatctagaccttctcgtttaaagaaagatgagtatgaatttttcacccatttggattaacgtagcctgcctgctctgacaaacatcatcaagatcttgaggcatgacattggtgccactgtccatgagctt	PAH	PAH_K85X	taa	cgt	gat	0.328	0.275	0.29	0.74	2.265	1.543	1.224	1.141	0.166
		aacctgatggcagtggtgcccgaccgcaggatcaagtatgaggccaggctgcatgtgctgaaggtgaaccgttagacagtactagaggctctgcagcagctgataagagtaacacagccagagctgattcagacccacaagtctcaa	BAP1	BAP1_Q253X	tag	aca	cgt	0.368	0.183	0.258	0.449	0.232	0.493	0.814	0.756	0.178
		aacctgattggattaccccttctgattgacaactatgtgccccctttggagggactgcctatcttcattctttgactagccactgaggtgaattgggacgaagaaaaggaatgttttgaaagcctcagtaaagaatgcgctatgttc	MLH1	MLH1_R659X	tga	cta	ctt	>1.5	0.942	1.996	3.212	2.69	>4.5	>5.5	>6.3	0.362
		aacctggcccaagtcagcagccaagatgtctccttgctggcatcagactcagagcccctgaagtgtttctcctgaacatttgaggacctcacttgcttctgggatgaggaagaggcagcgcccagtgggacataccagctgctgtat	MPL	MPL_R43X	tga	aca	tcc	0.352	0.215	0.545	1.05	1.755	4.255	2.401	1.584	0.174
		aacctgggcatggggcagcgccagcagtttccctatggagccagttacgaccgaaggcatgaaccttatgggtagcagtatccaggccaaggccctccctcgggacagccgccgtatggagggcaccagcccggcctgtacccacag	ARID1B	ARID1B_Q1344X	tag	cag	ggg	0.303	0.246	0.37	0.643	0.275	0.587	1.326	1.156	0.174
		aaccttgctaaccttataatgaatgaaattgtggacaatggaacagctgttaaatttgatgatatagctggttaagacttggcaaaacaagcattgcaagaaattgttattcttccttctctgaggcctgagttgttcacagggctt	SPAST	SPAST_Q347X	taa	gac	ggt	0.345	0.198	0.224	0.278	1.038	1.006	0.445	0.273	0.163
		aacgaagaagacttaaaggagtgcttttttgatgatatggagagcataccagcagtgactacatggaacacataacttcgatatattactgtccacaagagcttaatttttgtgctaatttggtgcttagtaatttttctggcagaggtt	CFTR	CFTR_Y849X	taa	ctt	aca	0.341	0.181	0.396	0.36	2.004	0.227	0.935	1.019	0.16
		aacgactatgaagaattcagcaaagagagaagcagcagccttgaaggaagtcctgatgaattttcaaatgggtaggagttgtgtggggtaatgacaatctcggactctccaagagaacaggatagtgaatcacagactttggacaaa	CASP8	CASP8_E259X	tag	gag	ggg	0.274	0.202	0.355	0.382	0.237	0.284	0.805	0.623	0.173
		aacgaggaccgcaggggccagacagtcaatgccggtgtggctgagcggagctggctgtacctgaaaggatcataaatgcgctgtgaccgcaagatggaggtggcgttcatggtgtgtgccatcaacccttccattgacctgcacaccgat	MEN1	MEN1_Y232X	taa	atg	tca	0.339	0.168	0.261	0.266	2.034	0.521	0.825	0.897	0.17
		aacgcagaggaagtggacgtgcccatcaaactctactgcaacggggatggggaatggatggtgcctattgggtgatgcacctgcaagcctggctatgagcctgagaacagcgtggcatgcaaggcttgccctgcagggacattcaag	EPHB1	EPHB1_R252X	tga	tgc	ggg	0.266	0.176	0.257	0.367	1.232	1.655	0.733	0.531	0.168
		aacggacaactgagggttgggttttttaccaccaaactggttccttcaggctcagagttaacgtttgactattagttccagagatatggaaaagaagcccagaaatgtttctgcggatcagccaattgccggggttacctgggagga	SETD2	SETD2_Q1667X	tag	ttc	tat	0.337	0.219	0.376	0.455	0.256	0.615	2.242	1.794	0.165
		aacgggcagattccatcctggctgaaccttgacaatcctcgagtgacaatagtaacacaccaggatgttttttgaaatttgagccacttgcctacctttagttcacctgctattgaaagtcacattcatcgcatcgaagggctgtcc	GNPTAB	GNPTAB_R375X	tga	aat	ttt	0.343	0.264	0.489	1.531	1.72	4.361	2.807	2.097	0.181
		aacgtgcgagtgtctaacgggagccctagcctggagcggatggacgccaggcaggcggagcaccccaagccctaggcctgcaggaacctcttcggcccggtggaccacgaagagttaacccgggacttggagaagcactgcagagacaat	CDKN1B	CDKN1B_S27X	tag	gcc	ccc	0.475	0.196	0.368	0.537	0.279	0.758	0.906	1.102	0.161
		aacgtgcgcgtcataaaggacaagcagacccaactgaaccgcggctttgccttcatccagctctccaccatctaggcagcccagctgctgcagatcctgcaggccctgcacccaccactcactatcgacggcaagaccatcaatgtt	RBM10	RBM10_E277X	tag	gca	atc	0.302	0.185	0.324	0.352	0.284	0.509	1.01	0.807	0.17
		aacgtgcgggtccctctgccgggcccgctgtttgacgccttgccccgggagatccagagtggcatgctgctgtgagtgcagcccgtcctcttcaacgtgggcatcaatgagcagcagacactggccgagaggtttggcgatacgtct	INPP4A	INPP4A_R793X	tga	gtg	ctg	0.293	0.201	0.384	0.557	1.951	2.1	1.445	1.333	0.171
		aacgtggatgaagttggtggtgaggccctgggcaggctgctggtggtctacccttggacccagaggttcttttagtcctttggggatctgtccactcctgatgctgttatgggcaaccctaaggtgaaggctcatggcaagaaagtg	HBB	HBB_ENAX	tag	tcc	ttt	0.338	0.224	0.197	0.58	0.263	0.798	0.285	0.307	0.166
		aacgtgtcggtgctgccggtcagcctgcacctgcccagtacctactccctctccgtgagcaggagggctcgctgatttgcccagatcgggaaagtctgtgtggaaaactgccaggcattcagtggcatcaacgtccagtacaagctg	RET	RET_R418X	tga	ttt	cgc	0.381	0.199	0.949	0.78	1.44	2.296	1.896	2.189	0.216
		aactacctgaaccgacagatcgaaaagttgaagctggacctccaagagctggttgtggctaccaagcagagctgagcccagcggcaggagctgggggtgaatctctatgaggtgcagcagcacctggtacacctgcagaagctgctg	CCDC40	CCDC40_R321X	tga	gcc	agc	0.294	0.212	0.306	0.561	1.464	2.524	0.932	0.665	0.175
		aactacgatgagttcatctgcacctttatctccatgctggctcaggaaggcatgctggccaacctagtggagtagaacatctccgtgcggcggcgccaaggggtcagcatcggccggctccacaagcagcggaagcctgaccggcgg	BAP1	BAP1_Q694X	tag	aac	gag	0.32	0.181	0.35	0.33	0.267	0.374	1.822	1.889	0.171
		aactataatgccttgcccaatgccaactaccccagtgcaggcatggctggaggcataaaccccatgggtgcctgaggtcaaatgcatggacagcctggcatcccaccttatggcacactccctccagggaggatgagtcacgcctcc	ARID1A	ARID1A_G838X	tga	ggt	gcc	0.314	0.19	0.343	0.802	1.841	2.912	1.585	1.421	0.176
		aactatgaagataagactcgctactttgtcataatccaagctaatgaccgtgcccaaaatctgaatgagaggtgaaccaccaccaccactctcacagtggatgttctggatggagatgacttgggtccaatgtttcttccttgtgtc	PCDH15	PCDH15_R245X	tga	acc	agg	0.286	0.186	0.275	0.448	0.958	2.491	0.663	0.618	0.166
		aactatgagaacacaaagaccagctaccacacccctgccgacatgctcagtgtcacggctgcaaaggatgcctaagccaacatcaccaacactaactacaagcacctgattcacaagtacatcctccttccagatgcaatgaacatt	NEB	NEB_Q2129X	taa	gcc	gcc	0.321	0.205	0.316	0.28	0.85	0.693	1.01	0.712	0.178
		aactatgccccaggtcctctggacacagacatgcagcagttggcccgggagacctccgtggacccagacatgtgaaaagggctgcaggagctgaaggcaaaggggaagctggtggattgcaaggtgtcagcccagaaactgctgagc	SPR	SPR_R219X	tga	aaa	atg	0.337	0.222	0.648	0.477	1.451	3.003	3.69	2.484	0.169
		aactcaacttttgaagaactggaacacgttaggaagttggtcaaagcctgggaagaagtagggccccagatctgatacttctttgacaacagcacacagatgaacatgatcagagataccctggggaacccaacagtaaaagactttttt	ABCA4	ABCA4_W439X	tga	tac	atc	0.493	0.198	0.557	1.879	1.606	2.651	1.289	0.788	0.237
		aactcagaaatggaaaaaacctgcagtaaagaatttaaattatcaaataacttaaatgttgaaggtggttcttaagaaaataatcactctattaaagtttctccatatctctctcaatttcaacaagacaaacaacagttggtattagat	BRCA2	BRCA2_S2143X	taa	gaa	tct	0.258	0.206	0.164	0.252	1.256	0.327	0.317	0.193	0.16
		aactcagaaatggaaaaaacctgcagtaaagaatttaaattatcaaataacttaaatgttgaaggtggttcttgagaaaataatcactctattaaagtttctccatatctctctcaatttcaacaagacaaacaacagttggtattagat	BRCA2	BRCA2_S2143X	tga	gaa	tct	0.571	0.187	0.172	0.618	1.436	2.522	0.818	0.443	0.353
		aactccagttatgttaaatttttaaagcaggcaacagataattcagaaatcagttctgctacaaaattacgttagcttaaggcttttaagtctgtgttggctgatattaagaaggctcatcttgcattggaagaagacttaaattcc	ATRX	ATRX_Q391X	tag	ctt	cgt	0.303	0.21	0.763	0.797	0.267	0.45	1.485	1.223	0.171
		aactccctaaggaaagaaagcccacccaccccagatcagggagcctccagccacggtccaggccacgcggaataaaatggcttcatcaccttctcccagtattccagcgaatccgatactactgctgactacacgaccgaaaagtac	PAK7	PAK7_E122X	taa	aat	gaa	0.307	0.211	0.293	0.303	1.687	0.371	1.223	1.219	0.186
		aactccttttcgccacagaaaccccctggccactgttctaggtgctgttgttctactaaacaaggaaacagttaagagtcatcgaataccattaagaaggatcatacagggaaatccaagatacccaaaatatattttgggacacgc	BRIP1	BRIP1_Q227X	taa	gag	agt	0.296	0.191	0.504	0.462	0.935	0.395	0.378	0.466	0.186
		aactctctagataatgatgaatgtagcacgcattcacataaggtttttgctgacattcagagtgaagaaatttaacaacataaccaaaatatgtctggattggagaaagtttctaaaatatcaccttgtgatgttagtttggaaacttat	BRCA2	BRCA2_L1930X	taa	caa	att	0.381	0.288	0.186	1.106	1.677	0.562	0.558	0.644	0.175
		aactctctagataatgatgaatgtagcacgcattcacataaggtttttgctgacattcagagtgaagaaatttgacaacataaccaaaatatgtctggattggagaaagtttctaaaatatcaccttgtgatgttagtttggaaacttat	BRCA2	BRCA2_L1930X	tga	caa	att	0.371	0.264	0.553	2.223	1.808	3.272	1.525	1.824	0.174
		aactcttccgtgactgacattgaggaaatcattggagttaggatactgaatgtattccagaaactctgcgcgtgactggactgcccctggaagttctgcgatgaaaaggtgtctgtggatgaaagtgtgatgtcaacacacagcaca	FAT1	FAT1_G3740X	tga	ctg	gcg	>1.5	0.681	1.653	2.388	2.033	4.417	5.661	>6.3	0.335
		aactgcagccatctggacccggagccacagattctgtggagactgggagcagagcttcagcccgggggcaggtagcagcgtctgtctgatgggacccaggaatctatcatcaccctgccccacctcaaccacactcaggcctttctc	CSF3R	CSF3R_Q75X	tag	cag	agg	0.317	0.185	0.234	0.503	0.285	0.602	0.533	0.451	0.17
		aactgcgaagaggaagagaaaacaaatccaggactacagaccccacagttctctcgctgccacttcaagtcatgaaatgacagcattattcacatccttgtggaggtgaccacagccccgggtactgttcacagctacctgggctcc	MPL	MPL_R357X	tga	aat	tca	0.343	0.194	0.53	0.488	1.585	3.335	2.578	1.748	0.168
		aactgcttattaagtggagaagaacatgatatgtgggtattccgactttgttccctctggcttgaaaattcttgagtttctgaagtcaatggcatgatgaagagagacggaatgaagattccaacatataaatttttgcctcttatg	ATM	ATM_G2496X	tga	gtt	tct	0.278	0.215	0.348	0.803	1.853	2.195	1.133	1.073	0.163
		aactggtatgaagacaataactataaggcctttctggggattgactccacaaggaaggatcctatctattcttaagacagaagaacaacatccttttgtaatgcattgatccagagcctggagtcaaatcctttaaccaaaatcgcttgt	ABCA4	ABCA4_Y362X	taa	gac	tct	0.337	0.197	0.217	0.221	1.076	0.587	0.36	0.436	0.189
		aactggtattgcaatgactgtaaagcaggcaaaaagccacactacagggagattgtctgggtaaaagttggatgatacaggtggtggccagctgagatctgccatcctcgagctgttccttccaacattgataagatgagacatgat	NSD1	NSD1_R1766X	tga	tac	gga	0.319	0.332	0.344	2.414	1.866	2.884	0.964	0.644	0.178
		aactgtaccaagatcaatgggaatttgatctttctagtcactggtattcatggggacccttacaatgcaatttaagccatagacccagagaaactgaacgtctttcggacagtcagagagataacaggtttcctgaacatacagtca	ERBB4	ERBB4_E382X	taa	gcc	att	0.317	0.194	0.294	0.32	1.198	0.588	0.368	0.396	0.181
		aactgtgtttcctaccgaaaccctgcagagggaacctggtacatccagtcactttgccagagcctgagagagtgatgtcctcgaggcgatgatattctcaccatcctgactgaagtgaactatgaagtaagcaacaaggatgacaag	CASP8	CASP8_R432X	tga	tgt	gag	0.33	0.195	0.347	0.523	0.841	1.798	1.477	1.116	0.176
		aacttaggtgaagcagcatctgggtgtgagagtgaaacaagcgtctctgaagactgctcagggctatcctcttagagtgacattttaaccactcagcagagggataccatgcaacataacctgataaagctccagcaggaaatggct	BRCA1	BRCA1_Q1092X	tag	agt	tct	0.351	0.199	0.229	0.367	0.462	0.805	0.582	0.771	0.178
		aacttagttatttctgagcgaacccatcgttcttttagagtgagctggacaccaccttctgacagtgtggattgatataaggtggaatactatccagtttctggagggaaacgtcaagaattttatgtgagtcgaatggaaactagc	COL12A1	COL12A1_R1414X	tga	tat	gat	0.381	0.312	0.784	1.903	1.807	4.161	2.88	2.539	0.181
		aacttcatcaagaaccacgcctttcgcctgctgaagccggggggcgtcctcacctactgcaacctcacctcctagggggagctgatgaagtccaagtactcagacatcaccatcatgtttgaggtgcgcccacctgaagttccccatgat	GAMT	GAMT_W174X	tag	ggg	tcc	0.345	0.188	0.297	0.441	0.31	0.685	0.851	0.716	0.172
		aacttcatcaagaaccacgcctttcgcctgctgaagccggggggcgtcctcacctactgcaacctcacctcctgaggggagctgatgaagtccaagtactcagacatcaccatcatgtttgaggtgcgcccacctgaagttccccatggt	GAMT	GAMT_W174X	tga	ggg	tcc	0.33	0.212	0.374	0.958	1.755	2.649	1.331	1.107	0.177
		aacttccaagaaggaggctgcacagcttgtgaatgttctcatctgggtaataattgtgacccaaagactgggtgatgcatttgccctcccaataccattggagagaaatgttctaaatgtgcacccaatacctggggccacagcatt	LAMA2	LAMA2_R1029X	tga	tgc	ggg	0.293	0.197	0.228	0.431	1.637	1.91	0.711	0.662	0.174
		aacttgacaagagaaatgataaaacatttagaacgatgtgaacatcgaatcatggaatcccttgcatggctctgagattcacctttatttgatcttattaaacaatcaaaggaccgagaaggaccaactgatcaccttgaatctgcttat	RB1	RB1_S565X	tga	gat	ctc	0.308	0.178	0.319	1.201	1.595	2.811	0.991	0.726	0.176
		aacttgtataaaagtctgagtgaagtgaagtctgaagtggaaatggtgataaagactggacgtcagattgtatagaaaaagcagacggaaaatcccaaagaacttgatgaaagagtaacagctttgaaattgcattataatgagctg	DMD	DMD_Q1531X	tag	aaa	gta	0.482	0.242	0.371	0.409	0.368	1.433	1.132	1.211	0.166
		aactttagtactgtagatatccagaagaatggtgttaaatttaccaacagcaaattgacttctttaaatgaatagtataccaaaaataaaacagaatatgaagaagcccaggatgccattgttaaagaaattgtcaatatttcttca	MSH2	MSH2_E562X	tag	tat	gaa	0.365	NA	0.354	0.66	0.52	0.158	0.63	0.482	0.16
		aactttggcgaaataaaagggactcccgagagcttagctgagaaagaaaggcaactcatgggtatgatcaactagctgaccagcctccgagagcagctgttggctgcccacgatgagcagaagaaactagctgcctctcagattgag	SOX5	SOX5_Q195X	tag	ctg	aac	0.411	0.209	0.563	1.296	0.283	0.688	3.02	2.675	0.173
		aagaaaaaagggtttaaaaataaaaataaggatgcaagtaaaaatttaaacctttccaatgaggaaactgactaaagtgaaattaggatgtctggcacatgcacaggacaaccaagttcaagaacctctcagaaacttctctcatta	PALB2	PALB2_Q460X	taa	agt	gac	0.305	0.183	0.492	0.342	1.391	0.699	1.07	1.539	0.178
		aagaaaaatcctaaactcattaatgcccttcggcgatgttttttctggagatttatgttctatggaatcttttaatatttaggggaagtcaccaaagcagtacagcctctcttactgggaagaatcatagcttcctatgacccggataat	CFTR	CFTR_L88X	taa	tat	ttt	0.385	0.157	0.232	0.286	1.025	0.608	0.436	0.412	0.18
		aagaaaaatcctaaactcattaatgcccttcggcgatgttttttctggagatttatgttctatggaatcttttgatatttaggggaagtcaccaaagcagtacagcctctcttactgggaagaatcatagcttcctatgacccggataat	CFTR	CFTR_L88X	tga	tat	ttt	0.277	0.295	0.569	1.535	1.15	2.152	1.197	0.796	0.167
		aagaaaaggcgacgtattaaggttcaagaagattcatccagtgaaaacaagagtaattctgaggaagaagagtaggaaaaagaagaggaggaggaagaggaggaggaggaggaagaggaggaggaagatgaaaatgatgattccaag	ATRX	ATRX_E1447X	tag	gaa	gag	0.539	0.209	0.396	0.216	0.328	0.182	1.073	0.917	0.182
		aagaaacggagcaagccctcctccagcgaggaagatgagggcccaggagacaagcaggagaaggcaacccagtgacgtccgcatggccgggagcggcgggtggcctccagggtgtcttataaagaggagagtgggagtgatgaggct	XPC	XPC_R415X	tga	cgt	cag	0.442	0.252	0.469	1.38	2.133	3.719	3.533	2.053	0.178
		aagaaactcaagaagacggggcagctggacgagctggagaaggccatcaccacgcagaacgtcaacaccaagtgaatcaccatccccaggtccctggatggccggttgcaggtgtcccatcggaaggggctccctcatgtcatctactgt	SMAD3	SMAD3_C64X	tga	atc	aag	0.351	0.227	0.89	0.572	2.238	4.565	3.987	3.844	0.158
		aagaaatctctgatggatattcccgaaagccaaagcgaacaggattttgtgctgcgcgtctgtggccgggattagtacctggtgggcgaaacgcccatcaaaaacttccagtgggtgaggcactgcctcaagaacggagaagagatt	PIK3CG	PIK3CG_E279X	tag	tac	gat	0.33	0.208	0.371	1.008	0.305	0.58	0.958	0.785	0.18
		aagaacagaatagaggagagattgaatttagtggaagcttttgtagaagatgcagaattgaggcagactttataagaagatttacttcgtcgattcccagatcttaaccgacttgccaagaagtttcaaagacaagcagcaaactta	MSH2	MSH2_Q377X	taa	gaa	tta	0.412	0.2	0.234	0.291	1.512	0.508	0.586	0.638	0.184
		aagaacatggtggaccaattggccaattgtgaggacattctcatgaacttcctggtgtctgctgtgacaaaatagcctccaatcaaagtgacccagaagaagcagtataaggagacaatgatgggacagacttctcgggcttcccgttat	EXT1	EXT1_L667X	tag	cct	aaa	0.468	0.219	0.346	0.721	0.305	0.762	1.473	1.422	0.175
		aagaactttgtaattaccagctcagatgatggaactgtaaaactatgggacttgaaaacgggtgaatttatttgaaacctagtcacattggagagtggggggagtgggggagttgtgtggcggatcagagcctcaaacacaaagctg	FBXW7	FBXW7_R658X	tga	aac	att	0.343	0.227	0.429	1.042	1.349	3.239	1.331	1.184	0.168
		aagaagaaaccactggatggagaatatttcacccttcagatccgtgggcgtgagcgcttcgagatgttccgatagctgaatgaggccttggaactcaaggatgcccaggctgggaaggagccaggggggagcagggctcactccagc	TP53	TP53_E343X	tag	ctg	cga	0.565	0.227	0.489	0.785	0.296	0.588	2.077	1.772	0.168
		aagaagaagataaaagttgacagtgaaaagagtaataaagtatatgaacatacatccagattttctccaaagtagactagttcaaattgtaatggagaagaaaagaaattagatgattcctgttctggctctgtaacctactcttat	ATRX	ATRX_K319X	tag	act	aag	0.333	0.204	0.728	0.392	0.272	1.105	1.117	0.898	0.223
		aagaagagggctgcgatgatgacagaggttcttgcacataagataagggcagtggaaaagaaacctattccctgaatcaagcggaagaataactcaacaacaacaaacaacagtaagccttcgtcactgccaaccttagggagtaac	TET1	TET1_R1780X	tga	atc	ccc	0.305	0.173	0.303	0.463	1.407	3.441	0.985	0.846	0.165
		aagaagcccatgctgttcgaccggcacctgtgcgtgcgccagctgcggtactcaggaatgatggagaccatctgaatccgccgagctggctaccccatccgctacagcttcgtagagtttgtggagcggtaccgtgtgctgctgcca	MYO7A	MYO7A_R666X	tga	atc	atc	0.322	0.205	0.602	0.574	2.132	3.977	3.625	2.902	0.165
		aagaaggaaattcaactactgaggaggttacggcacaaaaatgtcatccagctggtggatgtgttatacaactaagagaagcagaaaatgtatatggtgatggagtactgcgtgtgtggcatgcaggaaatgctggacagcgtgccg	STK11	STK11_ENAX	taa	gag	aac	0.379	0.181	0.26	0.33	1.088	0.61	0.491	0.48	0.177
		aagaaggaagagcttggggcatcctctcctagctatgggcccccaaacctgggctttgttgactcaccctcctgaggcacccacctgggtggcctggagttaaagacacctgatgtcttcaaagcccccctgacccctcgggcatctcat	KMT2B	KMT2B_S2312X	tga	ggc	tcc	0.36	0.201	0.376	0.752	1.809	2.727	1.57	1.346	0.169
		aagaaggaccacccggattacaagtaccagccgcggcggaggaagtcggtgaagaacgggcaggcggaggcataggaggccacggagcagacgcacatctcccccaacgccatcttcaaggcgctgcaggccgactcgccacactcc	SOX9	SOX9_E190X	tag	gag	gca	0.368	0.2	0.501	0.322	0.292	0.95	1.094	0.837	0.164
		aagaaggacttctccagcaagggagccgaggataatatggtaacgagctataattgtcagttctgtgacttctgatattccaaaagccatggccctgatgtaattgtagtggggccacttctccgtcattatcaacagctccataac	TRPS1	TRPS1_R544X	tga	tat	ttc	0.685	0.366	0.659	2.34	2.131	4.521	2.981	2.725	0.328
		aagaagggcgagcagaacgggcaggaggagaaatggtgcgagaaggcggtcaagagcctggtcaagaaactctagaagacggggcagctggacgagctggagaaggccatcaccacgcagaacgtcaacaccaagtgcatcaccatc	SMAD3	SMAD3_K43X	tag	aag	ctc	0.295	0.201	0.711	0.888	0.304	0.627	2.685	2.793	0.157
		aagaagtataggaaggagctccaggtggtggcgtgggacattctgctgaacatcatcgaacggctccttcagtagctccagaccttggacagcccggagctcaggaccatcgtccatgacctgttgaccacggtggaggagctgtgt	TSC2	TSC2_Q371X	tag	ctc	cag	0.371	0.21	0.646	0.433	0.305	0.808	3.875	3.215	0.166
		aagaagttccggttcgaggagcccgtggttctgcctgacctggacgaccagacagaccaccggcagtggacttagcagcacctggatgccgctgacctgcgcatgtctgccatggcccccacaccgccccagggtgaggttgacgcc	NOTCH1	NOTCH1_Q1845X	tag	cag	act	0.41	0.23	0.253	0.87	0.28	0.458	0.976	0.832	0.169
		aagaataaggcttaccttctccaggcttttacacatgcctcctaccactacaatactatcactgattgttactagcgcttagaattcctgggagatgcgattttggactacctcataaccaagcacctttatgaagacccgcggcag	DICER1	DICER1_Q1702X	tag	cgc	tac	0.343	0.202	0.357	0.814	0.309	0.868	2.829	2.007	0.168
		aagaatctcagtacaagtgaaggtgtcagtaaagaaatgcatcaccttcagcgcatgttcttacagaattgctgagaaattcctacttatggagcagcatttttcacaggacagatatttacaaaggcaagccccagcaatcataaagtt	KRIT1	KRIT1_W630X	tga	gaa	tgc	0.355	0.184	0.426	0.868	1.719	2.461	1.668	1.54	0.174
		aagaatctgcagagtgttgtgcttagtaaaatgaattttgaatcttttgtaaaagatcttcttctggttcgttagtatagagttgaagtttataagaatagagctggaaataaggcatccaaggagaatgattggtatttggcatat	MSH2	MSH2_Q97X	tag	tat	cgt	0.3	0.165	0.202	0.548	0.232	0.573	0.751	0.661	0.17
		aagaatggcagactgacagttggtcagaagattattcttcatggagcagaactggtgggctctcctgatgcctgaacacctcttgaagccccagaatctcttatgttaaagatttctgctaacagtactcggcctgctcgctggtatact	BRCA2	BRCA2_C2765X	tga	aca	gcc	0.325	0.196	0.333	0.527	1.443	2.976	1.477	1.286	0.164
		aagaatgtcctaaaccacatgacacactgccagtcaggcaagtcttgccaagtggcacactgtgcatcttcttgacaaatcatttcacactggaagaattgtacaagacatgattgtcctgtgtgtctccccctcaaaaatgctggt	EP300	EP300_R397X	tga	caa	tct	1.311	1.073	1.533	>3.2	2.178	4.236	4.252	3.12	0.326
		aagacaacagcatccacacgaaaagtgtcactggcccctcaggcaaacttgactgaactggatatatattcatgaaggttatctcaagaaactggcttggaaataagtgaagaaattaacgaagaagacttaaaggagtgctttttt	CFTR	CFTR_R810X	tga	agg	tca	0.306	0.254	0.693	0.976	1.688	3.992	2.414	2.88	0.162
		aagaccatcttggaggatgaaaagaggctggcccaccccttctccttggccgtctttgaggacaaagtattttagacagatatcatcaacgaagccattttcagtgccaaccgcctcacaggttccgatgtcaacttgttggctgaaaat	LDLR	LDLR_W705X	tag	aca	ttt	0.264	0.186	0.251	0.348	0.276	0.443	0.668	0.589	0.176
		aagaccatcttggaggatgaaaagaggctggcccaccccttctccttggccgtctttgaggacaaagtattttgaacagatatcatcaacgaagccattttcagtgccaaccgcctcacaggttccgatgtcaacttgttggctgaaaat	LDLR	LDLR_W705X	tga	aca	ttt	0.306	0.207	0.482	0.962	1.89	4.211	1.93	1.996	0.18
		aagaccatggagcccgaagaagaggtggaggacgaccccaaggtgcacctggaggctaaagaactttgggattagtttcacaagcggggcaccgagatggtcattaccaagtcgggaaggcgaatgtttcctccatttaaagtgaga	TBX3	TBX3_Q115X	tag	ttt	gat	0.277	0.192	0.601	0.398	0.323	0.637	1.206	1.544	0.188
		aagacctcagaagtgctgaacgctgccaaggtgcttctcattgagacacagagatgcaacagcagatatgtctaagacaacctgatcacaccagccatgatctgtgccggcttcctgcaggggaacgtcgattcttgccagggtgacagt	TMPRSS2	TMPRSS2_Y453X	taa	gac	gtc	0.312	0.177	0.295	0.297	1.397	0.43	1.274	0.819	0.185
		aagacctgccctgtgcagctgtgggttgattccacacccccgcccggcacccgcgtccgcgccatggccatctaaaagcagtcacagcacatgacggaggttgtgaggcgctgcccccaccatgagcgctgctcagatagcgatggtctt	TP53	TP53_Y163X	taa	aag	atc	0.295	0.198	0.426	0.334	1.311	0.832	1.302	1.136	0.165
		aagacctgccctgtgcagctgtgggttgattccacacccccgcccggcacccgcgtccgcgccatggccatctagaagcagtcacagcacatgacggaggttgtgaggcgctgcccccaccatgagcgctgctcagatagcgatggtctt	TP53	TP53_Y163X	tag	aag	atc	0.302	0.21	0.431	0.339	0.274	0.401	1.746	1.428	0.169
		aagactctgaagtccttgtataaaacccatgcttgctatgagtacaatcacatttttccacttcttgaaaagtagtgtggcttccatgaagataacattccccagctggaagacgtttctcagttcctgcagacttgcactggtttccgt	PAH	PAH_Y216X	tag	tgt	aag	0.28	0.207	0.208	0.329	0.314	0.655	0.511	0.507	0.171
		aagagagcctttggtgtgctaaagactcttgtgcccatcttggagtggctccccaaataccgagtcaaggaatgactgcttagtgacgtcatttcgggagttagtactgggctagtggccacgctgcaagggatggcatatgccctactt	SLC26A4	SLC26A4_W83X	tga	ctg	gaa	0.42	0.276	0.832	0.888	2.401	4.48	5.244	>6.3	0.172
		aagagaggcttcttattcaaggccaagaaggtcgccatgatgacccagccaccggccacccccacgctgccctgactccctcacgacgtggtgcctgcagacaaccgcgatgaccccgagatcatcctcaacaccaccacgtactat	RYR1	RYR1_R1409X	tga	ctc	ccc	0.78	0.358	1.088	2.697	2.422	>4.5	4.516	4.117	0.172
		aagagccaggtggtcgcggggacaaactacttcatcaaggtgcacgtcggcgacgaggacttcgtacacctgtgagtgttccaatctctccctcatgaaaacaagcccttgaccttatctaactaccagaccaacaaagccaagcat	CSTB	CSTB_R68X	tga	gtg	ctg	0.325	0.205	0.362	0.635	2.09	1.943	1.374	1.176	0.171
		aagagcgcggctgacccttgcgggccggggcaggggacggtggccgcggccatgcagtcctgtgccagggcgtgagggctgcgcctgggccgcggggtcgggggcggccgccgcctggctgggggatcggggccgtgctgggcgccgcgt	GLDC	GLDC_W8X	tga	ggg	gcg	>1.5	0.397	NA	0.801	>2.8	1.927	0.894	NA	0.175
		aagagctcttcaggtctaaatcatatcttagcagctcttactatcttcctcaagactttggctgtcaacttttgaattcgagtgtgtgaattaggagatgaaattcttcccactttgctttatatttggactcaacataggcttaat	ATM	ATM_R248X	tga	att	ttt	0.337	0.24	0.337	0.86	1.023	1.711	1.995	1.418	0.184
		aagaggaccttcggcatggctgaggagtaccatcgggagtcaatgttggttgagtgggagcaagtgaaacagtgaattctgcacacactgctggcatcaggagaagacgcccttgactttactcaagaaagcgagccaagctacatc	NUP93	NUP93_R143X	tga	att	cag	0.315	0.176	0.475	0.5	2.224	3.858	3.1	2.734	0.165
		aagaggctcaagggcatgaggcgcgatgagaagaagagcacagcctttcagaagaagctggagccggcctactaggtgagcaaaggccacaagatccggctgaccgtggaactggctgaccatgacgctgaggtcaaatggctcaag	MYBPC3	MYBPC3_Q374X	tag	gtg	tac	0.247	0.183	0.467	0.37	0.347	0.558	1.716	2.521	0.158
		aagagggttaaccagcttcgtggcatcctcaagcttctgcagctcctaaaagttcagaatgaagacgttcagtgagctgtgtgtggggccttgagaaacttagtatttgaagacaatgacaacaaattggaggtggctgaactaaat	PKP2	PKP2_R413X	tga	gct	cag	0.285	0.192	0.58	0.447	1.422	1.466	0.622	0.596	0.179
		aagaggttttcagcagctggagaatatgatattctttcaattaaggcagttgacaatggtcgccctcaaaagtgatcaaccaccagactccatattgaatggatctccaagcccaaaccgtccctggagcccatttcatttgaagaatat	FAT1	FAT1_S1336X	tga	tca	aag	0.276	0.187	1.226	0.647	1.851	3.033	1.625	1.047	0.196
		aagagtccatataaaatttcagaaggtctgccaacaccaacaaaaatgactccaagatcaagaatcttagtataaattggtgaatcattcgggacttctgagaagttccagaaaataaatcagatggtatgtaacagcgaccgtgtgcat	RB1	RB1_S834X	taa	att	gta	0.306	0.195	0.242	0.373	1.471	0.461	0.663	0.555	0.175
		aagagtccatataaaatttcagaaggtctgccaacaccaacaaaaatgactccaagatcaagaatcttagtatgaattggtgaatcattcgggacttctgagaagttccagaaaataaatcagatggtatgtaacagcgaccgtgtgcat	RB1	RB1_S834X	tga	att	gta	0.359	0.188	0.561	0.629	1.707	3.642	2.472	2.954	0.16
		aagagtctgaatttttcttctgcaaccaccccactgatgttccagaggacgatagagagctatgtggataaatgaatgggtacaacatatggccctcctgcgggaaagaagatgactgtttttattgatgatgtgaatatgccaata	DNAH5	DNAH5_R2639X	tga	atg	aaa	0.361	0.19	0.862	0.789	1.996	4.006	2.251	1.794	0.165
		aagagtgttgttccagctttgattacgttacttcagatggagcacaattttgatattatgaaccatgcttgttgagccttaacatacatgatggaagcacttcctcgatcttctgctgttgtagtagatgctattcctgtcttttta	TRIP12	TRIP12_R503X	tga	gcc	tgt	0.289	0.301	0.596	0.978	1.819	2.822	1.754	1.47	0.174
		aagagttcattgtcctgttctcttcaggaaggtctgatacccggctcccagttttgggatgcatccaaaacttagagaactctccttgaggaagaatattttagggaaaagctaagtgatggcattggggtgatgttaccccaggtgcat	MSH6	MSH6_L634X	tag	aga	act	0.305	0.217	0.197	0.28	0.3	0.457	0.439	0.409	0.168
		aagatagaatctgaaagtaaaggaatcaaaggaggaaaaaaagtttataaaagtttgattactggaaaagtttgatctaattcagaaatttcaggccaaatgaaacagccccttcaagcaaacatgccttcaatctctcgaggcagg	APC	APC_R2204X	tga	tct	gtt	0.346	0.241	0.305	0.633	1.703	1.445	0.521	0.662	0.175
		aagatatattcctccaattcaggacccacacgacgggaagacaagttcatgtactttgagttccctcagccgtaacctgtgtgtggtgatatcaaagtagagttcttccacaaacagaacaagatgctaaaaaaggacaaaatgtttcat	PTEN	PTEN_L247X	taa	cct	ccg	0.404	0.181	0.238	0.375	1.268	0.836	0.96	0.836	0.168
		aagatatattcctccaattcaggacccacacgacgggaagacaagttcatgtactttgagttccctcagccgtgacctgtgtgtggtgatatcaaagtagagttcttccacaaacagaacaagatgctaaaaaaggacaaaatgtttcat	PTEN	PTEN_L247X	tga	cct	ccg	0.374	0.284	0.869	1.323	1.581	2.909	2.134	1.989	0.201
		aagatccggctgaccgtggaactggctgaccatgacgctgaggtcaaatggctcaagaatggccaggagatctagatgagcggcagcaagtacatctttgagtccatcggtgccaagcgtaccctgaccatcagccagtgctcattg	MYBPC3	MYBPC3_Q404X	tag	atg	atc	0.322	0.19	0.302	0.323	0.314	0.531	1.371	0.935	0.164
		aagatcgaacgtggggaggagcccccgccggaagtcttcagcaccggggacaccaaaaagcagcccaagctctagccgccatctcctgctaactcgggatccttgcaaggcccacagaccccccagtcaactggcagcaattccatg	ARID1B	ARID1B_Q1166X	tag	ccg	ctc	0.335	0.18	0.298	0.523	0.285	0.598	0.88	0.748	0.164
		aagatcttgaggcatgacattggtgccactgtccatgagctttcacgagataagaagaaagacacagtgccctagttcccaagaaccattcaagagctggacagatttgccaatcagattctcagctatggagcggaactggatgctgat	PAH	PAH_W120X	tag	ttc	ccc	0.298	0.205	0.189	0.316	0.309	0.784	0.328	0.286	0.161
		aagatcttggagaagacggccaaccctcagtggaaccagaacatcacactgcctgccatgtttccctccatgtgagaaaaaatgaggattcgtatcatagactgggaccgcctgactcacaatgacatcgtggctaccacctacctgagt	DYSF	DYSF_C456X	tga	gaa	atg	0.341	0.218	0.43	0.783	1.87	2.511	1.553	1.24	0.165
		aagatgagcgaggagacggcgacttctgacaacgataatagttatgcacgagtgcgagctgtggtgatgacctgagatgactcaagtggtggatggttaccacttggagggagtggactaagcagcgtcactgtcttcaaagtccct	SPRED1	SPRED1_R24X	tga	gat	acc	0.32	0.196	0.355	0.495	1.34	2.066	1.033	1.016	0.167
		aagatgatgtttgaaactattccaatgttcagtggcggaacttgcaatcctcagtttgtggtctgccagctataggtgaagatatattcctccaattcaggacccacacgacgggaagacaagttcatgtactttgagttccctcag	PTEN	PTEN_K221X	tag	gtg	cta	0.464	0.196	0.372	0.777	0.332	0.937	1.947	1.241	0.175
		aagatgctaaaaaaggacaaaatgtttcacttttgggtaaatacattcttcataccaggaccagaggaaacctaagaaaaagtagaaaatggaagtctatgtgatcaagaaatcgatagcatttgcagtatagagcgtgcagataatgat	PTEN	PTEN_S287X	taa	gaa	acc	0.279	0.173	0.192	0.279	1.037	0.51	0.334	0.238	0.171
		aagatgctaaaaaaggacaaaatgtttcacttttgggtaaatacattcttcataccaggaccagaggaaacctgagaaaaagtagaaaatggaagtctatgtgatcaagaaatcgatagcatttgcagtatagagcgtgcagataatgat	PTEN	PTEN_S287X	tga	gaa	acc	0.276	0.168	1.336	0.475	0.936	2.414	0.944	0.46	0.188
		aagatgcttttagaagaaattaaagccaatctttcctctgatgaggatggatcttcagatgatgagccagaataagggaaaaaaagaactggaaaacaaaatgaagaaaacccaggagatgaggaagcaaaaaatcaagtcaattct	ATRX	ATRX_E1298X	taa	ggg	gaa	1.082	0.533	NA	0.304	1.235	0.15	0.642	1.099	0.669
		aagatggattggggcacgctgcagacgatcctggggggtgtgaacaaacactccaccagcattggaaagatctagctcaccgtcctcttcatttttcgcattatgatcctcgttgtggctgcaaaggaggtgtggggagatgagcaggat	GJB2	GJB2_W24X	tag	ctc	atc	0.958	0.24	0.997	1.138	0.404	0.954	3.974	4.257	0.179
		aagatggctgaggagtcagagaggagggccaaagaggcagatcagctgaagcaggacctgcaggaagcacgctaggcggagcgaagagccaagcagaagctcctggagattgccaccaagcccacgtacccgcccatgaacccaatt	NF2	NF2_E463X	tag	gcg	cgc	0.321	0.18	0.386	0.398	0.251	0.435	0.754	0.707	0.171
		aagatgtacttcattatttctgatttgtccaaaattaataacatgtaccgttttagtttggctgcttttctctgacttttccaacgagctctacaaaacaaacaggattctgaaaatacagaacagagaatccagtcacttatcagc	DYNC2H1	DYNC2H1_R3525X	tga	ctt	ctc	0.392	0.296	0.636	1.091	2.045	3.804	3.341	>6.3	0.183
		aagatgttgatcttgtctcagaatattgcccaactggaggcccaggtggaaaaggttacaaaggaaaagatttaagctattaatcaactggaggaaattcaaagccagctggcttctcgggaaatggatgtcacaaaggtgtgtggagat	SDCCAG8	SDCCAG8_S431X	taa	gct	att	0.372	0.242	0.246	0.391	1.351	0.63	0.5	0.667	0.17
		aagattgaattgaatcgtaagcttatacaggaccagcaggaacagattcaacatctaaaaagtacaacaaattagctaaaatctgagaaacttcagatatccactaatttgcaacgtcgtcagcaactggaggagcagactgtggaa	RAD50	RAD50_E730X	tag	cta	aat	0.374	0.23	0.772	1.49	0.252	0.498	2.986	2.136	0.171
		aagattgctggcttcgattccatcttcaagaaggagggtctacaggtttccaccaaacagaagatctcgccctaggatctttttgaggggttgaagccgtcagcaccactctcttggggctggtttggaacagtccgagtggaccggcat	MED12	MED12_W1688X	tag	gat	ccc	0.375	0.194	0.366	0.43	0.245	0.398	1.274	1.03	0.172
		aagattggacgtactcatactcaggatgctgttccacttactcttgggcaggaatttagtggttatgttcaataagtaaaatatgcaatgacaagaataaaagctgccatgccaagaatctatgagctcgcagctggaggcactgct	FH	FH_Q254X	taa	gta	caa	0.426	0.18	0.453	0.311	1.731	0.551	0.983	0.968	0.179
		aagattggggagatgcccccccacatctttgccattgctgacaactgctacttcaacatgaaacgcaacagctgagaccagtgctgcatcatcagtggggaatctggggccgggaagacggagagcacaaagctgatcctgcagttc	MYO7A	MYO7A_R150X	tga	gac	agc	0.319	0.211	0.31	1.183	1.694	3.274	1.116	0.996	0.166
		aagcaacacagtaaagctttgtgcaatgatcgagtcatcaacagtattcctttggcaaagcaagtatcttcatgaggtggtaaaagtaagaagttgtcagtaacacctccctcctccaacggtattaatgaggagttgtcagaagtc	CEP57	CEP57_R339X	tga	ggt	tca	0.298	0.211	0.364	0.292	0.982	1.535	1.124	1.101	0.169
		aagcaacattgtttgttggagagtcccacaggaagtggaaaaagcttagccttactttgttctgctttagcatgacaacaatctcttagtgggaaaccagcagatgagggcgtaagtgaaaaagctgaagtacaattgtcatgttgttgt	BRIP1	BRIP1_W63X	tga	caa	gca	>1.5	0.509	1.429	3.033	2.24	4.585	4.801	>6.3	0.336
		aagcaagaatataagacattggaatataacttaacgactacagaagtagtgatggagaatgtaacagccttctaggaggagggatttggggaattatttgagaaagcaaaacaaaacaataacaatagaaaaacttctaatggtgatgat	CFTR	CFTR_W401X	tag	gag	ttc	0.399	0.197	0.251	0.511	0.351	0.355	0.81	0.858	0.187
		aagcaagaatataagacattggaatataacttaacgactacagaagtagtgatggagaatgtaacagccttctgagaggagggatttggggaattatttgagaaagcaaaacaaaacaataacaatagaaaaacttctaatggtgatgat	CFTR	CFTR_W401X	tga	gag	ttc	0.325	0.632	1.627	1.266	1.966	3.843	1.682	1.302	0.175
		aagcaccagtccagtattggcttctctgtccaccagaatctcaaggaatcactggatcgctgtcttctgggatgatcagaacagcttctgaataattactcatctgagattacaaattcagaaactcttgtccggtgttcacgtctttat	ATM	ATM_L697X	tga	tca	gga	0.256	0.358	0.423	1.733	1.625	2.5	1.101	0.653	0.177
		aagcactttaattatgacatctgccaaagctgctttttttctggtcgagttgcaaaaggccataaaatgcactaacccatggtggaatattgcactccgactacatcaggagaagatgttcgagactttgccaaggtactaaaaaacaat	DMD	DMD_Y3354X	taa	ccc	cac	0.274	0.17	NA	0.404	1.163	0.312	0.747	0.284	0.189
		aagcagaaaatgtatatggtgatggagtactgcgtgtgtggcatgcaggaaatgctggacagcgtgccggagtagcgtttcccagtgtgccaggcccacgggtacttctgtcagctgattgacggcctggagtacctgcatagccag	STK11	STK11_K146X	tag	cgt	gag	0.296	0.179	0.48	0.375	0.557	1.523	2.745	1.997	0.168
		aagcagaaaggtcactacctggctggaaaagtgatcggtgaattccctggtgtggttcactgtctggatttctaaaagatgaggagtgcgttgaactacagaaaacattatgaggataccaaagcaaatgttcatatccccaatgac	NEB	NEB_Q6226X	taa	aag	ttc	0.324	0.257	0.545	0.427	1.57	0.835	2.196	1.682	0.174
		aagcagaagttggacaatgacttaaagcaggaaaagaaaaagctccaccaaaaattaataactaagagaagatgagagttgctacaaaagcacagggagcagcgtagggagcaggcgtccgtcggcgaggccttccgaacggttgag	EVC2	EVC2_R597X	tga	gag	aga	0.378	0.188	0.223	0.364	1.029	2.453	0.481	0.498	0.174
		aagcagagcaaaaagggaactgaagaaaaaaagaaaccttcagactttaagaaaaaagtaattaaaatggaataacagtatgaatcttcatctgatggcactgaaaagttacctgagcgagaagaaatttgtcattttcctaagggc	ATRX	ATRX_Q1007X	taa	cag	gaa	0.401	0.278	0.361	0.499	2.162	0.785	1.424	0.997	0.157
		aagcaggtcatctctctgcagacaaaaaatcctgaaggtcgttttcctgatttgactgtagaattgaaccgataggatacagcctttgaccatgaaaaggctcgaaagactggacttattactcccaaagcaggctttgactctgattat	MSH6	MSH6_W912X	tag	gat	cga	0.891	0.226	0.452	1.16	0.293	0.545	1.5	1.348	0.182
		aagcagtacatatctgaggagtcgaccctctcaggccagcagagtgaagtgcctggctccattccaaactcctagaagtggactgtggaacacattgtctataaagccttgcgctcacacattctgcctcctaaacatttcacagaagat	MLH1	MLH1_W712X	tag	aag	tcc	0.308	0.186	0.381	0.348	0.32	0.968	1.671	1.496	0.168
		aagcagtacatatctgaggagtcgaccctctcaggccagcagagtgaagtgcctggctccattccaaactcctgaaagtggactgtggaacacattgtctataaagccttgcgctcacacattctgcctcctaaacatttcacagaagat	MLH1	MLH1_W712X	tga	aag	tcc	0.388	0.215	0.428	1.042	1.715	4.312	2.745	2.269	0.171
		aagcagtggctcaaggccatcgaggagggcacgctggaggagatcgaagaggaggtccggcagaagaaatcataacggaagcgcaagcgagacagcgacgccggctcctccaccccgaccaccagcacccgcagccgcgacaaggacgat	SMARCA4	SMARCA4_S1410X	taa	cgg	tca	0.272	0.188	0.381	0.338	1.935	0.55	1.69	1.386	0.162
		aagcatccaccagccacacttgaggccataatccgtgaagcggaaaacatccctgttcacctgcccaacatctaggctctcaaggaggctcttgctaaggcccgggcctggattgctgatgttgatgagatccaaaatggtgaccac	KDM5C	KDM5C_Q953X	tag	gct	atc	0.285	0.199	0.277	0.298	0.235	0.399	0.545	0.524	0.181
		aagcatgtgacaacagcagagggtacaccagggacaacagaccaggaggggcccccacctgatggacctccataaaaacggatcacagccactatggatgacatgttgtctactcggtctagcaccttgaccgaggatggagctaag	ARID1A	ARID1A_E1904X	taa	aaa	cca	0.313	0.173	0.383	0.309	0.607	1.164	1.063	0.966	0.162
		aagccaatgatggagcatgtgcgaattcatccggaattagtgactggatccaaggaccatgaactggacccttgaaggtggaagagattagaaactcatgatgttgtgatcgagtgtgccaaaatctctctggatcccacagaagcc	TSC1	TSC1_R245X	tga	agg	cct	0.405	0.186	0.401	0.513	1.067	2.644	1.33	0.996	0.169
		aagccaatggttcaaacaaaaggcagaccccacagtcagtgtttgaactcctctcctttatctcatcattcctaattaatgtttccagccttgtcaaccccttcttcttctaccccatctgtaccagctggcactgcaacagatgtc	MAP3K1	MAP3K1_Q977X	taa	tta	tcc	>1.5	0.352	0.378	0.643	1.862	1.258	1.245	1.212	0.369
		aagccagcagataatgttacaagaggaaaagttgtggggtatgacatcaatatgctttctgaacaatcaccttaacagtctattcccatggcgttttcacagctgttgcacactgctaaatcccaagaactatcttacactgtagaa	USH2A	USH2A_Q1408X	taa	cag	cct	0.661	0.289	0.346	0.882	1.245	0.832	0.66	0.601	0.191
		aagccatttgaccgtggagaagtagaatcaatggaagatgatactaatggaaatctaatggaggtggaggattagtcatccatgaatctatttaacgattaccctgatagtagtgttagtgatgcaaacgaacctggagagagccaa	ATM	ATM_Q852X	tag	tca	gat	0.341	0.237	0.343	0.954	0.256	0.588	1.834	1.701	0.167
		aagccgaaccccaactggaatcaagggaagactgttgtcaaaagcgacaagcttgtctacgtagaccttctctgagaagaaccagatgctaaaactgacacaaacgtgtccaaacccagctttgcagcagagagtgttggccagagc	BCOR	BCOR_R810X	tga	gaa	ctc	0.279	0.221	0.455	0.741	1.9	3.002	1.743	1.391	0.165
		aagccgcggggcctcgaccctgtggagatcctgcaggagcgcgagtacaggctgcaggctcgcatcgcacactgaattcaggaacttgaaaaccttcccgggtccctggccggggatttgcgaaccaaagcgaccattgagctcaag	SMARCA4	SMARCA4_R381X	tga	att	cac	0.297	0.215	0.768	0.723	2.09	3.344	2.663	2.629	0.175
		aagccgctccggtggatggactggaacgccccccaggttcagtaccgcgtgcagtggcgccctcaggggacatgagggccctggcaggagcagattgtcagcgaccccttcctggtggtgtccaacacgtccaccttcgtgccctat	L1CAM	L1CAM_R760X	tga	ggg	aca	0.351	0.189	0.242	0.308	0.995	1.83	0.727	0.485	0.165
		aagcgggccaagctcatcggcaagtacctgatgggggacctgctgggggaaggctcttacggcaaggtgaagtaggtgctggactcggagacgctgtgcaggagggccgtcaagatcctcaagaagaagaagttgcgaaggatcccc	STK11	STK11_E65X	tag	gtg	aag	0.344	0.226	0.36	0.595	0.327	0.686	1.368	1.241	0.161
		aagcggtgccccaaccatgagctgagccgtgaattcaacgagggacagattgcccctcctagtcatttgatttgagtagaggggaacagccatgcccagtatgtagaagatcccatcacaggaagacagagtgtgctggtaccttat	TP63	TP63_R266X	tga	gta	att	0.382	0.251	0.706	1.245	2.032	3.354	1.252	1.007	0.167
		aagctaaatcatccttgcatcatcaagattaaaaacttttttgatgcagaagattattatattgttttggaatagatggaagggggagagctgtttgacaaagtggtggggaataaacgcctgaaagaagctacctgcaagctctattat	CHEK2	CHEK2_LNAX	tag	atg	gaa	0.405	0.191	0.217	0.386	0.812	0.23	1.381	1.261	0.171
		aagctaatgaatgacattgcagatatttgtaaaagtttagcatccttcatcaaaaagccatttgaccgtggataagtagaatcaatggaagatgatactaatggaaatctaatggaggtggaggatcagtcatccatgaatctattt	ATM	ATM_E834X	taa	gta	gga	0.298	0.158	0.245	0.334	1.303	1.057	0.342	0.231	0.166
		aagctagacctgaacctggcggcagctgtgcataaggagatgttcatcatggtgcaagaagagcggcgtctatgaaaggccctgctggagaagggtatcacagaggctgagcgagaggctttcgagctgctcccagatgatgagcgc	KDM5C	KDM5C_R681X	tga	aag	cta	0.307	0.192	0.511	0.505	1.89	3.452	3.707	3.52	0.164
		aagctagctcacaaagacaccaaagtttctattaaagttggttctactgctgtccaagtaacttcagcagagtgaacaaaagtcctagggcaatcagtctttctaaatgacatttattatgcttcggaaattgaagaaatctgccta	NF1	NF1_R1769X	tga	aca	gag	0.284	0.21	0.436	0.384	1.628	1.998	1.835	1.456	0.171
		aagctcaagatacccctgattcaccgagccctgcagttggcccagcgtcccgtttcactccttgccagcccctagacatcacccacttggctcaagaccaatggagcggtgaatgggaaggggtcactcaagggacagcccggagacaat	GBA	GBA_W218X	tag	aca	ccc	0.291	0.191	0.272	0.318	0.295	0.693	1.042	0.62	0.176
		aagctcagctacctctcatcctcagagaccagagccctcctctgcaagtattttgacaaggtggtgacgctctgagaggagcagcaccagcagcagattgccttctcggaactggagatgcagctggaggagcagcagaggctggtg	KIF7	KIF7_R1111X	tga	gag	ctc	0.409	0.214	0.494	0.8	1.864	2.233	1.1	0.935	0.17
		aagctgaaaatcaacggagactctgaagcactgagtcctcacggtgagtccacggatacagcctctgacttttaaggtcacctcacggaggacagcagtgaggctgacactagagaagctgcagtgacaaagggatcttcggtggac	ASXL1	ASXL1_E1006X	taa	ggt	ttt	0.348	0.203	0.423	0.283	1.673	1.056	1.012	1.485	0.202
		aagctgaggcctctgagtgggagcgaggctcctcggctcccacaggacccggtgggcatgcggcggcagctgtaggaggagttggaggaggtgaaggctcgcctccagccctacatggcagaggcgcacgagctggtgggctggaat	APOA5	APOA5_Q97X	tag	gag	ctg	0.527	0.199	0.432	0.592	0.25	0.554	1.406	1.309	0.174
		aagctgccagtcttcaagtccctccggcacatgaggcaggtcctgggtgccccttctttccgcatgctggcctgacacgttctcatggggaaccaggtgatctggaaaagcagagacgtggacctcgtccagtcagcttttgaagtactt	FLCN	FLCN_W366X	tga	cac	gcc	0.66	0.341	0.695	2.757	2.039	3.558	3.014	3.095	0.17
		aagctgcctggtgcaatttgttccttgacttgtggtggagcagatattggcacagcaatggccaaagatgaatgagtgaacctgctgtccttcactgggagcactcaggtgggaaaacaggtgggcctgatggtgcaggagaggttt	ALDH7A1	ALDH7A1_R266X	tga	gtg	gaa	0.273	0.208	0.36	0.71	2.075	3.391	1.716	1.473	0.165
		aagctggagagtcctcgacgggccccccgcccctgcctgtcactggctagcaaggctcggatggcgggtgagtgaggagccagtgctgtcctctttgacatcactgaggatcgagctgctgctgagcagctgcagcagccgctgggg	RNF43	RNF43_R132X	tga	gga	gag	0.328	0.203	0.382	0.26	1.858	0.914	1.091	0.856	0.179
		aagctggtgcggctgcggaatccgtggggccaggtggagtggaacggttcttggagtgatagatggaaggactagagctttgtggacaaagatgagaaggcccgtctgcagcaccaggtcactgaggatggagagttctggatgtcctat	CAPN3	CAPN3_W376X	tag	agc	gac	0.312	0.187	0.349	0.42	0.307	0.573	1.151	1.228	0.195
		aagctgtggatctttgctggctatgacggcaacgccaggttgaatgacatgtggacaattggcctccaggactgagagctcacctgctgggaggaggtggcccagagtggcgagatccccccatcttgctgcaacttccccgtggct	LZTR1	LZTR1_R210X	tga	gag	gac	0.356	0.252	0.512	1.013	1.954	3.625	3.408	2.365	0.17
		aagcttattctcccagctccacagattcctccccctaataatgcaagagctcctagccctcaggtggtctattaggtggccagtaaccaagccgcaggttttggagtgcaggggcaaactccagctcagcagctattggttgggcag	ARID2	ARID2_Q1100X	tag	gtg	tat	0.317	0.187	0.346	0.405	0.288	0.57	2.801	2.84	0.163
		aagcttccagtaaagatcgtacagaagaatgatccatttgtggtggactgctcagataagcttgggcgtgtgtaggagtttgacagtggcctgctgcactggcggattggtgggggggacaccactgagcatatccagacccacttc	ARID1A	ARID1A_Q1835X	tag	gag	gtg	0.323	0.187	0.251	0.345	0.503	0.537	0.87	0.683	0.172
		aagcttctccccctggagctggagaagacagccatccaaaattacactgtcacggagttccagcccctctattaagtggcagagagttttaatgatgccaaggagaaagtaaggaactttgctgccacaatacctcggcccttctcagtt	PAH	PAH_Y387X	taa	gtg	tat	0.323	0.207	0.419	0.318	1.995	0.648	2.062	1.98	0.167
		aagcttctccccctggagctggagaagacagccatccaaaattacactgtcacggagttccagcccctctattaggtggcagagagttttaatgatgccaaggagaaagtaaggaactttgctgccacaatacctcggcccttctcagtt	PAH	PAH_Y387X	tag	gtg	tat	0.375	0.209	0.417	0.492	0.291	0.419	2.296	2.121	0.172
		aagcttcttcgctttgggttctcagccatgtttggctttggtggaagaactttggctctggcagaaaaatattgatggatgtcccctaaccaacggagagattttgctgttgttaaggcactggcaaaacttaaggcagaagactgt	CERKL	CERKL_R338X	tga	tgg	tat	0.374	0.286	0.482	1.291	2.036	3.512	2.392	1.824	0.191
		aagcttgatgcatttctgcagcctctgagcaaacccctgtccagtcagccccaggccattgtcacagaggattagacagatatttctagtggcagggctaggcagcaagatgaggagatgcttgaactcccagcccctgctgaagtg	MLH1	MLH1_K416X	tag	aca	gat	0.323	0.196	0.377	0.434	0.274	0.51	1.957	1.49	0.166
		aaggaaatgactgcagcttgtaccccccggagaaggatcattaacctcactagtgttttgagtctccaggaataaattaatgagcagggacatgaggttctccgggagatgttgcataaccactccttcgtgggctgtgtgaatcct	MLH1	MLH1_E512X	taa	att	gaa	0.425	0.187	0.272	0.347	2.088	0.762	1.681	1.134	0.185
		aaggaaatgatggaggaattggttgagggcgttcgctgggcctttattgacatgctagagaaagaaaatgagtagatggatgcaggaacgaaaaggaaagccaaagaaaaggcgagagctgttttggcaaaagttggctatccagagtat	PHEX	PHEX_W456X	tag	atg	gag	0.404	0.198	0.452	0.288	0.305	0.327	1.405	1.408	0.174
		aaggaacggatagctgatgtgaagaagatgtgggaagaatatcctgatgtttatggggtcaggcggtcaaactgaagcagacaagaaccatcgcgatttaatattaaggaagaggcaagtagcgggtctgagagtgggagcccaaaa	CHD2	CHD2_R114X	tga	agc	aac	0.277	0.239	0.485	0.803	1.932	2.611	1.979	1.527	0.191
		aaggaagaggaagagagacgaaaacgtattgctgagagggagcgtgagcgagaaaaattgagagaggtgatataaattgaagatgcttcacccaccaagtgtccaataacaaccaagttggttttagatgaagatgaagaaaccaaa	ATRX	ATRX_E1522X	taa	att	ata	0.433	0.182	>2.6	0.272	1.63	0.158	1.191	0.994	0.549
		aaggaagatgagattgtggcagaaatgacagaaacagagatagtcacctctctttgtcccatgtatggcagttgatttggttatgccctttccaatggcacagttggagtttatgacaaaacatcccgatactggagaattaaatcg	BBS2	BBS2_RNAX	tga	ttt	agt	0.267	0.262	0.329	1.464	1.259	2.15	1.633	1.422	0.166
		aaggacctggaggctctgctgaactccaaggaggccgcactgagcactgctctcagtgagaagcgcacgctgtagggcgagctgcatgatctgcggggccaggtggccaagcttgaggcagccctaggtgaggccaagaagcaactt	LMNA	LMNA_E159X	tag	ggc	ctg	0.313	0.173	0.776	0.479	0.235	0.511	1.951	1.587	0.199
		aaggactctagcacctggactgtggaccaccagctcctgtggggggaggccctgctcatcaccccagtgctctaggccgggaaggccgaagtgactggctacttccccttgggcacatggtacgacctgcagacggtgccagtagag	GAA	GAA_Q757X	tag	gcc	ctc	0.35	0.186	0.21	0.359	0.262	0.559	0.57	0.42	0.169
		aaggacttggtgtcatgcacctaccagctggccagaggcatggagtacttggcttcccaaaaatgtattcattgagatttagcagccagaaatgttttggtaacagaaaacaatgtgatgaaaatagcagactttggactcgccaga	FGFR2	FGFR2_R625X	tga	gat	cat	0.292	0.267	0.391	1.431	1.637	2.005	1.376	1.078	0.164
		aaggagactgatccagcacctggtcccctctctgggcagagtgtgaatattgaccttctccccgtagagctctgactgcagataattcagagagaacgaaggaggaaggagctgtttcgcaaaaagaacaaggcagcagcagtcatc	INVS	INVS_R899X	tga	ctg	ctc	0.693	0.458	1.445	>3.2	2.069	4.49	3.741	4.799	0.191
		aaggagagcctgcgtatcttcattgacctgggggagacagacaaggctgctgaggcctggcttggggcggggtgactccactacctcatgcaggaagacgagctggtggagctgtgcctgcaggcagccatccagacagccctgaag	SH3TC2	SH3TC2_RNAX	tga	ctc	ggg	0.293	0.202	0.802	0.538	2.342	4.297	4.737	3.965	0.166
		aaggagatccgaaagcttcagaagagcacacacctcttgataaggaagctgcccttcagccgcctggcaagataaatatgtgttaaattcactcgtggtgtggacttcaattggcaagcccaggccctattggccctacaagaggca	CENPA	CENPA_E73X	taa	ata	aga	0.281	0.191	0.242	0.262	0.706	0.37	0.527	0.437	0.168
		aaggaggaactggacttccagaagaacatctacagtgaggagctgcgtgagaccaagcgccgtcatgagacctgactggtggagattgacaatgggaagcagcgtgagtttgagagccggctggcggatgcgctgcaggaactgcgg	LMNA	LMNA_R225X	tga	ctg	acc	0.974	0.36	1.104	2.318	2.407	4.602	4.861	5.212	0.184
		aaggaggagagggccccgtctccccccgtggaggtggacgaaccccgggagtttgtgctccggcctgccccctagggccgcacggtgcgctgccggctgacccgggacaaaaagggcatggatcgaggcatgtatccctcctacttc	TULP1	TULP1_Q301X	tag	ggc	ccc	0.358	0.194	0.434	0.505	0.242	0.251	0.938	0.837	0.163
		aaggatgatggcaaattggacctcagtgttgtggagaatggaggtttgaaagcaaaaacaataacaaagaagtgaaagaaagaaattgaagaaagcaaggaacctggtgttgaagatacggaatggtcaaacacacagacagaggag	VRK1	VRK1_R358X	tga	aag	aag	0.418	0.205	0.639	0.502	2.084	4.019	3.322	4.571	0.181
		aaggcacaagaggccctagatttctatggggaagtaaggaccagagacaaaaagggagtaactattcccagttagaggcgctatgtgtattattatagctacctgttaaagaatcatctggattatagaccagtggcactgttgttt	PTEN	PTEN_Q171X	tag	agg	agt	0.343	0.208	0.17	0.41	0.375	0.552	0.285	0.243	0.174
		aaggcacctcactggacaaatcgcatacttcatgaatacaagaatctcagtacaagtgaaggtgtcagtaaataaatgcatcaccttcagcgcatgttcttacagaattgctgggaaattcctacttatggagcagcatttttcaca	KRIT1	KRIT1_E617X	taa	atg	aaa	0.32	0.199	0.298	0.322	1.986	0.71	0.885	0.971	0.168
		aaggcacgttttacgacagaagaagccttaagacacccgtggcttcaggatgaagacatgaagagaaagttttaagatcttctgtctgaggaaaatgaatccacagctctaccccaggttctagcccagccttctactagtcgaaag	CHEK2	CHEK2_QNAX	taa	gat	ttt	0.265	0.187	0.209	0.287	1.692	0.662	0.584	0.519	0.173
		aaggcccaagagatcctgcaagtggagcagcagctggccaacatcactgtgtcagagcatgacgacctacggtgagatgtcagctccatgtacaacaaggtgacgctggggcagctgcagaagatcaccccccacttgcggtggaag	ECEL1	ECEL1_RNAX	tga	gat	cgg	0.286	0.181	0.364	0.432	1.103	1.902	1.047	0.611	0.17
		aaggccttcaaggaagtatttggcgacctgctgttgacgaagcccacggaggccagtgctgaccagctgccctagcccagccagctgcgggagaagatcatcatcaagcataagaagctgggcccccgaggcgatgtggatgtcaacaat	PLCG2	PLCG2_S443X	tag	ccc	ccc	0.309	0.183	0.374	0.927	0.269	0.813	1.455	1.329	0.173
		aaggcgggcacgcgggccatggctccctgggcggaggccgagcactcggcgctgaacccgctgcgcgcggtgtgactcacgctgaccgccgccttcctgctgaccctactgctgcagctcctgccgcccggcctgctcccgggctgcgct	SRD5A3	SRD5A3_W19X	tga	ctc	gtg	0.936	0.37	1.22	1.526	1.96	3.545	5.462	>6.3	0.207
		aaggctgttctcagggacttctatgaatccatgttccccataccttcccaatttgaactgccaagagagtattgaaaccgtttccttcatatgcatgagctgcaggaatggagggcttatcgagacaaattgaagttttggacccat	GNPTAB	GNPTAB_R1189X	tga	aac	tat	0.297	0.29	0.397	1.096	1.985	2.595	2.579	2.87	0.181
		aagggaaaagggaactcctctatggatagtgcagcaggatgcagcggaacccccccgatttgccgacaagcctagaccaaactagaagtggccctgtacatgtttctgtggaaccctgacactgaagctgttctggttgccatgtcc	NF1	NF1_Q684X	tag	acc	gcc	0.526	0.188	0.355	0.568	0.297	0.62	1.124	1.106	0.174
		aagggaactggaaccatcattgttgccaaacctcttgatgcagaacagaagtcaaactacaacctcacagtctaggctacagatggaaccaccactatcctcactcaggtattcatcaaagtaatagacacaaatgaccatcgtcct	FAT1	FAT1_E1430X	tag	gct	gtc	0.339	0.186	0.278	0.549	0.262	0.661	0.84	0.674	0.173
		aagggagagcctggccctgttggtgttcaaggaccccctggccctgctggagaggaaggaaagcgaggagcttgaggtgaacccggacccactggcctgcccggaccccctggcgagcgtggtggacctggtagccgtggtttccct	COL1A1	COL1A1_R472X	tga	ggt	gct	0.262	0.224	0.288	0.806	1.806	1.884	0.969	0.959	0.172
		aagggagtaactattcccagtcagaggcgctatgtgtattattatagctacctgttaaagaatcatctggattagagaccagtggcactgttgtttcacaagatgatgtttgaaactattccaatgttcagtggcggaacttgcaatcct	PTEN	PTEN_Y188X	tag	aga	gat	0.664	0.201	0.372	0.798	0.39	0.803	1.434	1.078	0.188
		aagggcaaagttcagcttctctattatgtgaacctgctgctgatagaccaccgtttcctcctgcgccgtggataatacgtcctccacatgtggcagatatctgggaagggagaagaccaaggaagcttcaatgctgacaaactcacg	PIK3CG	PIK3CG_E479X	taa	tac	gga	0.307	0.2	0.228	0.47	1.498	0.509	0.57	0.636	0.167
		aagggcagcggggatgacgggaaggacccgcggaggcccaagcgaccccggaccatcctcaccacgcagcagtgaagagccttcaaggcctccttcgaggtctcgtcgaagccttgccgaaaggtccgagagacactggcagctgag	LMX1B	LMX1B_R231X	tga	aga	cag	0.332	0.173	0.316	0.383	1.897	1.911	2.021	1.375	0.162
		aagggcaggacctgggcggaggccgccaagacggtcttagaaaaataccccaatacacccatgagtcataaataaattcttcaagttatccagagagaaggactaaaagaaatcagaagtgggacttctcctcttgcatgcctgaat	ASXL2	ASXL2_E33X	taa	att	aaa	0.323	0.193	0.251	0.338	1.824	0.564	0.783	0.546	0.164
		aagggctgcctgctggacagctccggcatgctctcgcccgtggactccctggagtcaccccatggctacctgtgagacgtggcctcgccgccactgctgccctccccgttccagcagtctccgtccgtgcccctcaaccacctgcctgat	NOTCH1	NOTCH1_S2211X	tga	gac	ctg	0.337	0.261	0.511	1.302	2.102	3.097	2.409	1.724	0.167
		aaggggaaaaaagatagtagctcaagtggaagtggcagtgacaatgatgttgaagtgattaaggtctggaattgaagatctcggggaggtggtgaaggaaatgtggatgaaacaggaaacaatccttctgtttctttaaaactggaagat	ATRX	ATRX_S1960X	tga	aga	aat	0.382	0.245	0.454	0.982	1.443	2.511	1.674	1.125	0.164
		aaggggaaaggcattgaggagcggcagcagcttatcaagcagctgagggatgagctacgattggaagaagcctgactggtcctgttaaagaaactgagacagagtcagctacagaaagagaatgtggtccagaagactccagttgta	GATAD2B	GATAD2B_R179X	tga	ctg	gcc	1.198	0.571	2.107	2.613	2.345	4.592	5.884	>6.3	0.23
		aagggggaccctggccctgaggggccccgcggcctggctggagaggttggcaacaaaggagccaagggagactgaggcttgcctggacccagaggcccccagggagctcttggggagcccggaaagcagggatctcggggagacccc	COL6A2	COL6A2_R468X	tga	ggc	gac	0.292	0.237	0.461	1.137	2.129	3.947	2.004	1.99	0.178
		aaggggggcaacactcgcacaggggctgcaattctccatgtggctgaccatgtcttcctgccccagctggcctgacctggtgtccccaaggtctgcatcctgatcacagacgggaagtcccaggacctggtggacacagctgcccaa	COL7A1	COL7A1_R137X	tga	cct	gcc	0.407	0.354	0.778	2.979	1.894	4.097	2.295	1.961	0.17
		aagggtgacccaggccctgcaggcctccctgggaaagatggccctccaggattacgtggtttccctggggactgagggcttcctggtccagtgggagctcttggactgaaaggcaatgaagggccccctggcccaccaggccctgcg	COL5A1	COL5A1_R1062X	tga	ggg	gac	0.329	0.19	0.367	0.51	2.114	2.84	2.043	1.417	0.165
		aaggtaggcgacacatccctggaccctaatgattttgacttcacggtaactgggagagggagcccctcccggtgagagcagaaaccacctaagaagcccaaatctcccaaagctccaggaactggcagaggccggggacgccccaaa	MECP2	MECP2_R168X	tga	gag	cgg	0.37	0.188	0.35	0.361	0.836	1.374	0.656	0.675	0.203
		aaggtcattttccaacaggatgctttgtcttttaatgaattcatcgtgggatgtgacctgagtcacatagaataatttgggtttggtaacttggtcatctttggctcatcctcccagctgcaccctctgccaggccgcccgcaggag	ROS1	ROS1_E539X	taa	ttt	gaa	0.371	0.22	0.374	0.411	2.173	0.846	1.884	1.428	0.176
		aaggtccaagaagtagcaagctggcttttggaaatgaatcaggaactgctctctgtgggcagcaaaagacgatgaactggaggctctctgagaggtaacccttcctcaagccaggtagatgaagaacagatgaatcgtgtggtagag	FBXW7	FBXW7_R14X	tga	act	cga	0.354	0.209	0.575	0.753	1.424	2.812	3.026	2.024	0.17
		aaggtgaagatatattcctccaattcaggacccacacgacgggaagacaagttcatgtactttgagttcccttagccgttacctgtgtgtggtgatatcaaagtagagttcttccacaaacagaacaagatgctaaaaaaggacaaa	PTEN	PTEN_Q245X	tag	ccg	cct	0.333	0.216	0.451	0.808	0.259	0.872	0.709	0.55	0.183
		aaggtgactgtccggagattcagaaagcggccggagcccagttcggactatgatctgtcaccagccaagcagtagccaaagcccttcgaccgcttgcagcaactgctaccagcctcccagtccacacagctgccatgctcaagttcc	BCOR	BCOR_E1415X	tag	cca	cag	0.296	0.18	0.394	0.516	0.234	0.379	1.248	1.215	0.175
		aaggtgcagaagcaggctgagagccagatcaacaagcagaccaaggtgggcgacatagcccgtaagactgactgaccggccctacatctccgcattcccccgcagccaggggcactgggcagcccgccccccgctgctgcccccacc	KMT2D	KMT2D_R2099X	tga	ccg	gac	0.981	0.706	1.305	>3.2	2.34	>4.5	4.576	4.44	0.26
		aaggtggacgcagctcaaatgcctcaggaagcccagaaaatccaatctgatttgacaagtcatgagatcagttaagaagaaatgaagaaacataatcaggggaaggaggctgcccaaagagtcctgtctcagattgatgttgcacagaat	DMD	DMD_L1424X	taa	gaa	agt	0.296	0.2	0.223	0.53	1.51	0.375	0.64	0.806	0.186
		aaggtggactgggggctgcccatccccagcccctcccccattcacccggcccatcacaagcgggatcgcagatagatcttcctgccagagcccgagcagccctcgaggcttcaggatccagttctcgtaagctgcgactcggcgccc	ITGA2B	ITGA2B_Q891X	tag	atc	aga	0.362	0.185	0.229	0.383	0.336	0.84	0.686	0.525	0.17
		aaggtggttattacctatttgtcatttctttgtgcaaggcttttggatcttcgtaaagaaataagagctgcttgactcatacaaacaacatggagaaaatataaactaaaaacagatctcaaacgccatcaggagagagagaaagct	ASPM	ASPM_R1271X	tga	ctc	gct	0.288	0.497	0.768	2.966	2.074	4.07	2.136	4.905	0.197
		aaggtgtgcatggacctgagggccaacctgaagcaggtcaagaaggaggacacagagaaggagcgggacctgtgagacgtgggtgactggaggaagaacatcgaggagaagtctggcatggagggccggaagaagatgtttgagtcc	TNNI2	TNNI2_R156X	tga	gac	ctg	0.381	0.19	0.341	0.441	2.062	2.519	1.873	1.319	0.197
		aaggttttagagaaagtttctgaaacttttggatatagacgtttagaagactttatggcatctcatttagattagctggttttggaatggctaaatcttcaagatactgaatacaacttatcttcttttccttttattttattaaactat	ATM	ATM_Y1216X	tag	ctg	gat	0.886	0.31	>2.6	2.268	0.55	0.677	1.092	2.362	0.27
		aagtactccacccacctgcaccttgctgaggactgtatgaagcattaccaaggcaccgtagacaaactctgctgagtggagcaggacctggccatgggcacagatgctgagggagagaagatcaaggaccctatgcgagccatcgtc	STXBP1	STXBP1_R367X	tga	gtg	tgc	0.365	0.242	0.355	0.915	2.109	3.01	1.742	1.207	0.17
		aagtataagaaagttcaactggtgcgccttgttgggatgatgcttcttatatttgccagaaaggatcagtgttgatacattcgtgatattgctacagaaacagttggaactggaatcatggggaaaatgggaaacaaaggtggggta	OCRL	OCRL_R334X	tga	tac	tgt	0.569	0.42	0.461	2.097	1.407	2.547	2.138	1.772	0.197
		aagtatcctgcaagtttacctaactgtgagctgtctccattactgatgatactatctcagcttctaccccaatagcgacatggggaacgtacaccatatgtgttacgatgccttacggaagttgcattgtgtcaagacaagaggtca	ATM	ATM_Q446X	tag	cga	caa	0.275	0.186	0.465	0.557	0.256	0.515	1.947	1.87	0.171
		aagtatcgggagcgacagaggcaacagagacagcctgagttgggtgacaggaaagaactgtccttggtggactgacttgatcgtttggctaaaattcttcagaatccaatcacacattctctccaggtctcagaaagtacacatgat	ALMS1	ALMS1_R3627X	tga	ctt	gac	0.709	0.65	1.186	2.329	2.319	4.522	4.391	5.271	0.25
		aagtattcttcaggatttcgtaatattgccgtcaaagaaaatttgattgaattgatggcagatatctgtcactaggtttttaatgaagataccagatccttggagatttctcaatcttacactactacacaaagagaatctagtgat	ATM	ATM_Q355X	tag	gtt	cac	0.339	0.214	0.365	0.392	0.356	0.669	1.737	1.708	0.169
		aagtcaatgccaaatgtcctagaagatgaagtatatgaaacagttgtagatacctctgaagaagatagtttttaattatgtttttctaaatgtagaacaaaaaatctacaaaaagtaagaactagcaagactaggaaaaaaattttccat	BRCA2	BRCA2_S309X	taa	tta	ttt	0.275	0.216	0.932	0.498	1.986	0.164	0.577	0.56	0.17
		aagtcaatgccaaatgtcctagaagatgaagtatatgaaacagttgtagatacctctgaagaagatagtttttgattatgtttttctaaatgtagaacaaaaaatctacaaaaagtaagaactagcaagactaggaaaaaaattttccat	BRCA2	BRCA2_S309X	tga	tta	ttt	0.26	0.445	0.74	2.696	2.017	2.303	NA	0.963	0.181
		aagtcaatgtatttgaagtacttgaaaattgaggaaaccaaccccagtttagcacaagatacagtaataatttaaaaaaaatcctgctcttccaaagcattgaacacacctgtcttaagtgttttaaaagaggctgctaagctcatg	SACS	SACS_K1715X	taa	aaa	att	0.447	0.195	0.269	0.342	1.095	0.321	0.535	0.489	0.17
		aagtcagatttattaaaactctggaataaaatttggtgtattacctttcgtggtataagttctgagcaaatataagctgaaaactttggcttacttggagccataattcagggtagtttagttgaggttgacagagaattctggaag	ATM	ATM_Q501X	taa	gct	ata	0.367	0.19	0.174	0.259	1.135	0.757	0.339	0.276	0.173
		aagtcccagcccaagatccagcctccctctcctgcgggatcaggatctatgcaggggccccagactccccagtgaaccagcagttccatggcagaaggaggagacttaaagccaccaactccagcatccacaccacacagtcagatccat	ARID1A	ARID1A_S1149X	tga	acc	cag	0.389	0.202	0.837	0.506	2.015	3.354	2.914	2.436	0.171
		aagtcccccatgcaggaggaagaagacctggcggcaggtgtgggccgcagccgagttccagtccgcccaccctagcagtactcagatgatgaggatgactatgaggatgacgaggaggatgacgtgcagaacaccaactctgccctt	BAP1	BAP1_Q392X	tag	cag	ccc	0.311	0.177	0.369	0.396	0.274	0.489	1.119	1.049	0.161
		aagtctgaagtggaaatggtgataaagactggacgtcagattgtacagaaaaagcagacggaaaatcccaaataacttgatgaaagagtaacagctttgaaattgcattataatgagctgggagcaaaggtaacagaaagaaagcaa	DMD	DMD_E1540X	taa	ctt	aaa	0.325	0.191	0.538	0.341	2.36	1.366	1.596	1.325	0.176
		aagtctgtgacttgcacgtactcccctgccctcaacaagatgttttgccaactggccaagacctgccctgtgtagctgtgggttgattccacacccccgcccggcacccgcgtccgcgccatggccatctacaagcagtcacagcac	TP53	TP53_Q144X	tag	ctg	gtg	0.406	0.219	0.56	1.307	0.368	1.027	3.155	2.746	0.172
		aagtgccagtgtgaggaaggcttccagctggacccccacacgaaggcctgcaaggctgtgggctccatcgcctaactcttcttcaccaaccggcacgaggtcaggaagatgacgctggaccggagcgagtacaccagcctcatccccaat	LDLR	LDLR_Y485X	taa	ctc	gcc	0.386	0.205	0.539	0.554	1.951	1.889	2.516	2.649	0.174
		aagtgccgcaaacaagagaatcagatgcataaaggcgtcatcttgggcacagccaaccacctagacgcctgctgagtggcaccctacgtcaacatgggagccttacggatgcctttccaacaggtccaggctcagctgcagctggaa	SHOX	SHOX_R195X	tga	gtg	tgc	0.378	0.209	0.407	0.596	2.128	3.247	1.822	1.252	0.204
		aagtggtttgttgtttttcctggctttgcttacgacaacgtctccgcagtctatatctataactgtaactcctgagtcagggagtacaccaagtatcatgagcggctgctgactggcctcaaaggtagcaaaaggcttgttttcatagat	NF1	NF1_W1685X	tga	gtc	tcc	0.336	0.228	0.511	1.275	1.986	3.561	1.437	1.445	0.174
		aagttacaagagaaggacatccagatgtggaaggttagtctgcagaaagaacaagctagatacaatcagctctaggagcagcgtgacactatggtaaccaagctccacagccagatcagacagctgcagcatgaccgagaggaattc	TSC1	TSC1_Q765X	tag	gag	ctc	0.394	0.218	0.449	0.409	0.336	0.403	0.832	0.783	0.182
		aagttacagattgtgaagaggtctcttgaagtttggggtagtcaagaagcattagaagaagcaaaggaagtctgacaggaaaaccgagaaaaaatgaaacagaagaaatttgataaaaaagtaaaagaggttgttcccgccttcctg	XPA	XPA_R207X	tga	cag	gtc	0.491	0.276	0.736	1.687	2.54	4.049	4.377	2.962	0.183
		aagttcatgtactttgagttccctcagccgttacctgtgtgtggtgatatcaaagtagagttcttccacaaatagaacaagatgctaaaaaaggacaaaatgtttcacttttgggtaaatacattcttcataccaggaccagaggaa	PTEN	PTEN_Q261X	tag	aac	aaa	0.603	0.199	0.456	0.551	0.492	1.167	1.903	1.446	0.187
		aagttgcagctccattctcagtaccatgtgatcagagctgccaccatgtgctgtctttgtcagcgcagtttctgaactttccaggctctgaagaagcaccttgagacaagccacctggagctgagtgaggctgacatccaacagctt	ZFHX3	ZFHX3_R1439X	tga	act	ttc	0.458	0.379	0.888	1.137	1.928	>4.5	4.646	5.267	0.294
		aagttgcgaaggatccccaacggggaggccaacgtgaagaaggaaattcaactactgaggaggttacggcactaaaatgtcatccagctggtggatgtgttatacaacgaagagaagcagaaaatgtatatggtgatggagtactgc	STK11	STK11_K108X	taa	aat	cac	0.316	0.211	0.527	0.249	0.503	0.383	1.085	1.485	0.166
		aagttggacatcctgaaaagagtctgtgcccaaatcaacaagagcctgctgaagataatcaacgactatgaataattcagcaaagagagaagcagcagccttgaaggaagtcctgatgaattttcaaatggggaggagttgtgtggg	CASP8	CASP8_E180X	taa	ttc	gaa	0.237	0.229	0.745	0.303	1.802	0.532	2.034	1.734	0.176
		aagttgttacatctctcttcggcctcaaatcacccggcttcctcagatccccgcttccagcccttaacagcttaacaaaccaaaaattccttctcagaaattcggattcaccccctgagccaggcctctggcgggagcagcaacatc	CDKL5	CDKL5_Q865X	taa	caa	gct	0.346	0.251	0.282	1.355	1.703	0.659	0.947	1.062	0.175
		aagtttcaggaaatgatagaaacaactttagatatggatcaggtggaaaaccatgaattccttgtaaaaccttgatttgatcctaatctcagtgaattaagagaaataatgaatgacttggaaaagaagatgcagtcaacattaataaat	MSH2	MSH2_S473X	tga	ttt	cct	0.222	0.155	NA	0.457	1.611	3.164	0.67	0.44	0.288
		aagtttccctttggtatccagcaagccaaaagtcaccggaacatcaagctgctggaggacgagcccaggagctgagacgagactcctctgtgtaccatcgcgcactggcaggactcgctggctaagcgatgcatctgtgtgtccaat	ARID1B	ARID1B_R1926X	tga	gac	agc	0.311	0.236	0.447	1.925	2.029	3.539	2.083	1.572	0.168
		aagtttgcaaacatgttcaccctgtctcagacctcgagagcatggttcatcgatagagcccgtcaggcacgataagaaaggcttgtgcagaaggaacgggagcgggcagctgttgtgatccaggcccatgtccggagttttctctgt	UBE3B	UBE3B_E21X	taa	gaa	cga	0.302	0.173	0.209	0.288	0.786	0.872	0.578	0.473	0.173
		aagtttggaggtcaagacatctttatgacagaagaacagaagaaatactataatgcaatgaaaaaattaggatagaaaaaaccgcaaaagcctatacctcgaccaggaaacaaatttcaaggaatggtctttgacttcgtaaccagacat	SCN1A	SCN1A_S1516X	tag	aaa	gga	0.528	0.25	1.015	0.231	0.732	0.876	1.729	2.881	0.191
		aagttttctctacaattccacagaaactgtcctgaaaacaaagactcagataaactttccccagtctttacttagtcaagacccttgccctccagtaacatacacaggccaaagccatctagacctaccccaggtaatacaagtaaa	MAP3K1	MAP3K1_Q1048X	tag	tca	act	0.348	0.207	0.154	0.597	0.355	1.159	0.427	0.219	0.164
		aagtttttagaactcttatcagatgattccaactttggacagtttgaactgactacttttgacttcagccagtagatgaaattggatattgcagcagtcagagcccttaacctttttcagggttctgttgaagataccactggctctcat	MSH2	MSH2_Y299X	tag	atg	cag	0.687	0.212	0.273	0.377	0.315	1.086	0.992	0.858	0.169
		aagtttttgaggaacgacttagctgaatatcagagaacttgtgaagatcttaaagagcaactaaagcataaataatttcttctggctgctaatacttgtaaccgtgttggtggtctttgtttgaaatgtgctcagcatgaagctgtt	SDCCAG8	SDCCAG8_E268X	taa	ttt	aaa	0.353	0.206	0.247	0.31	2.213	0.436	0.667	0.563	0.159
		aataaacgaaatgggaagaagatgggtggagctatggcgcctccaatgaaggatctacccaggtggctggaataaaatcctgaatttgcagttgctccagactggactgatatagttaagcagtctggttttgttcctgagtcgatg	CHD7	CHD7_E2675X	taa	aat	gaa	0.517	0.192	0.494	0.298	1.511	0.886	2.163	1.606	0.192
		aataaactagccaaaattctgaagaaaagaaggattgaaaaaggggctttgactctatcctctcctgaagtttgattccacatggacagtgaaactcacgatcctatagatctgcagaccaaggaacttagggaaacaaattccatg	DIS3	DIS3_R638X	tga	ttc	gtt	0.377	0.344	0.377	1.137	2.097	3.318	1.463	0.901	0.162
		aataaaggtgatgagtatgagctaaaaattcaactagaagaacaaaaaagagctgttgatgaaaaatacagataaaaacaaagacaaatcagagaacttcaagaagacatccagagcatggaaaatacattagatgttatagaacatttt	CCDC39	CCDC39_YNAX	taa	aaa	aga	0.822	0.35	NA	0.295	NA	0.44	1.983	0.5	0.181
		aataaatgtggccccatggtattggatgctttaatcaagattaagaatgaagttgactctactttgaccttctgaagatcatgcagagaaggcatctgtggctcttgtgcaatgaacatcaatggaggcaacactctagcttgcacc	SDHB	SDHB_R90X	tga	aga	ttc	0.392	0.252	0.632	0.637	1.743	3.851	2.135	1.627	0.179
		aataaccaagggcagctaatagctgaacctttttaccatttgccttcaaagaaaaaataccctgattattactagcaaattaaaatgcccatatcactacaacagatccgaacaaaactgaagaatcaagaatatgaaactttagat	PBRM1	PBRM1_Q422X	tag	caa	tac	0.527	0.209	1.051	1.391	0.84	0.344	3.607	3.256	0.207
		aataagcaggcagatagaagttcctgtcactttctccttttttacggggtaggatgtgatattccttctagttgaaataccagtcaaatgtccatggatcatgaagaattactacgtactcctggagcctctctccggaagggaaaa	NF1	NF1_G638X	tga	aat	agt	0.336	0.245	0.69	1.582	1.601	4.178	2.198	1.666	0.172
		aataatagtgaaggtggaagaggaaaggcaggtgcaaagcttttccaagattttcagatgttaagtagaatatagactcatccttggtgtttgcagctagactacattagcaaagaaaataagggttattttgatgaagacagtatggat	ATRX	ATRX_W1883X	tag	act	ata	0.407	0.169	0.356	0.477	0.794	0.776	0.913	0.664	0.194
		aataatcttcgtccacaagacacagacctggaagcaacaagtcattttaccaagaaaataaaggaaagtctgtagtgtttccctgttaaattgaataacttgatccacacacttgcacaaatgtcagccataagccctgccaaatct	PIK3C2G	PIK3C2G_E1163X	tag	tgt	ctg	0.354	0.197	0.268	0.318	0.264	0.511	0.56	0.709	0.18
		aataatggtggccaccttggcgagagctctgaggacagctcccgcatttccattaccttctttcgcctcttctgagttatgcggctggtcaagcttctcagtaagggtgaagggatccgcacattgctctggacattcatcaagtcc	CACNA1F	CACNA1F_R1299X	tga	gtt	ttc	0.342	0.224	0.661	0.925	1.832	4.276	2.022	1.852	0.166
		aataccaatgactgcagccctcatccctgttacaacagcggcacctgtgtggatggagacaactggtaccggtgagaatgtgccccgggttttgctgggcccgactgcagaataaacatcaatgaatgccagtcttcaccttgtgccttt	JAG1	JAG1_C806X	tga	gaa	cgg	0.303	0.203	0.286	0.591	0.585	1.529	1.051	1.004	0.182
		aataccagagatgtgatcctggatgacctgagcctcacgggggagaagatgagcgacatttatgtgaaaggttgaatgattggctttgaagaacacaagcaaaagacagacgtgcattatcgttccctgggaggtgaaggcaacttcaat	DYSF	DYSF_W1843X	tga	atg	ggt	0.311	0.238	0.684	1.065	1.988	2.929	2.621	1.63	0.176
		aataccatcagcaagttttttgactcccaaggacaggttttattgactgataccaatactcaatttgtagaataaaccatagctataatgaagaacttgctagataatcatactgaaggcagctctgaacatctagggcaagctagc	NF1	NF1_Q963X	taa	acc	gaa	0.684	0.232	0.339	0.326	1.258	0.705	1.193	1.017	0.172
		aatactccggtttgcttttctcataattcctctctgagttctctcagtgacattgaccaagaaaacaacaattaagaaaatgaacctatcaaagagactgagccccctgactcacagggagaaccaagtaaacctcaagcatcaggc	APC	APC_K1982X	taa	gaa	aat	0.338	0.27	0.288	0.424	1.719	0.684	0.736	0.58	0.159
		aatagagctgtccatcaattcgccaaggagctagatgcctcctgtattaaaattgagcgtgtgattggtgcatgagaattcggtgaagtctgcagtggccgtttgaaacttccagggaaaagagatgttgcagtagccataaaaacc	EPHA7	EPHA7_G642X	tga	gaa	gca	0.409	0.196	0.384	0.939	1.877	3.05	1.545	1.941	0.167
		aataggcagaaggaagaagaggacctcaaattacaattgcaacttcaaagacagagagccatgagactttcctgagaattgcagctgagtatgctcgaaatagttcatccaggtcaggtggagaaacactatcgggaaatggaagag	IQCB1	IQCB1_R364X	tga	gaa	tcc	0.386	0.285	0.68	0.771	1.507	2.705	1.542	1.234	0.168
		aatagtgctgtattgccagaaatggagaatcaggttgcagtttcatcactgtctgcggtaatcaagtttttataactcttatcagatgattccaactttggacagtttgaactgactacttttgacttcagccagtatatgaaattg	MSH2	MSH2_E278X	taa	ctc	tta	0.429	0.223	0.519	0.773	2.107	1.365	2.156	2.385	0.173
		aatatcatgagtacattgcagtgggctgtaaactccagcatagatgtggatagcttgatgcgatctgtgagctgagtctttaagttcattgacatgccaacagaaggtaaacctaccaagtcaaccaaaccatacaagaatggccaa	CFTR	CFTR_R1162X	tga	gtc	agc	0.295	0.223	0.503	0.898	1.921	3.336	1.461	1.11	0.174
		aatatccaatctgttaaggcatactgctgggaagaagcaatggaaaaaatgattgaaaacttaagacaaacataactgaaactgactcggaaggcagcctatgtgagatacttcaatagctcagccttcttcttctcagggttcttt	CFTR	CFTR_E292X	taa	ctg	aca	0.371	0.187	0.394	0.538	1.801	0.981	1.432	1.746	0.165
		aatatccagactgacaacaacaaaagtattggatgttttggcagtcgaagcaggaaagtaaaagagcaatactaggacgtgccgatgccggaggaaaagagcaaccccaagggcgtggagtggctgtggcattccattgttataagg	PKP2	PKP2_Q616X	tag	gac	tac	0.381	0.204	0.376	0.339	0.323	0.507	1.406	1.237	0.163
		aatatccctcactggataaaccacagtttctacacatccaaaagccagctcttttgtaatagtttcaccccatgaataaaactggcaggaaagaagcccgcctctgagaaagcaaaaaatggccgtgatacatctctcgggagtcca	DEPDC5	DEPDC5_R422X	tga	ata	cca	0.259	0.203	0.902	0.423	1.63	4.045	2.906	1.556	0.174
		aatatgaaacattttgaatccttcaaacgtgctgacatctatgcaatgggcttagtattctgggaaattgcttgacgatgttccattggtggaattcatgaagattaccaactgccttattatgatcttgtaccttctgacccatca	TGFBR1	TGFBR1_R413X	tga	cga	gct	0.313	0.245	0.341	1.863	0.738	1.84	0.893	0.686	0.166
		aatatgagaatatttggagaagctgctgaaaaaaatttatatctctctcagttgattatattggatacactgtaaaaatgtcttgctgggcaaccaaaggacacaatgagattagatgaaacgatgctggtcaaacagttgctgcca	NF1	NF1_E91X	taa	aaa	ctg	0.351	0.233	0.286	0.228	1.209	0.48	1.142	1.212	0.165
		aatatgcccatgctgctaccacatcctcaccagcatttcctaaaaggccttttaagagcacctttccgatgttaacacttcatctttcactcaagtactcatctcggatcaggaatcccatgtgctcagccgtttaattctcttggactt	MMAA	MMAA_Y24X	taa	cac	tgt	0.28	0.259	0.372	1.18	1.623	0.527	1.413	1.386	0.166
		aatatggcccaagcagatacagagaaattgagacagcggcagaagttacgtgaaatcattctccagcagcaatagcagaagaagattgcaggtcgacaggagaaggggtcacaggactcacccgcagtgcctcatccagggcctctt	KMT2C	KMT2C_Q2396X	tag	cag	caa	0.974	0.293	0.884	1.427	0.366	0.931	3.64	3.92	0.202
		aatattatcaatacacagcagtcttttgtaaccatgcccaatgtgattgtaccagatattgaaaaggaaatatgaaggatggaaaatggagcatgcagctccttttctgaggatgatgacagtgcctctacatctgaagaatcagag	CNGA1	CNGA1_R101X	tga	agg	ata	0.303	0.232	0.384	0.676	1.794	3.851	2.795	2.281	0.179
		aatattgatctaaagcttaaggactatggagtggatcttattgaagtttcagacaatggatgtggggtagaataagaaaacttcgaaggcttaactctgaaacatcacacatctaagattcaagagtttgccgacctaactcaggtt	PMS2	PMS2_E77X	taa	gaa	gaa	0.311	0.187	0.286	0.251	1.431	0.921	1.054	0.8	0.171
		aatattggtgctcaaagtaatgatgattccgagtatgtccgtgcagtttatagaatgagtgagatgatattttgaagaataaagatgccctggctttggcttgatctctggtaccttatgtttaaagaaggatgggaacacaaaaag	CYP4V2	CYP4V2_RNAX	tga	aga	ttt	0.353	0.265	0.597	1.694	1.796	4.293	2.169	1.803	0.175
		aatattgttccagaaggttatgattttgtatttcgtcccatatctgctaatgccaaacttgtgatgaatcgctgatctgattttgacttttctgcccccaaaataaacttggaaattgagttacataacatagcaattgaatttaat	VPS13A	VPS13A_R267X	tga	tct	cgc	0.286	0.183	0.46	0.76	1.741	1.432	0.98	0.678	0.213
		aatcaaacagagaaatctttaaaatctcccagtgacactcttgatggcaggaatgaaaatcttcaggaaagttagattctaagtcaacctaagagtcttagcctggaagcaacctctcctctttctgcagaaaaacattcttgcaca	PALB2	PALB2_E373X	tag	att	agt	0.306	0.21	0.22	0.928	0.251	0.366	0.663	0.623	0.174
		aatcagaatgcctctccaaatgtccctggaaaaagaggaaggccacgaaaattgaaactctgtaaggcaggatgaccacctaagaacacaggaaagtctttaatttctacaaagaatacacctgtaagccctgggagtacctttcca	MGA	MGA_R627X	tga	cca	gga	0.483	0.235	0.861	1.73	1.942	3.925	1.83	1.168	0.176
		aatcagaggcattctgatccatatgctcatcctcctggaacaccaagacctggaatttctgtcccttactcttagccaccagcaacaccaaggccaaggatttcagagggttttactaggtcctcaatgacaagaccagtcctcatg	KMT2C	KMT2C_Q2220X	tag	cca	tct	0.345	0.217	0.413	1.271	0.274	0.72	1.79	1.621	0.169
		aatcagataccaactgttaataatctacatgtcacagcactcaccactgaagagaccttaactatgctttattaggtgaagaaaggtgtctgtgatcaaagttttgggattcatgttgcagagcttgctaatttccctaagcatgta	MSH2	MSH2_Q816X	tag	gtg	tat	0.327	0.237	0.26	0.422	0.506	0.567	1.295	1.351	0.18
		aatcagcactccctcaacatcctgggccagaaggtgtcgatgcactacagtgaccccaagcccaagatcaattaggactggctgtgcaataagtgtggcgtccagaacttcaaacgccgagagaagtgcttcaaatgtggcgtgccc	RBM10	RBM10_E138X	tag	gac	aat	0.286	0.221	0.228	0.519	0.285	0.597	0.591	0.528	0.161
		aatcagcatccagcttcagacaaaattgaggcctatatggacactctgcagacgcagtggagttggattctttagatcaccaagtgcattgatgttcatctgaaagaaaatgctgcctactttcagttttttgaagaggcgcagtct	DSP	DSP_Q363X	tag	atc	ctt	0.326	0.19	0.228	0.414	0.236	0.458	0.654	0.692	0.167
		aatcagctccaggagcagcgtgacactatggtaaccaagctccacagccagatcagacagctgcagcatgactgagaggaattctacaaccagagccaggaattacagacgaagctggaggactgcaggaacatgattgcggagctg	TSC1	TSC1_R786X	tga	gag	gac	0.327	0.23	0.482	0.692	2.082	2.785	1.584	1.126	0.17
		aatcaggttgcagtttcatcactgtctgcggtaatcaagtttttagaactcttatcagatgattccaacttttgacagtttgaactgactacttttgacttcagccagtatatgaaattggatattgcagcagtcagagcccttaac	MSH2	MSH2_G287X	tga	cag	ttt	0.55	0.581	1.27	3.008	1.886	4.261	2.525	2.849	0.183
		aatcagtcggcatcctctgtttttgttcttggtgagagaaactttttttgccttaaggataatggacaaatttgattcatgaagaagcttgattggagcccaagttgttttctgccatattgctcagtttctgaaggaacaataaat	BBS9	BBS9_R278X	tga	ttc	att	0.284	0.236	0.604	1.651	1.765	3.08	0.783	0.539	0.262
		aatcagtggctaacagaagctgaacagtttctcagaaagacacaaattcctgagaattgggaacatgctaaataaaaatggtatcttaaggaactccaggatggcattgggcagcggcaaactgttgtcagaacattgaatgcaactggt	DMD	DMD_Y2141X	taa	aaa	aaa	0.318	0.219	0.435	0.303	1.23	0.325	1.108	0.889	0.162
		aatcagtggctaacagaagctgaacagtttctcagaaagacacaaattcctgagaattgggaacatgctaaatagaaatggtatcttaaggaactccaggatggcattgggcagcggcaaactgttgtcagaacattgaatgcaactggt	DMD	DMD_Y2141X	tag	aaa	aaa	0.294	0.193	0.387	0.497	0.28	0.383	1.541	1.154	0.168
		aatcatgtgaagtattttaaagtccgagtgtgtcaggaagctgtctgggaagccttcaggactttttgggattgacttcctgggcgtgaggaatatcattactggatgaatttgtgtgaggatggagtcacaagtatatttgaaatg	IMPG2	IMPG2_R127X	tga	ctt	gat	0.689	0.692	1.102	1.942	2.047	4.635	4.982	5.217	0.193
		aatccaaagccacagcttcctattggtgcaattccatcttcctacaattaccagcaacacagtgtgtcggattaactgcgtcaaagttatgggctgtccatggactttaattcgccaaatgattataataaattggtgctttcactgttt	ARID2	ARID2_Y141X	taa	ctg	gat	0.334	0.316	0.447	1.102	2.194	1.68	2.188	2.23	0.164
		aatccaagtaagccattctcaagaggcagtcagcctgcagatgtggatctaatgattgactgccttgtttcttgatttcgtataagccctcacaacaaccaacactttaagatctgcctggctcagaattcaccttctacatttcactat	NF1	NF1_C383X	tga	ttt	tct	0.309	0.279	0.228	2.095	1.602	2.437	0.799	0.513	0.18
		aatccagaaggcctttctgctgacaagtttgaggtgtctgcagatagttctaccagtaaaaataaagaaccatgagtggaaaggtcatccccttctaaatgcccatcattagatgataggtggtacatgcacagttgctctgggagt	BRCA1	BRCA1_G1196X	tga	gtg	cca	0.297	0.197	0.265	0.398	1.511	2.377	1.041	0.873	0.161
		aatccaggaacttcttcaaagcgaggtttgcagatctccaccactgcagcccagattgccaaagtcatggaataagtgtcagccattcatacctctcaggaagacagaagttctgggtctaccactgaattacattgtgtgacagat	APC	APC_E893X	taa	gtg	gaa	0.284	0.197	0.451	0.345	1.82	0.878	1.816	1.656	0.184
		aatccgccggtcatcaacctgctgtcagtcaacagtgagcttgtggaggtcagcgagagcgcccccccgggctaggtgatcgccttggtgcgggtgtctgatcgcgactcaggcctcaatggacgtgtgcagtgccgtttgctgggcaat	PCDH19	PCDH19_Y366X	tag	gtg	ggc	0.381	0.194	0.489	0.491	0.256	0.593	1.667	1.561	0.176
		aatcctagctcgccacggccctgcatccagtatcagatcaccaacaactcagcacactacagttacgaccactagacggaggagctcaacctgtgggtgcgtggctgcagggctgccctgctgagctactacagcagcctcatgaac	PRPH2	PRPH2_Q239X	tag	acg	cac	0.42	0.205	0.303	0.37	0.279	0.712	0.904	0.839	0.178
		aatcctggaccaccaggcccggctcctcatggtcctccagccccatatgctccccagggatggggaaatgcataaccacactggcagcagcaggctcctcctgatccagctaaggcaggaacggatccaaattcagcagcttgggctgct	FUBP1	FUBP1_Y514X	taa	cca	gca	0.313	0.189	0.408	0.403	2.202	0.737	1.337	1.193	0.159
		aatccttccttgcaggaaaccagtctcagtgtccaactctctaaccttggaactgtgagaactctgaggacatagcagcggatacaacctcaaaagacgtctgtctacattgaattgggatctgattcttctgaagataccgttaat	BRCA1	BRCA1_KNAX	tag	cag	aca	0.356	0.211	0.429	1.061	0.257	0.464	1.207	1.313	0.187
		aatctactgggacggaacagctttgaggtgcgtgtttgtgcctgtcctgggagagaccggcgcacagaggaatagaatctccgcaagaaaggggagcctcaccacgagctgcccccagggagcactaagcgagcactgcccaacaac	TP53	TP53_E287X	tag	aat	gaa	0.403	0.187	0.317	0.408	0.25	0.362	1.624	1.491	0.176
		aatctcatgccttccaacccagactcggggatgtattctcctagccgctaccccccgcagcagcagcagcagtagcagcaacgacatgattcctatggcaatcagttctccacccaaggcaccccttctggcagccccttccccagc	ARID1A	ARID1A_Q1332X	tag	cag	cag	0.37	0.196	0.458	0.432	0.271	0.402	3.524	4.003	0.17
		aatctcccagaggaagttattcaaaagggacatagaaaagcaagagaatttgagaagatgaatcagtcactatgattatttcgggaagtttgcctggctagtgaaaggtcaactgtagatgctgaagctgtccataaattgctgact	MSH6	MSH6_R1331X	tga	tta	cta	0.421	0.273	0.482	2.143	1.963	3.472	2.562	1.703	0.202
		aatctgcagagtgttgtgcttagtaaaatgaattttgaatcttttgtaaaagatcttcttctggttcgtcagtaaagagttgaagtttataagaatagagctggaaataaggcatccaaggagaatgattggtatttggcatataaggct	MSH2	MSH2_Y98X	taa	aga	cag	0.277	0.19	0.304	0.284	0.891	0.556	0.919	0.838	0.171
		aatctgctcactgagagaagcactttcactgactcccagctggggaatgcagacatggagatgactctggagtgagcagtgagtatgctcgaggcagaccacatgctgccatccaggatttctgctgcagctactttcatacagcac	PKP2	PKP2_R355X	tga	gca	gag	0.303	0.187	0.43	0.483	2.012	0.932	1.378	1.123	0.168
		aatctggtcaggtatgttcgtgtgcttgggaatatggtccatgcaattcaaataaaaacgaaactgtgtcaataagttgaagtaatgatggcaaggagagatgacctctcattttgccaagagatgaaatttaggaataagatggtagat	NF1	NF1_L1018X	taa	gtt	caa	0.285	0.199	0.914	0.32	1.856	0.758	1.92	2.491	0.168
		aatgaaacaattggaattatctttaaacatggtgatgatctgcgccaagacatgcttattttacagattctatgaatcatggagtctatttgggagactgaatctttggatctatgcctcctgccatatggttgcatttcaactggt	PIK3CG	PIK3CG_R849X	tga	atc	cta	0.469	0.262	0.727	1.063	2.072	4.167	3.64	2.736	0.18
		aatgaagagaaacgtcatgtggatcagcctattgattatagtttaaaatatgccacagatattccttcatcatagaaacagtcattttcattctcaaagagttcatctggacaaagcagtaaaaccgaacatatgtcttcaagcagt	APC	APC_Q1191X	tag	aaa	tca	0.359	0.175	0.433	0.579	0.487	1.34	1.204	1.079	0.172
		aatgaagtcaatctactggattcaaaaacaattcaaggggagctgggctggatctcttatccatcacatgggtaggaagagatcagtggtgtggatgaacattacacacccatcaggacttaccaggtgtgcaatgtcatggaccacaat	EPHA3	EPHA3_W52X	tag	gaa	ggg	0.407	0.199	0.366	0.483	0.274	0.403	0.765	0.538	0.182
		aatgaattcagcggctgtaggtctgagtcatccctcggcacctctcatctcggcacccctccagcgctaccttgaaaaacaaggcctctgcagaagagtggagatgactcctcagaagaggaagaaggggaagtagatagtgaagtt	MAP3K13	MAP3K13_R803X	tga	aaa	cct	0.341	0.24	0.702	0.771	1.951	3.338	2.919	2.308	0.183
		aatgacaaggaatatctagtacttactttaacaaaaaatgatcttgacaaagcaaataaagacaaagccaactgatacttttctccaaattttaaggtgaagctgtacttcacaaaaacagtagaggagccgtcaaatccagaggct	PTEN	PTEN_R335X	tga	tac	aac	0.385	0.253	0.49	1.167	1.719	3.079	1.192	0.899	0.179
		aatgacatcaaaactgagccaggcactttatattttgcgtcaccttttggtccttccccaaatggtcccagatgaggtcttatatctgtagcaattactctgcatcctacagctgctgagaacattagcagtgttgtggctgcattttat	KMT2C	KMT2C_S4077X	tga	ggt	aga	0.32	0.188	0.279	0.423	0.918	1.341	0.659	0.62	0.183
		aatgacctgcaagacccagtgttgagtagtgcccaggcgcagcgcctcatgcagctcatttgctatccacattgactgctggacaatgaggatggggaaaacccccagcggcagcgcataaagcgcattctccagaacttggaccag	MED12	MED12_R1329X	tga	ctg	cat	1.108	0.676	1.419	2.226	2.087	4.447	5.754	>6.3	0.221
		aatgactgtaaagcaggcaaaaagccacactacagggagattgtctgggtaaaagttggacgatacaggtggtagccagctgagatctgccatcctcgagctgttccttccaacattgataagatgagacatgatgtgggagagttccat	NSD1	NSD1_W1770X	tag	cca	tgg	0.407	0.187	0.285	0.448	0.285	0.323	1.484	1.433	0.172
		aatgacttggaaaagaagatgcagtcaacattaataagtgcagccagagatcttggcttggaccctggcaaatagattaaactggattccagtgcacagtttggatattactttcgtgtaacctgtaaggaagaaaaagtccttcgt	MSH2	MSH2_Q510X	tag	att	aaa	0.417	0.178	0.419	0.4	0.33	0.69	1.306	0.976	0.165
		aatgagaacaaaacaaaagtatctggaaccaaacgcatcaaacatgaaatacctaaaagcaagaaagaaaaataaaatgccccaaagccccaggatgcagcagaggtttcatcagagcaagaaaaagaacaagagactttaataagc	ARID5B	ARID5B_E456X	taa	aat	aaa	0.215	0.175	0.245	0.233	1.767	2.605	0.927	0.656	0.184
		aatgagacagacacgaccatcacagtgatgctgaaacccgctcagtcccggggagctcctgtcagtgtttattagctggttgtcaaggaggagcgacttcagaagtcacggagggcagctgacattattgagtgcttttcggtgccc	PTPRT	PTPRT_Q625X	tag	ctg	tat	0.397	0.268	0.556	1.29	0.307	0.857	2.834	2.078	0.177
		aatgagagtaattcacgaaagacctacatagtacattgccaagattgtgcacgaaaaacaagcggaaacttgtaaaactttgtggtgctagaacagtacaaaatggaggacctgatgcaagtctatgaccaatttacattagctcct	KDM6A	KDM6A_E1370X	taa	aac	ttg	0.557	0.249	0.423	0.402	1.029	0.9	1.268	1.059	0.185
		aatgagattgaagttgagggattgccccttctcatcacactggacagtgttttgcaaacttttgatgcaaaatgacccaagtttctaacaacatatcatgaattgattccatcccgcaaagacttgtttatgaatacattatatttg	SACS	SACS_R3170X	tga	ccc	aaa	0.583	0.352	0.644	2.741	1.865	3.975	1.884	1.749	0.175
		aatgagcagggacatgaggttctccgggagatgttgcataaccactccttcgtgggctgtgtgaatcctcagtaggccttggcacagcatcaaaccaagttataccttctcaacaccaccaagcttagtgaagaactgttctaccagaat	MLH1	MLH1_W538X	tag	gcc	cag	0.328	0.22	0.382	0.333	0.254	0.917	1.107	0.985	0.177
		aatgagcagggacatgaggttctccgggagatgttgcataaccactccttcgtgggctgtgtgaatcctcagtgagccttggcacagcatcaaaccaagttataccttctcaacaccaccaagcttagtgaagaactgttctaccagatt	MLH1	MLH1_W538X	tga	gcc	cag	0.265	0.187	0.307	0.476	1.873	2.484	1.036	0.918	0.168
		aatgagcatgattttgaagtcagaggagatgtggtcaatggaagaaaccaccaaggtccaaagcgagcaagataatcccaggacagaaagatcttcagggggctagaaatctgttgctatgggcccttcaccaacatgcccacagat	BRCA1	BRCA1_E1458X	taa	tcc	aga	0.348	0.201	0.21	0.342	1.683	0.802	0.475	0.347	0.163
		aatgagcatggctcctacaggtacacggagttcctgacgggcctgggccggctcatcgagctgaaggactgctagccggacaaggtgtacctgggaggcctggacgtgtgtggtgaggacggccagttcacctactgctggcacgat	TSC2	TSC2_Q1588X	tag	ccg	tgc	0.341	0.199	0.289	0.54	0.281	0.804	1.229	1.058	0.169
		aatgagctgggagcaaaggtaacagaaagaaagcaacagttggagaaatgcttgaaattgtcccgtaagatgtgaaaggaaatgaatgtcttgacagaatggctggcagctacagatatggaattgacaaagagatcagcagttgaa	DMD	DMD_R1577X	tga	aag	atg	0.545	0.22	0.664	1.081	2.061	4.028	3.923	4.549	0.171
		aatgagctgtcagatttgaaagaagataaacctaggaaaagtttgtttaatgatgcaggaaacaagaagaattaaattaaaatgtggtttagccctcgaagtaagaaagtcagatatgttgtgagtaaagcttcagtgcaaacccagcat	BARD1	BARD1_S142X	taa	att	aat	0.325	0.194	0.311	0.258	1.789	0.897	1.18	0.989	0.228
		aatgaggaaactgaccaaagtgaaattaggatgtctggcacatgcacaggacaaccaagttcaagaacctcttagaaacttctctcattaactaaagtcagctctcccgctgggcccactgaagataatgacttgtctaggaaggca	PALB2	PALB2_Q479X	tag	aaa	tct	0.377	0.171	0.263	0.326	0.266	0.571	0.681	0.699	0.162
		aatgaggcgatggctgtgctccagcatcacgacgccgtcagcggcacctcccgccagcacgtggccaacgactaagcgcgccagcttgcggcaggctgggggccttgcgaggttcttctgagcaacgcgctggcgcggctcagaggcttt	MAN2B1	MAN2B1_YNAX	taa	gcg	gac	0.312	0.209	0.328	0.25	2.128	1.25	1.587	1.719	0.162
		aatgagggtactgtaaaagaattgttgcaaagaggagacaacttacaacaaagaatcacagatgagagaaagtgagaggaaataaagataaaacagcagctgttacagacaaaacataatgctctcaaggatttgaggtctcaaaga	DMD	DMD_R1844X	tga	gag	aag	0.243	0.269	0.173	0.644	1.954	1.083	1.466	0.968	0.189
		aatgagtcaacagtgttctttgcaatattcatgggaatttgggtcaccttatttttggagttttggaaacaatgacaagccagactggaatatgaatgggacctggtggactttgaagaggaacagcagcagcttcagctgagacca	ANO5	ANO5_R404X	tga	caa	caa	0.516	0.319	0.555	1.629	1.271	2.067	3.491	2.798	0.185
		aatgatcagttctccaatcttgaggctctcctcatccagattggaccaaaggaatgtgttttacccggaggatagactgctggagacatggggaaactgagacagataattcaaagaggaggaattctgatcacagaaagaaaaaaa	MSH2	MSH2_E205X	tag	act	gga	NA	NA	NA	0.278	NA	0.44	NA	NA	NA
		aatgatccatttgtggtggactgctcagataagcttgggcgtgtgcaggagtttgacagtggcctgctgcactagcggattggtgggggggacaccactgagcatatccagacccacttcgagagcaagacagagctgctgccttcccat	ARID1A	ARID1A_W1844X	tag	cgg	cac	0.312	0.188	0.262	0.608	0.27	0.566	0.715	0.791	0.173
		aatgatccatttgtggtggactgctcagataagcttgggcgtgtgcaggagtttgacagtggcctgctgcactgacggattggtgggggggacaccactgagcatatccagacccacttcgagagcaagacagagctgctgccttcccgt	ARID1A	ARID1A_W1844X	tga	cgg	cac	0.377	0.259	0.611	1.254	1.986	3.189	2.169	1.554	0.163
		aatgatctacagctgcggaagggtgatgaatattttatcttggaggaaagcaacttaccatggtggagagcatgagataaaaatgggcaggaaggctacattcctagtaactatgtcactgaagcagaagactccatagaaatgtat	BTK	BTK_R255X	tga	gat	gca	0.306	0.211	0.775	0.816	1.991	3.397	1.528	1.508	0.195
		aatgatgaggagatagccttttcaggcaaggacaagccagcttcagagaatagtgaggagaagctgatcagttagtttgacaagcttccagtaaagatcgtacagaagaatgatccatttgtggtggactgctcagataagcttggg	ARID1A	ARID1A_K1808X	tag	ttt	agt	0.323	0.207	0.298	0.709	0.26	0.488	0.598	0.701	0.177
		aatgatgatgccaaacgacaaagagttactgctattcttgacaagctgataacaatgaccatcaatgaaaaatagatgtacccatctattcaagcaaaaatatggggaagccttgggcagattacagatctgcttgatgttgtacta	NF1	NF1_Q1987X	tag	atg	aaa	0.29	0.202	0.394	0.311	0.248	0.517	0.697	0.804	0.174
		aatgatggagaactagatacaccaataaattatagtcttaaatattcagatgagcagttgaactctggaaggtaaagtccttcacagaatgaaagatgggcaagacccaaacacataatagaagatgaaataaaacaaagtgagcaa	APC	APC_Q1041X	taa	agt	agg	0.298	0.234	0.162	0.261	0.474	0.558	0.31	0.193	0.153
		aatgatggccttaaacctaagcaggctgacagtgtagagcaagctgtttattactgtaagaagtgcacttactgagatcctctttatgaaatagttaggaagcacatttacagggaacattttcagcatgtggcagcaccttacata	ADNP	ADNP_R173X	tga	gat	tac	0.286	0.201	0.598	0.705	1.845	2.537	2.029	1.546	0.171
		aatgatgtcatccccaacctgctgaaggaggcagccagcttgctggaggcgggcgaggagcggccgggggagtaaagccagggcacccagagccaaggttccgccctccaggaccctgagtgcttcgcccacctgctgcgattctac	MEN1	MEN1_Q398X	taa	agc	gag	0.376	0.2	0.598	0.301	2.124	0.733	3.791	3.003	0.175
		aatgcaagtttttcaggtcatatgactgatccaaactttaaaaaagaaactgaagcctctgaaagtggactgtaaatacatactgtttgctcacagaaggaggactccttatgtccaaatttaattgataatggaagctggccagcc	BRCA2	BRCA2_E541X	taa	ata	ctg	0.276	0.19	0.262	0.374	1.557	0.559	0.543	0.61	0.174
		aatgcaggtttaatatccactttgaaaaagaaaacaaataagtttatttatgctatacatgatgaaacatcttaaaaaggaaaaaaaataccgaaagaccaaaaatcagaactaattaactgttcagcccagtttgaagcaaatgctttt	BRCA2	BRCA2_Y600X	taa	aaa	tct	0.24	0.192	0.315	0.252	1.057	NA	0.62	0.377	0.182
		aatgcaggtttaatatccactttgaaaaagaaaacaaataagtttatttatgctatacatgatgaaacatcttagaaaggaaaaaaaataccgaaagaccaaaaatcagaactaattaactgttcagcccagtttgaagcaaatgctttt	BRCA2	BRCA2_Y600X	tag	aaa	tct	0.375	0.214	0.652	0.463	0.175	0.281	0.77	0.556	NA
		aatgcagtgcgtaggcaagctgagggcttgtctgaggatggggccgcaatggcagtggagccaactcagatctagctcagcaagcgctggcgggaaattgagagcaaatttgctcagtttcgaagactcaactttgcacaaattcac	DMD	DMD_Q1951X	tag	ctc	atc	0.594	0.203	0.644	0.985	0.301	0.789	3.07	3.315	0.179
		aatgccttatatcacgtccataacggggaggacgttgtgctcctcaccacctgcaagcatggcaaagactggtaaaagcacaaggattctcgctgtgacagagacaacaccgagtatgagaagtatgattatcgggaaatgctgcac	EXT1	EXT1_Q305X	taa	aag	tgg	0.39	0.177	0.458	0.358	0.935	0.571	1.506	1.233	0.165
		aatgccttgcccaatgccaactaccccagtgcaggcatggctggaggcataaaccccatgggtgccggaggttaaatgcatggacagcctggcatcccaccttatggcacactccctccagggaggatgagtcacgcctccatgggc	ARID1A	ARID1A_Q840X	taa	atg	ggt	0.326	0.191	0.237	0.331	2.07	0.476	0.694	0.525	0.162
		aatgctctcaagctagctcacaaagacaccaaagtttctattaaagttggttctactgctgtccaagtaacttgagcagagcgaacaaaagtcctagggcaatcagtctttctaaatgacatttattatgcttcggaaattgaagaaaat	NF1	NF1_S1766X	tga	gca	act	0.311	0.152	1.167	0.308	1.227	1.034	1.201	0.713	0.262
		aatgctgtggaagaaaaccaggggcccggggagtctcagaaggtggaggaggccagccctcctgctgtgcagtagcccactgaccccgcatcccccactgtggctaccacgcctgagcccgtggggtccgatgctggggacaagaat	DNMT3A	DNMT3A_Q249X	tag	ccc	cag	0.496	0.265	0.529	2.061	0.264	0.771	2.409	2.38	0.191
		aatggaacctatgagaaaatgcaaaactcagcaccacgaaaacaaagaggacagagaaaagaacgatctccttagcagaatatagtatcttgtgtaagtgtaagcacccagacagcttcagatgatcaagctggtaaactgtgggat	KMT2C	KMT2C_Q202X	tag	cag	cct	0.347	0.184	0.244	0.824	0.353	0.499	0.906	0.705	0.166
		aatggaagcactgtggtttgtaccttaactcgagaagataaccgctctttgggtgttattcctcaagatgagtagctccatgtgctacctctttataagctttcagacacagatgagtttggctccaaggaaggaatggaagccaag	TET1	TET1_Q1704X	tag	ctc	gag	0.411	0.199	1.059	0.722	0.426	0.785	4.529	4.472	0.182
		aatggaagtacctgtaccactgtggccaaccagttctcctgcaaatgcctcacaggcttcacagggcagaaatgagagactgatgtcaatgagtgtgacattccaggacactgccagcatggtggcacctgcctcaacctgcctggttct	NOTCH2	NOTCH2_C179X	tga	gag	aaa	0.388	0.243	0.391	0.594	2.126	3.346	1.953	1.305	0.166
		aatggaatagcagaactggcttctgggtgtccactactggaggagcttgaccttggctggtgcccaactctgtagagcagcaccgggtgcttcaccagactggcacaccagctcccaaacttgcaaaaactctttcttacagctaat	FBXL4	FBXL4_Q519X	tag	agc	ctg	0.349	0.183	0.219	0.367	0.262	0.574	0.443	0.468	0.171
		aatggaatcatcatcaactactttatttacagacgccctgctggcattgaagaggagtctgttttatttgtctgatcagaaggagcccttgaatttatggatgaaggagacaccctgaggcctttcacactctacgaatatcgggtcagt	USH2A	USH2A_W3918X	tga	tca	gtc	0.306	0.201	0.365	0.638	1.884	2.387	1.091	0.996	0.188
		aatggagatgatggggaagctggaaaacctggtcgtcctggtgagcgtgggcctcctgggcctcagggtgcttgaggattgcccggaacagctggcctccctggaatgaagggacacagaggtttcagtggtttggatggtgccaag	COL1A1	COL1A1_R253X	tga	gga	gct	0.33	0.199	0.27	0.478	0.957	1.499	0.917	0.879	0.163
		aatggaggcgtctctcctcacaactggggagattctggtcccccctgcaaaaaatctcggaaggagaagaagtaaacaggatcagggccattaggaaacagctatgtggaaaggcaaaggtcagtgcatgagaagaatgggaaaaag	DAXX	DAXX_Q638X	taa	aca	aag	0.403	0.181	0.255	0.22	1.247	0.693	0.831	0.93	0.186
		aatggatgtcgcccttactgtgatgtactcattggagaaaccaaaatatattcgacttgcacagattttgaatgaatgaaagaatatcgtgtccaagatggaaaaatcttcattcccttgaacatcactgtgcaaggagacgtggtt	DNAJC6	DNAJC6_R273X	tga	atg	gaa	0.296	0.196	0.517	0.608	1.834	4.462	3.24	2.136	0.171
		aatggcaaaaccattccacccaacaactggttaagtgtgtatggaaactccagttggcactttgacgaagtgtgaaaccaatgttattttcatcagtttatgaaagagcaacctgatttaaatttccgcaatcctgatgttcaagaa	SLC3A1	SLC3A1_R270X	tga	aac	gtg	0.288	0.22	0.44	0.393	1.814	2.638	2.041	1.46	0.189
		aatggcatctacttctgtcagcagaagtgcaacaacacctcggaggtctaccagggctgcggcacagagctgtgagtcatgggattcagcaccttggcacagctgaagcagaggaacacgctgaaggatggtatcatcatgatccag	CD79B	CD79B_R142X	tga	gtc	ctg	0.317	0.199	0.575	0.562	1.968	2.972	2.25	1.751	0.175
		aatggccaggataagacaaatgcaccctctcggcttaatcagtctccaagtctggcacctgtgaagcgcacttaagagcaaatggaatttcccttactgaaaaaacgaaagttagatgatgatagtgattcacccagcttctttgaagat	ADNP	ADNP_Y719X	taa	gag	act	0.315	0.188	0.189	0.325	1.183	0.83	0.36	0.582	0.17
		aatggccaggataagacaaatgcaccctctcggcttaatcagtctccaagtctggcacctgtgaagcgcacttaggagcaaatggaatttcccttactgaaaaaacgaaagttagatgatgatagtgattcacccagcttctttgaagat	ADNP	ADNP_Y719X	tag	gag	act	0.38	0.205	0.289	0.526	0.26	0.885	0.561	0.565	0.174
		aatgggcaggcacatattcatgtggtaggagtaaaacggagggctataccacttcccattcagatgtactattagcagcaaccagtttctacttctgttgttcgtgttgattctgttcctgatgtatctcctgctccttcacctgca	ARID2	ARID2_Q613X	tag	cag	tat	0.33	0.229	0.414	0.97	0.287	0.55	2.282	1.886	0.167
		aatggggaccctgtctgcaatgcctgtgggctctactacaagcttcacaatattaacagacccctgactatgtagaaggaaggcatccagaccagaaaccgaaaaatgtctagcaaatccaaaaagtgcaaaaaagtgcatgactca	GATA3	GATA3_K357X	tag	aag	atg	0.496	0.197	0.716	0.284	0.362	0.581	1.29	1.451	0.185
		aatgggtattgtaaatttcccagctccactcacccagtcaatacagacttcactggcattaaggccagcttttgaacaaaagtgcctgaaggtttgattgtctttgcagcatcacctggcaatcaggaagagtattttgcacttcag	USH2A	USH2A_R1549X	tga	aca	ttt	1.046	0.411	0.532	1.164	1.996	3.961	2.785	2.688	0.32
		aatggtatgattggagaggtggtcatgaagagggcctacatggcagtgggctcactcaccatcaatgaggaatgatcggaggtggtcgacttctctgtgcccttcatagagacaggcatcagtgtcatggtgtcacgcagcaatggg	GRIN2B	GRIN2B_R519X	tga	tcg	gaa	0.311	0.275	0.434	1.628	1.955	3.962	2.011	1.772	0.176
		aatggtgagatatctccaatggaaccacaagggactttagatatcactcagcaagatactgccaaaggtgattaactagaaagaatttctaatggacctgtattaactttgggtggttcatctgtgagcagtatacaggaggcttca	ARID2	ARID2_Q1411X	taa	cta	gat	0.306	0.357	0.496	0.91	2.139	1.386	3.022	2.839	0.17
		aatggttccttggatagtttcctacgtaaacacgatgcccagtttactgtcattcagctagtggggatgctttgagggatagcatctggcatgaagtacctgtcagacatgggctatgttcaccgagacctcgctgctcggaacatc	EPHA3	EPHA3_R728X	tga	ggg	ctt	0.323	0.22	0.435	1.056	2.041	2.611	1.395	1.034	0.167
		aatgtaattcctccacacactccagttaggactgttatgaacactatccaacaattaatgatgattttaaattaagcaagtgatcaaccttcagaaaatctgatttcctattttaacaactgcacagtgaatccaaaagaaagtatacat	RB1	RB1_S391X	taa	gca	aat	0.394	0.174	0.272	0.412	1.505	0.67	0.5	0.301	0.192
		aatgtaattcctccacacactccagttaggactgttatgaacactatccaacaattaatgatgattttaaattgagcaagtgatcaaccttcagaaaatctgatttcctattttaacaactgcacagtgaatccaaaagaaagtatacat	RB1	RB1_S391X	tga	gca	aat	0.372	0.274	0.436	0.66	1.787	1.508	1.752	1	0.172
		aatgtacggtgtactgtcctactgatgctggattaccagcctccccagtttaaattagacccccgcctagcttgactcctgggcatccatacccagactcgtccagtgatcatccaagcactgtggcaatatattaagacacataag	SMARCD1	SMARCD1_R303X	tga	ctc	gct	0.954	0.405	1.372	2.991	2.436	>4.5	3.407	5.762	0.192
		aatgtagtctatcaggcccaccatgtgagcaggaataagagagggcaagtggttggaacaaggggtgggttctgaggatgtaccgtgtggctaacaggtctctctggtgctggaaaaacaacgataagttttgccctggaggagtac	PAPSS2	PAPSS2_R41X	tga	gga	ttc	0.304	0.214	0.427	0.751	1.846	3.978	1.63	1.472	0.175
		aatgtgagaggacgattatttatcatttctactaaagcaggatctctaggaattaatctggtagctgctaattgagtaattatattcgacgcttcttggaatccatcttatgacatccagagtatattcagagtttatcgctttgga	ATRX	ATRX_R2131X	tga	gta	aat	0.277	0.267	0.345	0.894	1.835	2.82	2.125	1.264	0.189
		aatgtggaccacatcacaaagtggatcattcaggctgacacacttttggatgaatcagagaaaaagaaaccctagcaaaaagaagacgtgcttaagcgtttaaaggcagaactgaatgacatacgcccaaaggtggactctacacgt	DMD	DMD_Q1711X	tag	caa	ccc	0.49	0.224	0.598	1.28	0.281	0.585	1.92	1.388	0.165
		aatgtggattatattcttcctattatgacccagccatatgattttaaacagttaaaatcaagacttccagagtgagaagaacaaattgtatttaatgaaaattttccctatttgcttcgaggctctgatgagagtcctaaagtcatcctt	AHI1	AHI1_W420X	tga	gaa	gag	0.315	0.198	0.316	0.247	1.287	1.652	1.154	0.685	0.211
		aatgtggccaaatttcactgtccccactgtgacacagtcatagcccgaaaaagtgatttgggtgtccacttgtgaaagcagcattcctatattgagcaaggcaagaaatgccgttactgtgatgctgtgtttcatgagcgctatgcc	CTCF	CTCF_R457X	tga	aag	ttg	0.316	0.196	0.429	0.651	1.827	3.092	2.869	2.801	0.184
		aatgtgttacactcagccaggctgctgggggatgcttcagtttcctttacagaaaactgcgtggtgggaatctaggccaatacagaaaggatcaacaagctgatgaatgagtctctaatgttggtgacagctctcaatcctcatata	FH	FH_Q439X	tag	gcc	atc	0.417	0.187	0.26	0.293	0.789	1.332	0.515	0.936	0.176
		aatgttcctatggatacatatcccattcatcatggtgacccttcctataggacactaaaggagactcagccatgatcctctcccaaaggttctgaaggataccttgcagccacctatccaactgtcggccagaccagtccccgagccagt	NF1	NF1_W2494X	tga	tcc	cca	0.308	0.21	0.255	0.453	1.909	2.154	0.683	0.645	0.161
		aatgttggttgtgttgatgtaattattcaaagagcataccctatacagtggatggagaagacatcatctggataatacatatttcgcaatgaaagagaggaagaaaaggaagcagcaaaatatgtggaggcccaacaaaagagactagat	BRCA2	BRCA2_L2838X	taa	tac	gga	0.319	0.209	0.363	0.559	1.814	0.85	1.077	0.813	0.174
		aatgttggttgtgttgatgtaattattcaaagagcataccctatacagtggatggagaagacatcatctggatgatacatatttcgcaatgaaagagaggaagaaaaggaagcagcaaaatatgtggaggcccaacaaaagagactagat	BRCA2	BRCA2_L2838X	tga	tac	gga	0.23	0.271	0.679	2.591	1.757	4.311	1.507	1.311	0.211
		aattataagcaagttccagtctatgaccgagaaattatggaaaaggtattccaggactatgagaaacggttatgagacagaaatgtaatagaaaccaaggaacacatagacacccatagggccatagtagccaagtacctccagcag	CC2D2A	CC2D2A_R950X	tga	gac	tta	0.273	0.223	0.408	0.653	2.15	2.411	2.643	1.48	0.189
		aattcaattaaaaaaatattttatatgaaaaaggctgaaattgaacatcatgaaatggctaagtcaagtctttgaatgaggactccatccaacttggctgcagccagactgacaggtccttcacacagtaaaggcagccttggtgaa	PBRM1	PBRM1_R298X	tga	atg	ctt	0.244	0.293	0.286	0.871	1.329	3.137	0.789	0.678	0.181
		aattcagtgttaaagaacccagtatgtaaattatatagatttcccacatctgacaataagtggatgcgaatttgagagcagatgtcagagagcattctttcctttcatattcctaaggaattgatttcccttcacattaaagaagat	INPP4B	INPP4B_R252X	tga	gag	att	>1.5	0.302	0.657	0.925	1.853	2.773	0.915	0.839	0.519
		aattccaccgtggcttgcattgatagaaatgggctgcaaagctgtcccatcaaggaagacagcttcttgcagtgatacagctcagaccccacaggcgccttgactgaggacagcatagacgacaccttcctcccagtgcctgaatac	EGFR	EGFR_R1068X	tga	tac	cag	0.346	0.202	0.484	1.055	1.793	3.116	1.584	1.451	0.173
		aattctcagcgtcttgccgatcaatatcgcaggcacagtttatttggcactggcaaggatcaaacagagagttgatggaaggctttttcccgtcagctgatcactgagggattcttggtagaagtttctcggtataacaaatttatgaat	WRN	WRN_W1014X	tga	tgg	agt	0.583	0.405	0.411	>3.2	1.594	3.567	1.676	1.191	0.248
		aattctctcaataatgataaaaaccttgtttctattgagactgtggtgccacctaagctcttaagtgataattgatgtagacaaactgaaaatctcaaaacatcaaaaagtatctttttgaaagttaaagtacatgaaaatgtagaaaat	BRCA2	BRCA2_L1620X	tga	tgt	aat	0.336	NA	NA	0.878	1.03	NA	NA	0.7	0.533
		aattggctgagaacaaactgggtccccaggaactcagctcagaagatttatgtggagctcaagttcactctatgagactgcaatagcattccattggttttaggaacttgcaaggagacattcaacctgtactacatggagtctgat	EPHA3	EPHA3_R104X	tga	gac	cta	0.327	0.212	0.354	0.689	1.828	2.388	1.204	1.146	0.168
		aatttatccagcacaaagctgacactcctgcagagaaagctccaaccggcagcaatgtatgagattaaagtttgatccatccctgatcactattttaaaggcttctggagtgaatggagtccaagttattacttcagaactccagag	IL7R	IL7R_R206X	tga	tcc	gtt	0.322	0.25	0.29	1.275	2.062	1.906	0.883	0.788	0.177
		aatttatgtaaccagtatttgcaacccacactgccccctgttgtcataggtccgttttttgatggcagcatttgatggctggttttgctcatttctatggctgtctgcataattgctatgatcatcttctccagctgcttttgttac	BMPR1A	BMPR1A_R152X	tga	tgg	att	0.343	0.217	0.348	1.113	0.923	1.654	0.917	0.65	0.166
		aatttccctaagcatgtaatagagtgtgctaaacagaaagccctggaacttgaggagtttcagtatattggataatcgcaaggatatgatatcatggaaccagcagcaaagaagtgctatctggaaagagagaacctcagagtgaca	MSH2	MSH2_E859X	taa	tcg	gga	0.281	0.226	0.251	0.285	1.491	0.778	0.505	0.376	0.172
		aatttgcgtgtggagtatttggatgacagaaacacttttcgacatagtgtggtggtgccctatgagccgccttaggttggctctgactgtaccaccatccactacaactacatgtgtaacagttcctgcatgggcggcatgaaccgg	TP53	TP53_E224X	tag	gtt	cct	0.353	0.169	0.183	0.301	0.301	0.932	0.38	0.257	0.163
		aatttggataggactgaggttctttttcagaacccagagtccttaacctgcaatgggtttacaatggcgctatgaagcacctctcttagcaggcgactctcccaacccccactggtcgtagccaaatccaaaaaggttccactttct	TET1	TET1_R107X	tga	agc	cta	0.252	0.219	0.884	1.033	1.705	1.905	1.477	1.428	0.189
		aattttaaaggtattgtagatcttattgaggaacgagccatctattttgatggagactttggtcagattgtttgatatggtgagattccagctgaattaagggcggcggccactgaccaccggcaggagctaattgaatgtgttgcc	GFM1	GFM1_R234X	tga	tat	gtt	0.32	0.247	0.374	0.996	1.796	3.123	1.027	0.902	0.174
		aattttaatactggcaacatgactgtcctttcaccatatttgaatactacagtgttacccagctcctcttcataaagaggaagcttagatagttctcgttctgaaaaagatagaagtttggagagagaacgcggaattggtctaggcaat	APC	APC_S837X	taa	aga	tca	0.354	0.185	0.228	0.27	0.822	0.868	0.838	0.796	0.182
		aattttaatactggcaacatgactgtcctttcaccatatttgaatactacagtgttacccagctcctcttcatgaagaggaagcttagatagttctcgttctgaaaaagatagaagtttggagagagaacgcggaattggtctaggcaat	APC	APC_S837X	tga	aga	tca	0.293	0.185	0.43	0.394	1.052	2.022	1.244	1.1	0.167
		aattttaccgcacctggtcaagaatttctgtctaaatctcatttgtatgaacatctgactttggaaaaatcttaaagcaatttagcagtttcaggacatccattttatcaagtttctgctacaagaaatgaaaaaatgagacacttgaat	BRCA2	BRCA2_S2372X	taa	agc	tct	0.415	0.237	0.277	0.277	1.106	0.355	0.631	0.74	0.197
		aattttaccgcacctggtcaagaatttctgtctaaatctcatttgtatgaacatctgactttggaaaaatcttgaagcaatttagcagtttcaggacatccattttatcaagtttctgctacaagaaatgaaaaaatgagacacttgaat	BRCA2	BRCA2_S2372X	tga	agc	tct	0.425	0.207	0.394	0.606	1.536	2.497	1.284	0.798	0.164
		aattttgcaaaaaaggaaaataactctcctgaacatctaaaagatgaagtttctatcatccaaagtatgggctaaagaaaccgtgccaaaagacttctacagagtgaacccgaaaatccttccttgcaggaaaccagtctcagtgtccat	BRCA1	BRCA1_YNAX	taa	aga	ggc	0.351	0.216	0.163	0.241	0.723	0.468	0.317	0.316	0.21
		aattttgcaaaaaaggaaaataactctcctgaacatctaaaagatgaagtttctatcatccaaagtatgggctagagaaaccgtgccaaaagacttctacagagtgaacccgaaaatccttccttgcaggaaaccagtctcagtgtccat	BRCA1	BRCA1_YNAX	tag	aga	ggc	0.287	0.197	0.174	0.283	0.376	0.66	0.317	0.255	0.203
		acaaaagccatgaagtgtttgtctgaggttgttgctgtagaccccagtattctagcaaggcttgatatgcaatgaggtgttcatggacgattgatggataattcgactagtgtccgagaagcagcagtagaattactaggtcgattt	NIPBL	NIPBL_R1814X	tga	ggt	caa	0.273	0.18	0.502	0.56	1.891	2.006	1.701	1.578	0.161
		acaaaagctgtgccaaaggtcaagctgctgtgtggggcagatttattggagtcctttgctgttcccaatttgtgaaagagtgaagacatcacccaaatcgtggccaactatgggctcatatgtgttactcgggctggaaatgatgctcat	NMNAT1	NMNAT1_W169X	tga	aag	ttg	0.334	0.202	0.706	0.767	1.829	3.258	3.727	2.923	0.177
		acaaaaggagtacaaaccatggaagacttcaagccagaagaatatcctttaactccagaaacaattatgtgttaggaaaacaaatgggaagaaccaggacatcttactttggacttgcaatctcaaaagcaagacaggcatggagaagct	LCA5	LCA5_Y354X	tag	gaa	tgt	0.321	0.217	0.36	0.263	0.333	0.778	0.663	0.513	0.166
		acaaaggaagtagaaatgatgaaagccgcctatcggaaagagctagaaaaaaacagaagccatgttctccagtagactcagaggcttgatacctcccaaaaacggattttggaactggaatctcacctggccaagaaagaccacctt	TSC1	TSC1_Q898X	tag	act	cag	0.296	0.249	0.307	0.305	0.329	0.404	0.883	0.642	0.168
		acaaataagtttatttatgctatacatgatgaaacatcttataaaggaaaaaaaataccgaaagaccaaaaataagaactaattaactgttcagcccagtttgaagcaaatgcttttgaagcaccacttacatttgcaaatgctgattat	BRCA2	BRCA2_S611X	taa	gaa	aaa	0.413	0.218	0.997	0.269	1.861	0.988	0.735	0.867	0.188
		acaaataagtttatttatgctatacatgatgaaacatcttataaaggaaaaaaaataccgaaagaccaaaaatgagaactaattaactgttcagcccagtttgaagcaaatgcttttgaagcaccacttacatttgcaaatgctgattat	BRCA2	BRCA2_S611X	tga	gaa	aaa	0.913	0.203	0.473	1.147	1.581	4.36	3.375	1.6	0.45
		acaaatgaagctattctgttgtgtgaaggagcgggatatgacataattcttattgaaaccgttggtgtgggttagtcggagtttgctgttgctgacatggttgacatgtttgttttactactgccaccagcaggaggagatgagctg	MMAA	MMAA_Q248X	tag	tcg	ggt	>1.5	>1.2	>2.6	>3.2	>2.8	NA	3.542	2.33	0.974
		acaaatgaattcctcagtccagaggttttccagcatatctgggattttctggaacagcctatatgttcagtttagcccattgacttgaactttgtggatgaaccatcagaagatggtgcgacaaacaagattgagattagcatggac	TP63	TP63_Q70X	tag	ccc	gtt	0.312	0.196	0.298	1.307	0.304	0.837	1.156	0.94	0.16
		acaacaccccccaaaatgaggagagtagcagaaactgattatgaaatggaaactcagaggatttcctcatcataacagcacccacatttacgtaaagtttcagtgtctgaatcaaatgttctcttggatgaagaagtacttactgat	NF1	NF1_Q2588X	taa	cag	tca	0.305	0.288	0.277	0.391	1.785	0.683	1.804	1.628	0.184
		acaacaggagaaggagaaggaagagttggtattatcctgactttagccatgaatatcatgagtacattgcagtgagctgtaaactccagcatagatgtggatagcttgatgcgatctgtgagccgagtctttaagttcattgacatgcct	CFTR	CFTR_W1145X	tga	gct	cag	0.432	0.231	0.323	0.332	1.111	1.468	0.888	0.81	0.172
		acaacattggaaaagttccagcaagaaaaagaagaattaatcaacaaaaaaaatacaagcaacaaaatagcataggataaactgaatgatattaaagagaaggttaaaaatattcatggctatatgaaagacattgagaattatatt	RAD50	RAD50_Q802X	tag	gat	gca	>1.5	NA	1.66	NA	NA	NA	>5.5	0.15	NA
		acaaccaagggctcagtttgtaacatagccctcaggtttcagactgttcagccaatggctcttctacttttctgaagcaacagggatgtgtttgtgaagctggagctgctaagtggctacattcacttatcaattcaggtcaataat	CRB1	CRB1_RNAX	tga	agc	ttc	0.409	0.192	0.446	0.951	1.453	3.307	1.205	1.04	0.175
		acaacctacgaggtggaagggatcggctacgacttcatccccacggtgctggacaggacggtggtggacaagtgattcaagagcaacgatgaggaggcgttcacctttgcccgcatgctgatcgcgcaagaggggctgctgtgcggtggt	CBS	CBS_WNAX	tga	ttc	aag	0.33	0.233	0.479	0.747	1.851	3.508	2.652	1.82	0.166
		acaacgcccatcctctgcggagcccaatacagaatacacacgcacggtgtcttcagaggcattcaggatgtgtgacgtgtgcctggagtagccccgactcttgtacggtcggcatctgagaccagtgagaaacgccccttcatgtgt	WT1	WT1_R369X	tga	cgt	gtg	0.355	0.211	0.367	0.535	1.965	2.145	2.118	1.71	0.172
		acaactggtgaggaaggaaacttgaagccagagtttatggatgaggttttgactcctgagtatatgggccaatgaccatgtaacaatgtttcttctgataagattggtgataaaggcctttctatgccaggagtccccaaagctcca	KMT2A	KMT2A_R2480X	tga	cca	caa	0.457	0.306	0.56	1.555	2.138	4.108	3.613	2.205	0.187
		acaagcacctcagccctaaacagcctggtggtctcttgtgcatctgctgttggtgtgagagtggctgctacttaggaagctggtgccttgtcactgaagaaagttatgaacttttatagtacaaccccttgtgaaactggagctcaggct	ALS2	ALS2_Y411X	tag	gaa	act	0.309	0.184	0.277	0.333	0.278	0.598	0.61	0.62	0.184
		acaagctcaactcctagagcacaaaaggccattgtgaatcatcccagtgctgcacttatggctctgaggagatgatcaagaaaccttgtctttcgagattttacagatgaaaaagagggaccaataactaaacacatccgactaaca	ARID2	ARID2_G1747X	tga	tca	aga	0.301	0.188	0.288	0.68	1.128	1.456	1.1	0.852	0.169
		acaagctccaggctttggttttcgctgctgctggcggcagcgttcgcaggacgggcgacggccctctggccctgacctcagaacttccaaacctccgaccagcgctacgtcctttacccgaacaactttcaattccagtacgatgtcagt	HEXA	HEXA_W26X	tga	cct	ccc	0.327	0.212	0.291	1.464	0.806	1.925	0.959	0.783	0.172
		acaagggaaggaacatcagcggtagagaatttgaatgaaatgcagtgcatgtggttccaaacagaatgtgcctaggcttataaagcaatgaataaatttggtgaagcacttaagaaatgtcatgagattgagagacattttatagaa	NAA15	NAA15_Q493X	tag	gct	gcc	0.376	0.173	0.325	0.304	0.265	0.573	1.103	0.385	0.192
		acaagtaccactgggcttgtaccatgttcagcaacaccaacaacttttggggacctcagagcagccaatggctaagggcaacaacgacgccgaattacatctgtccagccacctacaggcctccaggaatggctaaaaatgtttcag	FBXW7	FBXW7_Q218X	taa	ggg	ggc	0.305	0.179	0.457	0.304	1.105	0.336	0.482	0.463	0.166
		acaagtcagctgtccatatcaacactgttggaactgtgcaaaggccaagcaggagagttggcagttggcagataaatactaaaagctggatccattggtattggtggtgttgattatgtcttaaattgtattcttggaaaccaaact	MAP3K1	MAP3K1_E722X	taa	ata	aga	0.307	0.175	0.469	0.265	1.016	0.608	0.641	0.598	0.179
		acaagtcttaatcaactaggcgagaggcaacttctttcagtagtcaagtggtctaaatcattgccaggtttttgaaacttacatattgatgaccagataactctcattcagtattcttggatgagcttaatggtgtttggtctagga	PGR	PGR_R740X	tga	aac	ttt	0.381	0.252	0.69	1.407	1.56	4.267	3.179	2.353	0.177
		acaatacagacttattgtgtagaagatactccaatatgtttttcaagatgtagttcattatcatctttgtcataagctgaagatgaaataggatgtaatcagacgacacaggaagcagattctgctaataccctgcaaatagcagaaaat	APC	APC_S1282X	taa	gct	tca	0.269	0.195	NA	0.223	1.371	0.211	1.118	0.291	0.215
		acaatacagacttattgtgtagaagatactccaatatgtttttcaagatgtagttcattatcatctttgtcatgagctgaagatgaaataggatgtaatcagacgacacaggaagcagattctgctaataccctgcaaatagcagaaaat	APC	APC_S1282X	tga	gct	tca	0.268	>1.2	1.09	0.557	1.816	2.612	0.791	0.908	0.159
		acaatagtcagtaatgcatgtggaactttgtggaatctctcagcaagaaatcctaaagaccaggaagcattataggacatgggggcagttagcatgctcaagaacctcattcattcaaagcacaaaatgattgctatgggaagtgctgat	APC	APC_W699X	tag	gac	tta	0.563	0.215	0.443	0.716	0.326	0.551	0.902	1.075	0.174
		acaatagtcagtaatgcatgtggaactttgtggaatctctcagcaagaaatcctaaagaccaggaagcattatgagacatgggggcagttagcatgctcaagaacctcattcattcaaagcacaaaatgattgctatgggaagtgctgct	APC	APC_W699X	tga	gac	tta	0.405	0.271	0.51	1.358	1.915	3.261	2.792	2.072	0.171
		acaatattcacaggattttcaggagacaatggagctacagatatagatgatggaccaaatggacagatagagtaagttattcagtataatccagatgatccgacatccaatgacacctttgaaattcccctaatgttgactggaaatatt	PCDH15	PCDH15_Y189X	taa	gtt	gag	0.271	0.185	>2.6	0.303	1.137	0.616	0.58	0.43	0.275
		acaatcgccaagctgaaaacaatgcggcaggaagattacatgaagacgatagccgaccttgagttacattactaagagttcatcagaaatagccaaggctcagagatgtttggagatgatgacaagcggaaaatacagtctcagttc	DSP	DSP_Q588X	taa	gag	tac	0.338	0.171	0.282	0.332	1.695	0.913	2.406	2.054	0.176
		acaatgctgcccattcgctggatgcctccagagagcatcatgtacaggaaattcacgacggaaagcgacgtctagagcctgggggtcgtgttgtgggagattttcacctatggcaaacagccctggtaccagctgtcaaacaatgaggat	NTRK2	NTRK2_W737X	tag	agc	gtc	0.332	0.196	0.268	0.348	0.248	0.643	1.021	0.744	0.18
		acaatggtgacccaatgtgaggcccgcaaccggcacgggctcttgctggccaatgcctacatctacgttgtctagctgccagccaagatcctgactgcggacaatcagacgtacatggctgtccagggcagcactgcctaccttctg	L1CAM	L1CAM_Q423X	tag	ctg	gtc	0.312	0.236	0.384	0.99	0.28	0.553	1.936	1.67	0.175
		acaattccagatgaaaaggtggttattacctatttgtcatttctttgtgcaaggcttttggatcttcgtaaataaataagagctgctcgactcatacaaacaacatggagaaaatataaactaaaaacagatctcaaacgccatcag	ASPM	ASPM_E1266X	taa	ata	aaa	0.33	0.179	0.446	0.269	1.919	0.376	1.308	0.528	0.187
		acaattgaaagcttaggttttgaagcttctttggtcaagaaggatcggtcagcaagtcacttagatcataaatgagaaataagacaatggagacggtcttttcttgtgagtctgtttttctgtattcctgtaatggggctgatgata	ATP7A	ATP7A_R645X	tga	gaa	aaa	0.309	0.232	0.512	0.875	1.925	3.529	1.966	1.271	0.186
		acaattgcacatgaaatttatcagaaaattttaagtccagattctttcataaaagataattatggactaaattaggatctagaatcagagtcagttaatcctattttatcccctaatcaatttttaaaagataacatggcatatatg	ASPM	ASPM_Q380X	tag	gat	aat	0.518	0.182	0.236	0.881	0.757	0.495	0.691	0.596	0.186
		acacaggaagcagattctgctaataccctgcaaatagcagaaataaaagaaaagattggaactaggtcagcttaagatcctgtgagcgaagttccagcagtgtcacagcaccctagaaccaaatccagcagactgcagggttctagt	APC	APC_E1317X	taa	gat	gct	0.392	0.179	0.197	0.264	1.414	0.557	0.454	0.528	0.167
		acacagtcagtgtcagcacagggaaaagctgggccccatcagcagagccacaaagagtccgcacgtggccagtaaggggaaagctctggacgttcagggtctttcctctaccaggtgagcactcatgaacagtctgagtccacccatgat	FLG	FLG_S2080X	taa	ggg	cag	0.224	0.189	0.225	0.248	1.191	1.086	0.512	0.44	0.167
		acacatgaaattgtggcgatcaagaaattcaaggacagtgaagaaaatgaagaagtcaaagaaacgactttatgagagcttaaaatgcttcggactctcaagcaggaaaacattgtggagttgaaggaagcatttcgtcggagggga	CDKL5	CDKL5_R59X	tga	gag	tta	0.439	0.242	0.651	0.61	1.769	3.334	2.805	1.849	0.162
		acacattcaaacacttacaatttcactaagtcggaaaattcaaataggacatgttctatgccttatgccaaataagaatacaagagatcttcaaatgatagtttaaatagtgtcagtagtagtgatggttatggtaaaagaggtcaaaat	APC	APC_L954X	taa	gaa	aaa	0.274	0.211	NA	0.231	1.394	1.914	0.399	0.354	0.197
		acacattcaaacacttacaatttcactaagtcggaaaattcaaataggacatgttctatgccttatgccaaatgagaatacaagagatcttcaaatgatagtttaaatagtgtcagtagtagtgatggttatggtaaaagaggtcaaaat	APC	APC_L954X	tga	gaa	aaa	0.775	0.222	NA	0.805	1.851	2.782	1.183	0.646	0.169
		acaccactggaagcttgtgcacattcattttttgatgaattacgggacccaaatgtcaaactaccaaatgggtgagacacacctgcactcttcaacttcaccactcaagaactgtcaagtaatccacctctggctaccatccttatt	GSK3B	GSK3B_R367X	tga	gac	ggg	0.274	0.183	0.295	0.268	1.052	1.892	0.589	0.514	0.17
		acaccattgcctcctccagcgagaagattagtgttgtttgttgctgatggccttcgagcagatgcactttactaattagatgaaaatggaaactctagagcaccgtttattaggaatatcataatgcatgaaggcagctggggcata	PIGN	PIGN_E61X	taa	tta	tac	0.321	0.239	0.403	0.416	1.915	0.725	2.203	1.501	0.195
		acacccaaaagtccacctgaacactatgttcaggagaccccactcatgtttagcagatgtacttctgtcagttaacttgatagttttgagagtcgttcgattgccagctccgttcagagtgaaccatgcagtggaatggtaagtggcaat	APC	APC_S1392X	taa	ctt	agt	0.308	0.227	0.41	0.933	2.058	1.248	1.004	1.053	0.159
		acacctcgacatttgaatcagaaggggaaagcgcttcctttaagcagtgctgagaagaggaaagccaaatggtaaagtctgcagaataaacagatactggttccagaactctgtgctatacatccaattccagcatcactgtggaga	DICER1	DICER1_E1025X	taa	agt	tgg	0.328	0.192	0.307	0.303	0.903	0.475	1.206	0.963	0.184
		acacctctgtttcttgctgcccgggaggggagctatgaagcagccaagatcctgttagaccattttgccaattgagacatcacagaccatatggatcgtcttccccgggatgtggctcgggatcgcatgcaccatgacattgtgcgc	NOTCH2	NOTCH2_R2036X	tga	gac	aat	0.457	0.324	0.44	1.384	1.934	3.444	3.588	2.402	0.182
		acaccttcatctaatgccaagaggcagaatcagctccatccaagttctgcacagagtagaagtggtcagccttaaaaggctgccacttgcaaagtttcttctattaaccaagaaacaatacagacttattgtgtagaagatactcca	APC	APC_Q1244X	taa	aag	cct	0.314	0.192	0.284	0.299	0.924	0.621	0.629	0.441	0.17
		acacgacgggaagacaagttcatgtactttgagttccctcagccgttacctgtgtgtggtgatatcaaagtatagttcttccacaaacagaacaagatgctaaaaaaggacaaaatgtttcacttttgggtaaatacattcttcata	PTEN	PTEN_E256X	tag	ttc	gta	0.408	0.188	0.251	0.617	0.295	0.386	0.493	0.332	0.214
		acactggaagactccagtggtaatctactgggacggaacagctttgaggtgcgtgtttgtgcctgtcctgggtgagaccggcgcacagaggaagagaatctccgcaagaaaggggagcctcaccacgagctgcccccagggagcact	TP53	TP53_R280X	tga	gac	ggg	0.245	0.197	0.307	0.419	1.247	1.559	0.56	0.453	0.163
		acactgtggtggacctatgtcatcagcgtggtgttccggctgttgtttgaggccgtcttcatgtatgtcttttagctgctctaccctggctatgccatggtgcggctggtcaagtgcgacgtctacccctgccccaacacagtggactgt	GJB1	GJB1_Y154X	tag	ctg	ttt	0.334	0.207	0.292	0.666	0.279	0.58	1.016	0.854	0.17
		acacttcataaagcagtgcaaggttgtggagcacacccagcaatacgaatggcaccgagtcttacatttaaataaaaagtaacaagccttaaatttaaagaaaaacctacagacctggagacaagaagctataagtatcttctcttg	NF1	NF1_E470X	taa	aaa	aaa	0.451	0.175	0.726	0.222	0.993	0.273	1.17	0.963	0.184
		acagaaaagcagaggagagacttcctgggagaagcaagcattatgggacagtttgaccaccccaatatcatttgactggaaggagttgttaccaaaagtaagccagttatgattgtcacagaatacatggagaatggttccttggat	EPHA3	EPHA3_R684X	tga	ctg	att	>1.5	0.368	0.741	1.846	2.223	4.41	4.131	>6.3	0.186
		acagaaagggtcaacaaaagaatgtccatggtggtgtctggcctgaccccagaagaatttatgctcgtgtactagtttgccagaaaacaccacatcactttaactaatctaattactgaagagactactcatgttgttatgaaaaca	BRCA1	BRCA1_K1371X	tag	ttt	tac	0.274	0.196	0.3	0.307	0.238	0.341	1.08	0.893	0.179
		acagaaattaatgaagacagtgtattaattccaccaactgcccaaccagaaaaaggtgttgatacattcctatgaagacctaatttcaccagggcgactacagttcctttacagactctatcagatagcggtagtagtcagcacctt	PALB2	PALB2_R238X	tga	aga	cta	0.288	0.234	0.294	0.54	1.053	2.072	1.224	0.807	0.168
		acagaactgccactcctaccacctcctccaagcctacccaccattggagcagagactagacgtagaaaagcatgacggaaagagctagagatggagcagcagaatgaggcttcagaggagaataatgaccagcaatcacaagaagtt	SETD5	SETD5_R347X	tga	cgg	gca	0.448	0.228	1.089	1.857	2.238	3.888	2.661	2.775	0.17
		acagaagaacagaagaaatactataatgcaatgaaaaaattaggatcgaaaaaaccgcaaaagcctataccttgaccaggaaacaaatttcaaggaatggtctttgacttcgtaaccagacaagtttttgacataagcatcatgatt	SCN1A	SCN1A_R1525X	tga	cca	cct	0.319	0.495	0.584	2.605	1.303	2.485	1.038	0.838	0.178
		acagaagaacagaagaaatactataatgcaatgaaaaagctggggtccaagaagccacaaaagccaattccttgaccagggaacaaaatccaaggatgtatatttgacctagtgacaaatcaagcctttgatattagtatcatggtt	SCN9A	SCN9A_R1500X	tga	cca	cct	0.237	0.375	0.591	1.907	1.084	1.111	0.436	0.529	0.182
		acagaagaacctgattttactgcattatgtcagaaattaaagataccagatcatgtcagagagagagcttggtgaacttgggagaaagtttcatctgtggatggagtattgggaggttatattcaaaagaaaaaggaactgtggggaaat	RB1	RB1_L76X	tga	act	tgg	0.3	0.292	0.487	0.823	1.592	3.456	1.903	1.625	0.257
		acagaagcagagaggtcatctcagaacaagcatgaaaccggctcacatgatgctgagcggcagaatgaaggttaaggagtgggagaaatcaacatggcaacttctggtaatggtcagggttcaactacacgaatggaccatgaaaca	APC	APC_Q264X	taa	gga	ggt	0.319	0.181	0.304	0.238	1.656	1.218	0.575	0.692	0.166
		acagaagtagtgatggagaatgtaacagccttctgggaggagggatttggggaattatttgagaaagcaaaataaaacaataacaatagaaaaacttctaatggtgatgacagcctcttcttcagtaatttctcacttcttggtact	CFTR	CFTR_Q414X	taa	aac	aaa	0.394	0.179	0.524	0.379	1.558	0.162	1.231	0.797	0.167
		acagaatcagagcaagcagatacatgggatttgagtgaaaggccaaaagaaatcaaagtctccaaaatggaataaaaattcagaatgctttcacaagatgcacccactgtaaaggagtcctgcaaaacaagctctaataataatagt	NBN	NBN_QNAX	taa	aaa	gaa	0.302	0.158	0.922	0.226	1.748	0.451	1.397	1.77	0.675
		acagacactattttgataggcaataatcatataacaggaagtggaagtaatggaaacgtgccttacctgcagtgaaacgcactcactctacctcataaccgcacaaacctgaccagcagcgcagaggagccgtggaaaaaccaacta	KDM6A	KDM6A_R612X	tga	aac	cag	0.332	0.204	0.52	0.588	1.968	3.811	3.222	1.971	0.195
		acagacctcagtaccacagtagccactccatcctctggactcaagaaaagacccatatctcgtctacagacctgaaagaataaaaaacttgctccctctagtaccccttcaaacattgccccttctgatgtggtttctaatatgaca	KMT2A	KMT2A_R3232X	tga	aag	acc	0.291	0.23	0.71	1.028	1.607	3.367	1.64	2.139	0.164
		acagacgccgtgctcagccttgacgaggacacggtgctttcaacaacagaggtggatttcgccttcacagtgtgacagagcttccctgagaggattgtggggtaccccgcgcgcagccacttctgggataactctaaggagcggtggggt	EXT1	EXT1_W582X	tga	cag	gtg	0.455	0.304	0.769	1.488	2.262	2.918	5.31	4.096	0.178
		acagactgggttatgggaacatcaaaccaagcagcagatgatgatgtaaaatgtcttacaagagatttggactaggcaagcatggaagcagtagtttcacttctagctggtctccctctgcagcctgaagaaggagatggtgtggaa	NF1	NF1_Q1070X	tag	gca	gac	0.377	0.249	0.357	0.623	0.346	1.124	1.61	1.221	0.207
		acagagctctaccagtctttagctgacctgaataatgtcagattctcagcttataggactgccatgaaactctgaagactgcagaaggccctttgcttggatctcttgagcctgtcagctgcatgtgatgccttggaccagcacaac	DMD	DMD_R3113X	tga	aga	ctc	0.244	0.22	0.48	1.146	1.624	3.405	1.595	1.13	0.169
		acagatattaaaaagggtgaatttgtgaatgagtatgtgggtgagcttatagatgaagaagaatgcagagcttgaattcgctatgctcaagaacatgatatcactaatttctatatgctcaccctagacaaagaccgaatcattgat	NSD1	NSD1_R1984X	tga	att	gct	>1.5	0.494	0.566	1.338	2.027	4.07	1.644	1.074	0.618
		acagatattccttcatcacagaaacagtcattttcattctcaaagagttcatctggacaaagcagtaaaacctaacatatgtcttcaagcagtgagaatacgtccacaccttcatctaatgccaagaggcagaatcagctccatcca	APC	APC_E1209X	taa	cat	acc	0.335	0.207	0.293	0.827	1.702	0.811	0.558	0.548	0.19
		acagatgagagaaatgcacttagaagaagctctgctgcccatacacattcaaacacttacaatttcactaagtaggaaaattcaaataggacatgttctatgccttatgccaaattagaatacaagagatcttcaaatgatagtttaaat	APC	APC_S940X	tag	gaa	aag	0.257	0.199	>2.6	0.57	0.357	0.921	1.953	2.043	0.173
		acagatggtgtgattacagtcaaaaggcctctacggtttcataacccacagatccatttcttggtctacgcctgagactccacctacagaaagttttccaccaaagtcacgctgaatacagtggggcaccaccaccgccccccgccccat	CDH1	CDH1_W103X	tga	gac	gcc	0.439	0.244	0.363	1.054	1.546	1.974	1.44	1.525	0.168
		acagatttgctcaaccccgaagaggctgaggatcagctggctgatatagcctctgtgggttctcccttcgcctgagccagcattaaaagtgccaagctggagaactcgaccttttttcacaaaaaggagaggaggatgcgtttctac	CACNA1A	CACNA1A_R454X	tga	gcc	gcc	0.363	0.196	0.391	0.586	1.408	2.888	1.496	1.501	0.183
		acagcaaaggagaagaagacacagttggatgataggacaaaaatcactgagctttttgccgtggcccttccttagttattagcaaaatactctgtagatgcagaaaaggtgactaacttgttgcagttgcctcagtactttgatttg	STAG2	STAG2_Q573X	tag	tta	cct	0.256	0.198	0.246	0.475	0.273	0.622	0.584	0.546	0.168
		acagcaatggatgtggccacaggacaggaggtggccattaagcagatgaatcttcagcagcagcccaagaaatagctgattattaatgagatcctggtcatgagggaaaacaagaacccaaacattgtgaattacttggacagttac	PAK1	PAK1_E310X	tag	ctg	aaa	0.976	0.328	0.716	1.478	0.354	0.777	3.605	3.388	0.177
		acagcaccgctgcttcctccgcagcctgcaactccactttcccagccagctgtaagcattgaaggacaggtatgaaatcctccatctactagtagcacagaagtgaattctcaggccattgctgagaagcagccttcccaggaagtgaat	EP300	EP300_S952X	tga	aat	gta	0.3	0.207	0.652	0.845	1.319	4.095	2.384	1.579	0.18
		acagcatttaaatttaaagccctaaagaaggttgcgcagttagcagttataaatagcctggaaaaggcattttagaactgggtagaaaattatccagatgaatttacaaaactgtaccagatcccacagactgatatggctgaatgtgat	NF1	NF1_W221X	tag	aac	ttt	0.559	0.208	0.214	1.673	0.318	0.676	1.168	0.964	NA
		acagccaagaagtgctccttggaccagctggatgatgctttccacccagaatggtttgtgtccctttttgagtagaaaacagtgaagggctggtggccctgtgtagcagaagagggtgagaagaaaatactggcgggcaagctggaa	DYSF	DYSF_Q1962X	tag	aaa	gag	0.377	0.22	0.455	0.537	0.242	0.419	3.195	2.897	0.196
		acagcctctgtagacttcgagcagcctactcgggacgggctgggcagtgacaacattggcagtcggatgctgtaggccatgggctggaaagagggcagcggcctgggccgcaagaagcagggcattgtaacgcctatcgaggcccaa	RBM10	RBM10_Q789X	tag	gcc	ctg	0.391	0.181	0.247	0.457	0.314	0.628	0.823	0.894	0.165
		acagctcaaaccaagcgagaagtacctaaaaataaagcacctactgctgaaaagagagagagtggacctaagtaagctgcagtaaatgctgcagttcagagggtccaggttcttccagatgctgatactttattacattttgccacg	APC	APC_Q1469X	taa	gct	aag	0.34	0.194	0.271	0.304	1.643	0.977	0.873	0.897	0.179
		acagctcatccacaaggagtggtggtacagccagccgcagcagtgactacaatagttgcaccagggcagccttagcccttgcagccatctgaaatggttgtgacaaataatctcttggatctgccgcccccctctcctcccaaacca	SETD2	SETD2_Q2362X	tag	ccc	cct	0.326	0.23	0.217	0.868	0.302	0.48	0.611	0.65	0.169
		acagctcctctgacagagttacttcactctaggaatgaaggtgtggcgacatatgcagctgctgttttgttctgaatgtctgaggacaagccacaagattacaagaaacggctttcagttgagctgaccagctctctcttcagaaca	CTNNB1	CTNNB1_R661X	tga	atg	ttc	0.434	0.234	0.879	1.209	2.012	4.574	3.705	3.158	0.171
		acaggactcattagtgaatcagcctcaattaacagcgtggtcctaacagacaggaatgtcccactggtgatttgagcagctgatgctgataaagactcaaatgctttgcttgtatatcacattgttgaaccatctgtacacacatat	FAT1	FAT1_R1795X	tga	gca	att	0.334	0.188	0.262	0.494	1.329	1.369	0.572	0.497	0.168
		acaggcttcgtgcccatgtatgtgggtgaagtgtcacccacagcccttcgtggggccctgggcaccctgcactagctgggcatcgtcgtcggcatcctcatcgcccaggtgttcggcctggactccatcatgggcaacaaggacctg	SLC2A1	SLC2A1_Q161X	tag	ctg	cac	0.353	0.21	0.483	0.748	0.294	0.709	1.658	1.425	0.168
		acagtagaagaacaagattgtttgtctcagcaggatctctcaccgcagctaaaacactcagaacctaaaaattaaatatgtgtttatgacaagttacacatcaaaacccatcttgatgaagaaactggagaaaagacatctatcaca	PALB2	PALB2_K75X	taa	ata	aat	0.448	0.214	1.043	0.657	1.756	0.558	0.775	0.714	0.165
		acagtagagcaaatctatgagattttgaaaatctaccaactcatggaccacagtaacatggactgcttcatctgatgtatcctctcccatggagacaagggcatcatctatggcactgatggacaggaggcccccatctatgagctgact	CASP8	CASP8_C312X	tga	tgt	atc	0.343	0.212	0.267	0.876	1.205	3	0.822	0.735	0.177
		acagtcaagctgaagcctcggctaagagctgtccatggtgggtttgaagattgcaggccgctcaataaaaaatgaagaggaatgaaatggaagaagtggagcattcatattgtaatccctaaggggacatttaaaccaccttgtgaggat	KMT2C	KMT2C_W4352X	tga	aga	aaa	0.313	0.264	0.331	0.372	1.593	3.192	1.893	1.766	0.172
		acagtcagcactacaagatctggtgctatcttcaccaaagcctatcaacgaatggtgctagatgcagtgacatgaaacaacttggagatttttctgaatggaacaaatggttctactgaaggaaccctactagagagggttgatacttat	MSH6	MSH6_L740X	tga	aac	aca	0.401	0.201	0.948	0.245	1.846	3.767	2.46	1.9	0.181
		acagtgaaacgtgctggacctcgattgttgttgattccagtgcagcagggttctcctactcttagacctgtctgaaacacacaacttcagggacatcggatggtcttgcagcctgttaggagtccaagtggaatgaacttattcaggcat	MGA	MGA_S1778X	tga	aac	gtc	0.382	0.215	0.661	1.042	1.845	3.447	3.236	2.61	0.178
		acagtgcagcagataatggaaggaatgcgtctctctcaagaaactcagcaatatttcactatatggatttgttaagaaaacctcagccttcaactcaaaccatatcataaacccttgcaacatgttcgtgactggccagaaatacttgat	KRIT1	KRIT1_S467X	taa	gaa	tgt	0.241	0.173	0.393	0.404	1.455	0.319	0.553	0.553	0.172
		acagtgggcaacacgggagcatttaaagatgaagtcctgaatcactggctcaaagaaaaatcccctactgaataaaagtttcaggcagcagtggagagatttgtttattcctgtgcaggctactgtgtggcaacctttgttcttgga	PIK3CG	PIK3CG_E919X	taa	aag	gaa	0.391	0.169	0.366	0.363	1.239	0.451	2.452	1.494	0.163
		acagtgtggcagagcttccctgagaggattgtggggtaccccgcgcgcagccacttctgggataactctaagtagcggtggggatacacatcaaagtggacgaacgactactccatggtgttgacaggagctgctatttaccacaaa	EXT1	EXT1_E604X	tag	cgg	aag	0.414	0.214	0.938	0.934	0.309	0.536	2.835	2.325	0.171
		acataccacagaaggttcatccgcactgatgcttacgtacgggcaatgactgagaaaaggatcgtcataacataatttggcacctgtgctttcccagatccctgcaagaatatattttccaggtttttttcttactttcgaggagta	RPE65	RPE65_E102X	taa	ttt	aca	0.349	0.34	0.226	0.292	1.776	1.296	0.56	0.632	0.161
		acatcaaaatacttagaacttaacagccttccatccaaagagacatgcgagaatagattggattggaaagagtaggagtcactaaactttttgattgggcgcctactggatgatggctgtgtgcatgaagcaagtagagtatgccgg	SPG11	SPG11_Q1875X	tag	gag	gag	0.339	0.199	0.347	0.388	0.377	0.708	1.365	1.152	0.167
		acatcatcccctagtactgcttcaactaagtcctcaggttctggaaaaatgtcatatacatctccaggtagatagatgagccaacagaaccttaccaaacaaacaggtttatccaagaatgccagtagtattccaagaagtgagtct	APC	APC_Q2372X	tag	atg	aga	0.221	0.185	0.312	0.335	0.275	0.539	0.33	0.238	0.175
		acatctgtgtcccagattcccttctacagttccgacttaccttgtgattttatgcaacctctaggacccctttagcagtctccacaacaccaacagcaaatggggcaggttttacagcagcagaatatacaacaaggatcaattaat	KMT2C	KMT2C_Q3470X	tag	cag	ctt	0.55	0.197	0.761	1.341	0.264	0.669	1.136	0.456	0.191
		acatggagtccggaacaaggcccccctaccgacatgcccaacagccagcctaactctcagtccgtggagatgtgagagatgggcagagatggctactccgacagcgagcactacctccccatggaaggccagggccgggctgcctcc	CACNA1A	CACNA1A_R2068X	tga	gag	atg	0.326	0.198	0.468	0.528	1.885	2.496	1.486	1.159	0.161
		acattacgatggaaatctgcaaacttctctggagtaaaatacatcattcagtggaaatatgcacaacttctgtgaagctggacttatactaagactgtgtccagaccgtcctatgtggtcaagcccctgcaccccttcactgagtac	ROS1	ROS1_G140X	tga	agc	ctg	0.27	0.191	0.343	0.665	1.805	2.615	2.144	1.476	0.172
		acattcaaacgtgttttgatcaaagaagaggagtatgattctattatagtattctataactcggtcttcatgtagagactgaaaacaaatattttgcagtatgcttccaccaggccccctaccttgtcaccaatacctcacattcct	RB1	RB1_Q762X	tag	aga	atg	0.294	0.185	0.162	0.303	0.238	0.961	0.275	0.22	0.18
		acattcattgacaagcagttggcagcttatattgcagacaaggtggacgcagctcaaatgcctcaggaagcctagaaaatccaatctgatttgacaagtcatgagatcagtttagaagaaatgaagaaacataatcaggggaaggag	DMD	DMD_Q1411X	tag	aaa	gcc	0.364	0.252	0.348	0.468	0.339	0.779	2.38	2.055	0.168
		acattttcttccttctcattaaaaaactgtattttagatgataaaagacctcatgtcaagaaagcaactccttgaatgataggactgacagttggttttgacaaaaaagacatgatggatataaagtacaggaaagtcagagatggt	VPS13A	VPS13A_R1471X	tga	atg	cct	0.707	0.264	0.235	0.425	1.879	1.898	1.599	1.171	0.182
		acatttttattagctaaaggggaagtattacaaatggaagatgatctggtgatttcatttcagttaatgctatgagtccttgactattttattaaactctcacctcccatgttgctcaaagaaccatataaaacagctgttatacccatt	RB1	RB1_C221X	tga	gtc	cta	0.412	0.289	0.384	1.221	1.047	2.831	1.795	1.491	0.195
		accaaaaataaaacagaatatgaagaagcccaggatgccattgttaaagaaattgtcaatatttcttcaggctaggtagaaccaatgcagacactcaatgatgtgttagctcagctagatgctgttgtcagctttgctcacgtgtcaaat	MSH2	MSH2_Y588X	tag	gta	ggc	0.28	0.167	0.516	0.428	0.284	0.43	0.862	0.482	0.17
		accaaactgaatgaggatatcttcatagtggaccagcatgccacggacgagaagtataacttcgagatgctgtagcagcacaccgtgctccaggggcagaggctcatagcacctcagactctcaacttaactgctgttaatgaagct	PMS2	PMS2_Q713X	tag	cag	ctg	0.403	0.176	0.705	0.588	0.259	0.988	2.854	2.236	0.167
		accaaagattcattaataatcatagatgaattgggaagaggaacttctacctacgatggatttgggttagcataggctatatcagaatacattgcaacaaagattggtgctttttgcatgtttgcaacccattttcatgaacttactgat	MSH2	MSH2_W764X	tag	gct	gca	0.54	0.276	0.247	0.565	0.244	0.242	1.126	0.73	0.167
		accaaagattcattaataatcatagatgaattgggaagaggaacttctacctacgatggatttgggttagcatgagctatatcagaatacattgcaacaaagattggtgctttttgcatgtttgcaacccattttcatgaacttactgct	MSH2	MSH2_W764X	tga	gct	gca	0.268	0.346	0.439	0.861	1.6	3.66	1.773	1.745	0.179
		accaaatccagcagactgcagggttctagtttatcttcagaatcagccaggcacaaagctgttgaattttcttaaggagcgaaatctccctccaaaagtggtgctcagacacccaaaagtccacctgaacactatgttcaggagacccat	APC	APC_S1356X	taa	gga	tct	0.299	0.178	0.272	0.222	1.077	0.264	0.448	0.538	0.169
		accaaatccagcagactgcagggttctagtttatcttcagaatcagccaggcacaaagctgttgaattttcttgaggagcgaaatctccctccaaaagtggtgctcagacacccaaaagtccacctgaacactatgttcaggagacccat	APC	APC_S1356X	tga	gga	tct	0.346	0.21	0.297	0.499	1.103	1.718	0.735	0.654	0.173
		accaagaagggctgtaaacgatactggaccaaaactattgaaaagaagttggctaatctcataaatgctgaataacggagggatgtatcattgaaggactgcatgcggcgactgttctataactttgataaaaattacaaggactgg	MSH6	MSH6_E1023X	taa	cgg	gaa	0.373	0.192	0.425	0.653	1.798	1.07	1.006	1.11	0.158
		accaagctccacagccagatcagacagctgcagcatgaccgagaggaattctacaaccagagccaggaattatagacgaagctggaggactgcaggaacatgattgcggagctgcggatagaactgaagaaggccaacaacaaggtg	TSC1	TSC1_Q797X	tag	acg	tta	0.41	0.24	0.348	0.555	0.25	0.904	1.171	1.007	0.189
		accaagctggtggagcacagtgaacagaaggtggaggaccttcctgcggatgacatcctccgggtggagaagtagcttaggaggcgcaagtactccctgtttgcggccttctactcagccaccatgctgcaggatgtggatgatgccatt	DYSF	DYSF_Y586X	tag	ctt	aag	0.346	0.186	0.651	0.661	0.345	0.663	3.955	3.335	0.176
		accaaggaaaaggacaagatagatggtacagcagaagaaactgaggaaagagagcaagccacaccccgggggtgaaagactgccaacagtcagggccgccgtaagggccggatcaccaggtccatgacaaacgaagctgcagctgcc	NCOR1	NCOR1_R572X	tga	aag	ggg	0.355	0.208	0.474	0.556	2.002	3.428	2.931	2.494	0.172
		accaaggcctgggacacactcacctcgcccaataacaagcatcctgagcacgcattttacgaattcaccttctgaaggttctttgatgacaatggctacccctttcgatgcccaaagccttcaggagcagaagcttcacaggctgag	LATS2	LATS2_R1043X	tga	agg	ttc	0.397	0.306	0.553	1.403	2.137	4.571	3.933	3.266	0.163
		accaagggagccaacaaaaatgtggcatcagtcaagactttaagccctggaaaattaaagcaattaattcaataaagagatgttaagaaaaaaacagaacctaaaccacccgtgccagtcagaagccttctgacaagagctggagca	TET1	TET1_E55X	taa	aga	caa	0.387	0.194	0.362	0.324	0.87	1.651	1.419	1.038	0.188
		accaatctgaagtttatggctacccaaattgcctctggcatgaagtacctttcctctcttaattttgttcactgagatctggccacacgaaactgtttagtgggtaagaactacacaatcaagatagctgactttggaatgagcagg	DDR2	DDR2_R709X	tga	gat	cac	0.441	0.227	0.299	1.349	1.468	2.579	2.253	2.112	0.186
		accaattatagtgaacgttactctgaagaagaacagcatgaagaagaagagagaccaacaaattatagcatataatataatgaagagaaacgtcatgtggatcagcctattgattatagtttaaaatatgccacagatattccttca	APC	APC_K1165X	taa	tat	ata	0.343	0.18	0.402	0.35	1.75	0.55	1.156	0.72	0.162
		accacaaaggaagtagaaatgatgaaagccgcctatcggaaagagctagaaaaaaacagaagccatgttctctagcagactcagaggcttgatacctcccaaaaacggattttggaactggaatctcacctggccaagaaagaccac	TSC1	TSC1_Q897X	tag	cag	ctc	0.428	0.237	0.589	1.17	0.38	0.892	2.293	2.309	0.186
		accacactctacgaaggcacctggcggcgggggagcaccgcggggggctgccgaaactacccagccaccttctgagtgaaccctcagttcaagatccggctggatgagacggatgacccggacgactacggggaccgcgagtcaggctgt	CAPN1	CAPN1_W392X	tga	gtg	ttc	0.287	0.2	0.6	0.905	2.488	4.429	2.863	2.447	0.165
		accacactctcgtggcagctcttccagacgctgagtcttcgggaattgcagttggagcagaactttttcaactgaagctgtgacatccgctggatgcagctctggcaggagcagggggaggccaagctcaacagccagaacctctactgt	NTRK3	NTRK3_C164X	tga	agc	aac	0.326	0.193	0.513	0.703	2.137	4.049	2.296	1.788	0.167
		accacagttgggaaacgttgctgtctttggattcaggatctttgcatggatctccagaacttgaagcgtgtctgagatgacctgcgcttccggggagtaaagggtaccactggcactcaggccagtttcctgcagctctttgaggga	ADSL	ADSL_R190X	tga	gat	gtc	0.299	0.224	0.544	0.743	2.199	2.963	3.743	4.01	0.169
		accacatttgccgctaatcttctaacattaagctgtaggatttcagatagctattcaccacaggcacaatcatgatgtgtgtttcttctgactctgtttccaagaagaatattccttgagtggagaacagcagtttacaactgggcc	ATR	ATR_R635X	tga	tgt	tca	0.287	0.192	0.463	0.968	1.18	2.269	1.705	1.356	0.165
		accacccctactcctaatcccccgactacagaagaggagaaaacggaatctaatcaggaggttgctaacccataacactatattaaacatcccctacagaacagatgggcactctggttttttaaaaatgataaaagcaaaacttgg	EIF4E	EIF4E_E32X	taa	cac	cca	0.341	0.187	0.455	0.652	1.45	0.401	0.567	0.552	0.199
		accacggtgccagggaaggatcccatggccgattccatcttccactattaccaggagttgcccaagtatctctgaggctaccacaagtgcacgcgggaggaggtgctgcagctgggggcgctgatctacagggtcaagttcgaggag	MYO7A	MYO7A_R2024X	tga	ggc	ctc	0.31	0.197	0.477	1.018	1.99	3.112	3.06	2.443	0.171
		accactactggggagaagatcacgaaggtgtacgagctggggaatgagccagagagaaagctctgggtcgactgatacctcaccttcatggaagagagaggctctcctgtctcaagtctgcctgccgtgggcaagaagcccctggac	ARID1B	ARID1B_R1075X	tga	tac	gac	0.345	0.292	0.34	2.423	2.015	4.493	2.486	2.134	0.178
		accactggctctcagtctctggctgccttgctgaataagtgtaaaacccctcaaggacaaagacttgttaactagtggattaagcagcctctcatggataagaacagaatagaggagagattgaatttagtggaagcttttgtagaa	MSH2	MSH2_Q344X	tag	tgg	aac	0.458	0.205	0.325	0.412	0.275	1.054	0.835	0.796	0.177
		accagaaaagtccacatgataacagagaatatcaatgcctcttggagaagcattcataaaagggtgagtgagtgagaggctgctttggaagaaactcatagattactgcaacagttccccctggacctggaaaagtttcttgcctgg	DMD	DMD_R2680X	tga	gag	gag	0.275	0.219	0.316	0.306	1.483	1.4	0.908	0.683	0.161
		accagagacagtgggatggcacagcaaagagagactgctaccaaggtctatgatatgcttaaaagtgaaaactgattgggaaaacagattgatcacttattcattagtaatttaccagagattgtggtggagttattgatgacgttacat	ATM	ATM_L1327X	tga	ttg	aac	0.445	0.232	0.357	1.433	2.092	2.846	1.356	1.153	0.185
		accagcccggtcagtctgtcgtccagtagcaccagtggccatggctccacctcggattgtctcttcccacggtgatctagtgcttcggtgtctggttcccccagcgatggcggtttcatctcctcggatgagtatggctccagtccc	IRS1	IRS1_R411X	tga	tct	cgg	0.363	0.198	0.295	0.684	1.613	1.597	0.995	0.781	0.17
		accagctccgtgggcattcactacctcgtggcaaagggcacagctgatgactacctttggcccctgattcaatagaagattaaagttctggcagaagccgggctttctgagaccaatttttcagaaatgacagaatccactgattac	SMARCAL1	SMARCAL1_E848X	tag	aag	caa	0.511	0.201	0.567	0.388	0.289	0.474	2.45	2.436	0.175
		accagctcctctccccagccaaagaagaaaccactggatggagaatatttcacccttcagatccgtgggcgttagcgcttcgagatgttccgagagctgaatgaggccttggaactcaaggatgcccaggctgggaaggagccaggg	TP53	TP53_E336X	tag	cgc	cgt	0.328	0.251	0.299	1.805	0.235	0.728	1.362	1.142	0.182
		accagctctgcggagaccaacttggaggccttgcagaagaagctggaggagctagagcttgatgagcagcagtgaaagcgccttgaggcctttcttacccagaagcagaaggtgggagaactgaaggatgacgactttgagaagatc	MAP2K1	MAP2K1_R47X	tga	aag	cag	0.315	0.202	0.53	0.579	2.016	3.939	2.823	2.888	0.197
		accagctgccccagctactggtggaacggagacaaatatctggggcctgcagttcttatgcaggcctatcgctgaatgattgactccagagatgacttcacagaggagcgcctggccaagctgcaggacccattctctctataccgctgt	SDHB	SDHB_W218X	tga	atg	cgc	0.324	0.214	0.485	0.632	2.13	3.484	3.092	2.726	0.167
		accaggtctcttgatggtcgtctccaggtatcccatcgaaaaggattgccacatgttatatattgccgattatgacgctggcctgatcttcacagtcatcatgaactcaaggcaattgaaaactgcgaatatgcttttaatcttaaaaat	SMAD2	SMAD2_W132X	tga	cgc	tta	>1.5	0.414	1.354	2.663	1.902	3.445	NA	2.651	0.308
		accagtaaaaataaagaaccaggagtggaaaggtcatccccttctaaatgcccatcattagatgataggtggtaaatgcacagttgctctgggagtcttcagaatagaaactacccatctcaagaggagctcattaaggttgttgatgtt	BRCA1	BRCA1_Y1213X	taa	atg	tgg	0.393	0.223	0.311	0.282	1.38	0.402	1.151	0.907	0.184
		accagtgtctaccaaccaattccacaacccaccacaccggtttcctccttcacatctggctccatgttgggctgaacagacacagccctcacaaacacctacagcgctctgccgcctatgcccagcttcaccatggcaaataacctg	PAX6	PAX6_R331X	tga	aca	ggc	0.354	0.188	0.478	0.698	1.792	2.108	1.336	1.134	0.166
		accatcatcacactggaagactccagtggtaatctactgggacggaacagctttgaggtgcgtgtttgtgcctgacctgggagagaccggcgcacagaggaagagaatctccgcaagaaaggggagcctcaccacgagctgcccccaggt	TP53	TP53_C277X	tga	cct	gcc	0.322	0.373	0.532	1.566	1.812	3.095	1.87	1.444	0.166
		accatcatgaatgtttccctgcaagattcaggcacctatgcctgcagagccaggaatgtatacacaggggaataaatcctccagaagaaagaaattacaatcagagatcaggaagcaccatacctcctgcgaaacctcagtgatcac	FLT1	FLT1_E646X	taa	atc	gaa	0.266	0.173	0.52	0.278	2.18	0.865	1.352	1.239	0.185
		accatccagaagtttgtttcacgcatgtcaaattctcatacattgtcatcatctagtacttctacgtctagttaagaaaacagcataaaggatgaagaggaacagatgtgtcctatttgcttgttgggcatgcttgatgaagaaagtcat	MAP3K1	MAP3K1_S431X	taa	gaa	agt	0.287	0.183	0.279	0.308	1.327	0.442	0.786	0.598	0.167
		accatccctgatggctgcagggagccgctgggccctgcccctcagtcacattcccgcacctctggcacaggttgatggttctgtcagatgaaagcaaagcgaggctggatcccagcgtccttcctcgagcccctggacagtcctgacgat	NCF1	NCF1_WNAX	tga	tgg	ggt	0.324	0.212	0.374	1.099	1.681	1.959	0.967	0.63	0.159
		accatcttcatccttgcttttgccatcatcctcctcaataccgacatgtacagtcccagcgtcaaagctgaatgaaagatgaaactagatgacttcatcaagaacctgagaggggttgacaatggtgaagacatcccccgagacctc	IQSEC2	IQSEC2_R904X	tga	aag	gaa	0.346	0.199	0.902	0.654	1.391	2.35	1.954	2.262	0.178
		accatctttgttgaggacatcatggtacgtgatgtgaagtttgtttcagcttcttacacatatggggagttgtgaaccctgctccagaccaccacagtcaagactttaccactggttgactcaaaagattcaatgatcctgctgggc	CLCN1	CLCN1_R626X	tga	acc	ttg	0.358	0.228	0.482	0.678	1.587	2.727	1.682	1.449	0.171
		accatgttttattatatatgccttcggcgccgagccaggacagctacaagaggagaaatgatgaacacccattgagctatagaatcaaacagccagacttcccctctcaatgcagaggtagtccagtatgccaaagaagtagtggat	FBXL4	FBXL4_R36X	tga	gct	cat	0.308	0.231	0.385	0.744	1.902	1.566	1.761	1.48	0.169
		accattaaagaaaatatcatctttggtgtttcctatgatgaatatagatacagaagcgtcatcaaagcatgctaactagaagaggacatctccaagtttgcagagaaagacaatatagttcttggagaaggtggaatcacactgagt	CFTR	CFTR_Q525X	taa	cta	tgc	0.421	0.254	0.518	1.031	2.131	1.495	1.481	1.855	0.163
		accattgctgtttatacagtttactcaggagaacagataactatgcttaagggacattataaaactgttgactgatgtgtatttcagtcaaatttccaggaactttatagtggtagcagagactgcaacattctggcttgggttccatct	ERCC8	ERCC8_CNAX	tga	tgt	gac	0.259	0.245	0.377	1.07	1.463	1.671	1.139	0.736	0.191
		accattgttaagaggcgaatgtcccatgtgagtggaggaggatccatagatttgtctgacacagactccctataggaatggatcaacatgactggcttcctttgtgcccttgggggagtgtgcctccagcagagaagcaattctggc	NF1	NF1_Q835X	tag	gaa	cta	0.434	0.249	0.472	1.292	0.289	0.922	1.419	1.199	0.169
		acccaattaatatcaaagtatcctgcaagtttacctaactgtgagctgtctccattactgatgatactatcttagcttctaccccaacagcgacatggggaacgtacaccatatgtgttacgatgccttacggaagttgcattgtgt	ATM	ATM_Q441X	tag	ctt	tct	0.349	0.218	0.374	0.899	0.279	0.654	1.835	1.295	0.172
		acccagctgcctatctccccactctgggccatcctcttcttctccatgctgttgatgctgggcattgacagctagttctgcactgtggagggcttcatcacagccctggtggatgagtaccccaggctcctccgcaaccgcagagag	SLC6A1	SLC6A1_Q397X	tag	ttc	agc	0.295	0.186	0.211	0.39	0.276	0.535	0.463	0.43	0.175
		acccagtatggcgagtggcagatgaaatgctgcaagtgtgactccaggcagcctcacaactactacagtcactgagtagagaatgtggcttcatcctccggccccatgcgctggtggcagtcacagaatgatgtgaaccctgtctct	LAMB3	LAMB3_R81X	tga	gta	cac	0.282	0.208	0.311	0.56	1.267	1.893	1.943	1.711	0.178
		accccaagcaagagaggtgtccgcaccctgcaccagcgctttctggctcagctcaggaagtacttcaacatgtgagtgttccgccaacgcacttaccgcatctgggccttcggaattgctgctgctgcccttggctactttgttccc	SLC16A2	SLC16A2_R388X	tga	gtg	atg	0.305	0.183	0.369	0.667	2.066	2.799	1.374	1.211	0.165
		accccaagcagtgcctctacagtcagtgtgggctccagtgagacccggggtgagcgtgttattgatgctgtgtgattcaccctccgccagaccatctctttcccaccccgagatgagtggaatgacttcaactttgacatggatgct	TP63	TP63_R643X	tga	ttc	gtg	0.338	0.207	0.295	0.82	2.08	2.215	1.618	1.187	0.174
		accccactgtgtacccttctggactggcaggattctcttgccaagcgctgcgtctgtgtgtccaataccatttgaagcctgtcatttgtgccaggcaatgactttgagatgtccaaacacccagggctgctgctcatcctgggcaag	ARID1A	ARID1A_R1989X	tga	agc	att	0.358	0.188	0.43	0.749	1.709	2.699	1.007	0.862	0.166
		accccagcatcagatcattgtgaaccacttttgccaacttctagcctgtcgattgttaacaggtccaaggaataagtcacctcacacaaatatcagcacgaaaaattatttattcaagtgaaagggaagaaaagtcgtcatcaaaaa	PALB2	PALB2_E545X	taa	gtc	gaa	0.342	0.181	0.806	0.328	1.437	0.54	0.759	0.627	0.174
		acccctatgaagacccagaagcgtgccgctctgtacacctggtacgtcagaaagcaacgagagatcctccgataattcaaccagacagtccagagttctggaaatatgacagacaaaagcagtcaggatcagctgctgtttctcttt	HNF1B	HNF1B_Q182X	taa	ttc	cga	0.305	0.192	0.255	0.339	1.707	0.824	0.497	0.476	0.164
		acccctcaaggacaaagacttgttaaccagtggattaagcagcctctcatggataagaacagaatagaggagtgattgaatttagtggaagcttttgtagaagatgcagaattgaggcagactttacaagaagatttacttcgtcga	MSH2	MSH2_R359X	tga	ttg	gag	0.27	0.211	0.337	0.41	1.846	2.296	0.943	0.858	0.165
		acccgaccgcacccggcgcctgccctcgctcggcgtccccggccagccatgggcccttggagccgcagcctctaggcgctgctgctgctgctgcaggtctcctcttggctctgccaggagccggagccctgccaccctggctttgacgat	CDH1	CDH1_S9X	tag	gcg	ctc	0.368	0.199	0.262	0.412	0.245	0.759	1.51	1.468	0.177
		accctaaggaaaaaggatgtcctgaaccggaatcaggtggcccacgtcaaggccgagagggacatcctggcctaggcagacaatgagtgggtggtcaaactctactactccttccaagacaaagacagcctgtactttgtgatggac	LATS2	LATS2_E722X	tag	gca	gcc	0.392	0.177	0.244	0.378	0.291	0.378	0.727	0.718	0.181
		accctagacaaagaccgaatcattgatgctggtcccaaaggaaactatgctcggttcatgaatcattgctgctagcccaactgtgaaacacagaagtggtctgtgaatggagatacccgtgtaggcctttttgcactaagtgacatt	NSD1	NSD1_Q2024X	tag	ccc	tgc	0.3	0.177	0.253	0.846	0.257	0.282	0.758	0.739	0.169
		accctctactgcgtgcccacgagcacaaatcaagcgcaggcggctccggaggagcggccgagggccccctggtgagacacctcctctggtgcgctgcggccggtggcgctcaagagtccacaggtggtctgcgaggcagcctcagcgggt	NR0B1	NR0B1_W236X	tga	gac	tgg	0.308	0.187	0.498	0.441	2.101	2.97	2.824	2.092	0.173
		accctctttattgtctctattagtaagacactggcagccaatgagccacacctcacgttagaatttttggaatagtgtatttctggatttagcaaatctagtattgaattgaaacacctttgtttggaatacatgactccatggctg	NF1	NF1_E1929X	tag	tgt	gaa	0.294	0.212	0.254	0.432	0.339	0.259	1.724	1.535	0.164
		accctgaggcctttcacactctacgaatatcgggtcagagcctgtaactccaagggttcagtggagagtctgtagtcattaacacaaactctggaagctccacctcaagattttccagctccttgggctcaagccacgagtgctcattat	USH2A	USH2A_W3955X	tag	tca	ctg	0.303	0.173	0.297	0.409	0.232	0.728	1.283	1.186	0.169
		accctgctcgtggaagatttcggtgtcaagggggtgcaagtggaggagatctacgaccttcagagcaaatgttagggccctgtatatggatttatcttcctgttcaaatggatcgaagagcgccggtcccggcgaaaggtctctacc	BAP1	BAP1_Q40X	tag	ggc	tgt	0.317	0.189	0.385	0.419	0.302	0.616	0.9	0.84	0.174
		accctggcaattgtggctctgggcacaggaatcaccttcatcatgtttggtgtttccagcttcctaattttctgaaagctgatgctggagaaggagctggctagcatgttgtggcgtattcgctgggaagaactgcagtttggcaac	NPR2	NPR2_R479X	tga	aag	ttc	0.383	0.247	0.678	0.964	0.98	3.147	3.414	2.201	0.183
		acccttgtcatggacccgctacagacagcatctgtccagtggtttgaacgcacactggatgatagtgccaactgacggatctgtttggccgaggcatttcttaccgcagatactatattgaatacgctgcagaacatttctgaagga	ADSL	ADSL_R337X	tga	cgg	aac	0.337	0.265	0.464	1.856	1.771	2.813	1.657	1.337	0.171
		acccttgtgactgtctttggaaatttgcatcaggcccagctgggcggggtgcctgggacttaccaattggtttgaagtttcctgaacattaaactgccagctcccttgcctggactacaggatggagaggtggaaggccatcctgtg	NUP93	NUP93_R294X	tga	agt	gtt	0.345	0.236	0.543	1.367	1.845	3.826	1.827	1.382	0.171
		accgaagacaatccaggaaaagtggaacatacagaagaactttctagtataacagaagtggtgactactgaataaaatattcctgacgtggtcccgggcagccatctgactccaatagagagagagagttcttcacctttaagtagt	IFNGR1	IFNGR1_E360X	taa	aat	gaa	0.382	0.207	0.934	0.26	1.591	1.046	1.419	1.209	0.195
		accgaatgcctggggggctgcagccagccagaagaccctcgtgcctgtgtagcttgccgccacctctacttctagggtgcctgcctgtgggcctgcccgccaggcacctaccagtatgagtcctggcgctgtgtcacagctgagcgc	INSRR	INSRR_Q255X	tag	ggt	ttc	0.326	0.179	0.276	0.402	0.267	0.562	0.621	0.602	0.17
		accgacctcttgtcgggaacacgggactccatctcactgaccattgtggggacacaaggagagagccataagtagctgctgaaccactttgggagagactttgcaactggggcggtgggccagtacaccgtgcagtgccctcaggac	ALOX12B	ALOX12B_Q36X	tag	ctg	aag	0.393	0.202	0.592	0.783	0.32	0.478	2.589	2.426	0.165
		accgaggatggagctaagagttcagaggccatcaaggagagcagcaagtttccatttggcattagcccagcatagagccaccggaacatcaagatcctagaggacgaaccccacagtaaggatgagaccccactgtgtacccttctg	ARID1A	ARID1A_Q1947X	tag	agc	gca	0.57	0.183	0.411	0.651	0.29	0.784	1.638	1.475	0.167
		accgattccacgctgcgtcgccggagcaagccggagcggaaggaacgcatcagcgagcagacctaccagctctaacggtggactccgattatcaaggacatcatggaggacactattgaggacaaacttgacaccaaacactacccttat	STXBP1	STXBP1_S476X	taa	cgg	ctc	0.36	0.209	0.371	0.896	1.803	0.655	1.133	0.831	0.175
		accgattccacgctgcgtcgccggagcaagccggagcggaaggaacgcatcagcgagcagacctaccagctctgacggtggactccgattatcaaggacatcatggaggacactattgaggacaaacttgacaccaaacactacccttat	STXBP1	STXBP1_S476X	tga	cgg	ctc	0.937	0.64	1.002	>3.2	1.729	4.012	2.838	2.695	0.241
		accgcccctgttgaagttgtagagaaaaaaccggcccctgaaaaaaactccaaatcaaagagaggaagatcttgaaactccaggttagcagtggacaaatctgcaagtctgaaaaatgtggatgctgctgtcagtcccaggggggct	SPEN	SPEN_R2081X	tga	aac	tct	0.42	0.268	0.691	1.706	1.829	3.699	1.558	1.396	0.167
		accggatggatgcagaagtggcctacactgcaggacctggccagtgcttccctggaggaggtgaatcaactctaggctggcctgggctactattctcgtggccggcggctgcaggagggagctcggaaggtggtagaggagctaggggat	MUTYH	MUTYH_W174X	tag	gct	ctc	0.332	0.191	0.217	0.382	0.295	0.863	0.791	0.738	0.167
		accgtaccaccaggtgctcgctggctgacgcaggaggaatttcacaccgcagctgtttccaccgccatgaaataggttttccgtgtgtatcagggccaacagccagggacctgtatgggttccaaaaggtcccaggtgtcctctccg	MUTYH	MUTYH_K492X	tag	gtt	aaa	0.254	0.189	0.347	0.497	0.269	0.403	1.103	0.678	0.166
		accgtcaatgaaggaaccaacgtcactcttacttgtttggccactgggaaaccagagccttccatttcttggtgacacatctccccatcagcaaaaccatttgaaaatggacaatatttggacatttatggaattacaagggaccag	NEGR1	NEGR1_R173X	tga	cac	tgg	0.747	0.504	1.068	2.677	2.24	3.786	4.823	3.708	0.248
		accgtcatggaggccagcatattcaggaggccttactacgtgtcccacttcctccccgccctgctcacaccttgagtgctccccaaagtccctgactcccgtgtggcgtttatagagtctctgaagagagcagataaaatcccccca	FANCA	FANCA_R591X	tga	gtg	cct	0.278	0.191	0.351	0.689	1.62	2.468	1.141	0.998	0.181
		accgtggcccggcccctcttcctggagttccccaaggactctagcacctggactgtggaccaccagctcctgtagggggaggccctgctcatcaccccagtgctccaggccgggaaggccgaagtgactggctacttccccttgggcaat	GAA	GAA_W746X	tag	ggg	ctg	0.482	0.201	0.414	0.835	0.34	0.706	1.618	1.359	0.175
		accgtggcccggcccctcttcctggagttccccaaggactctagcacctggactgtggaccaccagctcctgtgaggggaggccctgctcatcaccccagtgctccaggccgggaaggccgaagtgactggctacttccccttgggcact	GAA	GAA_W746X	tga	ggg	ctg	0.34	0.23	0.473	1.1	1.946	2.886	2.101	1.672	0.169
		acctaccagggcagctacggtttccgtctgggcttcttgcattctgggacagccaagtctgtgacttgcacgtaatcccctgccctcaacaagatgttttgccaactggccaagacctgccctgtgcagctgtgggttgattccacacct	TP53	TP53_Y126X	taa	tcc	acg	0.293	0.183	0.182	0.279	1.355	0.642	0.42	0.385	0.172
		acctaccagggcagctacggtttccgtctgggcttcttgcattctgggacagccaagtctgtgacttgcacgtagtcccctgccctcaacaagatgttttgccaactggccaagacctgccctgtgcagctgtgggttgattccacacct	TP53	TP53_Y126X	tag	tcc	acg	0.3	0.205	0.204	0.339	0.27	0.645	0.382	0.305	0.17
		acctacgggctgctgcggcggcgagaggactggccctcccggctccagatgttcttcgctaataaccacgactaggaatttgaccctccaaaggtttacccacctgtcccagctgagaagaggaagcccatccgggtgctgtctctc	DNMT3A	DNMT3A_Q615X	tag	gaa	gac	0.435	0.219	0.585	0.851	0.288	0.66	2.711	2.385	0.171
		acctacgtcacaatcctcattggggactttctaagggcatgttttgtgaggttttgcaattattgctggtgctaggacttggagtatggatatccttcatacaccgaattcgacatcagtggcaacgtcctcgctctgatcttcaaccat	TMC1	TMC1_W559X	tag	gac	tgc	0.337	0.191	0.331	0.547	0.252	0.471	1.266	1.019	0.17
		acctacttggcgcctgaagttcttgtttctgttgggactgctgggtataaccgtgctgtggactgctggagttgaggagttattctttttatctgccttagtgggtatccacctttctctgagcataggactcaagtgtcactgaaggat	CHEK2	CHEK2_LNAX	tga	gga	agt	0.314	0.251	0.291	1.081	0.969	1.943	1.306	1.031	0.166
		acctatccaactgtcggccagaccagtccccgagccaggaaatccatgagcctggacatggggcaaccttcttaggccaacactaagaagttgcttggaacaaggaaaagttttgatcacttgatatcagacacaaaggctcctaaa	NF1	NF1_Q2531X	tag	gcc	tct	0.283	0.164	0.392	0.334	0.253	1.464	0.811	0.881	0.163
		acctccacctactttgctgttcggaactactggagaggattctttgcagccacgttcagcgcctttgtgttttgagtgctggcagtgtggaacaaggatgctgtcaccatcactgctctgttcagaaccaatttccgaatggatttc	CLCN1	CLCN1_R317X	tga	gtg	ttt	0.352	0.231	0.492	1.152	1.777	2.281	1.289	1.12	0.183
		acctcgtcttctacttctggaagtagtgataaggtctatgcccaccagatggttcgtacagattcccgggaatagaagcttgatgcatttctgcagcctctgagcaaacccctgtccagtcagccccaggccattgtcacagaggat	MLH1	MLH1_Q391X	tag	aag	gaa	0.337	0.192	0.461	0.478	0.306	0.619	2.479	2.859	0.165
		acctctcaggaagacagaagttctgggtctaccactgaattacattgtgtgacagatgagagaaatgcactttgaagaagctctgctgcccatacacattcaaacacttacaatttcactaagtcggaaaattcaaataggacatgt	APC	APC_R923X	tga	aga	ctt	0.369	0.218	0.317	1.423	1.088	1.77	0.723	0.388	0.184
		acctgccctgtgcagctgtgggttgattccacacccccgcccggcacccgcgtccgcgccatggccatctactagcagtcacagcacatgacggaggttgtgaggcgctgcccccaccatgagcgctgctcagatagcgatggtctg	TP53	TP53_K164X	tag	cag	tac	0.858	0.269	0.949	1.554	0.498	1.286	4.188	>6.3	0.189
		acctggaaacgtgagcacagcaaacattcatcatcccttcctcgagtaagcacttggagaagaactggaagttgatcttcaattctttctgcttcatcagaatccagtgaaaaagcaaaaagtgaggatgaaaaacatgtgaactctaat	APC	APC_S2570X	tga	tct	agt	0.398	0.32	0.574	2.866	1.431	3.184	1.009	0.69	0.202
		acctgggcggaggccgccaagacggtcttagaaaaataccccaatacacccatgagtcataaagaaattctttaagttatccagagagaaggactaaaagaaatcagaagtgggacttctcctcttgcatgcctgaatgcaatgctt	ASXL2	ASXL2_Q36X	taa	gtt	ctt	0.309	0.21	0.215	0.289	1.025	0.333	0.85	0.961	0.174
		acctgttgggagtggcaggaagctcatgaaccaggcatggaccaggacaaaaatccaatgccagctcctgtttaacatcagatctgtcctgctgtgtgtgttctaatgaaactttcatttgatgaagagcatagacatgcaatgaat	APC	APC_E443X	taa	cat	gtt	0.407	0.208	0.342	0.817	1.912	0.598	1.196	0.857	0.174
		accttcagcccagtgcagttggaacagctggagtcagcctttgggaggaaccagtaccccgacatctgggcctgagagagtcttgcccgggacactggcctcagtgaggcccgaatccaggtctggttccagaaccgcagagctaag	PROP1	PROP1_R99X	tga	gag	gcc	0.353	0.202	0.364	0.817	1.915	2.834	1.938	1.435	0.173
		accttcatgcaccaggagtgtgaagccattgtccagtctatcattcatatccggacccgctgggaactgtcatagcccgactctatcccccaacacaccaagattcggccaaaagatgtccctgggacactgctcaatatcgcatta	NF1	NF1_Q1835X	tag	ccc	tca	0.39	0.195	0.463	0.92	0.312	0.445	1.744	2.035	0.17
		accttcatggaagagagaggctctcctgtctcaagtctgcctgccgtgggcaagaagcccctggacctgttctgactctacgtctgcgtcaaagagatcgggggtttggcccaggttaataaaaacaagaagtggcgtgagctggca	ARID1B	ARID1B_R1102X	tga	ctc	ttc	>1.5	0.711	1.112	2.865	2.215	>4.5	5.563	6.044	0.242
		accttcgatgtcaacgagtttgaccagtacctgccgcccaacggccacccgggggtgccggccacgcacggctaggtcacctacacgggcagctacggcatcagcagcaccgcggccaccccggcgagcgcgggccacgtgtggatg	SOX9	SOX9_Q312X	tag	gtc	ggc	0.27	0.189	0.31	0.348	0.275	0.82	1.255	0.911	0.171
		accttcgccatggtcaagggctacttcttccccaccagcgccagagactgcaaattcacaggcaatttcttttaaaactacatgatgggcatcgagtttaaccctcggatcgggaagtggtttgacttcaagctgttcttcaatgggcgt	DHCR7	DHCR7_Y217X	taa	aac	ttt	0.464	0.246	0.316	0.492	1.557	0.649	1.33	1.133	0.172
		accttgaagtgtatgcttgggattctcaatggatgctggattctaaaatttgaatgggtaaaagcatgtctatgaagaaaagtatgtgaacaggaagaaaagtatgaaattcctgaaggtccacgcagaagcaggctcaacagagaa	BARD1	BARD1_R641X	tga	aga	cta	0.215	0.198	0.357	0.782	0.879	3.002	1.345	0.965	0.17
		acctttgagatgaataaactaggtgcaatgtttgtggctttggtttctcagggcaccatgtttttttccttgtgactcttaatcaacgaatccctgataaagaaactcaggcttttcttcagaaaatttaattcttcacatgtaagg	ABCA12	ABCA12_R2204X	tga	ctc	ttg	1.1	0.364	1.173	0.948	1.701	1.906	3.868	5.491	0.235
		acctttggtgacattaattaccaagaatttgctaaaagactctggggtgacatctacttcaaccctaagacgtgaaagttcaccaaaaaggccccaactagcagctcccagagaagtttcgtggagtttatcttggagcctctttat	EFTUD2	EFTUD2_R354X	tga	aag	acg	0.388	0.188	0.499	0.727	1.292	3.104	1.76	1.545	0.163
		accttttgtcaagaacagccctattcccagctgtcagatgaacaggttattgagaatactggagagttcttctgagaccaagggaggcagacttacctccctcaaccagccatttgtcctgactctgtgtataagctgatgctcagc	DDR2	DDR2_R806X	tga	gac	ttc	0.337	0.227	0.311	0.895	1.782	3.616	1.332	1.121	0.173
		acgaacgactactccatggtgttgacaggagctgctatttaccacaaatattatcactacctatactcccattaactgccagccagcctgaagaacatggtggaccaattggccaattgtgaggacattctcatgaacttcctggtgtct	EXT1	EXT1_Y637X	taa	ctg	cat	0.553	0.297	0.407	0.883	2.28	1.094	1.456	1.29	0.189
		acgagatttagtcaacttgttgaagagctattgaaaatcatttgtgcttttcagcttgacacaggtttggagtaagcaaacagctataattttgcaaaaaaggaaaataactctcctgaacatctaaaagatgaagtttctatcatccat	BRCA1	BRCA1_YNAX	taa	gca	gag	0.271	0.192	0.365	0.281	1.167	0.751	0.795	0.357	0.17
		acgagatttagtcaacttgttgaagagctattgaaaatcatttgtgcttttcagcttgacacaggtttggagtaggcaaacagctataattttgcaaaaaaggaaaataactctcctgaacatctaaaagatgaagtttctatcatccat	BRCA1	BRCA1_YNAX	tag	gca	gag	0.359	0.21	0.289	0.238	0.475	0.601	0.716	0.728	0.195
		acgatgggagctattcctgcagggttcaggccttccacgctctcacagcttctggaggaagggaatcaattttgagcaaattacttcttacaaccagagctcatgccttcacaactggccttcagagatctgatgtgggatgctaca	NPHP1	NPHP1_RNAX	tga	gca	ttt	0.367	0.278	0.502	0.804	2.011	3.004	1.48	1.342	0.179
		acgcaccagcggaagctccggcagaagcagctgcagcagcagttccgggagcggatggagaagcagcaggtttgagtctccacgccgtcagctgagaagagtgaggcagcgcctccggcccctcctgtgacgcacagcactcctgta	RAD52	RAD52_R278X	tga	gtc	gtt	0.254	0.269	0.324	0.554	1.993	2.407	1.433	1.71	0.163
		acgcagccacctggcgtcgccagggccatatcggcagcggaatttgacgagtttgtgcggaggcactcgaattgacggtacgaagcgggcgcgtacattttctcatccgagacgggacaagggcacctgcaacaaaaatctacgcggcat	Eastern equine encephalitis virus	Eastern equine encephalitis virus_no_WTNAX	tga	cgg	aat	0.594	0.494	1.279	2.508	2.206	3.967	3.768	3.858	0.187
		acgccactccactccccctcgcccatccgtgtgcacaccgtggtcgacaggcctcagcagcccatgacccattgagaaactgcacctgtttcccagcctgaaaacaaaccagaaagtaagccaggcccagttggaccagaactccct	BAG3	BAG3_R309X	tga	gaa	cat	0.355	0.281	0.666	1.335	2.109	1.726	1.496	1.11	0.176
		acgccctccacccccacaacccccaccacggagggtgagggcgacggactctcctataaccagcggagtctttagcgctgggagaaggatgaggagttgggccagctgtccaccatctcacctgtgctctatgccaacattaatttt	KMT2D	KMT2D_Q2004X	tag	cgc	ctt	0.275	0.221	0.391	2.512	0.242	0.516	1.24	1.831	0.18
		acgccgttgatccaatatgatacctctactggacttggcttggtcctaacaactcctgggaaaaagaagggatagcggagcaaaagcacagagttctacagcgagctgtggttcatagtgttaatggcgatgctgggcttgatcttgtat	USH2A	USH2A_S5030X	tag	cgg	gga	0.379	0.222	0.33	1.034	0.331	0.794	1.332	1.116	0.199
		acgctatgctctatgaaaggctgcatgagagcacttgtggcccaactaaaatctgaaagtgaagacttacagtaggttattgcgagtgttttgaggaatttgtcttggcgagcagatgtaaatagtaaaaagacgttgcgagaagtt	APC	APC_Q542X	tag	gtt	cag	0.479	0.579	0.34	0.325	0.292	0.851	1.691	1.56	0.169
		acgcttagcctggtagaacttggactcgccaatgtggaaggattatctgttctccgttcatttcgattgctgtgagttttcaagttggcaaaatcttggccaacgttaaatatgctaataaagatcatcggcaattccgtgggggct	SCN1A	SCN1A_R865X	tga	gtt	ctg	0.495	0.221	0.709	0.561	1.711	2.076	1.366	1.501	0.175
		acggaaagtactccagatggattttcttgttcatccagcctgagtgctctgagcctcgatgagccatttatatagaaagatgtggaattaagaataatgcctccagttcaggaaaatgacaatgggaatgaaacagaatcagagcag	APC	APC_Q1517X	tag	aaa	ata	0.322	0.193	0.236	0.319	0.419	0.808	1.448	1.11	0.213
		acggaagcatggctggataactttgcccggtgttgggataatttagtccaaaaacttgaaaagagtacagcatagatttcacaggctgtcaccaccactcagccatcactaacacagacaactgtaatggaaacagtaactacggtg	DMD	DMD_Q664X	tag	att	gca	0.632	0.226	0.415	0.69	0.341	0.73	1.823	1.75	0.17
		acggacagcagagagaagacggggatggtgaggcctggcgagcccttgagtggggagaaatactcacccaagtagctgctggcactgctgaagtgtgtggaggctgagattgcaaactatgaggcgtgcctcaaggaggaggtagag	BAP1	BAP1_E631X	tag	ctg	aag	0.423	0.282	0.366	1.039	0.395	0.543	4.089	3.115	NA
		acggagcgggagcagaagaaagagaacgagcggatcgagaaggagcgcatgcggaggctcatggctgaagattaggaggggtaccgcaagctcatcgaccagaagaaggacaagcgcctggcctacctcttgcagcagacagacgag	SMARCA4	SMARCA4_E535X	tag	gag	gat	0.281	0.164	0.231	0.428	0.315	1.059	1.828	0.848	0.172
		acggagcggttagttgctgagcagtctgtccactgcctcccagcaacgtgctttgagtacccgaatttcatctgagtggtcatcacagtccccgaggtgatgatgctggaggcgtgcagccggatccaggagttctgtgagcagcac	TAT	TAT_R417X	tga	gtg	atc	0.423	0.203	0.733	0.624	1.945	3.766	2.833	2.309	0.164
		acggagggcgagctgatgtcggtgggtatggacacgttcatccaccgcatcgactccaccgaggtcatctactagccgcgccgcaagcgggccaagctcatcggcaagtacctgatgggggacctgctgggggaaggctcttacggc	STK11	STK11_Q37X	tag	ccg	tac	0.346	0.215	0.708	0.681	0.297	0.754	3.095	2.969	0.16
		acggatgtaacaaatactgaacatcatcaacccagtaataatgatttgaacaccactgagaagcgtgcagcttagaggcatccagaaaagtatcagggtagttctgtttcaaacttgcatgtggagccatgtggcacaaatactcat	BRCA1	BRCA1_ENAX	tag	agg	gct	0.298	0.193	0.201	0.339	0.213	0.759	0.509	0.559	0.172
		acggctgtagcacaaggatctgcatctccaatggatactgaggggtttggtgagctccttcagcaagctgaatagcttgctgctgagactgagggcatctcagagcttccccatgtggaacggaacttacaggagatccagcaggcg	NUP93	NUP93_Q15X	tag	ctt	gaa	0.591	0.649	1.286	1.344	0.751	1.023	4.142	5.039	0.404
		acgggccccaagggtgaccgtggggagactggatccaaaggggagcagggcctccctggagagcgtggcctgtgaggagagcctggaagtgtgccgaatgtggatcggttgctggaaactgctggcatcaaggcatctgccctgcgg	COL7A1	COL7A1_R1933X	tga	gga	ctg	0.208	0.181	0.201	0.341	1.109	1.092	0.696	0.707	0.158
		acgggcttggaagaaaataatcaagaagagcaaagcatggattcaaacttaggtgaagcagcatctgggtgttagagtgaaacaagcgtctctgaagactgctcagggctatcctctcagagtgacattttaaccactcagcagagg	BRCA1	BRCA1_E1077X	tag	agt	tgt	0.258	0.189	0.232	0.623	0.233	0.321	0.557	0.603	0.184
		acggtcgctgactacttgaagttcaaagacctcattttaaggatgcttgattatgaccccaaaactcgaatttaaccttattatgctctgcagcacagtttcttcaagaaaacagctgatgaaggtacaaatacaagtaatagtgta	DYRK1A	DYRK1A_Q460X	taa	cct	att	0.484	0.895	0.504	1.246	1.307	0.253	0.661	0.731	0.164
		acggtggaggtcaagcccgggatgaagtcacggtttgtggattctggggaaatgtctgaatctttcccatattgaaccaaagctctgtttgcttttgaggaaattgacggcgtggatgtctgcttttttggaatgcacgtccaagaa	CREBBP	CREBBP_R1392X	tga	acc	tat	0.437	0.328	0.641	0.979	2.006	3.683	3.146	2.741	0.249
		acggtgggtcagcttcgagcacagctccaaggagtcctggccaaaaacccacagctgcggcacttaagtccttagcagcagcagcagctacaggcactcctcatgcagcggcagctgcagcagagtcaggcagtacgccagacccca	KMT2B	KMT2B_Q4217X	tag	cag	cct	0.4	0.672	0.507	0.618	0.226	0.428	0.945	0.54	0.272
		acgtaccggaaactgccatggaaggacctgcaccctgaccagatgctcatggaggccttcttcaaagtggaatgaggaagccccaagagctgtttcttatttttggggtctgtactctgtgaagtcaactgggttagtgtgctctct	EPG5	EPG5_R2078X	tga	gga	gaa	NA	>1.2	1.267	NA	1.727	1.84	NA	NA	NA
		acgttagaatttttggaagagtgtatttctggatttagcaaatctagtattgaattgaaacacctttgtttgtaatacatgactccatggctgtcaaatctagttcgtttttgcaagcataatgatgatgccaaacgacaaagagtt	NF1	NF1_E1947X	taa	tac	ttg	0.336	0.173	NA	0.328	1.848	0.54	0.587	0.673	0.177
		acgttcactcgggcgcagctagatgtgctggaagcactgtttgccaagacccggtacccagacatcttcatgtgagaggaggtggcactgaaaatcaacttgcccgagtcgagggtgcaggtatggtttaagaatcgaagagctaag	OTX2	OTX2_R76X	tga	gag	atg	0.328	0.2	0.396	0.601	1.749	2.39	0.964	1.047	0.183
		acgttgcctgtgtttatggagcagttctccgtccccatcaccatggggggatattcaaatgcttccccagtataggtcaaaactgcttacaagtgtgcatgtgtcttacgagataccataaatccatacctactgcggagaatgaag	ERCC6	ERCC6_Q723X	tag	gtc	gta	0.348	0.249	0.615	0.486	0.368	0.566	0.976	0.782	0.184
		actaaaatgcatggtgattatactcttacactaaggaaagggggaaataacaaattaatcaaaatatttcattgagatgggaaatatggcttctctgacccattaaccttcagttctgtggttgaattaataaaccactaccggaat	PIK3R1	PIK3R1_R386X	tga	gat	cat	0.25	0.28	0.284	0.462	1.232	1.118	1.019	0.918	0.166
		actaaagatcagatcctgacttcaagaatcaatgcagtagaaagagacttgttagagccttctcccgcagactaactcgggaatggccacaggaggacagaaagtgaaatgtcagccaggatcgctaaaatgtccttgagtcccagc	ANKLE2	ANKLE2_Q720X	taa	ctc	gac	0.351	0.196	0.385	0.545	2.095	1.127	3.347	2.25	0.167
		actaaagcagatgctgcggaattttggagaaaagcttttggggaaaagacaatagtcccttggaagagcttttgacaggctctacatgaagtgcatcccatcagttctgggctggaggccatggctctgaaatccactattgatctg	CBL	CBL_R206X	tga	cag	ttt	0.533	0.495	0.525	2.715	1.948	3.571	4.409	3.173	0.198
		actaaggctttactcatcagtcttaagtatggttgttttatgtggcaattgggagatactgatacttgtttttagatccatagcatggaaaataaaatgagctttatagtacatacaaaacaggctggtctcgtggtaaaactgtta	KRIT1	KRIT1_Q698X	tag	atc	ttt	0.575	0.204	0.296	0.534	0.293	0.994	0.488	0.535	0.204
		actaatcaggctttcctggagctactcaatacattgatagacgtcaccacgagggatctgagttccacggaatgagtgaaatacgagactctgattactattcatgtgcaccaaagggatatctttgatgacctgtgtcatatgcat	DNAH5	DNAH5_R1883X	tga	gtg	gaa	0.387	0.188	0.356	0.79	2.459	3.318	2.298	1.631	0.18
		actaattcaacaaacactgtcatggaccaaaaaaatttgaagatgtcaactcctggccaaatgaaagcccaataaattgaaagaacccctccaacaaactttaaaaggacattagaagagtccaattctggccccctgatgaagaag	PPM1D	PPM1D_E525X	taa	att	caa	0.328	0.228	0.384	0.227	1.937	0.606	2.105	2.215	0.176
		actacaggcagaccaaccaaagtctttgttccaccttttaaaactaaatcacattttcacagagttgaacagtgagttaggaatattaacttggaggaaaacagacaaaagcaaaacattgatggacatggctctgatgatagtaaaaat	BRCA2	BRCA2_C2422X	tga	gtt	cag	0.248	0.168	NA	0.521	1.67	1.54	1.639	0.644	0.531
		actaccacctggactggaagtaggactgcaccatacacacctaatttgcctcaccaccaaaacggccatctttagcaccacccgcctatgccgccccatcccggacattactggcctgttcacaatgagcttgcattccagcctccc	SMAD4	SMAD4_Q289X	tag	cac	ctt	0.339	0.208	0.27	1.33	0.257	0.618	0.541	0.453	0.169
		actactattttaaagaatgttaacaatatgagaatatttggagaagctgctgaaaaaaatttatatctctcttagttgattatattggatacactggaaaaatgtcttgctgggcaaccaaaggacacaatgagattagatgaaacg	NF1	NF1_Q83X	tag	ttg	tct	0.317	0.21	0.444	0.498	0.591	0.457	0.815	0.5	0.228
		actagagcaaaagtcttaaggagcatatatgaattcctcagtgcagaaaaaagggaatttcgttttcagttgtgaggggttgcttttgtgatggtagaagatggttggaaacttctgaagcctgaggaggtagtcataaacctagaa	SACS	SACS_R3792X	tga	ggg	ttg	0.358	0.167	0.432	0.497	1.585	1.443	0.811	0.648	0.179
		actagattgtctccactttgttgtgagaacatggcccagagtggagcaatttctaaaatatttgttttgatctgaagttgtaatcgcagtattccttgtatggaagtcatcagatatgctgtgcaagtcttgcttaatgtatctaag	ASPM	ASPM_R3304X	tga	agt	atc	0.383	0.2	0.397	0.472	1.525	3.195	1.12	1.162	0.168
		actagtagtgcagatacccaaaaagtggccattattgaacttacagatgggtggtatgctgttaaggcccagtaagatcctcccctcttagctgtcttaaagaatggcagactgacagttggtcagaagattattcttcatggagcagat	BRCA2	BRCA2_L2732X	taa	gat	cag	0.349	0.173	0.228	0.239	1.504	0.606	0.583	0.51	0.163
		actagtagtgcagatacccaaaaagtggccattattgaacttacagatgggtggtatgctgttaaggcccagtgagatcctcccctcttagctgtcttaaagaatggcagactgacagttggtcagaagattattcttcatggagcagat	BRCA2	BRCA2_L2732X	tga	gat	cag	0.265	0.203	0.365	0.367	1.85	2.521	1.45	1.302	0.17
		actagtttagcttgtgttgaaattgtaaataccttggcattagataatcaaaagaaactgagcaagcctcagtaaattaatactgtatctgcacatttacagagtagtgtagttgtttctgattgtaaaaatagtcatataacccctcat	BRCA2	BRCA2_S1064X	taa	att	cag	0.352	0.172	0.245	0.257	0.86	0.161	0.791	0.28	0.204
		actagtttagcttgtgttgaaattgtaaataccttggcattagataatcaaaagaaactgagcaagcctcagtgaattaatactgtatctgcacatttacagagtagtgtagttgtttctgattgtaaaaatagtcatataacccctcat	BRCA2	BRCA2_S1064X	tga	att	cag	0.394	0.213	0.72	0.754	1.525	2.603	1.426	1.552	0.183
		actatacaggcccatttgctgaatgtgtttgacaacattaaatctgtcaagttccacgaaaagatctatgattgaattctgtcaatttcctctcaagagggtgagacgattgaattggataaacctgtcatggcagagggcaatgtg	DNAH5	DNAH5_R1761X	tga	att	gat	0.287	0.324	0.604	1.133	2.441	4.587	4.173	3.646	0.175
		actatgtggaatttggctggtgtaccaaatgtattcccaagttctggtgactttactcagacagctgtgttttgaacttatgggacatggtgggatcagtgtcctagtgcttccttgccattcaagaggacgccacctaattttcag	FBXL4	FBXL4_R98X	tga	act	ttt	0.303	0.297	0.782	1.378	0.873	4.368	3.606	3.824	0.178
		actattgatatattttttgcgcaaacgtggtatgacagacgtttgaaatttaacagcaccattaaagtcctctgattgaacagcaacatggtggggaaaatctggattccagacactttcttcagaaattccaaaaaagctgatgca	GABRG2	GABRG2_R136X	tga	ttg	ctc	0.5	0.274	0.321	1.598	1.753	2.922	0.821	0.632	0.173
		actcagcagagggataccatgcaacataacctgataaagctccagcaggaaatggctgaactagaagctgtgtgagaacagcatgggagccagccttctaacagctacccttccatcataagtgactcttctgcccttgaggacctgcat	BRCA1	BRCA1_L1122X	tga	gaa	gtg	0.34	0.177	0.246	0.363	1.563	1.567	0.837	0.586	0.168
		actcagtttagaaaaccaagctacatattgcagaagagtacatttgaagtgcctgaaaaccagatgactatctaaaagaccacttctgaggaatgcagagatgctgatcttcatgtcataatgaatgccccatcgattggtcaggtagat	BRCA2	BRCA2_L1152X	taa	aag	atc	0.267	0.218	0.311	0.307	1.613	0.643	1.634	1.267	0.17
		actcagtttagaaaaccaagctacatattgcagaagagtacatttgaagtgcctgaaaaccagatgactatctgaaagaccacttctgaggaatgcagagatgctgatcttcatgtcataatgaatgccccatcgattggtcaggtagat	BRCA2	BRCA2_L1152X	tga	aag	atc	0.252	0.191	0.58	0.502	1.649	3.716	2.618	2.577	0.182
		actcatgataaggatgatatgtcgcgaactttgctagctatgtctagctcccaagacagctgtatatccatgtgacagtctggatgtcttcctctcctcatccagcttttacatggcaatgacaaagactctgtattgttgggaaat	APC	APC_R348X	tga	cag	atg	0.635	0.257	1.073	1.683	1.949	3.488	2.579	3.104	0.196
		actccaagatcaagaatcttagtatcaattggtgaatcattcgggacttctgagaagttccagaaaataaattagatggtatgtaacagcgaccgtgtgctcaaaagaagtgctgaaggaagcaaccctcctaaaccactgaaaaaa	RB1	RB1_Q850X	tag	atg	aat	0.275	0.256	1.165	0.61	0.239	0.247	0.715	0.56	0.173
		actccaatatgtttttcaagatgtagttcattatcatctttgtcatcagctgaagatgaaataggatgtaattagacgacacaggaagcagattctgctaataccctgcaaatagcagaaataaaagaaaagattggaactaggtca	APC	APC_Q1291X	tag	acg	aat	0.406	0.227	0.575	0.404	0.286	0.266	0.989	0.789	0.172
		actccacaagaagccccacaagaggttcagccaccagtagccaaatcccttcccagttctttgctgctctcctagaacccacccaaaaaggcaaatggtattataactcagtactgtttatacatggatgggaggctgatctattcagat	USH2A	USH2A_W2075X	tag	aac	tcc	0.439	0.226	0.387	0.472	0.298	0.854	0.965	0.827	0.184
		actccacgacctgttgtagattcttattcccaatcttcaggaacagctaggtccaatacagacccttactcttaacctcctggaactccccggcctactactgttgacccatatagtcagcagccccaaaccccaagaccatctaca	KMT2C	KMT2C_Q2161X	taa	cct	tct	0.28	0.211	0.229	0.82	1.35	0.504	0.683	0.66	0.189
		actccagttaggactgttatgaacactatccaacaattaatgatgattttaaattcagcaagtgatcaaccttaagaaaatctgatttcctattttaacaactgcacagtgaatccaaaagaaagtatactgaaaagagtgaaggataat	RB1	RB1_S397X	taa	gaa	cct	0.391	0.25	0.2	0.281	0.611	0.597	0.231	0.19	0.156
		actccagttaggactgttatgaacactatccaacaattaatgatgattttaaattcagcaagtgatcaaccttgagaaaatctgatttcctattttaacaactgcacagtgaatccaaaagaaagtatactgaaaagagtgaaggataat	RB1	RB1_S397X	tga	gaa	cct	0.523	0.214	0.643	0.608	2.953	1.554	0.257	0.311	0.192
		actccatgtattccttgttccttggaggggcatcctttggttttgccatcaagattgatccaccccgaaggatgagttgcaaagttatttgatattaaagatgggagattcccttatggttctactcaggattatctcaatcctatt	SACS	SACS_R2119X	tga	gtt	gga	0.349	0.213	0.452	1.014	1.674	2.559	1.012	1.088	0.177
		actcccctggaagagatttttctgaaggtcacggaggattctgattcaggacctctgtttgcgggtggcgcttagcagaaaagagaaaacgtcaacccccgacacccctgcttgggtcccagagagaaggctggacagacaccccag	ABCA4	ABCA4_Q1291X	tag	cag	gct	0.341	0.257	0.329	1.543	0.34	0.199	1.191	1.235	0.162
		actccttgtgagatgtgtcctgctgtgaacacatccgagtacaaaattctttgtcctggaggggaaggtttctgaccaaatcctatcaccgttatattggaagatattgatgagtgccaggagctaccagggctgtgccaaggagga	FBN1	FBN1_R1596X	tga	cca	ttc	0.391	0.396	0.763	2.534	2.319	4.491	3.558	2.798	0.187
		actcgagctcagagggtacgagctgctatgttccctgagacattagatgagggcatgcagatcccatctacatagtttgatgctgctcatcccactaatgtccagcgtttggctgaaccatcacagatgctgaaacatgcagttgta	CTNNB1	CTNNB1_Q113X	tag	ttt	aca	0.348	0.193	0.316	0.43	0.318	1.067	0.949	0.721	0.189
		actcgcagcaccaccacaccaccccgctgcagtcctgccagggagcgagttcccaggccagcacctaggccttgacccactccagcttcagctccggctgcaattcctgcccttgttcctgtcccagtttctgccccagtacccatt	SRCAP	SRCAP_R2267X	tga	ccc	cct	0.329	0.316	0.532	3.201	1.953	3.308	1.669	1.242	0.177
		actcggcttctacgaaagcaggctgaggaggtcaatactgagtgggaaaaattgaacctgcactccgctgactgacagagaaaaatagatgagacccttgaaagactccgggaacttcaagaggccacggatgagctggacctcaagctt	DMD	DMD_W2925X	tga	cag	gac	0.741	0.568	0.926	2.732	2.515	4.014	4.182	>6.3	0.231
		actcgtacagactcaagggaggatgagatttctcctcctccacccaacccagtggttaaaggtaggaggcgatgaggtgctatcagcgctgaggtctacacggaggaagatgcggcatcctatgttagaaaggttataccaaaagat	PRKAR1A	PRKAR1A_R97X	tga	ggt	cga	0.251	0.188	0.291	0.485	0.813	1.184	0.439	0.325	0.198
		actctaaaacaagcatttgctgattgcacagtaattctctgtgaacacaggatagaagcaatgctggaatgctaacaatttttggtcatagaagagaacaaagtgcggcagtacgattccatccagaaactgctgaacgagaggagc	CFTR	CFTR_Q1411X	taa	caa	tgc	0.291	0.188	0.604	0.414	1.747	0.904	1.649	1.586	0.165
		actctgcaaattatcagaagagaatgtctcacaaataaaccaagatatgctggtacatctgagtcacacaagtagtgtacagcactggaacttcttgagcaggagcatacccagggcttcataatcaccttctgttcagcactagat	RAD51C	RAD51C_KNAX	tag	tgt	aag	0.329	0.205	0.313	0.413	0.311	0.528	0.906	0.842	0.176
		actcttattcccaatgccagtaatgaagctattcagctcatgaccgaaatgttgaattgggatccaaagaaatgaccgacagcaagccaggcattgaaacacccatattttcaagttggtcaggtattaggcccttcgtcaaatcat	MAK	MAK_R272X	tga	ccg	aaa	0.383	0.241	0.79	1.88	2.021	>4.5	2.875	2.569	0.186
		actcttattttaactcctacttccaaggatgttctgtcaaacctagtcatgatttctagaggcaaagaatcataaaaaatgtcagacaagctcaaaggtaacaattatgaatctgatgttgaattaaccaaaaatattcccatggaaaat	BRCA2	BRCA2_Y792X	taa	aaa	tca	0.436	0.166	0.463	0.406	1.402	0.841	2.556	0.507	0.277
		actcttattttaactcctacttccaaggatgttctgtcaaacctagtcatgatttctagaggcaaagaatcatagaaaatgtcagacaagctcaaaggtaacaattatgaatctgatgttgaattaaccaaaaatattcccatggaaaat	BRCA2	BRCA2_Y792X	tag	aaa	tca	0.586	0.179	1.298	0.51	0.301	0.166	1.733	1.718	0.175
		actgaaaccaccctgtaccggatactgcagagacggttcctcgcagttcaatcagtcatctctggcagattctgatgccccacaaaatgtgaagtggagcggtttacagcaaccagctttggtcacccctatgttccaagctgccgc	TG	TG_R296X	tga	tgc	ttc	0.357	0.252	0.503	1.859	2.185	3.835	2.296	1.42	0.171
		actgaaagcagctctacaaaggaggacttgctgcgtttaaagaaacaaatgagagtattttgtcagatatgttaacattacctgaccaacgtgaatactactgttaaggaacaggccttcactattctgtgtgatattttgatgatc	STAG2	STAG2_Q773X	taa	cat	tgt	0.392	0.25	0.28	0.981	1.775	0.25	0.839	0.895	0.18
		actgaaataaattctgcattggtgctaaaagtttcttggatcacatttttattagctaaaggggaagtattataaatggaagatgatctggtgatttcatttcagttaatgctatgtgtccttgactattttattaaactctcacct	RB1	RB1_Q207X	taa	atg	tta	0.584	0.259	0.771	0.506	1.836	0.926	1.184	1.292	0.383
		actgaacaagaagtggagagttcatctgtaaaattaaatatttcttcaaaagacaacagaggaggtattaaataaaaaactacagctaaagtaacaaaagaattatatgttaaactcactcctgtttccctttctaattccccaattaat	ATRX	ATRX_SNAX	taa	aaa	aaa	0.275	0.225	NA	NA	NA	NA	1.962	1.871	0.648
		actgaacaagaagtggagagttcatctgtaaaattaaatatttcttcaaaagacaacagaggaggtattaaatgaaaaactacagctaaagtaacaaaagaattatatgttaaactcactcctgtttccctttctaattccccaattaat	ATRX	ATRX_SNAX	tga	aaa	aaa	0.5	0.184	2.105	0.232	1.832	>4.5	>5.5	1.88	0.277
		actgaacttcacagctggattactcgctcagaagctgtgttgcagagtcctgaatttgcaatctttcggaagtaaggcaacttctcagacttaaaagaaaaagtcaatgccatagagcgagaaaaagctgagaagttcagaaaactg	DMD	DMD_E753X	taa	ggc	aag	0.346	0.172	0.183	0.2	1.317	2.472	0.587	0.948	0.159
		actgaagaggagagcgatatcactttcggtgacttctccgcctcggagtgggaaaccattagtaattcatcttgactaggccgtgcgggggcctatattttctcatccgacgtcggtccagggcacctgcaacagaaatcagtgaggcat	Mayaro	Mayaro_no_WTNAX	tga	cta	tct	>1.5	>1.2	2.451	>3.2	2.145	>4.5	6.196	5.652	0.966
		actgaagataatgacttgtctaggaaggcagttgcccaagcacctggtagaagatacacaggaaaaagaaaataagcctgcaccccagcatcagatcattgtgaaccacttttgccaacttctagcctgtcgattgttaacaggtccaat	PALB2	PALB2_S518X	taa	gcc	aaa	0.276	0.185	0.206	0.223	1.566	1.049	0.321	0.35	0.161
		actgaagataatgacttgtctaggaaggcagttgcccaagcacctggtagaagatacacaggaaaaagaaaatgagcctgcaccccagcatcagatcattgtgaaccacttttgccaacttctagcctgtcgattgttaacaggtccaat	PALB2	PALB2_S518X	tga	gcc	aaa	0.298	0.194	0.313	0.583	1.827	2.89	1.134	0.803	0.164
		actgaagctgacaaccgaagtttcatcttctatgagaacctgctgttaggggttccacgaatacggcaactctgagtcagaaatggatcctgctctatcccccaggacttgagagatgaaattaaagagtgctatgatgtctactct	PKD2	PKD2_R325X	tga	gtc	ctc	0.36	0.195	0.317	1.634	1.918	3.199	1.286	1.058	0.185
		actgaagtacaagagcagatgaatctcctaaattcaagatgggaatgcctcagggtagctagcatggaaaaataaagcaatttacatagagttttaatggatctccagaatcagaaactgaaagagttgaatgactggctaacaaaa	DMD	DMD_Q442X	taa	agc	aaa	0.409	0.172	0.258	0.594	2.016	0.475	1.023	1.201	0.173
		actgactggggaactcccgccaagatcaagaaagggggcctgaatggtgtggacatctactcgctggtgacttaaaacattcagtggcccaatggcatcaccctagatctcctcagtggccgcctctactgggttgactccaaactt	LDLR	LDLR_E642X	taa	aac	act	0.288	0.194	0.434	0.329	1.055	0.722	0.901	0.829	0.172
		actgagagtgtagggatgccacccctggggaatcctattggtgccaacattgcttccccttcagagcccaaataggccaatcggaagaaactggcagatatgattgcatccaggcagcagcaacaacagcagcagcaacagcaacaa	ZFHX3	ZFHX3_E1709X	tag	gcc	aaa	0.304	0.212	0.412	0.647	0.265	1.112	0.859	0.791	0.156
		actgagcacacaggtgaactccagaaagaagaagctatggccgcagtgattctggagagcatctttctgaagtgatcccaacagaaaaagaaaacatcacctctaaacttcaagaagcgcctgtttctcttgaccgtgcacaaactc	BTK	BTK_R13X	tga	tcc	aag	0.268	0.264	0.356	0.965	2.085	2.263	1.233	0.885	0.199
		actgagctgaaaaagaacttcaaccggcacctgcatttcacactcgtaaaggaccgcaatgtggccaccccatgagactactactttgctctggcccataccgtgcgcgaccacctcgtggggcgctggatccgcacgcagcagcac	PYGM	PYGM_R50X	tga	gac	cca	0.303	0.184	0.23	0.325	1.384	2.146	1.041	0.749	0.161
		actgatactgctgggtataatgcaatggaagaaagtgtgagcagggagaagccagaattgacagcttcaacataaagggtcaacaaaagaatgtccatggtggtgtctggcctgaccccagaagaatttatgctcgtgtacaagttt	BRCA1	BRCA1_E1348X	taa	agg	aca	0.295	0.236	0.298	0.233	1.208	0.844	0.919	1.184	0.17
		actgattcccagctccaggatgatgccagtggacaaaatgagagtgaaatgtttgatgtaccactcacctcctgaactataagcaatgaagagtccctgacgtgtaacacagagcccccaaaggaagggggagaggccagaccctgtgat	EPG5	EPG5_L88X	tga	act	tcc	0.372	0.227	0.669	1.194	1.772	4.532	3.781	2.474	0.166
		actgccatggaggagccgcagtcagatcctagcgtcgagccccctctgagtcaggaaacattttcagacctatagaaactacttcctgaaaacaacgttctgtcccccttgccgtcccaagcaatggatgatttgatgctgtccccggat	TP53	TP53_W23X	tag	aaa	cta	0.513	0.22	0.534	0.899	0.341	1.167	2.748	2.281	0.171
		actgccatggaggagccgcagtcagatcctagcgtcgagccccctctgagtcaggaaacattttcagacctatgaaaactacttcctgaaaacaacgttctgtcccccttgccgtcccaagcaatggatgatttgatgctgtccccggat	TP53	TP53_W23X	tga	aaa	cta	0.551	0.369	0.913	2.01	1.826	4.269	4.847	3.773	0.178
		actgccggaattattaatgaacaagaacatgatgttattaaacagaagacacagacgtctttacaagcaagataactgattgatacgattttagtaaaaggaaatattgcagccactgtattcagaaactctctgcaagaagctgaa	BIRC3	BIRC3_E494X	taa	ctg	aga	0.359	0.173	0.19	0.486	1.385	0.745	0.376	0.416	0.178
		actgcctgcagtctgatgaagatagcaaatgatattcgatttttgggttctggtcctcggtcaggtctgggataattgatcttgcctgaaaatgaaccaggaagcagtatcatgccaggcaaggtgaaccctactcagtgtgaagca	FH	FH_E355X	taa	ttg	gga	0.338	0.223	0.222	0.428	1.99	1.198	0.681	0.407	0.219
		actgcctggttcttaaaagaggtgacagatcatgcagatggtaaatatgtcgttgcccaattccatgaatggtaggctggaattggactgatcctttctcgagccaggaaacttcctattgccacaatatttacaacccacgctaca	GYS2	GYS2_Q183X	tag	gct	tgg	0.32	0.191	0.312	0.422	0.352	0.617	0.958	0.761	0.187
		actgctctacttagactcaatagcagcaccattaagtatctagactttgtctttgctgtgaaaaatgaaaactgattttatctgaaggaagtgaacatcagcatgtatttggttaatggctccgttttcagcattgcaaataacaat	LAMP2	LAMP2_R293X	tga	ttt	aac	0.401	0.186	0.446	1.355	1.773	2.663	1.191	0.784	0.232
		actgctgtggttatcacaggggtacaaccagaacacatacagtacttgaaaaattatttccacctttggacatgacagttagcgcatatttatcactactatattcatggcccaaaaggaaatgaaatacgaacatcaaaagaagtt	SMCHD1	SMCHD1_R344X	tga	cag	aca	0.413	0.301	0.979	2.504	1.377	3.494	2.62	2.546	0.265
		actggagaaaagacatctatcacacttgatgttgggcctgagtcctttaaccctggagatggcccaggaggataacctatacaaagaacagatgacacccaagaacattttccccacagggtcagtgaccctagtggtgagcaaaagcat	PALB2	PALB2_L116X	taa	cct	gga	0.268	0.196	0.247	0.531	1.61	0.503	0.553	0.717	0.174
		actggagcagctacttttgctgatatgcagcaaaggagaaagtaccagcggaaacaaggatttcagggagaatagcttgatggagcacaagactacatgtcaggcctagatgatatgacagactccgactcctgtctgtctcgcaaaaat	ZEB2	ZEB2_L965X	tag	ctt	gaa	0.257	0.264	1.047	0.736	0.42	0.608	3.356	2.162	0.185
		actggagctactgccattgcggaaattcagtttgcagattatattttccctgcatttgatcagattgttaattaagctgccaagtatcgctatcgctctggggatctttttaactgtggaagcctcactatccggtccccttggggc	BCKDHB	BCKDHB_E163X	taa	gct	aat	0.322	0.197	0.203	0.377	1.643	0.646	0.571	0.487	0.175
		actggccacctgaggacgcactccgttggtaaacctcacaaatgtggatattgtggccgaagctataaacagtgaagctctttagaggaacataaagagcgctgccacaactacttggaaagcatgggccttccgggcacactgtac	IKZF1	IKZF1_R213X	tga	agc	cag	0.42	0.216	0.337	0.398	1.836	1.532	1.579	1.226	0.177
		actggctctcagtctctggctgccttgctgaataagtgtaaaacccctcaaggacaaagacttgttaaccagtagattaagcagcctctcatggataagaacagaatagaggagagattgaatttagtggaagcttttgtagaagatgat	MSH2	MSH2_W345X	tag	att	cag	0.536	0.231	0.669	0.524	0.498	0.425	1.283	1.247	0.235
		actggctctcagtctctggctgccttgctgaataagtgtaaaacccctcaaggacaaagacttgttaaccagtgaattaagcagcctctcatggataagaacagaatagaggagagattgaatttagtggaagcttttgtagaagatgct	MSH2	MSH2_W345X	tga	att	cag	0.543	0.191	0.488	0.396	2.112	3.362	2.208	3.075	0.184
		actggcttctccctgcctttgcctgagttaccctgccaatttcccagctctcagagtgcccatggggctttgtagacaggctccagatgtaagacatctgtggctggagccacagagaaagctgtggctgagaagtttccctctatg	AMER1	AMER1_E138X	tag	aca	ttg	0.308	0.19	0.282	0.26	0.256	0.296	0.935	0.7	0.171
		actggtgctaagggagagcctggccctgttggtgttcaaggaccccctggccctgctggagaggaaggaaagtgaggagctcgaggtgaacccggacccactggcctgcccggaccccctggcgagcgtggtggacctggtagccgt	COL1A1	COL1A1_R469X	tga	gga	aag	0.329	0.229	0.422	0.357	2.122	2.298	1.118	1.251	0.162
		actgtagatatccagaagaatggtgttaaatttaccaacagcaaattgacttctttaaatgaagagtatacctaaaataaaacagaatatgaagaagcccaggatgccattgttaaagaaattgtcaatatttcttcaggctatgta	MSH2	MSH2_K565X	taa	aat	acc	0.503	0.777	0.18	0.366	0.764	0.164	0.711	0.505	0.16
		actgtcattcaaagtaaagctccaattccttgtgaagttgttaaggctacagttatccagaattccataccctagacaggagttcctgttagtattgctgttggaggaggacctccacagagttctgttgttcagaatcatagtaca	ARID2	ARID2_Q725X	tag	aca	ccc	0.383	0.166	0.245	0.285	0.308	0.653	0.574	0.413	0.17
		actgtccttcgggctggtgacagggaagacatcactgagcctgccatctgtgctcttcgtcatctgaccagctgacaccaagaagcagagatggcccagaatgcagttcgccttcactatggactaccagttgtggttaagctctta	CTNNB1	CTNNB1_R474X	tga	cac	agc	>1.5	0.762	1.087	>3.2	2.061	3.851	2.867	2.116	0.301
		actgtgacggcttctgcctccgtgactgtcgccgtgcacccgccgcctgtccctgggcctgggcggaacccctgagggggactctgcccaggctaccctgagactgaccacggcctgtttgaggacccccacgtgcctttccacgtc	PTCH1	PTCH1_R1394X	tga	ggg	ccc	0.278	0.194	0.347	0.589	1.399	1.941	0.974	0.916	0.182
		actgtgcatcgtgactggcttttgtatattattcatgggttctgtgggcagtcaaagctgttgatctatggatgaccagtgtatgtcactctaatagctagaagatccagtaaatttgctggcacccgttttcttaaaagaggtgca	FIG4	FIG4_R265X	tga	cca	gga	0.449	0.35	0.678	2.872	1.954	3.976	3.064	2.278	0.172
		actgtgcgtaaaccagatgaaactggaaaatcagtattgggaaacaaaagcaatagagaagaagctgtattatagcggaaaacggcagccagcgccccgccgccccccagcgaggaggctgtgtccagcagctctgaggatgactct	FIG4	FIG4_Q738X	tag	cgg	tta	0.375	0.226	0.626	1.165	0.447	0.355	2.644	2.446	0.173
		actgtggattattccaaaacagtagttaaagaaccagttgatacgagggtttcttgctgcaaaaccaaagattaagacatatactgtactttgaacgatagcaacccttctttgtgtaactctgaagctgaaaatattgagccttcagat	SETD2	SETD2_S791X	taa	gac	gat	0.31	0.196	0.297	0.448	1.843	0.657	1.305	1.789	0.173
		actgtggattattccaaaacagtagttaaagaaccagttgatacgagggtttcttgctgcaaaaccaaagattgagacatatactgtactttgaacgatagcaacccttctttgtgtaactctgaagctgaaaatattgagccttcagat	SETD2	SETD2_S791X	tga	gac	gat	0.412	0.318	0.456	1.195	2.094	3.097	2.164	1.735	0.159
		actgtggattctgaaattaggaaaaggttggatgttgatataactgaacttcacagctggattactcgctcataagctgtgttgcagagtcctgaatttgcaatctttcggaaggaaggcaacttctcagacttaaaagaaaaagtc	DMD	DMD_E739X	taa	gct	tca	0.461	0.206	0.866	0.284	0.986	0.188	0.834	0.543	0.179
		acttacgagcgcactttgatgatggaacaaaggtcccagatgctccggcacatgcggctatccaaaacagagtgagacagagaggcacaattggtgaaagaccgaaactcaatgctacgattgaccagcattggctctgatgaggac	SLC12A6	SLC12A6_RNAX	tga	gac	gag	0.307	0.208	0.497	0.42	1.94	2.671	1.76	1.501	0.175
		acttatttaagtaacagtagcatgtctaacagctattcctaccattctgatgaggtatataatgattcaggataactctcaaaaaataaacttgattctggtattgagccagtattgaagaatgttgaagatcaaaaaaacactagtttt	BRCA2	BRCA2_Y1762X	taa	ctc	gga	0.29	0.181	0.603	0.415	3.715	1.092	1.018	1.283	0.175
		acttatttaagtaacagtagcatgtctaacagctattcctaccattctgatgaggtatataatgattcaggatagctctcaaaaaataaacttgattctggtattgagccagtattgaagaatgttgaagatcaaaaaaacactagtttt	BRCA2	BRCA2_Y1762X	tag	ctc	gga	0.7	0.187	0.838	1.761	0.251	0.984	1.783	2.714	0.423
		acttcacttctaatggtgattatgggagaactggagccttcagagggtaaaattaagcacagtggaagaatttaattctgttctcagttttcctggattatgcctggcaccattaaagaaaatatcatctttggtgtttcctatgatgat	CFTR	CFTR_S489X	taa	ttc	att	0.526	0.219	0.187	0.353	1.367	0.789	0.346	0.366	0.177
		acttcagagtctgattccattgggttgacaccaggagagaaaagtgaattggccctctctgctctaggtggttgagtcttctacctcaaaaaatgccttattgatcaggagcttttatcaatggctaattttgaagaatatattcccttt	MSH6	MSH6_C687X	tga	gtc	ggt	0.319	0.196	0.312	0.577	1.323	1.374	0.761	0.745	0.175
		acttcagcagcccaaggctggaaggaaagactctcagaaggtgagtttacacctgagatgcaggtgagaatttgacaagagattgagaaggagaaaaaagtggagccatggaaagaacaattctttgaaagctactatgggcagagt	ASXL2	ASXL2_R357X	tga	caa	att	1.047	0.628	0.714	2.586	2.092	3.967	2.545	2.096	0.241
		acttctacctacgatggatttgggttagcatgggctatatcagaatacattgcaacaaagattggtgctttttgaatgtttgcaacccattttcatgaacttactgccttggccaatcagataccaactgttaataatctacatgtcact	MSH2	MSH2_C778X	tga	atg	ttt	0.348	0.417	0.468	1.546	1.887	3.102	2.105	1.482	0.181
		acttctccaggaccacggactgcaccagccgcgaaacctgagaaggcctcagctggcacccgggttcctgtgtaggagaagacgaacctggcggcctatgtgcccctgctgacccagggctgggcggagatcctggtccggaggccc	TSC2	TSC2_Q1178X	tag	gag	gtg	0.364	0.198	0.424	0.412	0.255	0.503	1.478	0.989	0.17
		acttctctgcacctctggaaccgcagcagttacagactgcacagcaatgccagtgagtcccttggaaaaggctaatctgatggagggtgctacgagcaactttttgtctctcctgaggtgtttgtgactctgggtgtcatcagcttgttt	MC4R	MC4R_Y35X	taa	tct	ggc	0.308	0.192	0.202	0.312	1.822	0.498	0.612	0.492	0.166
		acttgcaaagtttcttctattaaccaagaaacaatacagacttattgtgtagaagatactccaatatgtttttgaagatgtagttcattatcatctttgtcatcagctgaagatgaaataggatgtaatcagacgacacaggaagcagat	APC	APC_S1272X	tga	aga	ttt	0.356	0.223	0.319	0.659	1.662	3.571	1.402	0.988	0.162
		acttgggagtggatatatggcaaaactccaaagtttagtataaatacttcctttcatgtgttatatgaacagtgacacttggaaattaaagtattcatagacataaagaatggaagaattgaaatttgtaatattgaagcacctgatcat	LIPT1	LIPT1_S292X	tga	cac	cag	0.309	0.594	0.589	1.241	2.012	2.916	2.051	3.1	0.165
		acttgtagtaggccaataagccctcttctggatcaaaacactcctgatttcactaccttttgttcagttggataatggctacaagctattaagatggaaagatataaagataatttcacggcagctggctacaattcccttgaatca	EPHA7	EPHA7_E930X	taa	tgg	gga	0.385	0.198	0.268	0.652	1.78	0.845	0.818	0.897	0.202
		acttgtctccatgatttctttggtgatgatgatgtgtttattgcctgtggtcctgaaaaatttcgctatgcttaggatgatttttctctggatgaaaatgaatgccgagtcatgaagggaaacccatcagccacagctggcccaaag	DCX	DCX_Q342X	tag	gat	gct	0.342	0.194	0.321	0.468	0.281	0.705	1.863	1.526	0.185
		actttaagtttagtggagctctttctagcagatgtggaaggattgtcagttctgcgatcattcagactgctctgagtcttcaagttggcaaaatcctggccaacattgaacatgctgattaagatcattggtaactcagtaggggct	SCN9A	SCN9A_R842X	tga	gtc	ctc	0.363	0.211	0.397	1.015	1.597	2.588	1.314	1.283	0.173
		actttagccatgaatatcatgagtacattgcagtgggctgtaaactccagcatagatgtggatagcttgatgtgatctgtgagccgagtctttaagttcattgacatgccaacagaaggtaaacctaccaagtcaaccaaaccatac	CFTR	CFTR_R1158X	tga	tct	atg	0.289	0.195	0.293	0.393	1.877	1.445	0.564	0.442	0.192
		actttcccagagctgaagttaacaaatgcacctggttcttttactaagtgttcaaataccagtgaacttaaataatttgtcaatcctagccttccaagagaagaaaaagaagagaaactagaaacagttaaagtgtctaataatgct	BRCA1	BRCA1_E720X	taa	ttt	aaa	0.383	0.195	0.301	0.269	2.158	0.889	0.825	0.982	0.183
		actttcctgaagcaggagggctgtgccgacttgctggacttctggtttgcctgcactggcttcaggaagctgtagccctgtgactcgaacgaggagaagaggctgaagctggcgagagccatctaccgaaagtacattcttgataac	AXIN1	AXIN1_E128X	tag	ccc	ctg	0.329	0.183	0.426	0.646	0.312	0.409	1.346	1.336	0.185
		actttgcttgaggctgatccttattcaaaatgggccattcttaatgtaatgggaaaagactttcctgtaaattaagtatttacacaatttcttgctgacaatcatcaccaagttcgcatgttggctgcagagtcaatcaatagattg	ATM	ATM_E1072X	taa	gta	aat	0.311	0.196	0.213	0.388	1.476	0.665	0.538	0.415	0.165
		actttggaggtgtcccccaatgtgtgccacagcaatatctattcacccaaggaaacaatcccagaagaggcatgaagtgatatgcactacagtgtggctgagggcctcaaacctgctgccccctcagcccgaaatgccccctacttc	BCL6	BCL6_R270X	tga	agt	gca	0.347	0.198	0.519	0.743	2.143	3.706	2.961	2.895	0.171
		agaaaacaccacatcactttaactaatctaattactgaagagactactcatgttgttatgaaaacagatgcttagtttgtgtgtgaacggacactgaaatattttctaggaattgcgggaggaaaatgggtagttagctatttctgg	BRCA1	BRCA1_E1398X	tag	ttt	gct	0.333	0.215	0.186	0.436	0.285	0.928	0.273	0.311	0.159
		agaaaacaggggcccgaaacccaaggcagtacagcagaattaattacagggctcgtccaactggtccctcagtaacacatgccagagattgctcaggaagcaatggaggctctgctggttcttcatcagttagatagcattgatttgtat	NF1	NF1_S536X	taa	cac	cag	0.408	0.193	0.461	0.506	1.983	0.506	1.65	1.268	0.183
		agaaaagaaagagaagaagcatcgagtgagcagaaagtctctataattcagctcttcaccaattccagctactgacagcctattctagtggcactgatgctgcatgtggctcagcaattttccggaatcaatggcattttttactac	SLC2A2	SLC2A2_R301X	tga	cag	tac	0.519	0.435	1.076	2.109	2.044	4.439	3.236	3.424	0.198
		agaaaagggcccactggtcttccgggtcccagaggtgaaccggggccacctgcagatgtggatgactgtccctgaatcccaggccttcctggggcgccaggcatgagaggaccagaaggagccatggggctccctggaatgagaggc	COL4A4	COL4A4_R1377X	tga	atc	ccc	0.324	0.199	0.504	0.441	1.802	4.038	2.082	1.493	0.168
		agaaaattttcataccgatctagagttcgtccttgcgtggtttatggtggtgccgatattggtcagcagatttgagacttggaacgtggatgccatttgttagtagccactccaggacgtctagtggatatgatggaaagaggaaag	DDX3X	DDX3X_R311X	tga	gac	att	0.37	0.207	0.29	0.807	1.767	2.404	0.687	0.596	0.176
		agaaaccatcatggatctgctcaggagcagctaagagatggctccagacaccccaggtcccatcaagaagactgagctggtcatgggcactctgcagacagctccagacaatcaggcactcgtcacacacagacttcctctggtgga	FLG	FLG_R2613X	tga	gct	gac	0.287	0.187	0.338	0.54	1.99	2.027	1.318	1.094	0.162
		agaaaccgtgccaaaagacttctacagagtgaacccgaaaatccttccttgcaggaaaccagtctcagtgtctaactctctaaccttggaactgtgagaactctgaggacaaagcagcggatacaacctcaaaagacgtctgtctac	BRCA1	BRCA1_QNAX	taa	ctc	gtc	0.361	0.18	0.386	0.363	2.377	1.806	1.972	2.055	0.164
		agaaacgagttccagtgccaagacgggaaatgcatctcctacaagtgggtctgcgatggcagcgctgagtgctaggatggctctgatgagtcccaggagacgtgcttgtctgtcacctgcaaatccggggacttcagctgtgggggc	LDLR	LDLR_Q137X	tag	gat	tgc	0.352	0.202	0.238	0.379	0.282	0.431	1.501	1.034	0.169
		agaaagacaatgaatgattttgactatttgaaactactaggtaaaggcacttttgggaaagttattttggtttgagagaaggcaagtggaaaatactatgctatgaagattctgaagaaagaagtcattattgcaaaggatgaagtg	AKT3	AKT3_R166X	tga	gag	gtt	0.28	0.287	0.304	1.119	1.663	1.986	0.908	1.07	0.166
		agaaaggtacaattcaaccaaaacacaaatctaagagtaatccaaaaaaatcaagaagaaactacttcaatttaaaaaataactgtcaatccagactctgaagaacttttctcagacaatgagaataattttgtcttccaagtagctaat	BRCA2	BRCA2_S871X	taa	aaa	att	0.492	NA	0.398	NA	1.501	0.295	0.943	0.938	0.165
		agaaaggtacaattcaaccaaaacacaaatctaagagtaatccaaaaaaatcaagaagaaactacttcaatttgaaaaataactgtcaatccagactctgaagaacttttctcagacaatgagaataattttgtcttccaagtagctaat	BRCA2	BRCA2_S871X	tga	aaa	att	0.294	0.266	1.193	1.795	1.9	4.021	1.774	2.774	0.187
		agaaagttcagccttctgcagacacttgcaacgtttcgtggtcaatacagcaattctgtgttcatccgtttgtaggtgtcccctgatgacaaagcatccaatgaacatatcttgaagctggaccaagcaacactctccctggccgtgagt	PHEX	PHEX_Y207X	tag	gtg	ttg	0.382	0.209	0.261	0.41	0.374	1.008	0.635	0.442	0.299
		agaaatcataatttggcattagggcgacagaaaggttatgaagaagaaattattcattttaagaaagaactttgagaaccacaatttcgggatgctgaggaaaagtatagagaaatgatgattgttatgaggacaacagaacttgtg	RAD50	RAD50_R954X	tga	gaa	ctt	0.313	0.199	0.668	1.301	1.304	1.292	1.519	1.442	0.163
		agaaatgcactaaaatgggataaagacaatcttcaaatcttaagggacctttccttactacagattcaaatgtgagatcttgagggttacagggaaacgaggtatcagttacttcagcttcgacctgcgcagagagcatcatggatt	NAA15	NAA15_R128X	tga	gat	atg	0.327	0.197	0.344	0.453	1.53	2.401	1.415	1.101	0.175
		agaaatgcacttagaagaagctctgctgcccatacacattcaaacacttacaatttcactaagtcggaaaattaaaataggacatgttctatgccttatgccaaattagaatacaagagatcttcaaatgatagtttaaatagtgtcaat	APC	APC_S943X	taa	aat	aat	0.252	0.186	0.341	0.606	1.277	0.694	0.802	0.518	0.189
		agaaatgcacttagaagaagctctgctgcccatacacattcaaacacttacaatttcactaagtcggaaaattgaaataggacatgttctatgccttatgccaaattagaatacaagagatcttcaaatgatagtttaaatagtgtcaat	APC	APC_S943X	tga	aat	aat	0.383	0.27	0.962	1.39	1.632	2.381	2.102	1.257	0.17
		agaaatgtactaagtctactgccagaaacattaattggaaatatgtgttctattcacttgttgatattttattgacaaattcttggagatgtgctcctgaaagacaggatgagcttgcaaagtactgatttaattagccatcccatg	NPHP1	NPHP1_RNAX	tga	caa	tat	0.425	0.426	0.616	1.871	1.985	3.437	2.995	3.066	0.184
		agaacagaaacacaaaatgctcttaaggaagaggaagagagacgaaaacgtattgctgagagggagcgtgagtgagaaaaattgagagaggtgatagaaattgaagatgcttcacccaccaagtgtccaataacaaccaagttggtt	ATRX	ATRX_R1514X	tga	gaa	gag	0.271	0.171	0.581	0.324	1.307	1.847	0.519	0.518	0.174
		agaaccatcatcatgtccactcaccacatggacgaggccgacctccttggggaccgcattgccatcattgcctagggaaggctctactgctcaggcaccccactcttcctgaagaactgctttggcacaggcttgtacttaaccttg	ABCA4	ABCA4_Q1135X	tag	gga	gcc	0.439	0.19	0.361	1.131	0.269	0.604	1.852	1.26	0.172
		agaacccctccaacaaactttaaaaggacattagaagagtccaattctggccccctgatgaagaagcatagatgaaatggcttaagtcgaagtagtggtgctcagcctgcaagtctccccacaacctcacagcgaaagaactctgtt	PPM1D	PPM1D_R552X	tga	aat	aga	0.289	0.223	0.521	0.393	1.029	2.653	1.897	1.569	0.164
		agaacgctactggatcctgggaggttcagcaaggtgtctagtccagctcccatggagggtggggaagaagaataagaacttctaggtcctaaactagaagaggaagaagaagaggaagtagttgaaaatgatgaggagatagccttt	ARID1A	ARID1A_E1766X	taa	gaa	gaa	0.296	0.195	0.398	0.31	1.259	0.68	1.235	1.279	0.173
		agaagatcagtatctgtagatatgcctaggcctttaaataactcacaaatgaataatccagttggacttccttagcatttttcaccacagagcttgccagttcagcagcacaacatactgggccaagcatatattgaactgagacat	KMT2C	KMT2C_Q2539X	tag	cat	cct	0.358	0.212	0.216	0.873	0.342	0.619	0.593	0.605	0.176
		agaagcgtcatcaaagcatgccaactagaagaggacatctccaagtttgcagagaaagacaatatagttctttgagaaggtggaatcacactgagtggaggtcaacgagcaagaatttctttagcaagagcagtatacaaagatgct	CFTR	CFTR_G542X	tga	gaa	ctt	0.318	0.194	0.468	0.707	1.49	1.937	1.895	1.541	0.167
		agaagtataggggagccagatagtttgtatggctgtggtggagggaagatgttacaacccattactagactatgaacatatgaacacgaagcaatgtggggcaaagccctagtaacatatgacctcgaaacagcaatcccctcatca	ATM	ATM_R2034X	tga	aca	cta	0.353	0.253	0.574	1.284	1.838	3.667	4.096	3.07	0.169
		agaagtcaactgatagatgaattggcagataaatttaaccggcttcttgaagattttctgcaagagggtgaataacctgatgaagatgatgcatatcaggtattgtcaacattgaagaggatcactgcttttcataatgcccatgac	STAG2	STAG2_E678X	taa	cct	gaa	0.278	0.208	0.324	0.322	1.888	0.744	1.601	1.637	0.162
		agaagtttggagagagaacgcggaattggtctaggcaactaccatccagcaacagaaaatccaggaacttcttgaaagcgaggtttgcagatctccaccactgcagcccagattgccaaagtcatggaagaagtgtcagccattcataat	APC	APC_S874X	tga	aag	tct	0.3	0.205	0.65	1.395	1.671	3.548	2.074	1.632	0.17
		agaataattgagttaaaatcagaaatcctaagtaagaagcagaatgagctgaaaaatgtgaagtatgaattatagcagttggaaggatcttcagacaggattcttgaactggaccaggagctcataaaagctgaacgtgagttaagc	RAD50	RAD50_Q326X	tag	cag	tta	1.032	0.299	1.237	1.745	0.59	0.883	4.018	3.732	0.258
		agaatatatgcagaagatcctagcaataacttcatgcctgtggcaggcccattagtgcacctctctactccttgagcagacccttccaccaggattgaaactggagtacggcaaggagacgaagtttccgtgcattatgaccccatg	MCCC1	MCCC1_R371X	tga	gca	cct	0.316	0.207	0.311	0.43	1.072	2.014	1.152	0.815	0.17
		agaatgcctcctggtcggggtgggcgtcccatgcctccatctagaagagattatgatgatatgagccctcgttgaggaccacctccccctcctcccggacgaggcggccggggtggtagcagagctcggaatcttcctcttcctcca	HNRNPK	HNRNPK_R287X	tga	gga	cgt	0.279	0.239	0.455	0.794	1.752	2.443	1.472	1.241	0.17
		agaattgaaaaagtggagcattcagacttgtctttcagcaaggactggtctttctatctcttgtactacacttaattcacccccactgaaaaagatgagtatgcctgccgtgtgaaccatgtgactttgtcacagcccaagatagtt	B2M	B2M_E89X	taa	ttc	act	0.302	0.18	0.211	0.313	1.505	0.609	0.48	0.455	0.177
		agaattgatcaactttttgctgttggaggtctccgacacctcatgttttactatcaagatgtggaggaagcataaacaggacaacttggctctctaggaggggtaaatcttgtttctggaaagattaaaaaacctaaggtgttcgtg	DNAH5	DNAH5_E91X	taa	aca	gca	0.296	0.199	0.302	0.331	1.524	0.478	0.937	0.806	0.171
		agacaagacgagtcctctagcgctttgtgttcacacctttactccatgatccgtggaaaccgccaacacagatgagcctttcttatttctttactcaacctctttgatgacacagcaaaaacagacgtgactatgctcttgtatata	NIPBL	NIPBL_R2407X	tga	gcc	aga	0.43	0.211	0.322	0.589	1.004	2.114	0.888	0.85	0.199
		agacaatcaggcactcgtcacgcagagacttcctctggtggacaggctgcatcatcccatgaacaggcaagataaagtccaggagagagacacggatcccgccaccagcagtcagcagacagctccagacactcaggcattccgcgtgat	FLG	FLG_S3296X	taa	agt	aga	0.448	0.193	0.2	0.247	0.744	0.465	0.748	0.55	0.194
		agacaccacttggagtttggcaaaacactgctcagagacgagagcctgaatatctttcaaaacctcaatcgttgacagcatgagcatgccatccacatgatggacattgcaatcattgccacagacctcgccctgtatttcaagaag	PDE6A	PDE6A_RNAX	tga	cag	cgt	0.381	0.423	0.527	2.382	2.072	3.845	2.528	2.425	0.193
		agacactcagacgactccgagaggttgtctgggtctgcttccagaaaccatcatggatcttctcgggagcagtaaagagatggctccagacaccctgggttccatcaagaagacagagccagtcacgggcactctgcagacagctccaat	FLG	FLG_S1302X	taa	aga	cag	0.35	0.186	0.217	0.243	0.923	0.762	1.016	0.945	0.168
		agacagataattcaaagaggaggaattctgatcacagaaagaaaaaaagctgacttttccacaaaagacatttagcaggacctcaaccggttgttgaaaggcaaaaagggagagcagatgaatagtgctgtattgccagaaatggagaat	MSH2	MSH2_Y238X	tag	cag	att	0.556	0.214	0.222	0.606	0.243	0.911	0.726	0.777	0.191
		agacagcggagtggagaagttgaaaacaattcagacaactcgggaaggtaccaaggattggagcacagaggctaagaagcaagtccagcgcctagaggatgcccagctccagggacaaggaagagcttttgggataaggagaacttccat	TNFRSF13B	TNFRSF13B_SNAX	taa	gaa	ggc	0.299	0.196	0.283	0.255	1.05	0.233	1.21	0.649	0.174
		agacagcggagtggagaagttgaaaacaattcagacaactcgggaaggtaccaaggattggagcacagaggctgagaagcaagtccagcgcctagaggatgcccagctccagggacaaggaagagcttttgggataaggagaacttccat	TNFRSF13B	TNFRSF13B_SNAX	tga	gaa	ggc	0.336	0.287	0.386	0.287	1.788	1.694	1.158	1.043	0.215
		agacaggttggagttgggtatgtggattccatacagaggaaactaggactgtgtgaattccctgataatgattagttctccaatcttgaggctctcctcatccagattggaccaaaggaatgtgttttacccggaggagagactgct	MSH2	MSH2_Q183X	tag	ttc	gat	0.297	0.225	0.313	0.707	0.27	0.653	1.23	1.224	0.174
		agaccaacaaattatagcataaaatataatgaagagaaacgtcatgtggatcagcctattgattatagtttataatatgccacagatattccttcatcacagaaacagtcattttcattctcaaagagttcatctggacaaagcagt	APC	APC_K1182X	taa	tat	tta	0.293	0.19	0.289	0.351	1.775	1.433	1.393	1.301	0.195
		agacccgggagaaagatgtcaaacgtgcgagtgtctaacgggagccctagcctggagcggatggacgccaggtaggcggagcaccccaagccctcggcctgcaggaacctcttcggcccggtggaccacgaagagttaacccgggac	CDKN1B	CDKN1B_Q20X	tag	gcg	agg	0.355	0.186	0.266	0.416	0.259	1.191	0.412	0.304	0.168
		agaccctccacagatgtgtgtccagaccctctgggcatctcagattcctacagtccccctctgcccggcccctgaggctccccaaccacggcagtggccactgtgtccatctggagcccagcctcagagtcccctttgcctgaggcgcat	CRX	CRX_S150X	tga	ggc	ccc	0.329	0.185	0.229	0.512	1.008	1.944	0.642	0.546	0.178
		agacctcgaaaagaaaacaaattcagtgctaagaggctgcagaccacaagactgggaaaccacttggaagactgagtgaacaaatttttgcggcgccagaatcaccctgaagccggggaggtttttgtccgagtggtggccagctca	CREBBP	CREBBP_R1341X	tga	gtg	gac	0.352	0.226	0.399	0.968	1.94	3.072	1.959	1.835	0.174
		agactcttggaaggagatgaaaaagagtacaatgctgatggaggaaagatgccaattaaatggatggctctgtagtgtatacattacaggaaattcacccatcagagtgacgtttggagctatggagttactatatgggaactgatg	ERBB4	ERBB4_E890X	tag	tgt	ctg	0.301	0.179	0.382	0.302	0.435	1.135	0.654	0.653	0.19
		agactgaaaacaaatattttgcagtatgcttccaccaggccccctaccttgtcaccaatacctcacattccttgaagcccttacaagtttcctagttcacccttacggattcctggagggaacatctatatttcacccctgaagagt	RB1	RB1_R787X	tga	agc	cct	0.299	0.206	0.184	0.312	0.516	1.452	0.348	0.347	0.168
		agacttgaaggcgtatacaggaacaatattgatgatgtagtaaggtttttggattcaaagcataaaaaccattaaaagatatacaatctttgtgctgaaagacattatgacaccgccaaatttaattgcagagttgcacaatatcctttt	PTEN	PTEN_Y65X	taa	aag	cat	0.333	0.186	0.215	0.451	0.535	0.48	0.692	0.48	0.188
		agacttgaaggcgtatacaggaacaatattgatgatgtagtaaggtttttggattcaaagcataaaaaccattagaagatatacaatctttgtgctgaaagacattatgacaccgccaaatttaattgcagagttgcacaatatcctttt	PTEN	PTEN_Y65X	tag	aag	cat	0.262	0.18	0.234	0.438	0.231	0.179	0.538	0.714	0.175
		agagaaatgaacccaaactacacagaatttaaattccctcaaattaaggcacatccttggactaaggtcttctgaccccgaactccaccggaggcaattgcactgtgtagccgtctgctggagtatacaccaactgcccgactaaca	GSK3B	GSK3B_R306X	tga	ccc	ttc	0.639	0.575	0.849	>3.2	1.97	4.187	3.034	2.01	0.197
		agagaagatgattctgataaatactgtaaacttaatctgcaacaatctggttcatttcagtattatttcctttaaggaaatgagaaaagtggtggaggttacatagttgtggaccccattttacgtgttggtgctgataatcatgtg	AGL	AGL_Q97X	taa	gga	ctt	0.288	0.192	0.2	0.329	0.78	0.845	0.539	0.413	0.176
		agagacattgattttgcccatgaagcaccagcttttctgccttggcatagactcttcttgttgcggtgggaataagaaatccagaagctgacaggagatgaaaacttcactattccatattgggactggcgggatgcagaaaagtgt	TYR	TYR_Q220X	taa	gaa	gaa	0.316	0.177	0.316	0.245	1.602	0.79	1.244	1.112	0.17
		agagacctggcggctaggaacgtgctcatctgtgaaggcaagctggtcaagatctgtgactttggcctggcttgagacatcatgcgggactcgaattacatctccaaaggcagcacctttttgcctttaaagtggatggctccggag	PDGFRB	PDGFRB_R849X	tga	gac	gct	0.341	0.25	0.361	1.1	2.056	2.894	1.35	1.075	0.168
		agagaccttgctgcccggaattgcatggtagccgaagatttcacagtcaaaatcggagattttggtatgacgtgagatatctatgagacagactattaccggaaaggagggaaagggctgctgcccgtgcgctggatgtctcctgag	IGF1R	IGF1R_R1158X	tga	gat	acg	0.283	0.188	0.285	0.387	1.268	1.766	0.814	0.593	0.166
		agagacgacttggagaaagagagggaggacctggatttggatcacagttctttaccacgtcccatgagcagctgaagtttccctcgaagcctggatgactctgaggaggatgacgatgaagatagcggacatagctccagaaggagg	PKD2	PKD2_R803X	tga	agt	agc	0.271	0.21	0.396	0.917	1.351	3.278	1.634	1.323	0.168
		agagagtactacacattggattccattttatttctacttaataacgtgcacctttctcatcctgtttatgtctgacgtgcagctactgaaaatattcctgtggttagaagacctgatcgaaaagatctacttggatatctcaatggt	CDC73	CDC73_R76X	tga	cgt	gtc	>1.5	>1.2	1.571	3.016	2.006	4.507	3.285	3.007	1.111
		agagcctcgccagagaagacaagggcagaaagcaccatgagtgggggcccaatgggaggaaggcccgggggctgaggagcaccagcggttcagcagaacataccctccaccctcctccaggaccacgagaaccagcgactctttgag	WAS	WAS_R13X	tga	gga	ggc	0.342	0.198	0.413	0.31	1.934	1.369	0.695	0.579	0.175
		agagccttctcttacaccccaagttatgcaaaagctaaaatatcagctgcacgcttttttcaactgctggactgacaacccccaatcagtgtatacaatactgcaggtgaaaaatgggacaacttccaggggaagattgattttgtt	ABCB11	ABCB11_R1057X	tga	caa	gac	0.707	0.603	0.994	3.266	2.5	4.55	3.533	4.768	0.246
		agagctcagatcatggcctacaagatgctggccagggggcagcccctccccgaccacctgcagatggcggtgtagggcaagcggccgatgcccgggatgcagcagcagatgccaacgctacctccaccctcggtgtccgcaacagga	SMARCA4	SMARCA4_Q205X	tag	ggc	gtg	0.334	0.179	0.309	0.356	0.274	0.595	1.16	1.173	0.167
		agagctggaaataaggcatccaaggagaatgattggtatttggcatataaggcttctcctggcaatctctcttagtttgaagacattctctttggtaacaatgatatgtcagcttccattggtgttgtgggtgttaaaatgtccgca	MSH2	MSH2_Q130X	tag	ttt	tct	0.282	0.197	0.214	0.364	0.322	0.63	0.544	0.506	0.173
		agagctgggaagatcagtgaaagacttgtgattacctcagaaatgattgaaaatatccaatctgttaaggcatagtgctgggaagaagcaatggaaaaaatgattgaaaacttaagacaaacagaactgaaactgactcggaaggcagct	CFTR	CFTR_Y275X	tag	tgc	gca	0.556	0.219	0.286	0.691	0.67	0.479	1.082	0.645	0.176
		agagctgtccatcaattcgccaaggagctagatgcctcctgtattaaaattgagcgtgtgattggtgcaggataattcggtgaagtctgcagtggccgtttgaaacttccagggaaaagagatgttgcagtagccataaaaaccctg	EPHA7	EPHA7_E643X	taa	ttc	gga	0.276	0.183	0.308	0.36	2.178	0.341	0.653	0.593	0.173
		agagcttggttaacttgggagaaagtttcatctgtggatggagtattgggaggttatattcaaaagaaaaagtaactgtggggaatctgtatctttattgcagcagttgacctagatgagatgtcgttcacttttactgagctacag	RB1	RB1_E97X	taa	ctg	aag	>1.5	0.43	0.824	0.736	2.084	1.407	2.451	2.461	0.584
		agaggcacagaaacccacggactcgttcaagtaacgctgcttgatactgtggagctggccacatattgtgtttgaacatttgcactttacaagaatggttcaagtgagaagagagaagtgagacaattccagttcaccgcctggcct	PTPRD	PTPRD_R1496X	tga	aca	gtt	0.409	0.21	0.396	0.535	1.512	2.472	2.665	2.068	0.183
		agaggcaggcgtgaaatccgagtccttcatcttttggaacagatacgcgcttactgtgaaacctgttgggagtgacaggaagctcatgaaccaggcatggaccaggacaaaaatccaatgccagctcctgttgaacatcagatctgtcct	APC	APC_W423X	tga	cag	gag	0.811	0.427	1.218	2.109	2.136	3.564	4.373	3.979	0.195
		agaggcatggaaattttgggaaatctttgcaaagcagaagataatggtgttttaatttgtgaatatgtggattaggattcctacagagagatcatttgtcatctcactttacctgatgtgctgcttgtaatctcaacactcgaggtg	ARID2	ARID2_Q397X	tag	gat	gat	0.329	0.226	0.37	0.515	0.267	0.504	1.626	1.059	0.168
		agaggggctcctggtgagcgaggacggccaggacttcctggggctgcaggtgctcggggtaatgacggtgcttgaggcagtgatggtcaaccaggccctcctggtcctcctggaactgccggattccctggatcccctggtgctaag	COL3A1	COL3A1_R326X	tga	ggc	gct	0.29	0.205	0.295	0.588	1.26	1.644	0.689	0.51	0.164
		agaggtattctgaatgaaataaaagacagaaacaagagggacaccatggtggaggacttggtggtcctggtatgaggaggggcaagtgagcacatcaccaccctggcataccaggagctgccgacggcggacctgatgcaggagtgg	C8B	C8B_R376X	tga	gga	gta	0.308	0.176	0.264	0.522	1.701	1.621	0.749	0.804	0.187
		agaggtgctcccggcaaccgcggtttcccaggtcaagatggtctggcaggtcccaagggagcccctggagagtgagggcccagtggtcttgctggccccaagggagccaacggtgaccctggccgtcctggagaacctggccttcct	COL2A1	COL2A1_R533X	tga	ggg	gag	0.275	0.193	0.29	0.43	1.95	1.408	1.184	1.182	0.171
		agagtagtttctggtctgttcaggagtctacagaatgattcagtcaaggtgaggagtgatctcgagaatgtatgagaccttgcgctttacctcccaagccaggatggtagattggtaaagtcaagcatcttagtgtttgacgatgcg	SACS	SACS_R3903X	tga	gac	gta	0.285	0.216	0.32	0.818	1.753	3.359	1.978	1.293	0.161
		agatacaaagagaaatccagtgacaaggacaaaagtgagaaatcaatcctggaaaaatgtcagaaggacaaataatttgataaatgttttaaagagaaaaaagataccaaggaaaaacataaagacacacatggcaaagacaaagaa	ANKRD11	ANKRD11_E1051X	taa	ttt	aaa	0.17	0.279	NA	0.386	3.241	0.295	0.678	0.618	0.164
		agatcagctcaggccctggtggaacagatggtgaatgagggtgttaatgcagatagcatcaaacaagcctcataacaactgaacagccggtggatcgaattctgccagttgctaagtgagagacttaactggctggagtatcagaac	DMD	DMD_E806X	taa	caa	tca	0.366	0.205	0.377	0.527	2.061	0.747	1.381	1.267	0.167
		agatcatgcagagaaggcatctgtggctcttgtgcaatgaacatcaatggaggcaacactctagcttgcacctgaaggattgacaccaacctcaataaggtctcaaaaatctaccctcttccacacatgtatgtgataaaggatctt	SDHB	SDHB_R115X	tga	agg	acc	0.285	0.203	0.489	0.561	1.394	3.271	1.565	1.332	0.171
		agatccaacaggaaaggtgaagttggttttcttgctgaggaccggaggatcaacgtggctgtcacccgtgcctgacgccacgtggcggtcatctgtgactcccgtactgtcaacaaccatgcatttttgaagaccctggtggagtat	IGHMBP2	IGHMBP2_R605X	tga	cgc	gcc	>1.5	0.626	1.418	>3.2	1.996	4.496	4.395	4.172	0.246
		agatctgttctcagtaaggcgaagatcttgctgcttgatgaacccagtgctcatttggatccagtaacatactaaataattagaagaactctaaaacaagcatttgctgattgcacagtaattctctgtgaacacaggatagaagca	CFTR	CFTR_Q1382X	taa	ata	tac	0.293	0.197	0.366	0.315	1.635	0.191	2.008	1.537	0.175
		agatctgttgagaaatggcggcgttttcattatgatataaagatatttaatcagtggctaacagaagctgaatagtttctcagaaagacacaaattcctgagaattgggaacatgctaaatacaaatggtatcttaaggaactccag	DMD	DMD_Q2125X	tag	ttt	gaa	0.397	0.275	0.39	0.2	0.235	0.346	0.678	0.455	0.19
		agatgcatagatgttcgcccaggatactgttacacagctctgacaaacgggcgctgctctaaccagctgccatagtccataaccaaaatgcagtgctgctgtgatgccggccgatgctggtctccaggggtcactgtcgcccctgag	FBN1	FBN1_Q351X	tag	tcc	cca	0.334	0.196	0.218	0.523	0.293	0.43	0.832	0.864	0.174
		agatgtcaaatcctagaagagcaagactttaaagaagaggattttggcctatttcagttagctgggcaaagatgaatagaagaagggcacacagaccagctattagaaattattcaaaatgaaaagaataaggtcatcatcaagaatatt	GLMN	GLMN_C36X	tga	ata	aga	0.191	0.186	1.442	0.341	1.231	3.844	1.333	1.138	0.207
		agatgtcgaaaccctaataaattggatataaacactttgacaggagaagaaagggtgcctgttgtcaataaatgaaatgggaagaagatgggtggagctatggcgcctccaatgaaggatctacccaggtggctggaagaaaatcct	CHD7	CHD7_R2653X	tga	aat	aaa	0.289	0.26	1.459	0.595	2.204	4.503	3.032	2.979	0.178
		agatgtgcagattttggaatggctgctgataagaataagtttcctggagacagcgtggtcactggacgaggctgaatcaatggaagattggtttatgtcttcagtcaggattttacagtttttggaggcagtctgtcaggagcacat	PCCB	PCCB_R113X	tga	atc	ggc	0.333	0.212	0.475	0.407	2.049	3.353	2.163	1.55	0.163
		agattatttttggatcatgataaaactcttcagactgattctatagacagttttgaaacacagagaacaccatgaaaaagtaaccttgatgaagaggtgaatgtaattcctccacacactccagttaggactgttatgaacactatc	RB1	RB1_R358X	tga	aaa	cca	0.318	0.161	0.555	0.564	1.878	2.372	2.34	2.711	0.176
		agattctggaacttttcaaagcctgactctcttcttgaaacagtggagcatcatacagagtttacttgtggttaagacttcagtcttcagagccccactcaggtggctgactgttcttgggatgaaacaataaagatctatgaccctgat	PEX7	PEX7_LNAX	taa	gac	ggt	0.26	0.191	0.225	0.27	1.369	0.626	0.645	0.394	0.169
		agattgaatttagtggaagcttttgtagaagatgcagaattgaggcagactttacaagaagatttacttcgttgattcccagatcttaaccgacttgccaagaagtttcaaagacaagcagcaaacttacaagattgttaccgactc	MSH2	MSH2_R383X	tga	ttc	cgt	0.259	0.213	0.316	1.028	1.743	2.534	1.14	0.742	0.19
		agattgttgaacaccccagatggaagcccttacacttggtgggttggcaaagccaacgagaagcactactactagggaggctctgggcctggaatccagaaatgtgcctgcggcatcgaacgcaactgcacagatcccaagtactactat	CNTNAP2	CNTNAP2_W718X	tag	gga	tac	0.283	0.187	0.455	0.319	0.248	0.281	2.116	1.847	0.182
		agatttatcaatcctgccattgtctcaccgtatgaagcagggattttagataaaaagccaccacctagaatctaaaggggcttgaagttaatgtcaaagatacttcagagtattgccaatcatgttctcttcacaaaagaagaacat	NF1	NF1_E1436X	taa	agg	atc	0.246	0.175	0.28	0.21	1.24	0.152	0.474	0.333	0.187
		agatttgagtctgaccgggacagagaccatgagaggaggccgattgaacgaagtcaaagtcctgttcacttgtgacgtccacagagtcctggagcgtctccctctcaggcagagaggttgccgagtgattctgagaggaggctttac	SPEN	SPEN_R732X	tga	cgt	ttg	0.584	0.306	0.716	2.351	2.153	3.831	3.633	3.223	0.19
		agatttgccaatcagattctcagctatggagcggaactggatgctgaccaccctggttttaaagatcctgtgtaacgtgcaagacggaagcagtttgctgacattgcctacaactaccgccatgggcagcccatccctcgagtggaatat	PAH	PAH_Y154X	taa	cgt	gtg	0.282	0.18	0.216	0.266	1.664	0.666	0.679	0.666	0.176
		agcaaaatatctcaagaaaatgaaattgggaagaaacgtgaactcaaggaagactcactatggtcagctaaataaatatctaacaatgacaaacttcaggatgatagtgagatgcttccaaaaaagctgttattgactgaatttaga	NBN	NBN_E636X	taa	ata	aaa	0.526	0.174	0.627	0.338	1.803	0.41	1.066	0.885	0.179
		agcaaacaacttactatggtagaaaagcgaatgctaatgaaatttcttacattttgtatggaatatgagaaatagcctgatgaatataaaggatatgaagagatcacattttatgaatatttaaagactcaaaaattaacccccaacctt	CHM	CHM_Y308X	tag	cct	aaa	0.404	0.669	0.291	0.576	0.539	1.091	1.769	1.293	0.179
		agcaaagccaaggtgcagcagctagtggaagacatcaagtacatcctgggccagcgcctggaggagctggactgaatggacgccgagaccagggctgctgctcgggccaagctccagtacatgatggtgatggtcggctacccggacttt	ECEL1	ECEL1_WNAX	tga	atg	gac	0.328	0.245	0.896	0.942	2.284	4.549	5.219	4.206	0.175
		agcaaattagctgagaccacagataaagtcaaacaaggcttttgggaagaatttgagacactacaacaacagtagtgcaaacttctctacagccgaaaagagggtcaaaggcaagaaaacaaaaacaaaaatagatataaaaacatc	PTPN11	PTPN11_E258X	tag	tgc	cag	0.369	0.166	NA	0.469	0.23	NA	1.732	0.753	NA
		agcaacagtgaacataaagattctgaaaagaaacacaaagagaaggagaagaccaaacacaaagatggaagctgagaaaagcataaagacaaacataaagacagagacaaggaaaaacgaaaagaggaaaaggttcgagcctctggggat	TOP1	TOP1_S74X	tga	gaa	agc	0.653	0.225	0.333	0.785	1.147	1.806	0.809	0.375	0.159
		agcaaccagatgtgccagggacaactcagcgggattgtctgcacaaaaacgctctgctgtgccacagtcggctgagcctggggccacccctgtgagatgtgtcctgcccagcctcacccctgccgccgtggcttcattccaaatatc	FBN1	FBN1_R215X	tga	gcc	ggc	0.303	0.184	0.582	0.497	2.087	2.389	1.06	0.811	0.179
		agcaaccatgctcagagacagctgcccggctcgagccctgacctcatctccacagccatggctgcagactgctgaagaagttctgagcctgacaagggccaagctggtccctggggctgttgccaggctgacgcttatgacccctgcctt	MAP3K13	MAP3K13_W708X	tga	aga	tgc	0.356	0.205	0.341	0.806	1.754	2.441	1.599	1.097	0.165
		agcaagcgcctgagatccagccaggccctcaacgaggacatcgtgcgagtgtccagccggctggagcacctgtagaaggagctgtccgagaagagcgggcagctgcggcagggcagcgcccagagccagcagcagatccgcggggag	KIF7	KIF7_E982X	tag	aag	ctg	0.365	0.224	0.424	0.435	0.238	0.459	3.272	2.728	0.163
		agcaagtaccgctgtgtgatccgctctgatggtgggtctggtgtgtccaactacgcggagctgatcgtgaaatagcctcccacgcccattgctcccccagagctgctggctgtgggggccacatacctgtggatcaagccaaatgcc	PTPRT	PTPRT_E287X	tag	cct	aaa	0.241	0.193	0.345	0.577	0.263	0.55	1.303	1.318	0.165
		agcaatgagagtacagacacggcctctgagatcggcagtgctttcaactcgccactgcgctcgcctatccgctgagccaacccgacgcggccctccagccctgtcacctcccacatctccaaggtgctttttggagaggatgacagccat	BAP1	BAP1_S513X	tga	gcc	cgc	0.33	0.189	0.38	0.873	1.942	3.095	2.019	1.702	0.175
		agcaatgggggtggcggcggcggcggagccggcagcggcggcgggcccggcgcggagccggacctgaagaactagaacgggaacgcgggccctaggcccgccctgaacaataacctcacggagccgcccggcggcggcggtggcggcaat	ARID1A	ARID1A_S103X	tag	aac	aac	0.59	0.219	0.595	0.276	0.552	0.317	0.968	1.566	0.161
		agcactaagcgagcactgcccaacaacaccagctcctctccccagccaaagaagaaaccactggatggagaataattcacccttcagatccgtgggcgtgagcgcttcgagatgttccgagagctgaatgaggccttggaactcaaggat	TP53	TP53_Y327X	taa	ttc	gaa	0.283	0.175	0.332	0.294	1.967	1.415	1.769	2.188	0.165
		agcactaagcgagcactgcccaacaacaccagctcctctccccagccaaagaagaaaccactggatggagaatagttcacccttcagatccgtgggcgtgagcgcttcgagatgttccgagagctgaatgaggccttggaactcaaggat	TP53	TP53_Y327X	tag	ttc	gaa	0.394	0.172	0.348	0.336	0.27	0.414	1.665	1.581	0.168
		agcactcttattttaactcctacttccaaggatgttctgtcaaacctagtcatgatttctagaggcaaagaataatacaaaatgtcagacaagctcaaaggtaacaattatgaatctgatgttgaattaaccaaaaatattcccatggat	BRCA2	BRCA2_S791X	taa	tac	gaa	0.403	0.367	0.423	0.652	2.014	0.786	1.221	0.946	0.184
		agcactcttattttaactcctacttccaaggatgttctgtcaaacctagtcatgatttctagaggcaaagaatgatacaaaatgtcagacaagctcaaaggtaacaattatgaatctgatgttgaattaaccaaaaatattcccatggat	BRCA2	BRCA2_S791X	tga	tac	gaa	0.339	0.391	0.576	1.619	2.071	4.033	1.948	1.461	0.164
		agcacttcagatgaagacgacttatactattacaacttcactagaacagtgatttcttcaggtggagaggaatgactggcatcccataatttatttcgggaggaggaacagtgtgatcttccaaaaatctcacagttggatggtgtt	KMT2A	KMT2A_R2699X	tga	ctg	gaa	0.661	0.326	0.973	1.46	1.939	3.905	5.528	5.981	0.193
		agcagaactgaagatgggaagatttatcagcgtgcatttggtggacagagcctcaagtttggaaagggcgggtaggcccatcggtgctgctgtgtggctgatcggactggccactcgctattgcacaccttatatggaaggtctctg	SDHA	SDHA_Q185X	tag	gcc	ggg	0.309	0.19	0.266	0.314	0.254	0.45	0.642	0.414	0.169
		agcagcatgcaggacatgtacaaccaaagtccctccggagcaatgtctaacctgggcatggggcagcgccagtagtttccctatggagccagttacgaccgaaggcatgaaccttatgggcagcagtatccaggccaaggccctccc	ARID1B	ARID1B_Q1315X	tag	ttt	cag	0.269	0.185	0.311	0.258	0.243	0.446	1.756	1.534	0.167
		agcagcgtcactgtcttcaaagtccctcatcaggaagagaatggctgtgctgacttttttatccgtggagagtgactcagggacaaaatggtggttttggaatgtatgcttaaaaaagacctcatttataataaggtcactccaaca	SPRED1	SPRED1_R64X	tga	ctc	gag	0.762	0.306	1.308	1.489	2.04	3.797	4.27	6.101	0.21
		agcaggcgctttcagtatagatggctggaattctcaagggtaatccaggggaccacaactttgctgcctcaataggacaaatgtgtaaactttattgaaagtgccctcccttatgttgttggaaagatgtttgtagatgtgtacttccat	PHEX	PHEX_W403X	tag	gac	caa	0.458	0.204	0.515	0.731	0.289	0.906	1.6	1.775	0.176
		agcaggcgctttcagtatagatggctggaattctcaagggtaatccaggggaccacaactttgctgcctcaatgagacaaatgtgtaaactttattgaaagtgccctcccttatgttgttggaaagatgtttgtagatgtgtacttccat	PHEX	PHEX_W403X	tga	gac	caa	0.405	0.275	0.509	0.971	1.882	3.038	2.761	2.572	0.187
		agcagtccccaagaccaacccccagtgatgagagggcaggactccataccacatcattcagactatgatgagtaagagtgggacagggtgtgggccaatgtggggaagagcctgaactgcattattgctatggtggacaaactgatt	INPP4B	INPP4B_E519X	taa	gag	gag	0.427	0.17	0.269	0.32	1.084	0.412	0.698	0.668	0.162
		agcagtgatgaaataagcagtggagtgggggatagtgagagtgaaggcctgaacagccctgtcaaagttgcttgaaagcggaagagaatggtgactggaaatggctctcttaaaaggaaaagctctaggaaggaaacgccctcagcc	MSH6	MSH6_R298X	tga	aag	gct	0.371	0.226	0.294	0.842	1.212	3.166	1.161	1.105	0.165
		agcagtgtgtcatcttctcctcgacaaacaatggactatgatgatgaagaaacagactctgatgaagacatttgagagacatatggctacgacatgaaggacacagccagtgtgaagtcctctagtagtcttgaacccaatcttttt	KDM5A	KDM5A_R1350X	tga	gag	att	0.357	0.208	0.271	0.407	0.911	1.081	0.537	0.552	0.175
		agcatcatgcaggcctgctgggccttggagcccacccacagacccaccttccagcagatctgctccttcctttaggagcaggcccaagaggacaggagagagcgggactataccaatctgccgagcagcagcagaagcggtggcagc	CSF1R	CSF1R_Q911X	tag	gag	ctt	0.315	0.213	0.316	1.423	0.308	0.544	0.735	0.565	0.177
		agcatgcttcaagccttagaagagttggagattgcaaccctgaatcgggcagatgcagatctggaggcttgttgaacacaaatcagcaaggatatcattgcccttctgctgaaaaatctcaccagcagtggccacctctcaccccaa	EVC2	EVC2_R319X	tga	aca	tgt	0.294	0.234	0.317	0.833	1.805	2.858	2.189	1.812	0.159
		agccaaggagagcagagtaatccagctcagtctcctttctctcctcatacctcccctcacctgcctggcatctgaggcccttccccgtcccctgttggctctcccgccagtgttgctcagtctcgctcaggaccactctcgcctgct	ARID1A	ARID1A_R693X	tga	ggc	atc	0.297	0.213	0.349	0.72	1.923	2.488	1.408	1.274	0.175
		agccaaggttccgccctccaggaccctgagtgcttcgcccacctgctgcgattctacgacggcatctgcaaatgagaggagggcagtcccacgcctgtgctgcatgtgggctgggccacctttcttgtgcagtccctaggccgttttgat	MEN1	MEN1_W428X	tga	gag	aaa	0.346	0.219	0.438	0.934	2.11	3.488	2.058	1.481	0.176
		agccacacagaactaacctccaaccaacaatcagctaataagacacaagctattgcaaagcagccaataaattgaggtcagcctaaacccatacttcagaaacaatccacttttccccagtcatccaaagacataccagacagaggg	APC	APC_R1920X	tga	ggt	aat	0.386	0.277	0.25	1.011	1.926	2.38	0.681	0.585	0.173
		agccagaatccagaaggcctttctgctgacaagtttgaggtgtctgcagatagttctaccagtaaaaataaataaccaggagtggaaaggtcatccccttctaaatgcccatcattagatgataggtggtacatgcacagttgctct	BRCA1	BRCA1_E1194X	taa	cca	aaa	0.316	0.205	0.366	0.697	2.114	0.692	0.989	0.838	0.176
		agccagcagctgtgtgacgtcacactgcaggtcaagtaccaggatgcaccggccgcccagttcatggcccactaggtggtgctggcctcatccagccctgtcttcaaggccatgttcaccaacgggctgcgggagcagggcatggag	KEAP1	KEAP1_K97X	tag	gtg	cac	0.622	0.235	0.483	0.877	0.362	0.772	1.876	1.251	0.186
		agccagccttctaacagctacccttccatcataagtgactcttctgcccttgaggacctgcgaaatccagaataaagcacatcagaaaaagcagtattaacttcacagaaaagtagtgaataccctataagccagaatccagaaggc	BRCA1	BRCA1_Q1151X	taa	agc	gaa	0.337	0.184	0.233	0.307	1.683	0.156	1.102	1.436	0.174
		agccatagtgaaggactgttgcagatagcatcagggcctcagccaggacagcagcagaatggatttactggttagccagctacttaccatcataacagcactaccacctggactggaagtaggactgcaccatacacacctaatttg	SMAD4	SMAD4_Q256X	tag	cca	ggt	0.337	0.22	0.246	0.846	0.47	0.656	0.612	0.554	0.165
		agccatggccacaagcagttgatgtgcttggctagatctgttctcagtaaggcgaagatcttgctgcttgattaacccagtgctcatttggatccagtaacataccaaataattagaagaactctaaaacaagcatttgctgattgc	CFTR	CFTR_E1371X	taa	ccc	gat	0.29	0.332	0.392	1.034	2.01	0.936	1.247	1.104	0.164
		agccatggttgtgtcagcaaaattcttggcaggtattatgagacaggaagcatcaagcctggggtaattggatgatccaaaccaaaggtcgccacacccaaagtggtggaaaaaatcgctgaatataaacgccaaaatcccaccatg	PAX5	PAX5_G85X	tga	tcc	gga	0.617	0.246	0.29	1.369	1.491	2.1	0.765	0.553	0.17
		agcccaatggatccaatggtgatgaagagacctcagttgtatggcatgggcagtaaccctcattctcagccttagcagagcagtccgtacccaggaggttcctatggccctccaggcccacagcggtatccaattggcatccagggt	ARID1B	ARID1B_Q540X	tag	cag	cct	0.339	0.191	0.271	0.704	0.244	0.437	1.254	1.143	0.163
		agcccagagcagaaggctgagctggcagagggagcccttcgctgggacctgcctcgggtgcaaggaggctcttaactctcaggccttttccagatggacgtcccagggcccccaggacctcccagccatgggctctccacctcggcc	AP4M1	AP4M1_QNAX	taa	ctc	tct	0.378	0.204	0.368	0.571	2.341	1.304	1.915	1.612	0.173
		agccccaaggagactgttgaggaaggtgtagaacacgatcccgggatgcctgcctctaaaaaaatgcagggttaacgcggtggaggagctgcactcaaggagaatgtctgtcagaattgtgaaaaattgggtgagctgctgttatgt	NSD1	NSD1_E1534X	taa	cgc	ggt	0.353	0.208	0.268	0.544	1.211	0.297	0.76	0.826	0.19
		agccccacaagcgggtctcccacggcgggaacagccgccacggcagaacatgtggtgcagcccaaagctacctgagcagcgatggcagcccccagcagcgacgaagccatgaatctcattaaaaacaaaagaaacatgaccggctacaat	PRDM1	PRDM1_S535X	tga	gca	acc	0.382	0.21	0.35	0.592	1.726	2.614	1.145	0.933	0.167
		agccccaggcagcagcagcagcagcagggtgaggatggttctccccaagcccatcgtagaggccccacaggctagctggtcctggatgaggaacagcaaccttcacagccgcagtcggccctggagtgccaccccgagagaggttgcgtt	AR	AR_Y107X	tag	ctg	ggc	0.37	0.235	0.576	1.038	0.284	0.732	2.655	2.511	0.164
		agccccgtggtggaggccggctcggacatggtcttccggtggaccatcaacgacaagcagtccctgaccttctagaacgtggtcttcaatgtcatttatcagagcgcggcggtcttcaagctctcactgacggcctccaaccacgtg	PKD1	PKD1_Q978X	tag	aac	ttc	0.402	0.19	0.476	0.647	0.346	1.011	2.147	1.423	0.183
		agcccggtctttgaatctagtccatatgaggcattcattgttgaaaacctgccagggggaagtagagtaatttagatcagggcatctgatgctgactcaggaaccaacggccaagttatgtatagcctggatcagtcacaaagtgtg	FAT1	FAT1_Q2830X	tag	atc	att	0.336	0.186	0.24	0.318	0.26	0.577	0.496	0.39	0.204
		agccctgattcctatcagaaaattcttcttgccatatgtgagcaagcagctgaaacaaataatgtttataagtagcacagaattcttaaaatatatcacctgtttgttagtttattactgaaagatataaaaagtggcttaggagga	ATM	ATM_K1435X	tag	cac	aag	0.501	0.219	0.398	0.95	0.277	0.542	2.253	1.294	0.165
		agccctggacaaaccatgccaccaagcagaagtaaaacacctccaccacctcctcaaacagctcaaaccaagtgagaagtacctaaaaataaagcacctactgctgaaaagagagagagtggacctaagcaagctgcagtaaatgct	APC	APC_R1450X	tga	gaa	aag	0.373	0.372	0.451	0.531	2.053	2.923	1.457	1.191	0.164
		agccgcagcagtgagcctgggaagttgaagacaaacagccaaccatttaaactggatcccaaatctgctcattgaaaactgaaggtgtcccatgataacttgacagtagaacgtgatgagtcatcatccaagaagagtcacacacct	MID1	MID1_R495X	tga	aaa	cat	0.342	0.259	1.075	1.193	1.915	2.847	3.166	2.248	0.238
		agccgcgcggggaagctgttcccggtgtgccacgacagcgatgagagtgacactgccaaggccgtggaggtgtagaacaagcccatgattgaatgggccctggggggcttccagccttctggccctaagggcctggagccaccagaa	DNMT3A	DNMT3A_Q402X	tag	aac	gtg	0.387	0.184	0.567	0.353	0.25	0.594	2.388	1.656	0.169
		agccgctccaaccccaccgatatctacccctccaagtggattgcccggctccgccacatcaagcggctccgctagcggatctgcgaggaagccgcctactccaaccccagcctacctctggtgcaccctccgtcccatagcaaagcc	TSC2	TSC2_Q1752X	tag	cgg	cgc	0.349	0.22	0.317	1.283	0.243	0.377	1.828	1.495	0.163
		agccgtgttctagataaaataagtattggacaacttgttagtctcctttccaacaacctgaacaaatttgattaaggacttgcattggcacatttcgtgtggatcgctcctttgcaagtggcactcctcatggggctaatctgggag	CFTR	CFTR_E193X	taa	gga	gat	0.43	0.216	0.558	0.357	1.802	0.709	2.818	2.802	0.187
		agcctcattggcttggaaaatgaattcttcactttctttgttagagctgtggataatgggtctccatcaaaataatctgttgttcttgtctatgttaaaatccttccaccggaaatgcagcttccaaaattttcagaacctttctat	FAT1	FAT1_E2684X	taa	tct	aaa	0.37	0.175	0.312	0.376	1.751	1.359	0.722	0.988	0.178
		agcctgagtgctctgagcctcgatgagccatttatacagaaagatgtggaattaagaataatgcctccagtttaggaaaatgacaatgggaatgaaacagaatcagagcagcctaaagaatcaaatgaaaaccaagagaaagaggca	APC	APC_Q1529X	tag	gaa	gtt	0.394	0.19	0.218	0.499	0.245	0.95	1.21	0.803	0.18
		agcctgcctgctctgacaaacatcatcaagatcttgaggcatgacattggtgccactgtccatgagctttcatgagataagaagaaagacacagtgccctggttcccaagaaccattcaagagctggacagatttgccaatcagatt	PAH	PAH_R111X	tga	gat	tca	0.38	0.195	0.384	0.741	2.027	3.166	1.955	1.39	0.165
		agcctggaagtgctggagcgaggggcctacacacaggtcatcttcctggccaggaataacacgatcgtgaattagctggtacgtgtgaccagtgagggagctggcctgcagctgcagaaggtgactgtcctgggcgtggccacggcg	GAA	GAA_E888X	tag	ctg	aat	0.368	0.259	0.631	1.273	0.283	0.63	2.715	2.017	0.174
		agcctggtgacctgccctatctgtcatgctccttacgtagaagaggacctactaatccagtgccgccactgttaacggtggatgcatgcaggctgtgagagcctcttcacagaggacgatgtggagcaggcagccgatgaaggcttt	KMT2B	KMT2B_E1527X	taa	cgg	tgt	0.299	0.225	0.612	0.832	2.098	0.493	1.397	1.609	0.176
		agcctgtcgattgttaacaggtccaaggaagaagtcacctcacacaaatatcagcacgaaaaattatttatttaagtgaaagggaagaaaagtcgtcatcaaaaagaggattccctttcttggagtaatagtgcttatttatccttg	PALB2	PALB2_Q559X	taa	gtg	att	0.325	0.188	0.244	0.317	0.837	0.514	1.236	0.87	0.176
		agccttgtggggttgcccccaagcaagctgagtggccccatcctggggccagggtccttccctagcgatgactgactctcccggccacctccaccagccacgccttcctctatggatgtgaacagccggcaactggtaggaggctcc	KMT2D	KMT2D_R2771X	tga	ctc	gac	>1.5	0.833	1.847	3.068	2.241	>4.5	5.768	5.93	0.453
		agcgaaaagcaacagatgggcgcagacggcatgtatgataaactaaggatgttgaacgggcagaccggaagctgaggcacccgccctggttggtatccggggacttcggtgccagggcaacctacgcaagatggctgccagcaacaggat	PAX6	PAX6_W170X	tga	ggc	agc	0.298	0.227	0.261	0.73	1.718	2.116	0.814	0.578	0.169
		agcgaaatagaagcagtttctgttgccatggagaaagaatttgagctacttgataaggcaaaaggaaaaacctagaagagaggcataacaaataccttagaagagtcatcaagcctgaaaagaaagaggctttcagattctaaagga	ERCC5	ERCC5_Q1056X	tag	aag	acc	0.289	0.186	0.325	0.3	0.646	0.242	1.89	1.738	0.177
		agcgaagttccagcagtgtcacagcaccctagaaccaaatccagcagactgcagggttctagtttatcttcataatcagccaggcacaaagctgttgaattttcttcaggagcgaaatctccctccaaaagtggtgctcagacaccc	APC	APC_E1345X	taa	tca	tca	0.31	0.218	0.293	0.343	1.646	0.567	1.116	1.286	0.16
		agcgatccagacgagggcaccaacggccaggtggtctactccttctatggctacgtcaacgaccgcacgcgctagctctttcagatcgacccgcacagtggcctggtcactgtcactggcgctttagactacgaagaggggcacgtg	PCDH19	PCDH19_E287X	tag	ctc	cgc	0.439	0.226	0.694	1.011	0.323	0.703	4.18	3.46	0.165
		agcgatggtctggcccctcctcagcatcttatccgagtggaaggaaatttgcgtgtggagtatttggatgactgaaacacttttcgacatagtgtggtggtgccctatgagccgcctgaggttggctctgactgtaccaccatccac	TP53	TP53_R209X	tga	aac	gac	0.423	0.296	0.942	1.238	2.091	4.291	4.972	4.478	0.171
		agcgcccgagtggcggagctgctgctgctccacggcgcggagcccaactgcgccgaccccgccactctcacctgacccgtgcacgacgctgcccgggagggcttcctggacacgctggtggtgctgcaccgggccggggcgcggctg	CDKN2A	CDKN2A_R80X	tga	ccc	acc	0.529	0.545	0.701	3.014	2.1	3.714	2.354	1.604	0.174
		agcgcccgagtggcggagctgctgctgctccacggcgcggagcccaactgcgccgaccccgccactctcacttgacccgtgcacgacgctgcccgggagggcttcctggacacgctggtggtgctgcaccgggccggggcgcggctg	CDKN2A	CDKN2A_X80X	tga	ccc	act	0.366	0.466	0.826	>3.2	1.945	3.59	2.351	1.426	0.178
		agcggggaagccatgggggtggtgctgcgtggggaccgcgacaagcccagggccatcgtcgtcaacgcggagtgagggtacctgtacttcaccaacatgcaggaccgggcagccaagatcgaacgcgcagccctggacggcaccgag	LRP5	LRP5_R1078X	tga	ggg	gag	0.358	0.209	0.575	0.513	2.479	3.255	2.474	1.953	0.17
		agcgtctctgaagactgctcagggctatcctctcagagtgacattttaaccactcagcagagggataccatgtaacataacctgataaagctccagcaggaaatggctgaactagaagctgtgttagaacagcatgggagccagcct	BRCA1	BRCA1_Q1105X	taa	cat	atg	0.362	0.189	0.295	0.57	1.716	0.488	1.339	1.105	0.17
		agcgtgagggctctgtccattgtcctccccatcgtgctcctcgtcttcctttgcctgggggtcttccttctatgaaagaactggcggcttaagaacatcaacagcatcaactttgacaaccccgtctatcagaagaccacagaggatgat	LDLR	LDLR_W895X	tga	aag	cta	0.318	0.19	1.017	0.827	1.395	2.32	4.493	4.442	0.172
		agctacccttccatcataagtgactcttctgcccttgaggacctgcgaaatccagaacaaagcacatcagaataagcagtattaacttcacagaaaagtagtgaataccctataagccagaatccagaaggcctttctgctgacaag	BRCA1	BRCA1_K1156X	taa	gca	gaa	0.258	0.179	0.306	0.254	1.407	0.495	0.929	0.849	0.172
		agctatgtgcctatcacaggccggctctttgagctggatgggctgaaggtctaccccattgaccatgggccctgaggggaggacgaggagtggacagacaaggcccggcgggtcatcatggagcgtatcggcctcgccactgcaggggat	BAP1	BAP1_W196X	tga	ggg	ccc	0.293	0.186	0.315	0.362	0.6	1.494	0.755	0.595	0.164
		agctattcaaaaaaagaaaaagattcagttatactgagtatttggcgtccatcatcagatttatattctctgtaaacagaaggaaagagatacagaatttatcatcttgcaacttcaaaatctaaaagtaaatctgaaagagctaacaat	BRCA2	BRCA2_L3000X	taa	aca	ctg	0.29	0.202	0.331	0.272	NA	0.298	0.768	0.485	0.182
		agctattcaaaaaaagaaaaagattcagttatactgagtatttggcgtccatcatcagatttatattctctgtgaacagaaggaaagagatacagaatttatcatcttgcaacttcaaaatctaaaagtaaatctgaaagagctaacaat	BRCA2	BRCA2_L3000X	tga	aca	ctg	0.311	NA	0.411	0.955	2.196	2.29	0.996	2.044	0.405
		agctcagatggaatgctttacatggttttcgaatttatggatggagcagatctgtgttttgaaatcgtaaagtgagctgacgctggttttgtgtacagtgaagctgtagccagccattatatgagacagatactggaagctctacgc	CASK	CASK_R106X	tga	gct	aag	0.287	0.2	0.298	0.351	1.83	1.869	0.992	0.618	0.168
		agctccacaagggacctgctctcccagttctccgactccagcctccactgcctcgagcccccctgtacgaagtgaacactctcatcttttgctgagaagcactatgctcctttcctcttgaaaccaaaagccaaggtagtggtgatcttt	PTCH1	PTCH1_WNAX	tga	aca	aag	0.33	0.193	0.725	0.604	1.821	2.645	2.366	2.388	0.172
		agctccatgtggggccccagggctgttcaggtaccagaccagatacgagccccctaccagcagcagcagccatagccgcagccaccgcagccggctccgtcggggccccctgcacagggccaccctcagcacatgcagcagatgggc	CHD7	CHD7_Q166X	tag	ccg	cca	0.382	0.208	0.293	0.804	0.274	0.794	1.935	1.551	0.165
		agctcgccaccaattctcacaaagcccacgctgaagcgaaagaaaccatttctccaccgaaggaggagagtctgaaagcgcaaacaccacaatagcagtgtagtcacagaaactatttctgagaccactgaagtgttagatgaacct	KAT6A	KAT6A_R1024X	tga	aag	gtc	0.289	0.198	0.758	0.458	1.695	1.803	2.29	1.642	0.171
		agctctaggaaggaaacgccctcagccaccaaacaagcaactagcatttcatcagaaaccaagaatactttgtgagctttctctgcccctcaaaattctgaatcccaagcccacgttagtggaggtggtgatgacagtagtcgccct	MSH6	MSH6_R338X	tga	gct	ttg	0.349	0.188	0.269	0.432	1.856	1.788	1.024	0.867	0.168
		agctctcccgctgggcccactgaagataatgacttgtctaggaaggcagttgcccaagcacctggtagaagataaacaggaaaaagaaaatcagcctgcaccccagcatcagatcattgtgaaccacttttgccaacttctagcctgtct	PALB2	PALB2_Y512X	taa	aca	aga	0.29	0.185	0.186	0.279	0.413	1.011	0.417	0.447	0.167
		agctgcacggtagccctgcgtcccaagaccgggtctcaagaccaggaagtccataggactgtcttcatgcgctagaacatcatcagccctgacctgtctggttgcacaagcaaaggcctcgtcctgcccgccgtgctgggcatcacctat	ENG	ENG_L572X	tag	aac	cgc	0.303	0.187	0.418	0.438	0.245	0.443	1.656	1.486	0.177
		agctgcttcaacatccagatgtgtgttggagccactgggcacaacattcctcagaagctatccctaaatgcctagctgcagctggaccggcagaagccccgccagggccggcgggtgctgctgctgggctctcaacaggcaggcacc	ITGA2B	ITGA2B_E538X	tag	ctg	gcc	1.17	0.351	0.977	2.731	0.365	0.686	1.98	2.25	0.175
		agcttaatttttgtgctaatttggtgcttagtaatttttctggcagaggtggctgcttctttggttgtgctgtagctccttggaaacactcctcttcaagacaaagggaatagtactcatagtagaaataacagctatgcagtgattaat	CFTR	CFTR_W882X	tag	ctc	ctg	0.515	0.178	0.627	0.832	0.303	0.714	2.531	2.444	0.189
		agcttcctacagcacaacaaatgtgaatgcagaccaaagaaagatagagcaagacaagaaaaaaaatcagtttgaggaaagggaaaggggcaaaaacgaaagcgcaagaaatcccggtataagtcctggagcgtgtacgttggtgcc	VEGFA	VEGFA_R145X	tga	gga	gtt	0.282	0.213	0.246	0.675	1.238	1.347	0.979	1.037	0.173
		agcttctggctcaaccaccagggcatccagatggtgtgtgagacgttgactgagtgctgggaccacgacccataggcccgtctcacagcccagtgtgtggcagaacgcttcagtgagctggagcatctggacaggctctcggggagg	TGFBR2	TGFBR2_E526X	tag	gcc	cca	0.306	0.178	0.327	0.376	0.286	0.61	1.026	0.646	0.172
		agcttgctcactagctcaaagcaaacgcacgtggctccggcagcgcccgaggcacggccagggggcgcgtggtgagaccgctcctacttcgcgcagaggccagggggtaaagaggcgctaccaggcgggcgggccacggcgcttctgtat	NR0B1	NR0B1_W172X	tga	gac	tgg	0.353	0.25	0.411	0.489	1.84	2.292	1.29	1.175	0.162
		agcttgctggaggcgggcgaggagcggccgggggagcaaagccagggcacccagagccaaggttccgccctctaggaccctgagtgcttcgcccacctgctgcgattctacgacggcatctgcaaatgggaggagggcagtcccacg	MEN1	MEN1_Q410X	tag	gac	ctc	0.32	0.193	0.374	0.678	0.276	0.743	1.748	1.236	0.167
		aggaaaaaaattttccatgaagcaaacgctgatgaatgtgaaaaatctaaaaaccaagtgaaagaaaaatactaatttgtatctgaagtggaaccaaatgatactgatccattagattcaaatgtagcaaatcagaagccctttgagaat	BRCA2	BRCA2_S353X	taa	ttt	tac	0.323	0.173	0.293	0.456	1.97	0.303	1.049	1.171	0.166
		aggaaaaaaattttccatgaagcaaacgctgatgaatgtgaaaaatctaaaaaccaagtgaaagaaaaatactgatttgtatctgaagtggaaccaaatgatactgatccattagattcaaatgtagcaaatcagaagccctttgagaat	BRCA2	BRCA2_S353X	tga	ttt	tac	0.252	0.221	0.289	0.857	1.487	2.66	2.012	1.457	0.191
		aggaaaattactgttttgcaagtgaatgaaaaatcacttataaggcaatatacaaccttagtagaattggagtgacaacttagaaaagaaaatgagaagcaaaagaatgaattgttgtcaatggaggctgaagtttgtgaaaaaatt	CEP290	CEP290_R908X	tga	caa	gag	0.257	0.169	1.805	0.636	1.652	3.54	>5.5	2.709	0.192
		aggaaaccatcttataatcagctggcttcaactccaataatattcaaagagcaagggctgactctgccgctgtaacaatctcctgtaaaagaattagataaattcaaattagacttaggaaggaatgttcccaatagtagacataaaagt	BRCA2	BRCA2_Y91X	taa	caa	ctg	0.258	0.193	0.92	0.59	1.696	0.77	1.06	1.276	0.185
		aggaaaccatcttataatcagctggcttcaactccaataatattcaaagagcaagggctgactctgccgctgtagcaatctcctgtaaaagaattagataaattcaaattagacttaggaaggaatgttcccaatagtagacataaaagt	BRCA2	BRCA2_Y91X	tag	caa	ctg	0.302	0.173	0.483	1.132	0.529	0.297	2.344	2.029	0.192
		aggaaaggcgagacgccgctgaaagtggccaactcccccacgatggtgaacctcctgttaggcaaaggcacttaaacttccagcgaggagagctcgacggagagctcagaagaggaagacgcaccatccttcgcaccttccagttcagtt	ANKRD11	ANKRD11_Y289X	taa	act	act	0.284	0.19	0.237	0.261	1.2	0.526	0.581	0.474	0.161
		aggaaatggataaatgacagaaggcagggacttgaggagcctcttctaccaggcatcacattcaccaacaactagctcttcttcctgagttatgctcatgtgaggtgcaattcctacagaccagaagctgcccgagaacaagtccaa	PHEX	PHEX_Q682X	tag	ctc	aac	0.368	0.187	0.527	0.667	0.319	0.564	2.463	3.221	0.179
		aggaactttgctgccacaatacctcggcccttctcagttcgctacgacccatacacccaaaggattgaggtctaggacaatacccagcagcttaagattttggctgattccattaacagtgaaattggaatcctttgcagtgccctccat	PAH	PAH_L424X	tag	gac	gtc	0.356	0.175	0.391	0.38	0.255	0.915	1.863	1.868	0.172
		aggaagccatcgaccttcaacctctttgtgttcagcccagacacaggtgctgtctctggctcctaccgagtttgagccctggactactgggcccgaccaggccccttctcggaccctgtgccgtacctggaggtccctgtgccaaga	IDUA	IDUA_R643X	tga	gcc	gtt	0.3	0.237	0.359	1.041	2.038	2.919	2.248	1.803	0.177
		aggaaggaactccccacatcgcagaaaggagatgatggtccagatattgcagatgaagaatcccgtggcctctagggcaaagccgatacaccaggacctgaggatgggggcgtgaaggcatccccagtgcccagtgaccctgagaag	KMT2B	KMT2B_E1838X	tag	ggc	ctc	0.29	0.189	0.428	0.79	0.271	0.786	1.489	1.485	0.172
		aggaaggaccccccgccggagccgtctccaagccagaaggtcagtttgaaagatcgtgtcttctccagcccctgaggcgtggctgccaaggggaaggggtccccgcaggcccagactgtgaggcggtcacccagcgccgaccagagc	KCNQ2	KCNQ2_R420X	tga	ggc	ccc	0.292	0.217	0.334	0.69	1.455	2.671	1.207	0.792	0.173
		aggaagtacatgctggtattcaaggggaagaggtacctgacagggataggatcagacaccaggaatgccttataacacgtccataacggggaggacgttgtgctcctcaccacctgcaagcatggcaaagactggcaaaagcacaaggat	EXT1	EXT1_Y284X	taa	cac	tta	0.306	0.203	0.541	0.959	2.048	1.337	1.926	1.869	0.17
		aggaataataaatttgatttaaagaaaactagagttctccttggaaatgagagctgcaccttgactttaagttagagcacgatgaatacattgaaatgcacagttggtcctgccatgaataagcatttcaatatgtccataattatt	MET	MET_E616X	tag	agc	agt	0.309	0.201	0.74	1.095	0.472	0.899	0.375	0.31	0.196
		aggaatgttgcagaaagaactgaaaaggtatatgaccgggtatcagtggaagctgtgttgccaatggacaaatgactggacagacttatttctcactgcggcccagtaacaggctacatctttgctttgttggcagttttcaacttc	PIGA	PIGA_R412X	tga	ctg	aaa	>1.5	0.381	1.332	1.303	2.387	4.451	4.669	>6.3	0.241
		aggaatttatctaaaccatctgatgctgctaaggctgagcataacatgagtaaaatgtcaaccgaagatccttgacaagtcagaaatccacccaaatttgggacgcatcataaagccttgcaggaaattcgaaactctctgcttcca	LATS1	LATS1_R63X	tga	caa	cct	0.309	0.309	0.518	1.719	1.371	3.083	1.952	1.334	0.167
		aggacacccactatgctagaatgtgaggtcctgggcaatgacattggactgccaaagagagtcgttcaggtctagttccagaatgcccgggcaaaagaaaagaagtccaagttaagcatggccaagcattttggtataaaccaaacgaat	ZFHX3	ZFHX3_W2993X	tag	ttc	gtc	0.315	0.215	0.21	0.255	0.243	0.57	0.529	0.334	0.249
		aggaccctgcacctgactgtgctgagaatcctgaagcagctggtggacttccccgaggcactgctgctcccctgacacgaggccgtggatgcctgcatggcctgcctgcggtccccaaacactgatcgagaggtgctccaggaactgatt	CUL7	CUL7_W788X	tga	cac	ccc	>1.5	0.572	1.049	>3.2	1.976	3.985	3.345	2.792	0.301
		aggactgatggatacaactgcctctgtgcccctggttatacaggcatcaactgtgaaataaatctagatgaatgactatcagagccctgtctccatgatggagtttgtatcgatggcatcaatcattatacctgtgactgcaagagtggt	EYS	EYS_C1008X	tga	cta	gaa	1.021	0.406	1.724	1.277	2.17	4.225	5.49	>6.3	0.2
		aggagaggatcaagaaaccttgtctttcgagattttacagatgaaaaagagggaccaataactaaacacatctgactaacagctgccttaatattaaaaaatattggtaaatattcagaatgtggtcgcagattgttaaagagacat	ARID2	ARID2_R1769X	tga	cta	atc	>1.5	0.623	1.074	3.239	2.399	>4.5	>5.5	4.979	0.221
		aggagcaatacaggagaaaggagcaatacaggagaaaggagcaatgacaaagaggatctgtgtcgtgaattttgaagcatgcagagaaatggaaagcttatctgcaccagagaaaataaccctgttcgaggcccatatggcaagatg	SPINK5	SPINK5_R853X	tga	agc	ttt	0.299	0.297	0.404	1.513	1.899	4.262	2.32	1.722	0.187
		aggaggcgcaagtactccctgtttgcggccttctactcagccaccatgctgcaggatgtggatgatgccatctagtttgaggtcagcatcgggaactacgggaacaagttcgacatgacctgcctgccgctggcctccaccactcag	DYSF	DYSF_Q612X	tag	ttt	atc	0.395	0.204	0.37	0.389	0.388	0.667	0.949	0.783	0.166
		aggagggccaaagaggcagatcagctgaagcaggacctgcaggaagcacgcgaggcggagcgaagagccaagtagaagctcctggagattgccaccaagcccacgtacccgcccatgaacccaattccagcaccgttgcctcctgac	NF2	NF2_Q470X	tag	aag	aag	0.407	0.217	0.396	0.488	0.248	0.556	1.699	2.028	0.183
		aggagtggcaactacctctggcacggccacttgagacttaaagaacacattgacaggaaatttgttcccttctgaaagttacagtttggtcgttatccaggagcttttgacaggccagagttacagcaagttactgttgatggactg	FKTN	FKTN_R203X	tga	aag	ttc	0.377	0.333	0.555	1.949	1.869	4.485	4.218	3.566	0.175
		aggatgagttttgtgaaaggctggggaccggattacccaagacagagcatcaaagaaacaccttgctggatttaaattcacttacaccgggccctccagctcctagacgaagtacttcataccatgccgattgcagacccacaacct	SMAD4	SMAD4_E526X	taa	att	att	0.58	0.243	0.242	0.315	1.228	0.594	0.419	0.493	0.174
		aggatggcttctgcatcaacttctaaatataattcacactccttggagaatgagtctattaagaggacgtcttgagatggagtcaatcgagatctcactgaggctgttcctcgacttccaggagaaacactaatcactgacaaagaa	MTM1	MTM1_R24X	tga	gat	tct	0.349	0.224	0.444	0.734	1.953	2.598	0.907	1.077	0.178
		aggcaacccccaggagtagctagatctatatcggaggctgaactggatgaatacattcgccagcacacgaattgacggtacgaagcgggtgcgtacatcttctcctctgagacgggccaaggacacctccagcagaaatcagtacggcat	Highlands J virus	Highlands J virus_no_WTNAX	tga	cgg	aat	0.524	0.488	0.934	2.582	2.104	4.116	3.388	3.285	0.194
		aggcaacgctatcagcagatgaggaggagtctggtgaagttccggtccctggtacacgcatacgtgagccgctgacgctatctcaagctgagggcagagtggaggtgccaggtggagggggcgctgctgtgggagcaggaggagctg	MYO15A	MYO15A_R1966X	tga	cgc	cgc	0.405	0.276	0.743	1.592	2.173	4.266	3.947	3.832	0.181
		aggcagactttacaagaagatttacttcgtcgattcccagatcttaaccgacttgccaagaagtttcaaagataagcagcaaacttacaagattgttaccgactctatcagggtataaatcaactacctaatgttatacaggctctg	MSH2	MSH2_Q397X	taa	gca	aga	0.358	0.185	0.244	0.24	0.663	0.669	0.724	0.648	0.16
		aggcatgggcaatcctttgtggacagcagctccatgtggggccccagggctgttcaggtaccagaccagatatgagccccctaccagcagcagcagccacagccgcagccaccgcagccggctccgtcggggccccctgcacagggc	CHD7	CHD7_R157X	tga	gcc	ata	0.272	0.198	0.259	0.355	1.856	2.313	1.243	0.864	0.164
		aggcccaagtgcgcccgggcctcctgcaagaacatcctggcctgccgcagcgaggagctctgcatggagtgttagcatcccaaccagaggatgggccctggggcccaccggggtgagcctgcccccgaagacccccccaagcagcgt	TNFAIP3	TNFAIP3_Q737X	tag	cat	tgt	0.388	0.231	0.406	1.331	0.327	0.483	1.825	1.473	0.171
		aggccccctggacctggtctttcagacacatttagccgtgtttccccatctgctgcccgtgatccctatgattagtctccaatgactccaagatctcagtctgactcttttggaacaagtcaaactgcccatgatgttgctgatcag	KMT2C	KMT2C_Q2301X	tag	tct	gat	0.308	0.22	0.291	0.596	0.252	0.621	1.247	1.159	0.166
		aggcctgcgaagtacaaggatgccaatattatgtctcctggctcaagcttgccatctcttcatgttaggaaataaaaagccctagaagcagaattagatgctcagcacttatcagaaacttttgacaatatagacaatttaagtccc	APC	APC_Q757X	taa	aaa	aaa	0.444	0.216	0.234	0.261	1.523	0.188	1.237	1.189	0.205
		aggcgaggaaggcggtggccgcctttttccagctgggaggaacaatcctgcaccatgactcaacagccactttgaggagtgaccagcctgcgtttcaaccaagaccaaagctgcttttgctgcgccatggagacaggtgtgcgcatc	WDR45	WDR45_RNAX	tga	gga	ctt	0.33	0.224	0.301	0.687	1.552	1.45	1.201	1.059	0.175
		aggcgcagcccgagcccgaccccgacccccggcccctcccggcggggcccctccttaggcgcttcctcccattaacacagtcggcggagacaaggttggctaaaggagatccgaaagcttcagaagagcacacacctcttgataagg	CENPA	CENPA_Q39X	taa	cac	cat	0.435	0.213	0.496	1.446	1.861	1.58	1.226	1.472	0.166
		aggcgctgcccccaccatgagcgctgctcagatagcgatggtctggcccctcctcagcatcttatccgagtgtaaggaaatttgcgtgtggagtatttggatgacagaaacacttttcgacatagtgtggtggtgccctatgagccg	TP53	TP53_E198X	taa	gga	gtg	0.361	0.2	0.183	0.273	0.949	0.678	0.335	0.408	0.166
		aggcgctgcccccaccatgagcgctgctcagatagcgatggtctggcccctcctcagcatcttatccgagtttaaggaaatttgcgtgtggagtatttggatgacagaaacacttttcgacatagtgtggtggtgccctatgagccg	TP53	TP53_X198X	taa	gga	gtt	0.386	0.184	0.196	0.302	1.305	0.657	0.556	0.53	0.166
		aggctggagaacgtgggagctttcaagaaagtttccatcgtgccaacccaagcagtatgtggactcccagactgaagcactttttgtcacagctctgctgctgctgaaagtattcagttctgtacccagcggttttgtattcaggat	USH2A	USH2A_R63X	tga	agc	gac	0.288	0.198	0.524	0.56	2.056	3.745	2.475	1.96	0.164
		aggctggatgccctccagcgccagctcaacaggctggagacccggctgagtgcagacatggccactgtcctgtagctgctacagaggcagatgacgctggtcccgcccgcctacagtgctgtgaccaccccggggcctggccccact	KCNH2	KCNH2_Q969X	tag	ctg	ctg	0.63	0.223	0.916	1.406	0.355	0.626	3.252	3.103	0.171
		aggctggtgcatgtgtttggagcgggattttctccagggaatgtctcagctgctgtgtgtggtgctccctgctgagtcctggctaatgctacagtgtctgccttcagctgcttggttctgcccctggatgtgtccttggccttcctg	PKHD1	PKHD1_R1775X	tga	gtc	tgc	0.301	0.229	0.467	0.851	1.982	3.26	2.728	1.823	0.166
		aggcttccctctagatctgagttgcctgactactatctgactattaaaaagcccatggacatggaaaaaatttgaagtcacatgatggccaacaagtaccaagatattgactctatggttgaggactttgtcatgatgtttaataat	PBRM1	PBRM1_R710X	tga	agt	att	0.701	0.213	0.344	1.453	1.435	2.669	0.767	1.245	0.234
		agggactcgaagctggaggcaccagcagaggaggacgtgtgggagatcctacggcaggcacccccatctgagtaagagcgcatcgccttccagtacggcgtcactgacctgcgcggcatgctaaagaggctcaagggcatgaggcgcgat	MYBPC3	MYBPC3_Y333X	taa	gag	gag	0.315	0.167	0.261	0.292	1.424	0.529	0.722	0.762	0.166
		agggactcgaagctggaggcaccagcagaggaggacgtgtgggagatcctacggcaggcacccccatctgagtaggagcgcatcgccttccagtacggcgtcactgacctgcgcggcatgctaaagaggctcaagggcatgaggcgcgat	MYBPC3	MYBPC3_Y333X	tag	gag	gag	0.356	0.187	0.328	0.357	0.304	0.623	1.148	1.088	0.161
		agggagaacggctccaagccaagggccatcgtggtggatcctgttcatggcttcatgtactggactgactggtgaactcccgccaagatcaagaaagggggcctgaatggtgtggacatctactcgctggtgactgaaaacattcag	LDLR	LDLR_G621X	tga	act	tgg	0.298	0.193	0.557	0.618	1.729	3.199	3.039	2.445	0.166
		agggagaggatgcagggcccggggcagatccagacacacggaatcccgcctcagatgatgggcggcccgctgtagtcgtcctccagtgaggggcctcagcagaatatgtgggcagcacgcaatgatatgccttatccctaccagaac	ARID1B	ARID1B_Q1440X	tag	tcg	ctg	0.273	0.172	0.224	0.335	0.295	0.585	0.521	0.474	0.178
		agggatgaagaaaatcaagaaatgtcttcatgcaaatcagcaagaatagaaacgtcttgttctcttttagaataaacacaacctgctacaccctcattgtggaaaaataaggagcagcatctatctgagaatgagcctgtggacaca	NBN	NBN_QNAX	taa	aca	gaa	0.31	0.202	0.23	0.315	1.047	1.107	0.784	0.726	0.169
		agggcaagcttggcccagggtttcacagaggatcaggcccaggatatccagcggagcctagagagagtgctgtagacacaggagcagcaggggcccaggttggaacaggggctcagggagctgtgggactctgtccttcgtgcttcc	FANCG	FANCG_E105X	tag	aca	ctg	0.311	0.207	0.268	0.347	0.258	0.41	0.849	0.633	0.17
		agggccgccctgaagaaggagaaacgaaagaaacgtcggcaggaacttgctcgactgagagactcaggactctgacagaaggaggaagaggaggacacttttattgaagaacaacaactagaagaagagaagctattggaaagagagaat	ZRSR2	ZRSR2_S43X	tga	cag	ctc	0.752	0.485	1.64	3.102	2.187	4.142	3.759	4.283	0.423
		aggggaataagtggattgccaggattttctggttctcctggacttccaggcaccccaggcaataccgggccttaaggacttgtcggtgtaccaggatgcagtggttctaagggtgagcaggggtttccaggactcccagggacactgggt	COL4A3	COL4A3_Y117X	taa	gga	cct	0.277	0.182	0.179	0.28	0.611	0.51	0.325	0.268	0.175
		aggggctcgcaggaacatgtggactctcaggagaaagcgcctaaaactgacgactctttttcagatgtggactgacattcaaaccaggaagataccggatgtaaatttcgagttttgcctcagccaactaatctcgcaaccccaaacact	PMS2	PMS2_C551X	tga	cat	gac	0.604	0.492	0.951	>3.2	2.081	4.314	3.278	3.407	0.213
		aggggtcttcctggcaaagatggtgagacaggtgctgcaggaccccctggccctgctggacctgctggtgaatgaggcgagcagggtgctcctgggccatctgggttccagggacttcctggccctcctggtcccccaggtgaaggt	COL2A1	COL2A1_R653X	tga	ggc	gaa	0.358	0.214	0.582	0.808	2.155	3.176	3.817	2.41	0.165
		agggtcgttgtgaatgcactcataggagcaattccttccatcatgaatgtgctacttgtgtgtcttatattctagctgatattcagcatcatgggagtaaatttgtttgctggcaagttctatgagtgtattaacaccacagatgggtat	SCN9A	SCN9A_W1333X	tag	ctg	ttc	0.539	0.247	0.47	0.916	0.271	0.58	2.233	1.896	0.194
		agggtgaagctacaggaagctctctcccagcttgatttccaatgggaaaaagttaacaaaatgtacaaggactgacaagggcgatttgacagatctgttgagaaatggcggcgttttcattatgatataaagatatttaatcagtgg	DMD	DMD_R2095X	tga	caa	gac	0.497	0.488	1.07	2.91	2.156	4.235	3.88	4.057	0.185
		agggtgaccttcacgtgccaggcctcctttgacccctccttgcagcccagcatcacctggcgtggggacggttgagacctccaggagcttggggacagtgacaagtacttcatagaggatgggcgcctggtcatccacagcctggac	L1CAM	L1CAM_R558X	tga	gac	ggt	0.349	0.212	0.228	0.435	1.902	1.526	0.504	0.374	0.162
		agggtgcaagagaaggacagcggcttcttcctgcgcttcatccgcgcacggaagttcaacgtgggccgtgcctaggagctgctcagaggctatgtgaatttccggctgcagtaccctgagctctttgacagcctgtccccagaggctgtt	RLBP1	RLBP1_Y111X	tag	gag	gcc	0.338	0.19	0.302	0.412	0.304	0.361	0.833	0.73	0.171
		agggtttgggatattgagacaggccagtgtttacatgttttgatgggtcatgttgcagcagtccgctgtgtttaatatgatggcaggagggttgttagtggagcatatgattttatggtaaaggtgtgggatccagagactgaaacc	FBXW7	FBXW7_Q508X	taa	tat	gtt	0.305	0.19	0.275	0.58	2.005	0.616	0.924	0.856	0.169
		aggtataaggggaagggaacagggaagccaggggcattgagcggttctgctgatgggcaactgtcagtgctgtagcccaacaccatcaacgtcttggctgagaagctcaaagagtcccagaaggacctctcaattcctctgtccatc	BAP1	BAP1_Q441X	tag	ccc	ctg	0.267	0.187	0.426	0.447	0.261	1.52	1.425	1.291	0.164
		aggtcagctgaagatcctgtgagcgaagttccagcagtgtcacagcaccctagaaccaaatccagcagactgtagggttctagtttatcttcagaatcagccaggcacaaagctgttgaattttcttcaggagcgaaatctccctcc	APC	APC_Q1338X	tag	ggt	ctg	0.306	0.201	0.269	0.544	0.323	0.588	0.745	0.724	0.171
		aggtcatctcagaacaagcatgaaaccggctcacatgatgctgagcggcagaatgaaggtcaaggagtgggataaatcaacatggcaacttctggtaatggtcagggttcaactacacgaatggaccatgaaacagccagtgttttg	APC	APC_E268X	taa	atc	gga	0.313	0.171	0.256	0.281	1.951	0.608	0.823	0.69	0.167
		aggtccctggatggccggttgcaggtgtcccatcggaaggggctccctcatgtcatctactgccgcctgtggtgatggccagacctgcacagccaccacgagctacgggccatggagctgtgtgagttcgccttcaatatgaagaag	SMAD3	SMAD3_R93X	tga	tgg	tgg	0.368	0.222	0.648	1.301	2.038	3.595	2.208	3.172	0.177
		aggtcgcctctggaaaaggccagcgttgtctccaaactttttttcagctggaccagaccaattttgaggaaatgatacagacagcgcctggaattgtcagacatataccaaatcccttctgttgattctgctgacaatctatctgaa	CFTR	CFTR_G27X	tga	tac	aaa	0.336	0.295	0.419	2.839	1.971	3.582	1.023	0.996	0.181
		aggtctgatagtgaagaaagtggctcagaagaagaggaagaggaggaggaggaagagcagccgcaggcagcatagcctcccaccctgcccgtggaggagaagaagaagattccagatccagacagcgatgacgtctctgaggtggac	SMARCA4	SMARCA4_Q678X	tag	cct	gca	0.312	0.187	0.3	0.522	0.298	0.55	1.211	1.213	0.157
		aggtgcgactgcaatgggcactcagagacatgtcactttgaccccgctgtgtttgccgccagccagggggcatagggaggtgtgtgtgacaattgccgggaccacaccgaaggcaagaactgtgagcggtgtcagctgcactatttccgt	LAMB3	LAMB3_Y339X	tag	gga	gca	0.474	0.203	0.405	0.586	0.39	0.618	1.376	1.226	0.172
		aggtgggaagaaggtaaaaagtggcaagccaaaatagaaggaattcgaaacaagttaaaagagaaagaggggtaagtctttactttaacaaagcagttgaatactttgaaggatctttttgccaaagccgataaagagaaacttact	CEP290	CEP290_E1935X	taa	gtc	ggg	0.271	0.188	NA	0.223	0.775	0.815	0.869	0.4	0.187
		aggtgtatttgcagacctgggttttctggatctctgtgtgaaattgaaattaatgaatgttcctctgaaccttgaaaaaataatggaacatgtgtggatctgacaaacagatttttttgtaattgtgaacctgagtaccatgggcccttt	EYS	EYS_C937X	tga	aaa	cct	0.322	0.195	0.47	0.778	1.085	1.483	1.669	1.122	0.175
		aggttactgaaagcacttcctttgaagcttcagcaaacagcttttgaaaatgcatacttgaaagctcaggaatgaatgagagaaatgtcccatagtgctgagaaccctgaaactttggatgaaatttataatagaaaatctgtttta	ATM	ATM_G1130X	tga	atg	gaa	0.674	0.178	1.672	1.624	1.953	4.236	1.918	1.916	0.419
		aggttggccattatggtgaatggaaagtttcaatgtattggatctttgcagcacataaagagcaggtttggatgaggatttactgtcaaagttcacttgaagaataacaaagtgaccatggagaccctcacaaagttcatgcagctg	ABCA12	ABCA12_R2482X	tga	gga	gga	0.337	0.217	0.266	0.594	1.832	2.842	1.12	0.775	0.178
		aggtttctggctaacttcttcgtgtttctaacacttggagggagtggatacctcatcttttgggctgtgaagtgatcccaggaatttgcacagcaagatcctgacacccttgggtggtgggaaaaaaatgaaatgaacatggttatg	TMC1	TMC1_R389X	tga	tcc	aag	0.333	0.202	0.29	0.557	1.272	1.285	0.619	0.639	0.182
		aggtttgacatcgaagacgtgaataatcatactgattgcctaaaactaatagaaagaaatgagactgctcgatgaaaaaatgtgaaagtaaactttgataatgtaggatttgggtatctctctttgcttcaagttgccacattcaaaggt	SCN1A	SCN1A_W1408X	tga	aaa	cga	0.309	0.211	0.552	0.879	1.373	2.577	2.402	2.544	0.192
		agtaaaaagacgttgcgagaagttggaagtgtgaaagcattgatggaatgtgctttagaagttaaaaaggaataaaccctcaaaagcgtattgagtgccttatggaatttgtcagcacattgcactgagaataaagctgatatatgtgat	APC	APC_S583X	taa	acc	gaa	0.27	0.236	0.223	0.541	1.523	0.727	0.541	0.367	0.196
		agtaaaaagacgttgcgagaagttggaagtgtgaaagcattgatggaatgtgctttagaagttaaaaaggaatgaaccctcaaaagcgtattgagtgccttatggaatttgtcagcacattgcactgagaataaagctgatatatgtgat	APC	APC_S583X	tga	acc	gaa	0.336	0.203	0.421	0.713	1.582	3.684	1.942	1.837	0.168
		agtaaaataatgacattctgtttcaaggtatatggtgctacctatctacaaaaactcctggatcctttattatgaattgtgatcacatcctctgattggcaacatgttagctttgaagtggatcctaccaggttagaaccatcagag	NF1	NF1_R1306X	tga	att	tta	0.418	0.236	0.701	0.944	2.061	4.139	4.251	3.776	0.179
		agtaaaattggtgctgccagaaccaccaaaaaaagaattccaaatacaaaagattttgactcttctgaagattagaaacacagcaaaaaaggaatggataatcaagggcacaaaaatttgaagacctcacaagaaggatcatctgat	ATRX	ATRX_E853X	tag	aaa	gat	0.32	0.213	0.498	0.534	0.409	0.467	2.101	1.297	0.25
		agtaaccttgatgaagaggtgaatgtaattcctccacacactccagttaggactgttatgaacactatccaataattaatgatgattttaaattcagcaagtgatcaaccttcagaaaatctgatttcctattttaacaactgcaca	RB1	RB1_Q384X	taa	tta	caa	0.851	0.241	0.457	0.83	1.795	1.848	1.669	2.052	0.197
		agtaagagtcttaaacaaaccgaccagcccaaagcacagggtcaagaaagtgactcatcagagacctctgtgtgaggaccccggattaaacatgtctgcagaagagcagctgttgcccttggccgaaaacgagctgtgtttcctgat	KMT2A	KMT2A_R1064X	tga	gga	gtg	0.325	0.173	0.327	0.337	1.725	1.289	0.876	0.937	0.185
		agtaagggagggcaagaagatatgaacctgagccttcagtcaagaccctccagcttgcctgatctatctggttgaatagatgacctccccatggggacagaaggagctctgagtcctggagtgagcacatcagggatttccagcagccat	ARID1A	ARID1A_S645X	tga	ata	ggt	0.399	0.224	0.478	1.028	2.022	3.668	3.362	2.19	0.163
		agtacaacttatcctgtttatactgagagcactgatgataaacacctcaagttccaaccacattttggacagtaggaatgtgtttctccatacaggtcacggggagccaatggttcagaaacaaatcgagtgggttctaatcatgga	APC	APC_Q1096X	tag	gaa	cag	0.399	0.204	0.462	0.495	0.306	0.712	1.699	1.856	0.171
		agtacagacactattttgataggcaataatcatataacaggaagtggaagtaatggaaacgtgccttacctgtagcgaaacgcactcactctacctcataaccgcacaaacctgaccagcagcgcagaggagccgtggaaaaaccaa	KDM6A	KDM6A_Q611X	tag	cga	ctg	0.284	0.18	0.372	0.424	0.387	0.349	0.833	0.638	0.177
		agtacttcagctacccagtcatctccggctccaggacagtcaaagaaaaagattttcaaaccagaagaactatgacaggcactgatgccaactttggaggcactttaccgtcaggatccagaatcccttccctttcgtcaacctgtg	EP300	EP300_R1055X	tga	cag	cta	0.829	0.684	1.125	3.11	1.938	3.504	3.652	3.333	0.266
		agtagaagtggtcagcctcaaaaggctgccacttgcaaagtttcttctattaaccaagaaacaatacagacttaatgtgtagaagatactccaatatgtttttcaagatgtagttcattatcatctttgtcatcagctgaagatgaaatt	APC	APC_Y1262X	taa	tgt	act	0.264	0.189	0.15	0.337	1.559	0.285	0.448	0.359	0.19
		agtagaagtggtcagcctcaaaaggctgccacttgcaaagtttcttctattaaccaagaaacaatacagacttagtgtgtagaagatactccaatatgtttttcaagatgtagttcattatcatctttgtcatcagctgaagatgaaatt	APC	APC_Y1262X	tag	tgt	act	0.272	0.276	0.168	0.346	0.973	0.177	0.235	0.341	0.189
		agtagtgataaggtctatgcccaccagatggttcgtacagattcccgggaacagaagcttgatgcatttctgtagcctctgagcaaacccctgtccagtcagccccaggccattgtcacagaggataagacagatatttctagtggc	MLH1	MLH1_Q398X	tag	cct	ctg	0.341	0.256	0.273	0.968	0.26	0.331	0.921	0.726	0.173
		agtagtgatggttatggtaaaagaggtcaaatgaaaccctcgattgaatcctattctgaagatgatgaaagttagttttgcagttatggtcaatacccagccgacctagcccataaaatacatagtgcaaatcatatggatgataat	APC	APC_K993X	tag	ttt	agt	0.258	0.177	0.229	0.956	0.331	0.547	0.577	0.438	0.183
		agtatcgcaagagtcagcgccacggatgcagacataggaaccaacggggaattttactacagttttaaagattgaacagatatgtttgctattcacccaaccagtggtgtgatagtgttaactggtagacttgattacctagagacc	FAT1	FAT1_R191X	tga	aca	gat	0.358	0.32	0.549	1.489	1.93	2.683	3.879	3.782	0.181
		agtatgaaagaaaacctggagacttttgaagaagtggtcaagccaatgatggagcatgtgcgaattcatccgtaattagtgactggatccaaggaccatgaactggaccctcgaaggtggaagagattagaaactcatgatgttgtg	TSC1	TSC1_E232X	taa	tta	ccg	0.288	0.212	0.311	0.279	1.811	0.614	0.711	0.699	0.176
		agtatgagccatgtacatcttcatgtgatcagccaggattttgattctccttgccttaaaaacaaaaaacattgaaattctttcaatacagaatacttcctagaatcacaagctgtgatcgagatggtacaagaggctggtagagtaact	APTX	APTX_W279X	tga	aat	cat	0.542	0.277	0.484	1.515	1.939	3.224	2.033	1.934	0.186
		agtattgtagaagagggtgttgatataccaaaatgcaacttggtggttcgttttgatttgcccacagaatattgatcctatgttcaatctaaaggaagagcaagggcacccatctctaattatataatgttagcggatacagacaaa	DICER1	DICER1_R544X	tga	tcc	tat	0.399	0.344	0.526	1.982	2.063	2.635	1.727	1.409	0.181
		agtccaagtggaatgaacttattcaggcaccctaatgggcagattgtccagcttctacctttgcatcagctttgaggctctaatacccagcccaacttacagcctgtcatgtttcggaacccagggtctgtgatgggaatccggtta	MGA	MGA_R1818X	tga	ggc	ctt	0.331	0.191	0.267	0.911	1.164	1.654	0.551	0.507	0.167
		agtccaccagcggaatttatgcgtatgattggcaatgacaaacaaggacagatgatcgtgttccatttgatataacttttgaagaataatggaagattaccaagaccagatggatgcccagatgagatctatatgatcatgacagaa	JAK2	JAK2_E1080X	taa	ctt	ata	0.402	0.218	0.311	0.279	2.45	0.892	1.082	1.784	0.199
		agtccatactgcaaagatgaaccctgtaagaatggcggaacatgctttgacagtttggatggcgccgtttgttagtgtgattcgggttttaggggagaaaggtgtcagagtgatatcgacgagtgctctggaaacccttgcctgcac	FAT1	FAT1_Q4114X	tag	tgt	tgt	0.312	0.198	0.235	0.452	0.268	0.58	0.564	0.335	0.163
		agtcccatttgtacatttgtttctccggctgcacagaaggcatttcagccaccaaggagttgtggcaccaaataagaaacacccataaagaaaaaagaactgaattctcctcagatgactccatttaaaaaattcaatgaaatttctctt	BRCA2	BRCA2_Y3308X	taa	gaa	aaa	0.364	0.201	0.317	0.299	1.601	0.195	0.72	0.382	0.254
		agtcccatttgtacatttgtttctccggctgcacagaaggcatttcagccaccaaggagttgtggcaccaaataggaaacacccataaagaaaaaagaactgaattctcctcagatgactccatttaaaaaattcaatgaaatttctctt	BRCA2	BRCA2_Y3308X	tag	gaa	aaa	0.541	0.173	0.596	1.398	0.413	0.525	0.765	1.323	0.176
		agtcccctggaactggtgggtcacttggaagggatgccctttgtcatggacttgcccttctggaaattaccctgagagccagggaaggggctcagtgagcctctggagccttcttctctcccctcccaactcagcatcaagcaggca	ASXL1	ASXL1_R1415X	tga	gag	ccc	0.322	0.208	0.281	1.038	1.513	3.137	0.998	0.668	0.17
		agtccctccggagcaatgtctaacctgggcatggggcagcgccagcagtttccctatggagccagttacgactgaaggcatgaaccttatgggcagcagtatccaggccaaggccctccctcgggacagccgccgtatggagggcac	ARID1B	ARID1B_R1324X	tga	agg	gac	0.285	0.211	0.708	0.729	2.092	4.078	3.381	2.495	0.164
		agtcctacgaagatgcctggggcggtgcagcagtttacgacgctgatccgtcgtcagatttccaacgacttctgagacctgcccaccctcctcatccatggggcggaggcctgtctgatgtcaatgaccatcggcttcctctatttt	ABCG8	ABCG8_R412X	tga	gac	ttc	0.306	0.276	0.5	1.413	2.137	3.972	1.797	1.329	0.176
		agtcctgaatttgcaatctttcggaaggaaggcaacttctcagacttaaaagaaaaagtcaatgccatagagtgagaaaaagctgagaagttcagaaaactgcaagatgccagcagatcagctcaggccctggtggaacagatggtg	DMD	DMD_R768X	tga	gaa	gag	0.284	0.184	0.387	0.365	2.032	2.025	1.325	1.302	0.166
		agtcctgctctgtatccaatgctatttaacaaattgaagaataccatcagcaagttttttgactcccaaggataggttttattgactgataccaatactcaatttgtagaacaaaccatagctataatgaagaacttgctagataat	NF1	NF1_Q950X	tag	gtt	gga	0.778	0.175	0.326	0.829	0.39	0.562	1.41	0.907	0.323
		agtcctggatcatcaaggcctggcctcagaggagcccctggatggccaggcctgaaaggaagtaaaggggaatgaggccgcccaggaaaggatgccatggggactcctgggtccccaggttgtgctggttcaccaggtcttccagga	COL4A3	COL4A3_R406X	tga	ggc	gaa	0.325	0.218	0.427	0.477	2.241	2.775	1.717	1.413	0.169
		agtcctggttttatgaatgttcccaagatcaaaggtactcacacagcaatgaaaagtggaattttagcagcataatctatttttaatcaactaactagtgaaaatctccaatcaaagacaataggactccatgtaactgaatatgag	ETFDH	ETFDH_E412X	taa	tct	gca	0.315	0.171	0.338	0.493	2.138	0.16	1.069	0.657	0.171
		agtcgagaggttctgcagatgtggtcggtcctgcaggacggtcccatctcccgagtgattgtgttcagcctctaggccgccaaggagaccaaggacaggccactacaagatgagtacagcgtgctcgtggccagcatgttggagccagat	KPTN	KPTN_S259X	tag	gcc	ctc	0.313	0.2	0.486	0.428	0.403	0.348	1.063	0.627	0.164
		agtcggaaactggcagatagcaatttcaaggacttgcgaactctcttgaatgaaactccagagcaaatcaaataaatattggcccagtacaacactaccaaggacaaggcgttcacagatctgaacagtatcaattcagtgctaggaggt	PROM1	PROM1_Y205X	taa	ata	aaa	0.43	0.202	0.245	0.389	1.58	0.94	1.087	0.671	0.161
		agtctaactctcttgaaatgcggagagaacacatctccagttctggatgcagtgctaaagagtaaaaaaagttgagagtttttaaagcatgcagggaaagaaacaatagtagaagtaggtagtgaccttcctgattcaggaaagggatat	SETD2	SETD2_S918X	tga	gag	agt	0.233	0.298	0.336	1.782	1.424	2.872	0.412	0.684	0.188
		agtctgatcatcaacattcgaggaggcaacaatctggcagctgagctagaagccaacctcggcctcattgaataaatttcagggtatctaaaaatccgccgatcctacgctctggtgtcactttccttcttccggaagttacgtctg	INSR	INSR_E390X	taa	att	gaa	0.435	0.181	0.401	0.347	1.834	0.743	1.38	1.211	0.167
		agtcttcagaatagaaactacccatctcaagaggagctcattaaggttgttgatgtggaggagcaacagctgtaagagtctgggccacacgatttgacggaaacatcttacttgccaaggcaagatctagagggaaccccttacctg	BRCA1	BRCA1_E1244X	taa	gag	ctg	0.31	0.184	0.261	0.298	1.19	0.824	0.7	0.563	0.171
		agtgaaggggaacagaattacaggaagtttagggcaaagatttgtcctggagaaaatcaagcagccgaagattaactaagaaaagagataagtaaaacgatgtttgcagaaatggaaatcattggtcagtttaacctgggatttata	PMS2	PMS2_E663X	taa	cta	gat	0.7	0.381	1.033	1.213	2.149	1.981	2.542	3.256	0.192
		agtgacaagggccccctgccactgagagatgacaatggcattgttctgctgggtgagagagctgccaagtgctgagcatatgccaaagcactacactacaaagaactggagttccagaaaggccccacccctgccattctagaatct	MTOR	MTOR_R1391X	tga	gca	tgc	0.293	0.187	0.434	0.777	1.491	2.152	1.327	1.013	0.181
		agtgacacggggcttgaatatgaagcccccaagctgtaccctgccattcccgcagcccgaaggcggcccatttgagtcctgtcattgtttgatggcatcgcgacaggctacctagtcctcaaagagttgggcataaaggtaggaaag	DNMT3B	DNMT3B_R576X	tga	gtc	att	0.333	0.207	0.284	0.39	1.754	2.22	0.716	0.64	0.17
		agtgacattttaaccactcagcagagggataccatgcaacataacctgataaagctccagcaggaaatggcttaactagaagctgtgttagaacagcatgggagccagccttctaacagctacccttccatcataagtgactcttct	BRCA1	BRCA1_E1117X	taa	cta	gct	0.348	0.231	0.719	1.204	2.052	1.539	1.88	2.141	0.178
		agtgacgaccgcccaagccctccgcgaggactggtggcagcctacagcggggagagtgacagtgaggaggagtaggagcgtgggggccctgagcgggaggagaagctcaccgactggcagaagctggcctgtctgctctgccgacgc	RBM10	RBM10_Q664X	tag	gag	gag	0.275	0.187	0.296	0.366	0.293	0.918	1.129	1.32	0.169
		agtgactacaggtatgtggcagctgctttggctgtcatgagaaatgtgactcagcagatcaacgaacgcaagtgacgtttagagaatattgacaagattgctcagtggcaggcttctgtcctagactgggagggcgaggacatccta	ARHGEF9	ARHGEF9_R289X	tga	cgt	aag	1.093	0.445	1.087	2.788	1.915	4.191	3.885	4.323	0.207
		agtgactcttctgcccttgaggacctgcgaaatccagaacaaagcacatcagaaaaagcagtattaacttcatagaaaagtagtgaataccctataagccagaatccagaaggcctttctgctgacaagtttgaggtgtctgcagat	BRCA1	BRCA1_Q1162X	tag	aaa	tca	0.293	0.182	0.563	0.371	0.298	0.854	2.172	1.653	0.166
		agtgagaaggtggcagaggaggcgggagagaaggggcccacacctccactcccaagtgctcctctggccccataaaaagattcagccttggtccctggggccagcaaacagccactcacctctcctagtgccctggtggactcaaaa	ARID5B	ARID5B_E550X	taa	aaa	cca	0.403	0.203	0.677	0.326	1.64	0.654	2.077	1.726	0.185
		agtgatcactttactaaaccatctcctagggcagatgtgtttcaaagacaaaggatacctgactcatatgcatgacccttgttgacacctgcacctcttgatagtggtcctggaccttttaagactccaatgcaacctcctccatcc	KMT2C	KMT2C_R2028X	tga	ccc	gca	0.719	0.48	0.726	2.977	1.865	3.683	2.403	1.582	0.19
		agtgatgcaaacgaacctggagagagccaaagtaccataggtgccattaatcctttagctgaagaatatctgtgaaagcaagatctacttttcttagacatgctcaagttcttgtgtttgtgtgtaactactgctcagaccaatactgat	ATM	ATM_S891X	tga	aag	ctg	0.545	0.21	0.525	0.791	1.683	2.907	3.343	2.542	0.197
		agtgatggagtcctatatgggtccccaacagctgaaaatgtggggaagccaacaatcattgagataactgcctaaaacaggcgcacctttgagactgcaaggcataatttgataattaatataatgtctgcagaagacttcccgttgcct	SGCE	SGCE_Y170X	taa	aac	gcc	0.289	0.204	0.289	0.434	1.149	1.298	1.063	0.853	0.173
		agtgcagccagagatcttggcttggaccctggcaaacagattaaactggattccagtgcacagtttggatattaatttcgtgtaacctgtaaggaagaaaaagtccttcgtaacaataaaaactttagtactgtagatatccagaagaat	MSH2	MSH2_Y522X	taa	ttt	tat	0.479	0.188	0.662	0.322	2.077	0.168	1.657	1.649	0.288
		agtgcagccagagatcttggcttggaccctggcaaacagattaaactggattccagtgcacagtttggatattagtttcgtgtaacctgtaaggaagaaaaagtccttcgtaacaataaaaactttagtactgtagatatccagaagaat	MSH2	MSH2_Y522X	tag	ttt	tat	0.372	0.179	0.286	0.516	0.296	0.748	1.287	1.639	0.21
		agtgccaccgacgtggccgcattcctgggagcgctcgcctcgctgggcagcctcaacatcccctacaagatctaggccgtgcagagtgagaccgtggagccgcccccgccggcgcagctgcacttcatgtacgtggcggcggccgcc	NOTCH1	NOTCH1_E1719X	tag	gcc	atc	0.382	0.181	0.24	0.434	0.332	0.686	0.79	0.689	0.168
		agtgccagggtagctagaaaggctggtcaccaccagacagcctacaatgctctccttaatgcaggggaatcatgactcgctgaactgtacgtggaaagggcaaagtggctctggtccaagggtgatgttcaccaggcactaattgtt	ATR	ATR_R1951X	tga	ctc	tca	0.692	0.279	1.404	1.575	2.493	4.036	5.002	>6.3	0.191
		agtgccatatggcaaacggtagaagaactggattacttagaagtggaggctgaggccaagatggagaacttgtgagctgcagtgccaggtcaacccctagctctgactgcccgtggtggccccaaggacacccagcccagctatcac	POLG	POLG_R709X	tga	gct	ttg	0.306	0.205	0.374	0.467	1.815	1.979	1.071	1.101	0.164
		agtgcccgaagtgtaagcccaactacagaaatggtttcaaatgaatctgtagactaccgagctacttttccataagatcagtttcctaattcatctcagaacggttcatgccgacaagtgcagtatcctctgacagacatgtccccc	MET	MET_E1009X	taa	gat	cca	0.351	0.19	0.239	0.345	1.051	0.378	0.621	0.634	0.182
		agtgccttaaacccaacttttacttttccttctcattccctgactcagtctggggaatctgcagagaaaaattagagaccaaggaagcagactagtgctccggcagagccattttcatcaagtagtcctactcctctcttcccttgg	KMT2A	KMT2A_Q814X	tag	aga	aat	0.328	0.21	0.256	0.673	0.327	0.792	0.677	0.57	0.176
		agtgctgcaagtttaacttcaaaatacgtgggagaaggagagaaattggtgagggctctttttgctgtggcttgagaacttcaaccttctataatttttatagatgaagttgatagccttttgtgtgaaagaagagaaggggagcac	SPAST	SPAST_R431X	tga	gaa	gct	0.283	0.214	0.198	0.643	1.233	1.679	1.11	0.795	0.167
		agtgctgtcctctttgacatcactgaggatcgagctgctgctgagcagctgcagcagccgctggggctgacctgaccagtggtgttgatctggggtaatgacgctgagaagctgatggagtttgtgtacaagaaccaaaaggcccatgtt	RNF43	RNF43_W159X	tga	cca	acc	0.435	0.304	0.73	2.222	2.179	4.354	2.721	2.32	0.185
		agtggaccatcattcaaatctgttaacacctcagtgcatatatatgataaagcattcatcactgtgaaacattgaaaacagcaggtgcttgaaaccgtagctggcaagcggtcttaccggctctctatgaaagtgaaggcatttccc	FLT1	FLT1_R339X	tga	aaa	cat	0.39	0.224	0.394	0.713	1.586	1.729	2.428	1.51	0.179
		agtggaggcgtcgcgctggcgggcattcctgaagctgacagcattcgggccgagatgtctcgctccgtggcctgagctgtgctcgcgctactctctctttctggcctggaggctatccagcgtactccaaagattcaggtttactcacat	B2M	B2M_L7X	tga	gct	gcc	0.311	0.191	0.457	0.515	1.842	2.662	2.637	2.236	0.165
		agtggctcatccatcacggcggctggcatgcgcctcagccagatgggtgtcaccacagacggtgtccctgcctagcaactgcgaatccccctctccttccagaaccctctcttccacatggctgctgatgggccaggtcccccaggc	SYNGAP1	SYNGAP1_Q919X	tag	caa	gcc	0.628	0.279	0.554	2.239	0.419	1.175	2.703	2.194	0.178
		agtggggccctggtagcctttgccttcactggcaatagcaaaggaaaagacatcaacacgattaaatccctctgagtcctccgggtgctacgacctcttaaaaccatcaagcggctgccaaagctcaaggctgtgtttgactgtgtg	CACNA1A	CACNA1A_R1345X	tga	gtc	ctc	0.365	0.232	0.446	0.899	1.692	2.972	1.597	1.678	0.17
		agtggtaatctactgggacggaacagctttgaggtgcgtgtttgtgcctgtcctgggagagaccggcgcacataggaagagaatctccgcaagaaaggggagcctcaccacgagctgcccccagggagcactaagcgagcactgccc	TP53	TP53_E285X	tag	gaa	aca	0.418	0.219	0.37	0.424	0.322	0.678	0.911	0.959	0.169
		agtgtactcaacattcctatggcaaaatcatatgtattgaaaaatggagaaagtttaagtatggattatatctgaaccaaggacaatgatcatttcaatgcaatgaccagcctaagcagcaaactcttcttcattcttcttacacct	VPS13A	VPS13A_R1921X	tga	acc	atc	0.344	0.224	0.561	0.732	2.017	3.628	2.387	1.578	0.191
		agtgtagttgtctcaccacattctacaacctctgttatacagggacatcaaatcatagcagttcccgactcatgatcaaaagtatcccattctcctgccctatcatctgacgttcggtctacaaatggcacagcagaatgcaaaact	ARID2	ARID2_G1490X	tga	tca	tca	0.313	0.205	0.339	1.445	1.226	2.121	0.612	0.435	0.184
		agtgtagttgtttctgattgtaaaaatagtcatataacccctcagatgttattttccaagcaggattttaattaaaaccataatttaacacctagccaaaaggcagaaattacagaactttctactatattagaagaatcaggaagtcat	BRCA2	BRCA2_S1099X	taa	aac	aat	0.262	0.242	0.403	0.276	0.889	0.441	0.552	0.824	0.167
		agtgtagttgtttctgattgtaaaaatagtcatataacccctcagatgttattttccaagcaggattttaattgaaaccataatttaacacctagccaaaaggcagaaattacagaactttctactatattagaagaatcaggaagtcat	BRCA2	BRCA2_S1099X	tga	aac	aat	0.244	0.225	0.65	0.671	1.519	2.797	0.964	1.503	0.165
		agtgtcatgaagcacgatgccatcatggatggagccagcccagattatgtactggtggaggcagaagccaactgagtggcccaggatgccctgaaagcactgaggctctctcgtcagcggtgtctgggagcagtgtctggtgttccc	ERCC6	ERCC6_R1288X	tga	gtg	aac	0.299	0.194	0.433	0.756	2.031	3.122	1.707	1.476	0.171
		agtgtcatggtgtcacgcagcaatgggactgtctcaccttctgccttcttagagccattcagcgctgacgtatgagtgatgatgtttgtgatgctgctcatcgtctcagccgtggctgtctttgtctttgagtacttcagccctgtgggt	GRIN2B	GRIN2B_W559X	tga	gtg	gta	0.419	0.218	0.456	1.143	2.002	3.016	2.337	1.407	0.174
		agtgtgctaaagaagctgcgcgggacagctgacgtgacccatgacctgcaggagatgaaggaagagagtcggtagatgatgcgggagaagaaggtcaccatcctggagctgttccgctcccccgcctaccgccagcccatcctcatc	SLC2A1	SLC2A1_Q250X	tag	atg	cgg	0.379	0.187	0.321	0.428	0.261	0.529	0.792	0.689	0.171
		agtgtggtcaccactgggctggaccgagagagtttccctacgtataccctggtggttcaagctgctgacctttaaggtgaggggttaagcacaacagcaacagctgtgatcacagtcactgacaccaacgataatcctccgatcttc	CDH1	CDH1_Q351X	taa	ggt	ctt	0.312	0.18	0.236	0.312	1.856	0.629	0.751	0.626	0.169
		agtgttactcctccaccacctccaagaggccagactccccctccaagaggtacaactccacctcccccttcatgagaaccaaactctcaaacaaagcgctattctggaaacatggaatacgtaatctcccgaatctctcctgtcccacct	LATS1	LATS1_W268X	tga	gaa	tca	0.339	0.211	0.348	0.614	1.846	2.762	1.715	1.353	0.174
		agtgttgtgcttagtaaaatgaattttgaatcttttgtaaaagatcttcttctggttcgtcagtatagagtttaagtttataagaatagagctggaaataaggcatccaaggagaatgattggtatttggcatataaggcttctcct	MSH2	MSH2_E101X	taa	gtt	gtt	0.334	0.189	0.229	0.341	1.433	0.765	0.859	0.792	0.169
		agttactttgcagtcttcaggagggtctatgttcagcgtgatgaggtgcgacagattgctagcatcgtgcaatgaggagaacgggaccatacctttcgcgtgggtagcctcatcttccacacaattggtcagctgcttccacagcag	KMT2C	KMT2C_R4541X	tga	gga	caa	0.314	0.193	0.351	0.415	2.003	3.151	2.392	1.478	0.166
		agttatgtaccaaagaatgcagatgtgctgttttcctcatttcagaaaccgaaacagaaacgacatagatgttgaaaccctaataaattggatataaacactttgacaggagaagaaagggtgcctgttgtcaataaacgaaatggg	CHD7	CHD7_R2631X	tga	aac	tgt	0.276	0.304	0.339	1.292	1.251	1.977	1.837	1.335	0.184
		agttcagcttctgttaatcattttgatgatttatatcaacctattgggagttcaggtattgcttcatctctttagagtcttccaccaggaataaaggtggacagtctaactctcttgaaatgcggagagaacacatctccagttctg	SETD2	SETD2_Q884X	tag	agt	ctt	0.314	0.189	0.274	0.366	0.301	0.408	1.031	1.013	0.169
		agttccccccagctggcacagcagggtcagggccttatgggacacaggctggtcacagcccagcagcagcagtagcaacaacagcaccaacagcaagggtccatggcagggctgtcccatcttcagcagagtctgatgtcacacagt	KMT2B	KMT2B_Q3860X	tag	caa	cag	1.095	0.322	1.336	1.337	0.811	1.153	5.343	>6.3	0.229
		agttctttagctaaacgaataaagcagttacatcatgaagcacagcaaagtgaaggggaacagaattacaggtagtttagggcaaagatttgtcctggagaaaatcaagcagccgaagatgaactaagaaaagagataagtaaaacg	PMS2	PMS2_K647X	tag	ttt	agg	0.482	0.192	0.198	0.316	0.221	0.363	0.195	0.499	NA
		agttgcttaaaaggacctgacacttacaacagtcaagttctgatagaagctacagtaatagcactaaccaaatgacagccacttcttaataaggactcgcctctgcacaaagccctcttttgggtagctgtggctgtgctgcagcttgat	NF1	NF1_L2301X	tga	cag	aaa	0.716	0.335	1.011	2.53	2.336	4.049	4.354	3.691	0.208
		agtttaaaatatgccacagatattccttcatcacagaaacagtcattttcattctcaaagagttcatctggataaagcagtaaaaccgaacatatgtcttcaagcagtgagaatacgtccacaccttcatctaatgccaagaggcag	APC	APC_Q1204X	taa	agc	gga	0.357	0.176	0.255	0.321	1.006	0.758	0.897	0.727	0.176
		agtttcttagcgaggttgggctgttcatcatgtctggactatttcacgacccaggggctgaccaccatctattagattgagcattactccatggatgatctggcaagtctgaaaatccctgagcaatttcgacatgcgatctggaag	TP63	TP63_Q575X	tag	att	tat	0.472	0.2	0.401	0.535	0.311	0.532	2.946	3.123	0.174
		agtttgcccccaggaaatttgaggaactccctgaaaagagatgcacaaactattaaaacaattcaccagcaatgagtccttcctatagaacaatcactgagcactctataccaaagcgtcaagatacttcaacgcacagggaatgga	PROM1	PROM1_R675X	tga	gtc	caa	0.295	0.192	0.365	0.563	1.823	2.941	2.208	2.643	0.162
		agtttggggatcacattgtatgagttggccacaggccgatttccttatccaaagtggaatagtgtatttgattaactaacacaagtcgtgaaaggagatcctccgcagctgagtaattctgaggaaagggaattctccccgagtttc	MAP2K4	MAP2K4_Q316X	taa	cta	gat	0.26	0.275	0.455	0.569	2.23	1.564	2.017	2.398	0.164
		agttttgtctgtacctgccccaagggatttatctacaaacctgatctaaaaacatgtgaagacattgatgaatgagaatcaagtccttgcattaatggagtctgcaagaacagcccaggctcttttatttgtgaatgttcttctgaaagt	FBN1	FBN1_C811X	tga	gaa	gaa	0.319	0.28	0.461	0.731	1.84	3.271	1.456	1.429	0.164
		ataaaagattttgagacttctgatacattttttcagactgcaagtgggaaaaatattagtgtcgccaaagagtaatttaataaaattgtaaatttctttgatcagaaaccagaagaattgcataacttttccttaaattctgaattacat	BRCA2	BRCA2_S1442X	taa	ttt	gag	0.495	0.155	NA	0.318	1.806	0.44	0.17	0.317	0.166
		ataaaagattttgagacttctgatacattttttcagactgcaagtgggaaaaatattagtgtcgccaaagagtgatttaataaaattgtaaatttctttgatcagaaaccagaagaattgcataacttttccttaaattctgaattacat	BRCA2	BRCA2_S1442X	tga	ttt	gag	0.342	0.168	NA	1.955	1.815	0.828	1.091	0.377	0.167
		ataaaagctgtgcttggcctgacaaagaggaggctagttagtagcagtgggaccctttctgatcaacaagtataagtcatgacgtttgcagaagatggaggaggcaaagaaaaccaatttttgatgccccctgaggagactatacta	PALB2	PALB2_E990X	taa	gtc	gta	0.338	0.186	0.352	0.302	1.391	1.481	0.654	0.438	0.18
		ataaagctccagcaggaaatggctgaactagaagctgtgttagaacagcatgggagccagccttctaacagctaaccttccatcataagtgactcttctgcccttgaggacctgcgaaatccagaacaaagcacatcagaaaaagcagtt	BRCA1	BRCA1_Y1133X	taa	cct	agc	0.27	0.214	0.256	1.292	1.333	0.404	0.592	0.47	0.161
		ataaagggtggggcagcaaatcaagctctattacattcgaaaagcaaacagcccaagttccgaagtataaagtgaaaacacaaagaaaatccagttatggcagaacccccagttataaatgaggagtgcagtttgaaatgctgctcttct	NSD1	NSD1_C792X	tga	aaa	aag	0.334	0.202	0.63	0.453	1.551	3.037	2.456	3.561	0.174
		ataaatctgtatcagatgactccggaaatgtgggaggagagaattactgcttggtacgcagagcaccgaggctgagccagggatgaagctgaaatggaatatctgaagatagctcaggacctggagatgtacggtgtgaactacttt	NF2	NF2_R198X	tga	gcc	ggc	0.418	0.189	0.332	0.532	1.761	1.898	0.632	0.645	0.191
		ataaattatagtcttaaatattcagatgagcagttgaactctggaaggcaaagtccttcacagaatgaaagataggcaagacccaaacacataatagaagatgaaataaaacaaagtgagcaaagacaatcaaggaatcaaagtacaaat	APC	APC_W1049X	tag	gca	aga	0.29	NA	NA	1.94	NA	NA	0.304	0.223	NA
		ataaattatagtcttaaatattcagatgagcagttgaactctggaaggcaaagtccttcacagaatgaaagatgagcaagacccaaacacataatagaagatgaaataaaacaaagtgagcaaagacaatcaaggaatcaaagtacaact	APC	APC_W1049X	tga	gca	aga	0.241	0.204	0.398	0.407	0.776	1.261	0.746	0.409	0.182
		ataacaaaagctcgtctttttctgctgcagttaatacctcggtgcccgaaaaagagcttctcacacgtggcatagctgctggctgatcgtggggactgcgacccagaggtgagcgccgccctccagagcagacagcaggctgcccct	FANCA	FANCA_E1420X	tag	ctg	gca	>1.5	0.307	0.947	1.79	0.353	0.78	4.718	4.67	0.189
		ataacagaatttggcacctgtgctttcccagatccctgcaagaatatattttccaggtttttttcttacttttgaggagtagaggttactgacaatgcccttgttaatgtctacccagtgggggaagattactacgcttgcacagag	RPE65	RPE65_R124X	tga	gga	ttt	0.304	0.276	0.361	0.954	1.576	2.663	0.804	0.869	0.182
		ataactcttgtagaatcaactcacagcaggaaaaaggagttagcccaggtgcttcttcagaaagtattactttaacacagagaacaagaacaatcaaataaaggaaaaccactagcatttcgagtaggattgtctgggccccctggtgct	MMAA	MMAA_Y129X	taa	cac	ctt	0.422	0.31	0.625	1.42	2.148	0.57	1.239	0.864	0.17
		ataactgcttgcgaagatgtagtttctctttggaaagctctggatgcttggcagtgggaaaaactttatacctgacacttcgcagaggttccagtattacagatagttccagtgcctgatgtgtataatctcgtgtgtgtagctttgggt	PALB2	PALB2_W912X	tga	cac	acc	0.362	0.356	0.541	2.592	1.826	3.448	2.898	1.547	0.192
		ataactggacatggcattgggaagaatcagcctcgcaacaaacagatggaagcagaattcagaaaacaggaataggtacttaggaaatttcgagcacatgagaccaacctgcttattgcaacaagtattgtagaagagggtgttgat	DICER1	DICER1_E503X	tag	gta	gaa	0.38	0.179	0.499	0.511	0.321	0.849	2.078	1.641	0.161
		ataagagataagaaaactggactgggaagaataattgagttaaaatcagaaatcctaagtaagaagcagaattagctgaaaaatgtgaagtatgaattacagcagttggaaggatcttcagacaggattcttgaactggaccaggag	RAD50	RAD50_E317X	tag	ctg	aat	0.376	0.864	0.281	0.405	0.273	0.579	1.326	1.451	0.171
		ataagcggcctcactactattttaaagaatgttaacaatatgagaatatttggagaagctgctgaaaaaaattgatatctctctcagttgattatattggatacactggaaaaatgtcttgctgggcaaccaaaggacacaatgagatat	NF1	NF1_L79X	tga	tat	aat	0.297	0.316	0.317	1.758	1.609	3.272	1.42	1.565	0.188
		ataagctccagagagctgccttccacaagaccagcagaagagtgggcaaacatgaaatccaatcctgctatctaggctgccattgacctcacagcgggggctgcaggaggtacagcatgtgtactgaccgggcagccctttgacaca	SLC25A15	SLC25A15_Q8X	tag	gct	atc	0.337	0.179	0.289	0.317	0.276	0.748	0.761	0.652	0.176
		ataagtgactcttctgcccttgaggacctgcgaaatccagaacaaagcacatcagaaaaagcagtattaacttaacagaaaagtagtgaataccctataagccagaatccagaaggcctttctgctgacaagtttgaggtgtctgcagat	BRCA1	BRCA1_S1161X	taa	cag	act	0.355	0.211	0.226	0.621	1.356	0.512	0.563	0.547	0.163
		ataagtgactcttctgcccttgaggacctgcgaaatccagaacaaagcacatcagaaaaagcagtattaacttgacagaaaagtagtgaataccctataagccagaatccagaaggcctttctgctgacaagtttgaggtgtctgcagat	BRCA1	BRCA1_S1161X	tga	cag	act	0.39	0.531	0.489	2.041	1.627	3.37	2.158	1.495	0.173
		ataagtgcagccagagatcttggcttggaccctggcaaacagattaaactggattccagtgcacagtttggataatactttcgtgtaacctgtaaggaagaaaaagtccttcgtaacaataaaaactttagtactgtagatatccagaat	MSH2	MSH2_Y521X	taa	tac	gga	0.565	0.209	0.345	0.419	1.4	0.157	0.45	0.328	0.17
		ataatccaggatatatccaaagacgtggttgatgaaaacaacatgaataagaagttatttctggacagtctatgaaaagctcttgctggccatggaggaagtaggcagctgacagaaagtgctgcaattgcctgtgtcaaactgtgt	NF1	NF1_R304X	tga	aaa	cta	0.328	0.186	0.832	0.742	1.692	3.252	3.819	3.903	0.17
		atacaaagaacagatgacacccaagaacattttccccacagggtcagtgaccctagtggtgagcaaaagcagtagctgccaagcagaagaaagaagcagcagaagaggacatttatttcacaggagagagactgtgtctttggcact	PALB2	PALB2_K142X	tag	ctg	cag	0.285	0.199	0.323	0.593	0.263	0.47	2.082	1.788	0.191
		atacacctttatggacaactagtacaccataaaacaggctgccatttgttggaagtacagaatattattacataactctgtcgtaatgttcgtacaccagatttggataagtgggaagaaattaaaaaactgaaagcatctctttgg	RICTOR	RICTOR_E904X	taa	ctc	aca	0.343	0.214	0.662	0.265	1.998	1.151	1.077	1.19	0.177
		atacagaggaaactaggactgtgtgaattccctgataatgatcagttctccaatcttgaggctctcctcatctagattggaccaaaggaatgtgttttacccggaggagagactgctggagacatggggaaactgagacagataatt	MSH2	MSH2_Q193X	tag	att	atc	0.322	0.166	0.632	0.374	0.344	0.527	0.795	0.633	0.187
		atacagcttttgctctggaagaactggaccctgcggaaaaggcaaaagattcgctttgtggtggaactcgtgtgacctttatctttatttctggtcttgatctggttaaggaatgccaacccactctacagccatcatgaatgccatttt	ABCA4	ABCA4_W31X	tga	cct	gtg	0.323	0.214	0.643	0.827	2.094	2.481	2.405	2.271	0.18
		atacagttagcagcgacaaaaaaaactcagtatcaacaactaccggtttcagatgaaattttatttcagatttaacagccacgggagccccttcacttcagcaaatttttagatccagactttcagccatcttgttctgaggtggacctt	BRCA2	BRCA2_Y3049X	taa	cag	att	0.354	0.232	0.397	0.888	1.451	0.588	0.854	0.719	0.171
		atacagttagcagcgacaaaaaaaactcagtatcaacaactaccggtttcagatgaaattttatttcagatttagcagccacgggagccccttcacttcagcaaatttttagatccagactttcagccatcttgttctgaggtggacctt	BRCA2	BRCA2_Y3049X	tag	cag	att	0.393	0.207	0.293	0.993	0.296	0.601	1.171	1.251	0.173
		ataccacagaaagtatttattttttctggaacatttagaaaaaacttggatccctatgaacagtggagtgattaagaaatatggaaagttgcagatgaggttgggctcagatctgtgatagaacagtttcctgggaagcttgacttt	CFTR	CFTR_Q1313X	taa	gaa	gat	0.472	0.223	0.488	0.276	1.762	0.159	1.616	1.902	0.203
		ataccagaatgttttggaggagtggcaggtgaagcagtttttattgatacagagggaagttttatggttgattgagtggtagaccttgctactgcctgcattcagcaccttcagcttatagcagaaaaacacaagggagaggaacac	RAD51C	RAD51C_RNAX	tga	gtg	gat	0.286	0.33	0.49	1.082	1.948	3.752	2.89	2.124	0.157
		ataccaggaagcatggggaacatgggcatgccaggttctaaaggaaaaaggggaactttgggattcccaggttgagcaggaagaccaggcctcccaggtattcatggtctccagggagataagggagagccaggttattcagaaggt	COL4A3	COL4A3_R1037X	tga	gca	ggt	0.339	0.187	0.292	0.729	2.634	2.022	0.854	0.397	0.196
		ataccccagaaggctgcgtggcgtcttctacatgtcgtggttgtcgatgccaatgataatccacccgagttttaacaggagagctattttgtggaagtgagtgaagacaaggaggtacatagtgaaatcatccaggttgaagccacagat	FAT1	FAT1_L823X	taa	cag	ttt	0.252	0.176	0.526	1.044	2.384	0.943	1.12	2.401	0.166
		ataccccaggatactctggcagtagcttcctttcgctccaaagcatacacacgagctgtaatgcactttgaataatttattacagaaaagaagcaaaatattcaggaacatcttggatttttacagaaattgtatgctgctatgcatgat	ATR	ATR_S1660X	taa	ttt	gaa	0.265	0.211	0.515	0.42	2.017	1.881	2.143	1.678	0.324
		ataccttttatgaattctcttggacttgtaacatctaatggacttccagaggttgaaaatctttctaaacgataggaagaaatttatcttaaaaataaagatctagatgcaagattatttttggatcatgataaaactcttcagactgat	RB1	RB1_Y321X	tag	gaa	cga	0.353	0.201	0.218	0.484	0.79	NA	0.63	0.422	0.645
		atacgaaaattttccattgtgcaaaagactcccttacaaatgaatggcatcgaagaggattctgatgagccttgagagagaaggctgtccttagtaccagattctgagcagggagaggcgatactgcctcgcatcagcgtgatcagcaat	CFTR	CFTR_L732X	tga	gag	cct	0.285	0.185	0.256	0.383	1.208	2.013	0.639	0.565	0.183
		atacttaaagaagatatcctcaactatttggaaaagcagacaggagctatattgcctccttcacccaaagtttaaattatgccacctccaccaaagccaaaagacatgactgttcctatactagtatcaaaacctccggtattcaca	DBT	DBT_E224X	taa	att	gtt	0.592	0.336	0.423	0.462	1.597	0.807	1.098	1.131	0.174
		atagaactgaagaaggccaacaacaaggtgtgtcacactgagctgctgctcagtcaggtttcccaaaagctctgaaacagtgagtcggtccagcagcagatggagttcttgaacaggcagctgttggttcttggggaggtcaacgagcat	TSC1	TSC1_S836X	tga	aac	ctc	0.449	0.276	0.932	1.594	2.033	4.44	4.29	3.355	0.176
		atagaagatgaaataaaacaaagtgagcaaagacaatcaaggaatcaaagtacaacttatcctgtttatacttagagcactgatgataaacacctcaagttccaaccacattttggacagcaggaatgtgtttctccatacaggtca	APC	APC_E1080X	tag	agc	act	0.282	0.18	0.185	0.335	0.355	1.269	0.24	0.212	0.188
		atagagatctacatagaggttgaggatgtcaatgacaatgcaccacagacatcagagcctgtttattacccataaatcatggaaaattctcctaaagatgtatctgtggtccagatcgaggcatttgatccagattcgagctctaat	FAT1	FAT1_E1147X	taa	atc	cca	0.524	0.228	0.348	0.326	1.675	0.748	1.097	0.921	0.178
		atagagcgagaaaaagctgagaagttcagaaaactgcaagatgccagcagatcagctcaggccctggtggaatagatggtgaatgagggtgttaatgcagatagcatcaaacaagcctcagaacaactgaacagccggtggatcgaa	DMD	DMD_Q790X	tag	atg	gaa	0.314	0.174	0.415	0.32	0.282	0.593	1.731	1.377	0.175
		atagagcgtgcagataatgacaaggaatatctagtacttactttaacaaaaaatgatcttgacaaagcaaattaagacaaagccaaccgatacttttctccaaattttaaggtgaagctgtacttcacaaaaacagtagaggagccg	PTEN	PTEN_K330X	taa	gac	aat	0.271	0.228	0.233	0.417	1.624	0.826	0.381	0.431	0.181
		atagatagtgagaagtttgcttgtcagtggctaaatgctcattttgaagtaaatccagattgttctgtttcttgagcagaaatgtattctgaatacctctcgacttgcagtaaattagctcgtggtggaatcctaacatcaactgga	ARID2	ARID2_R542X	tga	gca	tct	0.411	0.273	0.314	0.8	1.755	2.848	0.973	0.762	0.199
		atagcagaaataaaagaaaagattggaactaggtcagctgaagatcctgtgagcgaagttccagcagtgtcatagcaccctagaaccaaatccagcagactgcagggttctagtttatcttcagaatcagccaggcacaaagctgtt	APC	APC_Q1328X	tag	cac	tca	0.377	0.168	0.331	0.529	0.224	0.661	0.774	0.938	0.159
		atagccagctgttccaatgaccagactgtgcgtgtatgggtcgtagcaacaaaggaatgcaaggctgagctctgagagcatgagcatgtggtagaatgcatttcctgggctccagaaagctcatattcctccatctctgaagcaaca	PAFAH1B1	PAFAH1B1_R273X	tga	gag	ctc	0.287	0.185	0.283	0.783	1.573	2.278	0.981	0.927	0.166
		atagcccagagtcactctgccctccttcagccaagccagcaccccgaaaagaagaacaaattggtcatcaaataaaaggaaaaagaaagccagagagagagggacagcgccgaggggggagagggcaacaccggtccgaaggaaaca	ZFHX3	ZFHX3_E1884X	taa	aag	aaa	0.281	0.186	0.237	0.328	1.951	0.485	1.637	1.694	0.161
		atagccctgaaagagaaaggacaaggacccatgttcctggatgcagactttgtggcctttacaaatcatttttagcaagtcttttctgatgtgcaggccagagagaaagagctacagacaatttttgacactttgccaccaatgcgc	DMD	DMD_K919X	tag	caa	ttt	0.334	0.262	0.352	1.159	0.372	0.903	1.077	0.889	0.176
		atagctacaaatgaggaccacaggcaaatcctaagagagaacaactgtctacaaactttattacaacacttataatctcatagtttgacaatagtcagtaatgcatgtggaactttgtggaatctctcagcaagaaatcctaaagac	APC	APC_K670X	taa	tct	tta	0.237	0.162	0.304	0.327	1.943	0.836	0.579	0.5	0.157
		atagctatacaacatagtaaagatgcatcttataccaaggcccttaagttatttgaagataaagaacttcagtgaaccttcataatgctgacctacctgaataacacactggtagaagattgtgtcaaagttcgatcagcagctgttact	ATM	ATM_W1710X	tga	acc	cag	0.292	0.265	0.374	0.344	1.764	2.814	2.013	1.623	0.182
		ataggagcatttggtgaagtctgtctagcaagaaaagtagatactaaggctttgtatgcaacaaaaactctttgaaagaaagatgttcttcttcgaaatcaagtcgctcatgttaaggctgagagagatatcctggctgaagctgac	LATS1	LATS1_R737X	tga	aag	ctt	0.287	0.218	0.383	0.853	1.544	3.775	2.979	3.693	0.167
		ataggatacatctttaaagagaaatttgctaaagctgtgggacagggttgtgtcgaaattggatcacagcgataaaaacttggagttcgcttgtattaccgagtaatggaatccatgcttaaatcagaagaagaacgattatccattcat	RB1	RB1_Y446X	taa	aaa	cga	0.674	0.222	0.26	0.451	0.811	0.378	0.649	0.628	0.184
		ataggccagaagaagcaagtgactgtgtacaggctcctgactgcgggcaccattgaagaaaagatctaccactgacaaatcttcaagcagtttttgacaaatagagtgctaaaagacccaaaacaaaggcggtttttcaaatccaat	ERCC6	ERCC6_R975X	tga	caa	cac	0.633	0.363	0.681	2.396	2.057	3.856	2.293	2.066	0.234
		ataggcttaggttaccacaaggatctccagacaagagctacatttatggaagttctgacaaaaatccttcaataaggcacagaatttgacacacttgcagaaacagtattggctgatcggtttgagagattggtggaactggtcaca	NF1	NF1_Q1189X	taa	ggc	caa	0.367	0.188	0.307	0.299	1.675	0.453	1.13	1.287	0.172
		atagtgcagcccaagacacagaaacccaatcctgctgtcccgcccccgctgagcagtagcccactctatagctgaggccttgtgtcccgaaaccgccctgaggaggaggaccagtattggctgagtatgggcagaacgttccacaaa	DEPDC5	DEPDC5_R838X	tga	ggc	agc	0.393	0.215	0.503	2.025	1.802	2.844	1.808	1.386	0.178
		atatacaatctttgtgctgaaagacattatgacaccgccaaatttaattgcagagttgcacaatatcctttttaagaccataacccaccacagctagaacttatcaaacccttttgtgaagatcttgaccaatggctaagtgaagat	PTEN	PTEN_E91X	taa	gac	ttt	0.307	0.173	0.182	0.24	1.594	0.511	0.391	0.306	0.162
		atatattcaagaaggttatctcaagaaactggcttggaaataagtgaagaaattaacgaagaagacttaaagtagtgcttttttgatgatatggagagcataccagcagtgactacatggaacacataccttcgatatattactgtc	CFTR	CFTR_E831X	tag	tgc	aag	0.367	0.196	0.274	0.352	0.368	0.214	0.906	1.029	0.174
		atatctcccaaaacccctaaacctggagaacttgggggaagaatatctgggtcagtggcttggagagtagcctgaggtgaaatgggtctacagagaaaagaaaccttgtttattccctgtgaaaatgagaagatttctaaacagctc	NGLY1	NGLY1_RNAX	tga	ggt	gcc	0.459	0.166	0.524	0.45	1.553	1.821	1.942	1.202	0.164
		atattacccaagtccttgatctctgtggtaagaagtgctactttagagacaaaacctgaatcaaaatatgtataactcatcacgtcataccagccattttccttagaaaaggaggtggtctgtgaagagccgttgtctccagcaacagat	IFNGR1	IFNGR1_S306X	taa	ctc	gta	0.388	0.207	0.536	0.601	2.212	1.163	1.58	1.236	0.18
		atattacccaagtccttgatctctgtggtaagaagtgctactttagagacaaaacctgaatcaaaatatgtatgactcatcacgtcataccagccattttccttagaaaaggaggtggtctgtgaagagccgttgtctccagcaacagat	IFNGR1	IFNGR1_S306X	tga	ctc	gta	0.791	0.375	1.564	2.513	1.937	>4.5	5.639	5.622	0.195
		atattgcaagtttccactttccagatgaccatattaatgctctttaataatagagaaaaatacacatttgagtaaattcagcaagagacagatatccctgaaagagagcttgttagagccctacagtccctcgcctgtggtaaacca	CUL3	CUL3_E615X	taa	att	gag	0.33	0.172	0.243	0.244	1.058	0.363	0.69	0.583	0.166
		atatttacagatttgctttgtaagagcattcaaacatcatgtgagtcatttcctttgaggaataatgctacatgaaagaaatgtgagaaagattatccttgcagctgtatatcaggatttactgaaaaaaactgtgagaaagcaattgat	EYS	EYS_C385X	tga	aag	aca	0.399	0.161	0.948	0.811	1.72	3.939	2.564	2.517	0.165
		atatttctgaggcttccctctagatctgagttgcctgactactatctgactattaaaaagcccatggacatgtaaaaaattcgaagtcacatgatggccaacaagtaccaagatattgactctatggttgaggactttgtcatgatg	PBRM1	PBRM1_E707X	taa	aaa	atg	0.853	0.215	0.43	0.462	1.215	0.852	1.54	1.481	0.216
		atatttgatccccctgtgaattggcttcctcctggttatgtagtaaatcaagacaaaagcaacacagataaataggaaaaagatgaaatgacaaaagactgcatgctggcgaatggcaaactggatgaggattacgaggaggaggatgat	DICER1	DICER1_W1397X	tag	gaa	aaa	0.452	0.239	0.232	0.513	0.439	0.442	1.343	1.193	0.164
		atcaaccaaaaggaagggatcagctacctccacttcacaaagaagaagccagtggctggaacctattcattataaatcagtagtactccactttataaaaagaaagaacttaaccaactagaagacaaatatgacaaagactacctc	FBN1	FBN1_Q2830X	taa	atc	tta	0.381	0.347	0.484	0.438	1.925	0.428	1.388	1.102	0.176
		atcaacgtccacctccgggctgggtacatcatccccctgcagggccctggcctcacaaccacagagtcccgctagcagcccatggccctggctgtggccctgaccaagggtggggaggcccgaggggagctgttctgggacgatgga	GAA	GAA_Q838X	tag	cag	cgc	0.597	0.336	0.491	1.484	0.294	0.604	2.725	2.547	0.188
		atcaagcaattgaggaattatcgtgataactatcaggctttctgcaagtggctctatgatgctaaacgccgctaggattccttagaatccatgaaatttggagattccaacacagtcatgcggtttttgaatgagcagaagaacttg	DSP	DSP_Q909X	tag	gat	cgc	0.387	0.22	0.346	0.439	0.272	0.623	1.086	0.705	0.164
		atcaaggctcgggacatcgtccctggggacatcgtggaggtggctgtgggggacaaagtccctgcagacatctgaatcctcgccatcaaatccaccacgctgcgggttgaccagtccatcctgacaggcgagtctgtatctgtcatc	ATP2A1	ATP2A1_R164X	tga	atc	atc	0.346	0.202	0.668	0.683	2.204	4.531	3.274	2.739	0.174
		atcaagtttttagaactcttatcagatgattccaactttggacagtttgaactgactacttttgacttcagctagtatatgaaattggatattgcagcagtcagagcccttaacctttttcagggttctgttgaagataccactggc	MSH2	MSH2_Q298X	tag	tat	agc	0.369	0.231	0.221	0.865	0.309	0.893	0.588	0.438	0.187
		atcaatagattgttccaggacacgaagggagattcttccaggttactgaaagcacttcctttgaagcttcagtaaacagcttttgaaaatgcatacttgaaagctcaggaaggaatgagagaaatgtcccatagtgctgagaaccct	ATM	ATM_Q1117X	taa	aca	cag	0.366	0.19	0.256	0.286	0.957	0.598	0.615	0.535	0.176
		atcaatgctgcactgcttggtgaagactgttttatcctgatgccgactggaggtggtaagagtttgtgttactagctccctgcctgtgtttctcctggggtcactgttgtcatttctcccttgagatcacttatcgtagatcaagtc	BLM	BLM_Q700X	tag	ctc	tac	0.603	0.226	0.77	0.931	0.484	0.766	4.31	4.751	0.185
		atcaatttttaccatggagggttgaaaggagtggcacacctctggcaggaatttgttcttgaaatgcgtttctgatgggaaaacaactttctgattccaggattagcaagtggacccccagatctgaggtgttgtttactgcatcag	RAB3GAP1	RAB3GAP1_R491X	tga	tgg	ttc	>1.5	>1.2	2.667	>3.2	>2.8	>4.5	4.09	3.222	1.104
		atcacaacaccccccaaaatgaggagagtagcagaaactgattatgaaatggaaactcagaggatttcctcatgacaacagcacccacatttacgtaaagtttcagtgtctgaatcaaatgttctcttggatgaagaagtacttactgat	NF1	NF1_S2587X	tga	caa	tca	1.032	0.601	0.978	3.102	2.061	3.83	3.309	3.276	0.274
		atcacactgccagtgtatactctgaaagagcgatgcctccaggttgtccggagcctagtcaagcctgagaattaaaggagactggacatcgtcaggtcgctctacgaagatctggaagaccacccaaatgtgcagaaagacctggagcgt	VHL	VHL_Y175X	taa	agg	aat	0.348	0.21	0.329	0.49	1.978	0.475	1.819	1.354	0.169
		atcacagatgtgaaattgcaggatgcaggggtgtaccgctgcatgatcagctatggtggtgccgactacaagtgaattactgtgaaagtcaatgccccatacaacaaaatcaaccaaagaattttggttgtggatccagtcacctct	CD274	CD274_R125X	tga	att	aag	0.287	0.195	0.723	0.634	2.22	4.214	3.288	3.976	0.164
		atcacaggttggagcccagtaggcaccaaattggacagctccggtgtggcctttgctgtggttggggcctgctaggccctgggtctccgggatgtccacctcgccctgtctgaggatcatgcctgggtagtgtttgggcccaatggg	MEN1	MEN1_Q171X	tag	gcc	tgc	0.352	0.208	0.417	0.656	0.262	0.698	2.369	1.239	0.166
		atcacatcctctgattggcaacatgttagctttgaagtggatcctaccaggttagaaccatcagagagcctttaggaaaaccagcggaacctccttcagatgactgaaaagttcttccatgccatcatcagttcctcctcagaattc	NF1	NF1_E1333X	tag	gaa	ctt	0.321	0.182	0.234	0.641	0.283	1.093	0.698	0.558	0.188
		atcaccaagttgtatgagctgggtggtgagcctgagaggaagatgtgggtggaccgttatctggccttcacttaggagaaggccatgggcatgacaaatctgcctgctgtgggtaggaaacctctggacctctatcgcctctatgtg	ARID1A	ARID1A_E1032X	tag	gag	act	0.363	0.242	0.32	0.662	0.264	0.621	1.004	0.728	0.174
		atcaccatggccagctctgactctaccctgcgctttgtggactgcaggaagcctggtctgcagcacgagttctgactgggcggtgggctgaaccctgggcttgtccgtgccctggccatcagccccagtggccgtagtgtcgtggcc	WDR81	WDR81_R1779X	tga	ctg	ttc	>1.5	0.88	1.89	2.955	1.97	>4.5	6.104	5.724	0.411
		atcaccatggggggatattcaaatgcttccccagtacaggtcaaaactgcttacaagtgtgcatgtgtcttatgagataccataaatccatacctactgcggagaatgaagtcagatgtcaagatgagcctttctttgccagataaa	ERCC6	ERCC6_R735X	tga	gat	tta	0.573	0.349	0.582	1.875	2.201	3.671	2.155	2.514	0.209
		atcactagagaggcctctaaagaaatacctgatttccttaaacatctagaaactgaagacaacattaaggtgtgatttaataacaaaggctggcatgccctggtcagctttctcaatgtggcccacaacgccatcttacgggccagcctt	ABCA4	ABCA4_W1618X	tga	ttt	gtg	0.283	0.2	0.353	0.566	1.935	1.837	1.215	0.998	0.171
		atcactctggatgggatatatacaggttcctctgccatcctgaatggtagtactgttattggagataacacatgagtctttctgggagggctcccgcgaagttataccatcctcaggaaggatcctgagataatccaaaaaggtttt	USH2A	USH2A_G1645X	tga	gtc	aca	0.276	0.165	0.246	0.438	1.799	3.231	0.798	0.631	0.172
		atcactcttttgaaagtgtctctggagctgggcctgcaggttatgcgaatgacactgtcaaccttaaattggtgacggcgggagatggtgaggtggctggtaacgtgtgctactgaagtcggggtttatgccctggacagcatcatg	ZSWIM6	ZSWIM6_R913X	tga	cgg	tgg	0.546	0.263	0.582	1.456	1.868	3.081	4.117	2.757	0.176
		atcactgcacgctctgtgcccactgaaggaacagaagagggatctggactggtcctggtgacgacacagagatgacagcggacaagtccacctctaggaggacactttcgcatccagcttcctaatacagtgatttctgatgtccct	PKHD1	PKHD1_R781X	tga	cag	aga	0.457	0.229	0.543	1.67	1.265	2.25	2.074	1.624	0.172
		atcactgtcttcacaaacccaccgcaagtcgccacctaccacagagccatcaaaatcacagtggatgggccctgagaacctcgaagacatcggcagaaactagatgatcagaccaagcccgggagcttgtccttttccgagcggctc	RUNX1	RUNX1_R174X	tga	gaa	ccc	0.239	0.215	0.227	0.271	0.975	1.727	0.721	0.527	0.162
		atcagcaatcgctacctggacttttcctccaaagaagtcaaagatcgaatcaagagcaacgtggatgggcggtaactggtggacggcgtccctttcagctgctgcaatcctagctcgccacggccctgcatccagtatcagatcaccaat	PRPH2	PRPH2_Y204X	taa	ctg	cgg	0.276	0.2	0.593	0.505	2.053	0.515	0.702	0.781	0.17
		atcagcaatcgctacctggacttttcctccaaagaagtcaaagatcgaatcaagagcaacgtggatgggcggtagctggtggacggcgtccctttcagctgctgcaatcctagctcgccacggccctgcatccagtatcagatcaccaat	PRPH2	PRPH2_Y204X	tag	ctg	cgg	0.474	0.208	0.33	1.068	0.289	0.536	1.1	1.256	0.166
		atcagcagcagcagtagtaccagcagtgacagcagtgattccagcagtagttcaagtgatgattctccagcttgatcagttcagtctgcagcagtccctgcacccacttcccagttgctttcatctctggaaaaagatgagccccgt	SPEN	SPEN_R308X	tga	tca	gct	0.334	0.263	0.361	1.486	1.064	1.739	1.121	1.267	0.165
		atcagcgtgatcagcactggccccacgcttcaggcacgaaggaggcagtctgtcctgaacctgatgacacactgagttaaccaaggtcagaacattcaccgaaagacaacagcatccacacgaaaagtgtcactggcccctcaggcaaat	CFTR	CFTR_S776X	tga	gtt	cac	0.284	0.206	0.506	0.626	1.589	2.02	1.594	1.684	0.164
		atcagctacaagacattcttaccaaaatgtattcgagcaaagatccaagactatcatattttgacaaggaagtgaataaggtacagatttcgcagatttattcagcaattcagccaatgcaaagccactgccagaaacttgaaactt	JAK2	JAK2_R228X	tga	ata	aag	0.292	0.186	0.501	0.538	1.364	2.867	1.055	1.353	0.199
		atcagtcgtctccacttccgcacagtgccttccaatccccactacttcttctattgccctccatccagcaggtgagaagatgaggggcctcgggacacagtagacagaaaaatcagtgacctggagttttcagaggctgagcttatg	SZT2	SZT2_R1409X	tga	gaa	agg	0.332	0.204	0.322	0.77	0.722	1.453	1.157	0.751	0.176
		atcagtttggattctgcaaaaaaggctgcttgtgaattttctgagacggatgtaacaaatactgaacatcattaacccagtaataatgatttgaacaccactgagaagcgtgcagctgagaggcatccagaaaagtatcagggtagt	BRCA1	BRCA1_QNAX	taa	ccc	cat	0.312	0.207	0.205	1.106	1.67	0.612	0.643	0.58	0.159
		atcatatgtaaaaaatgtgggtggaatataaaacagtgtgagccatgcagcccaaatgtccgcttcctcccttgacagtttggactcaccaacaccacggtgacagtgacagaccttctggcacatactaactacacctttgagatt	EPHA3	EPHA3_R385X	tga	cag	cct	0.421	0.389	0.729	2.902	1.695	3.09	3.126	2.167	0.172
		atcatcatcattgcgttcttcatgatgaacatcttcgtgggcttcgtcatcatcactttccgtgcccagggctagcaggagtaccaaaactgtgagctggacaagaaccagcgtcaatgtgtggaatatgccctcaaggcccagcca	CACNA1F	CACNA1F_E1145X	tag	cag	ggc	0.31	0.199	0.449	0.487	0.287	0.85	1.463	1.21	0.171
		atcatgaccttccctttttccatctggttctgcgtaaaggttgtacaagagtatgaaagagtaattatattctgactgggacatctgcttcctggaagagccaaaggccctggtcttttcttttttttgccctgcctggatacctac	NPHS2	NPHS2_R138X	tga	ctg	ttc	>1.5	0.631	1.265	2.253	2.281	4.376	4.186	>6.3	0.27
		atcatgagtactcttgagactgtacgaatatttctgacagagcagcctttggaaggactagagaaactctactaggagcccagagagctgcctcctgaggagagagcccagaatgtcactcggcttctacgaaagcaggctgaggag	DMD	DMD_Q2886X	tag	gag	tac	0.328	0.187	0.283	0.318	0.245	0.633	1.505	1.238	0.172
		atcatgtcaaaaactcttggaagtggtgcctgtggagaggtaaagctggctttcgagaggaaaacatgtaagtaagtagccataaagatcatcagcaaaaggaagtttgctattggttcagcaagagaggcagacccagctctcaat	CHEK2	CHEK2_KNAX	taa	gta	aag	0.308	0.175	0.303	0.306	1.651	0.368	1.289	1.063	0.173
		atcattcggaacgaggtggccaaccggcgggagaaaatctacgaagagcagaatcgaggcatctacatgttctgaataaacaatgaacatgtgattgatgctacgttgaccggcggccctgccaggtacattaaccattcctgtgcc	KMT2D	KMT2D_R5454X	tga	ata	ttc	0.346	0.222	0.708	0.937	1.995	>4.5	3.984	2.749	0.167
		atcattgacagattctttctaaagtttttcctcaagtgcaatcagaactgtttgaagaatgcaggcaacccttgagatatgcggagattccaggttgttgtatcgacaacagtcaacgtggacggccacgtgctggccgtgtcagac	EBF3	EBF3_R206X	tga	gat	cct	0.305	0.198	0.223	0.436	1.489	1.453	1.192	0.734	0.178
		atcattggattcaggtacaggagtctaaagcactttaattatgacatctgccaaagctgctttttttctggttgagttgcaaaaggccataaaatgcactatcccatggtggaatattgcactccgactacatcaggagaagatgtt	DMD	DMD_R3345X	tga	gtt	ggt	0.31	0.2	0.287	0.49	1.708	1.655	0.927	0.624	0.172
		atcattgtggttaaggatggacctggcttctatactaccaggtgtcttgcgcccatgatgtctgaagtcatctgaatcctccaggaaggagttgacccgaagaagctggattccctgaccacaagctttggctttcctgtgggtgcc	HADHA	HADHA_R560X	tga	atc	atc	0.377	0.212	0.443	0.481	1.954	4.489	3.234	2.006	0.17
		atccaaaaaaatcaagaagaaactacttcaatttcaaaaataactgtcaatccagactctgaagaacttttctaagacaatgagaataattttgtcttccaagtagctaatgaaaggaataatcttgctttaggaaatactaaggaacat	BRCA2	BRCA2_S884X	taa	gac	ttc	0.256	0.19	0.191	0.2	1.299	1.338	0.807	0.637	0.7
		atccaaaaaaatcaagaagaaactacttcaatttcaaaaataactgtcaatccagactctgaagaacttttctgagacaatgagaataattttgtcttccaagtagctaatgaaaggaataatcttgctttaggaaatactaaggaacat	BRCA2	BRCA2_S884X	tga	gac	ttc	0.374	0.274	0.352	1.143	1.665	3.35	1.295	0.913	0.186
		atccaaagtatgggctacagaaaccgtgccaaaagacttctacagagtgaacccgaaaatccttccttgcagtaaaccagtctcagtgtccaactctctaaccttggaactgtgagaactctgaggacaaagcagcggatacaacct	BRCA1	BRCA1_ENAX	taa	acc	cag	0.27	0.187	0.265	0.259	1.054	0.514	0.884	0.914	0.168
		atccaagcacattatagaggatataaaggaaggcaggtctttcttcggcagaaatctgctgctttgatcatataaaaatatatacgagccagggaggctggaaagcatgaaaggataaaatatattgaatttaaaaaatctacagtt	ASPM	ASPM_Q3060X	taa	aaa	ata	0.509	0.168	0.44	0.251	1.009	0.308	1.432	0.994	0.199
		atccacccggccaaggacggctggattcagaacctgcaggcgctgatggagagattcttcaggagcgagtcctgaggcgccgtgcgcatcaaggtgctggacgtgctgtcctttgtgctgctcatcaacaggcagttctatgaggag	TSC2	TSC2_R458X	tga	ggc	tcc	0.273	0.196	0.455	0.677	2.017	2.763	1.199	0.962	0.16
		atccactgtcttgatatcttatttgcttttacaaagcgggttctaggagagagtggagagatggatgctctatgaatacagatggaagagcgattcatggcttccaatccttccaaggtctcctatcagccaatcactactacttta	SCN1A	SCN1A_R1886X	tga	ata	cta	0.322	0.249	1.04	1.332	1.765	4.38	3.366	3.753	0.189
		atccagcgtactccaaagattcaggtttactcacgtcatccagcagagaatggaaagtcaaatttcctgaattgatatgtgtctgggtttcatccatccgacattgaagttgacttactgaagaatggagagagaattgaaaaagtggat	B2M	B2M_C45X	tga	tat	aat	0.367	0.331	0.537	1.604	1.897	3.533	2.422	1.722	0.171
		atccaggacaagctcgatgcctataaagctgatgatccaacaatgggggagggcccagacaaggcacgctcctagctcctgatcctggatcgaggctttgaccccagctcccctgtgctccatgaattgacttttcaggctatgagt	STXBP1	STXBP1_Q229X	tag	ctc	tcc	0.714	0.294	0.689	1.527	0.388	0.967	2.825	2.65	0.224
		atccaggccaatgtgacggtggcccccgagcgcctggtgcccatcattgagggtggctcataccgcgtgtggtgagacacacgggacctggtgctggatgggagcgagtcctacgaccccaacctggaggacggcgaccagacgccgcat	PKD1	PKD1_S2269X	tga	gac	tgg	0.296	0.206	0.546	0.719	1.695	3.627	2.402	2.069	0.168
		atccagtcctggcaaggggagttaaaactgttgacttctgccattggtgagacggtgacagaatgtgagagctgaatggtgcagagtatagacttccagactgagatgagtcgctccctggactggctgaggagagtgaaggcagag	SYNE1	SYNE1_R4882X	tga	atg	agc	0.405	0.201	0.472	1.071	1.885	4.109	2.411	1.697	0.166
		atccatagtcataggccagacctatttgactggaatagtgtggtttgccagcagtcagccacacaacgactgtaacatgcattcaacatcgccagatatcaattaggcatagagaaactactcgatcctgaagatgttgataccacc	DMD	DMD_E197X	taa	cat	ctg	0.485	0.223	0.286	0.406	1.889	0.423	0.907	0.807	0.172
		atcccaaacaaacacctcttctcactaaatgcaggagaacgaggatgtttttgtcttgatttctcccacaattgaagaatattagcagcagcttgtgccagccgggatggatatccaattattttatatgaaattccttctggacgt	AHI1	AHI1_G621X	tga	aga	aat	0.349	0.274	0.58	1.422	1.912	2.862	1.891	1.397	0.168
		atcccaaacccgctgaaggacggggattgcgtcaacaggtggaccaaggaggatttggagctaattaacaagtgagccttccaaggggagagaatgattcacgggaacccctccggagtggacaatgctgtcagcacctggggaggagct	MVK	MVK_W188X	tga	gcc	aag	0.372	0.206	0.541	0.449	2.265	3.328	1.619	1.264	0.187
		atcccagacttccctaatcatttccctacttacgtacactgctctctgtgtcgctatagcacctgctgttcttgagcttatgccaaccacatgatcaacaatcatgttccacggaagagccccaagtatttggctttgtttaaaaat	POGZ	POGZ_R784X	tga	gct	tct	0.323	0.207	0.844	1.14	1.849	3.316	1.913	1.97	0.177
		atccgagtccttcatcttttggaacagatacgcgcttactgtgaaacctgttgggagtggcaggaagctcattaaccaggcatggaccaggacaaaaatccaatgccagctcctgttgaacatcagatctgtcctgctgtgtgtgtt	APC	APC_E428X	taa	cca	cat	0.363	0.261	0.35	1.102	1.505	0.466	0.924	0.816	0.181
		atccgcatcgacagcctctctgcccagctcagccagctccagaagcagctggcagccaaggaggcgaagctttgagacctggaggactcactggcccgtgagcgggacaccagccggcggctgctggcggaaaaggagcgggagatg	LMNA	LMNA_R321X	tga	gac	ctt	0.356	0.366	0.348	1.671	2.13	3.048	1.069	1.273	0.183
		atccggcagcaggatgtgttcatgttcctgaccaaccggcacacccttggccatctgctctccctagacagctagcgcaccacccacctgcacaacgacctctgggaggtgttcagcaaccccgaggactggaaggagaagtacatccat	PLOD1	PLOD1_Y511X	tag	cgc	agc	0.342	0.226	0.441	1.729	0.319	0.527	1.445	1.398	0.17
		atccggggctttgtgcgccaagagatgagtcagcactgtgcctgccagggccagttcatcgcatctggatcatgacccctccctagttatgctgcagacactgccggctcccagctccatgctgtgcctgtgctccgcgtctctcat	COL7A1	COL7A1_R2814X	tga	ccc	tca	0.48	0.263	0.658	2.215	2.209	3.838	2.97	2.367	0.167
		atcctaactgagaccttacaccgtttctcattagaaggagatgctcctgtctcctggacagaaacaaaaaaataatcttttaaacagactggagagtttggggaaaaaaggaagaattctattctcaatccaatcaactctatacga	CFTR	CFTR_Q685X	taa	tct	aaa	0.236	0.163	0.203	0.515	1.664	1.088	0.704	0.81	0.172
		atcctcaccatcatcacactggaagactccagtggtaatctactgggacggaacagctttgaggtgcgtgtttgagcctgtcctgggagagaccggcgcacagaggaagagaatctccgcaagaaaggggagcctcaccacgagctgcct	TP53	TP53_C275X	tga	gcc	gtt	0.268	0.19	0.303	0.48	2.087	2.525	1.182	1.125	0.167
		atcctcaggaactcgaagaccatcaagttccatggctgggagggagcctttctggacagagtcctgggcatctgaggccaggagctgggcgccttgcggacctccggcctcctcttctctgtgtcgctggtgtccttccaagtgtct	ABCC6	ABCC6_R518X	tga	ggc	atc	0.353	0.197	0.488	0.993	2.006	3.355	2.017	1.756	0.174
		atcctcaggtctgcaaccaaagattcattaataatcatagatgaattgggaagaggaacttctacctacgattgatttgggttagcatgggctatatcagaatacattgcaacaaagattggtgctttttgcatgtttgcaacccat	MSH2	MSH2_G759X	tga	ttt	gat	0.297	0.24	0.303	1.276	1.837	3.064	0.951	0.839	0.177
		atcctgaccatccacaacgtcagccagcacgacctgggctcgtatgtgtgcaaggccaacaacggcatccagtgatttcgggagagcaccgaggtcattgtgcatgaaaatcccttcatcagcgtcgagtggctcaaaggacccatc	FLT4	FLT4_R318X	tga	ttt	cag	0.297	0.184	0.403	0.613	2.118	2.665	1.141	0.869	0.176
		atcctgatggagctgcagacttaccgttaccacggacacagtatgagtgaccctggagtcagttaccgtacatgagaagaaattcaggaagtaagaagtaagagtgaccctattatgcttctcaaggacaggatggtgaacagcaat	PDHA1	PDHA1_R342X	tga	gaa	aca	0.334	0.26	0.265	0.817	1.451	2.574	1.331	1.075	0.165
		atcctgcctttcactcccccgatcgtgaagcgcctgctgggctggaagaagggcgagcagaacgggcaggagtagaaatggtgcgagaaggcggtcaagagcctggtcaagaaactcaagaagacggggcagctggacgagctggag	SMAD3	SMAD3_E28X	tag	aaa	gag	0.271	0.208	0.416	0.281	0.274	0.777	2.21	1.925	0.162
		atcctgctgcttggcacacccctgcacctgctgcaccgccaccgccgccgcctgcggaggaggcccgctgactgacaggaggaaaacaaggccgggttgctggacctgcctgacgcatctgtgaatggctggagctccgatgaggaa	TCIRG1	TCIRG1_R670X	tga	cag	gac	1.054	0.621	1.444	3.185	1.959	>4.5	5.452	5.093	0.359
		atcctggagctgttccgctcccccgcctaccgccagcccatcctcatcgctgtggtgctgcagctgtcccagtagctgtctggcatcaacgctgtcttctattactccacgagcatcttcgagaaggcgggggtgcagcagcctgtg	SLC2A1	SLC2A1_Q283X	tag	ctg	cag	0.376	0.204	0.525	0.859	0.332	0.766	4.478	4.746	0.164
		atcctggtattgggagctgtatttggtttctcctcgtatggccccattgccctgtttggagtcatagccaactagagtgcccctcccaacttgtgtggcacctcccacgccattgtgggactcatggccaatgtgggcggctttctg	SLC37A4	SLC37A4_ENAX	tag	agt	aac	0.394	0.181	0.209	0.321	0.31	0.373	0.568	0.594	0.181
		atccttcctggaggacaagtggagcctgaccttgtcctagaggaggttgaaccgccctgggaggatgcccactaggatgtcagtaccagcccacagggtacagaggtggttccagcttatgaagaagagaacaaagctgtggagaag	CNGB1	CNGB1_Q312X	tag	gat	cac	0.293	0.188	0.435	0.417	0.326	0.569	1.481	1.335	0.171
		atccttgggcggaggtggcatgcactgtccagagaagagcaagcgaaatactacgagctggcccggaaggagtgacagcttcatatgcaactgtaccccggctggtccgcgcgggataactatggaaagaagaagaagaggaaaagg	TCF7L2	TCF7L2_R407X	tga	cag	gag	0.241	0.242	1.083	1.28	1.936	2.789	3.209	3.836	0.171
		atcctttcctaccaaatgcagcccaaaatccatggcaaacaagtcttctggatcagactgttgttggttatctagtgtggagtaagtgcacttagcatgctgacttgctcatcagttttgcacagtggcaattttgggactgatttagat	DRAM2	DRAM2_W165X	tag	tgt	atc	0.31	0.2	0.211	0.259	0.256	0.512	0.406	0.394	0.166
		atcgaaagttttatcaaagcagaaggcaacttgacaagagaaatgataaaacatttagaacgatgtgaacattgaatcatggaatcccttgcatggctctcagattcacctttatttgatcttattaaacaatcaaaggaccgagaa	RB1	RB1_R556X	tga	atc	cat	0.487	0.414	0.543	1.95	1.851	2.894	2.563	2.88	0.163
		atcgaagagtcggtggatgtatctccaggctgcttcctgacggccacggaagactgcgccagcaacccttgctagaatggaggcgtttgcaatccgtcacctgctggaggttattactgcaaatgcagtgccttgtacatagggacc	FAT1	FAT1_Q4023X	tag	aat	tgc	0.385	0.189	0.367	0.339	0.264	0.465	1.531	0.963	0.175
		atcgacctcaatgaatgcaatagtaacccctgccagtccaatggggaatgtgtggagctgtcctcagagaaataatatggacgcatcactggactgccttcttctttcagctaccatgaagcctcaggttatgtctgtatctgtcag	CRB1	CRB1_Q362X	taa	tat	aaa	0.302	0.239	0.323	0.477	2.079	1.264	1.316	1.345	0.176
		atcgacgtggcggccgacatgctgggcctctctctggcaggaaatatacaagacccagatgagcccattttataatttagcttagcttgcagtgagctgcatactccatcgctagatcgaaagccaaatagttttgttgcggtgagt	INPP4A	INPP4A_E47X	taa	ttt	tta	0.308	0.2	0.367	0.402	1.842	1.043	1.416	1.698	0.174
		atcgacttcgtgtgcacattcgtgtacaaggagttctctcgtttccacgaagagatcctgcccatgttcgactgactgcagaacaataggaaagagtggaaggcgctggctgatgagtatgaggccaaagtgaaggctctggaggag	PDE6B	PDE6B_R799X	tga	ctg	gac	0.599	0.429	1.225	1.799	1.964	4.478	5.078	5.237	0.183
		atcgagtacattggcaccatcattcggaacgaggtggccaaccggcgggagaaaatctacgaagagcagaattgaggcatctacatgttccgaataaacaatgaacatgtgattgatgctacgttgaccggcggccctgccaggtac	KMT2B	KMT2B_R5448X	tga	ggc	aat	0.341	0.226	0.721	0.841	2.127	2.124	1.281	1.126	0.174
		atcggcaagtacctgatgggggacctgctgggggaaggctcttacggcaaggtgaaggaggtgctggactcgtagacgctgtgcaggagggccgtcaagatcctcaagaagaagaagttgcgaaggatccccaacggggaggccaac	STK11	STK11_E70X	tag	acg	tcg	0.292	0.211	0.419	0.301	0.357	1.031	1.184	1.093	0.167
		atcgggaaggggagctacgccatcccgggcgactgtggccccccgctctctgacctgctgaaagggatgctttagtacgaaccggccaagaggttctccatccggcagatccggcagcacagctggttccggaagaaacatcctccg	STK11	STK11_E291X	tag	tac	ctt	0.243	0.207	0.22	0.725	0.269	0.752	0.489	0.382	0.174
		atcgtcatagaaacgggcaacggaggcgaaaccagggagaacgtctggctcatcctggagggcaggaagaactgatccaaagagtttctcatggaaaattcttctaggcagcgggcctttaggaaggggaccacagacacgtttgag	LOXHD1	LOXHD1_R1982X	tga	tcc	aac	0.362	0.29	0.25	1.35	1.855	2.942	0.907	0.82	0.181
		atcgtggccactaccacggtggtggccaccttcgtgcggtacaacaacacgcccatcgtccgggcctcgggctgagagctcagctacgtcctcctcaccggcatcttcctcatctacgccatcaccttcctcatggtggctgagcct	GRM6	GRM6_R621X	tga	gag	ggc	0.311	0.214	0.525	0.801	2.002	2.603	2.442	2.005	0.162
		atctacagcttcggcctaatcatttgggagatggctcgtcgttgtatcacaggagggatcgtggaagaatactaattgccatattacaacatggtaccgagtgatccgtcatacgaagatatgcgtgaggttgtgtgtgtcaaacgt	BMPR1A	BMPR1A_Q454X	taa	ttg	tac	0.36	0.174	0.379	0.394	1.71	0.651	1.922	1.801	0.169
		atctacagtgaggagctgcgtgagaccaagcgccgtcatgagacccgactggtggagattgacaatgggaagtagcgtgagtttgagagccggctggcggatgcgctgcaggaactgcgggcccagcatgaggaccaggtggagcag	LMNA	LMNA_Q234X	tag	cgt	aag	0.381	0.194	0.639	0.396	0.307	0.425	2.67	2.448	0.169
		atctacattgacgacgggctcatctccctagtggtccagaaaatcggcccagagggactggtgacccaagtgtagaacggcggcgtcctgggcagccggaagggcgtgaacttgccaggggcccaggtggacttgcccgggctgtcc	PKLR	PKLR_E210X	tag	aac	gtg	0.501	0.23	0.378	0.545	0.253	0.496	2.42	1.768	0.168
		atctatgccgtcggcggctcccacggctgcatccaccacaacagtgtggagaggtatgagccagagcgggattagtggcacttggtggccccaatgctgacacgaaggatcggggtgggcgtggctgtcctcaatcgtctcctttat	KEAP1	KEAP1_E449X	tag	tgg	gat	0.347	0.199	0.28	0.734	0.287	0.457	1.034	1.024	0.177
		atctccagttccacagacccaaccagttacgatggttttggaccatttatgccgggattcgacatcattccctaaaatgatctgcccgcactggagcgtgctcttcaggatccaaatgtggctgcgttcatggtagaaccaattcagggt	OAT	OAT_Y209X	taa	aat	ccc	0.311	0.185	0.225	0.294	0.768	0.439	0.692	0.541	0.169
		atctccttctttgcgctcccagcggggattcttggctcggggtttgccctgaaggtgcagcagaagcagaggtagaagcacttcaaccggcagatcccggcggcagcctcactcattcagaccgcatggaggtgctatgctgccgag	KCNQ1	KCNQ1_Q361X	tag	aag	agg	0.333	0.195	0.245	0.437	0.262	0.43	1.067	0.95	0.171
		atctcgaggctggaaaagctgaagctggagttggagagccgccacagcctggaggagcgcctgcagcagatctgagaggatgaagagagagagggctccgagctcacactcaattcgcgggagggggcgcccacgcagcaccccctc	AXIN2	AXIN2_R399X	tga	gag	atc	0.269	0.21	0.377	0.643	2.112	2.299	1.399	1.312	0.176
		atctcgtacagtgacaaggagtttactattaaaccactggataagaaaattgatgtcttcaagtttaactcctgaaagcttcgtgttaataagctgattctccagctatgtatcgggaaccatgatctatttatgaggagaaggaaagat	NF2	NF2_S288X	tga	aag	tcc	0.332	0.176	0.75	1.071	1.56	4.137	2.258	2.022	0.154
		atctctcaagatattgaccatattcttgaaactctaagtgccttggccgttgatcttggcgggacgaacctctgagttgcaatagtcagcatgaagggtgaaatagttaagaagtatactcagttcaatcctaaaacctatgaagag	GNE	GNE_R451X	tga	gtt	ctc	0.389	0.217	0.558	0.834	1.8	2.767	1.666	2.031	0.186
		atctctctgggatcaccatttcatcttacacctgatcaagaagaaaaaccctttacaagtaataaaggcccatgaattctaaaaccaggggagaaaagtacattggaaactaaaaagatagaatctgaaagtaaaggaatcaaagga	APC	APC_R2166X	tga	att	cca	0.216	0.288	0.471	0.347	1.846	3.833	1.536	1.765	0.169
		atctgcagccagccagatctgcatgctattggcctgtccatcatcccagcccgctttaccagagtgctgccttgagatgtggacacctactacctctcaaacctggtgaagtggttcattggaacatttacagttaatgcagaactt	XPC	XPC_R247X	tga	gat	cct	0.281	0.216	0.345	0.786	1.64	2.182	1.102	0.83	0.164
		atctgcctagtagatgagaaccagttcaccttaaccattgcaaaccagggcacgccgctcaccttcatgcactaggagtgtgaagccattgtccagtctatcattcatatccggacccgctgggaactgtcacagcccgactctatc	NF1	NF1_Q1815X	tag	gag	cac	0.332	0.194	0.252	0.338	0.269	0.6	0.631	0.451	0.169
		atctggcaggagaactccgccagcatcgtcatggtcacaaacctggtggaagtgggcagggtgaaatgtgtgtgatactggccagatgacacggaggtctacggagacattaaagtcaccctgattgaaacagagcccctggcagaa	PTPRT	PTPRT_R999X	tga	tac	gtg	0.307	0.187	0.445	0.662	1.957	2.344	1.192	0.989	0.173
		atctggctcaccgtcctcttcatttttcgcattatgatcctcgttgtggctgcaaaggaggtgtggggagattagcaggccgactttgtctgcaacaccctgcagccaggctgcaagaacgtgtgctacgatcactacttccccatc	GJB2	GJB2_E47X	tag	cag	gat	0.359	0.228	0.343	1.03	0.264	0.625	1.7	1.544	0.167
		atctggtcggctggggtcaccctctacaacatcaccacgggtctgtaccccttcgaaggggacaacatctactagttgtttgagaacatcgggaaggggagctacgccatcccgggcgactgtggccccccgctctctgacctgctg	STK11	STK11_K262X	tag	ttg	tac	0.35	0.194	0.365	0.675	0.254	0.591	2.136	1.746	0.169
		atctgtatctttattgcagcagttgacctagatgagatgtcgttcacttttactgagctacagaaaaacatataaatcagtgtccataaattctttaacttactaaaagaaattgataccagtaccaaagttgataatgctatgtca	RB1	RB1_E125X	taa	atc	ata	0.392	0.19	0.304	0.273	1.899	0.267	1.286	1.239	0.171
		atctgttactctatcacggatcgtcgaagtttccatgaagttcgtgagtttaaacagcttatttatcgagtctgacgtactgacgatacacctgtggttcttgtgggaaacaagtcagacctcaaacagctaagacaggtcaccaag	RIT1	RIT1_R122X	tga	cgt	gtc	0.339	0.285	0.679	1.721	2.023	3.572	2.124	1.558	0.171
		atcttaaaagcatccgtggactatatccgaaagttgcaacgagaacagcaacgcgcaaaagaacttgaaaactgacagaagaaactggagcacgccaaccggcatttgttgctcagaatacaggaacttgaaatgcaggctcgagct	MITF	MITF_R371X	tga	cag	aac	1.137	0.462	0.918	2.91	2.379	3.994	4.049	3.397	0.337
		atcttcagcctagccctggaggaaccggagaagatggggctgcaagagcgaagcgagaccttcctggaagtgtaggggaacgcgctgctgcgcccgccagtggccgccttcgtgcgtgcccaggccgacctgctggcgcacctggtccat	DNAAF3	DNAAF3_W185X	tag	ggg	gtg	0.354	0.195	0.326	0.592	0.268	0.711	1.83	1.288	0.166
		atcttcatagtggaccagcatgccacggacgagaagtataacttcgagatgctgcagcagcacaccgtgctctaggggcagaggctcatagcacctcagactctcaacttaactgctgttaatgaagctgttctgatagaaaatctg	PMS2	PMS2_Q719X	tag	ggg	ctc	0.276	0.207	0.277	0.749	0.3	0.411	0.972	0.886	0.175
		atcttctggaaccccatgcagccagatcccaggcctagcggggctggggcctgctgccgattcctgcccctgtagtcacagtgccctgagggggcaggggacgcggtgatgtacgcctccactgagtgcaaggcggaggtgacgccc	KEAP1	KEAP1_Q20X	tag	tca	ctg	0.291	0.205	0.273	0.46	0.282	0.622	0.67	0.528	0.168
		atcttgtgcttcttccccttcttggctttatcaggagccacacagaccaggatgttgacaggatttgcctcttgagataagcaggccctggagatggtgggacagattacaaatgaagccctcagtaacatccgcactgttgctgga	ABCB11	ABCB11_R928X	tga	gat	tct	0.295	0.335	0.543	1.489	1.724	2.662	1.627	1.002	0.163
		atctttccccttcgccctgactaccaggagccatccaggctgatacgaaaactcccagaatttgctccagggtaggaggagtcaggctgcagcggtgttgtgaagccagtccagcccagtggccctgagggggtgccccactatgca	DDR2	DDR2_E498X	tag	gag	ggg	0.347	0.166	0.297	0.268	0.262	0.495	0.87	0.384	0.166
		atctttgtgctgattgcctctgtgccagtggttgctgtgggaaaccaaggcaatgttctggccacctccctgtgaagcctgcgcttcctgcagatcctgcgcatgctgcggatggaccggagaggtggcacctggaagcttctgggc	KCNQ3	KCNQ3_R227X	tga	agc	ctg	0.457	0.211	0.566	0.779	2.008	2.987	3.388	2.458	0.17
		atgaaaacccaagagccagcaggcagtctggaggaaaacaacagtgacaagaacagtgggccacaggggccctgaagaactcccacaatgccacaggaggaggcagcagcatgtcctcctcacattcttccaccagagaagaggccc	CDK12	CDK12_R1242X	tga	aga	ccc	0.301	0.22	0.329	0.38	1.623	2.901	0.855	1.249	0.18
		atgaaaagtgaacatcagaagttggaagagaacatagacaatataaaaagaaatcataatttggcattagggtgacagaaaggttatgaagaagaaattattcattttaagaaagaacttcgagaaccacaatttcgggatgctgag	RAD50	RAD50_R938X	tga	cag	ggg	0.231	0.207	0.469	0.856	1.695	3.363	3.574	1.63	0.162
		atgaaacagccccttcaagcaaacatgccttcaatctctcgaggcaggacaatgattcatattccaggagtttgaaatagctcctcaagtacaagtcctgtttctaaaaaaggcccaccccttaagactccagcctccaaaagccct	APC	APC_R2237X	tga	aat	gtt	0.279	0.207	0.429	0.894	1.601	2.626	1.382	1.588	0.177
		atgaaagcactgctactcttcagcattattccagtggatgggctgaaaaatcaaaaattctttgatgaactttgaatgaactacatcaaggaactcgatcgtatcattgcatgcaaaagaaaaaatcccacatcctgctcaagacgc	AR	AR_R832X	tga	atg	ctt	0.297	0.213	0.398	0.948	1.58	2.56	0.991	1.16	0.167
		atgaaattggatattgcagcagtcagagcccttaacctttttcagggttctgttgaagataccactggctcttagtctctggctgccttgctgaataagtgtaaaacccctcaaggacaaagacttgttaaccagtggattaagcag	MSH2	MSH2_Q324X	tag	tct	tct	0.343	0.195	0.237	0.451	0.296	0.38	0.526	0.479	0.178
		atgaacaacattgttatttggaatttaaaaactggtcaactcctgaaaaagatgcacattgatgattcttactaagcttcagtctgtcacaaagcctattctgaaatggggcttctctttattgtcctgagtcatccctgtgccaaa	PALB2	PALB2_Q1056X	taa	gct	tac	0.418	0.216	0.267	0.279	1.602	0.722	1.386	1.357	0.178
		atgaacctcactgatcttcttggggagctacagagggacccatggccagtaactcaggggaagagacctttgtgatccactggtgtggctttgtccattgctgttggcttgctggagggcacttttccaaacacaggagccaggatc	SEC23B	SEC23B_R264X	tga	tcc	ttg	0.327	0.214	0.237	0.66	1.578	1.455	0.622	0.484	0.173
		atgaactttaagattggaggtgtgacagaacgcatgccaaccccagttattaaagcttttggcatcttgaagtgagcggccgctgaagtaaaccaggattatggtcttgatccaaagattgctaatgcaataatgaaggcagcagat	FH	FH_R101X	tga	gcg	aag	0.341	0.181	0.411	0.45	2.005	2.659	1.474	1.057	0.206
		atgaagaaacataatcaggggaaggaggctgcccaaagagtcctgtctcagattgatgttgcacagaaaaaatgacaagatgtctccatgaagtttcgattattccagaaaccagccaattttgagcagcgtctacaagaaagtaagaat	DMD	DMD_L1451X	tga	caa	aaa	1.469	0.483	1.808	2.875	2.269	>4.5	3.178	5.083	0.497
		atgaaggatgagcaagttttctacattcaatacttgaagtccatggcattttcagtgtactgccagtgcaggtgaccactgcctacacagatccacattaaatccctcacgggatttgggcctgcagccagcattgagatgaccctc	MED13L	MED13L_R1760X	tga	cca	agg	0.396	0.504	0.379	3.046	1.216	2.058	1.043	0.858	0.32
		atgaagggtgacaaaggagagttgggttcccctggagctccagggcttcctggtttacctggcactcctggataggatggattgccagggcttcctggcccgaaaggagagcctggtggaattacttttaagggtgaaagaggtccc	COL4A5	COL4A5_Q580X	tag	gat	gga	0.36	0.234	0.502	0.635	0.242	0.383	1.61	1.247	0.178
		atgaatagtgctgtattgccagaaatggagaatcaggttgcagtttcatcactgtctgcggtaatcaagttttaagaactcttatcagatgattccaactttggacagtttgaactgactacttttgacttcagccagtatatgaaatat	MSH2	MSH2_L277X	taa	gaa	ttt	0.271	0.16	0.591	0.384	1.728	0.43	0.917	0.427	0.191
		atgaatagtgctgtattgccagaaatggagaatcaggttgcagtttcatcactgtctgcggtaatcaagttttgagaactcttatcagatgattccaactttggacagtttgaactgactacttttgacttcagccagtatatgaaatat	MSH2	MSH2_L277X	tga	gaa	ttt	0.459	0.249	0.672	1.585	1.821	2.59	1.406	1.094	0.19
		atgaatcaggaactgctctctgtgggcagcaaaagacgacgaactggaggctctctgagaggtaacccttcctgaagccaggtagatgaagaacagatgaatcgtgtggtagaggaggaacagcaacagcaactcagacaacaagaggat	FBXW7	FBXW7_S25X	tga	agc	tcc	0.476	0.194	0.738	1.49	2.238	4.399	3.906	3.049	0.177
		atgaatctctcagaggcccaagtacaggcgttagcattaagtagacaagccagccaggagcttgatgttaaatgaagagaagcaatctacaatgatgtattgacaaaacaacagatgttaatcagctgtgttcagcgaatacttatg	ATRX	ATRX_RNAX	tga	aga	aaa	0.356	0.182	0.43	0.346	1.572	3.475	1.12	1.14	0.167
		atgaatgcagagggcgatgagacaggtgtgatggacagtcttctagaagccctgcagtcaggggcagcattctgacggaagagagggccccgtcaagccaacaggaaggccgggtgtgcagtcacatctctgctagcttcggagctg	DIAPH1	DIAPH1_R1214X	tga	cgg	ttc	0.695	0.575	0.853	2.818	2.178	4.377	4.404	3.028	0.196
		atgaatgtgcctgggtcgtttattctgagagacctgtctcccttcactatctatgacattcaggttgaagtctgaacaatatatgcctgcgtgaaaagcaatggaacccaaattaccactgtggaagacactccaagtgatataccaact	USH2A	USH2A_C3090X	tga	aca	gtc	0.278	0.17	0.686	0.529	2.082	2.737	2.512	3.052	0.177
		atgaatttcaatgacagtggagcatgtgttactcagtgtccccaaacctttgtctacaatccaaccaccttttaactggagcacaatttcaatgcaaagtacacatatggagcattctgtgtcaagaaatgtccacataactttgtg	ERBB4	ERBB4_Q274X	taa	ctg	ttt	0.282	0.245	0.342	0.853	2.038	0.842	1.108	1.267	0.177
		atgacacactgccagtcaggcaagtcttgccaagtggcacactgtgcatcttctcgacaaatcatttcacactgaaagaattgtacaagacatgattgtcctgtgtgtctccccctcaaaaatgctggtgataagagaaatcaacagcct	EP300	EP300_W403X	tga	aag	cac	0.372	0.21	0.654	0.731	1.709	2.718	3.065	2.692	0.17
		atgacctataattatgccaacaggcagagcacgggctctgccccccagggccccgcctatcatggcgtgaactgaacagatgaaatgctgcacacagatcagagggccaaccacgaaggctcgtggccttcccatggcacacgccag	ARID1A	ARID1A_R1528X	tga	aca	aac	0.349	0.202	0.429	0.539	1.866	2.494	2.517	1.812	0.161
		atgaccttcaacctcagtcagctcccagggttgctagagctccttgtagaatatttccgacgatgcctgatttagatctttggcattttaaaggagtatgaggtgggtgacccaggacagagaacgctactggatcctgggaggttc	ARID1A	ARID1A_E1726X	tag	atc	att	0.268	0.249	0.226	0.296	0.29	0.72	0.567	0.575	0.175
		atgagaaacaatatcaagacgggttcttcccctaattctgtttcttcttctcctactaattcagccattacctagttaagaaacaagttggagaatggaaaaccacttagtatgtctgaacagacaggcttacttaaaattaaaaca	ZEB2	ZEB2_Q368X	tag	tta	acc	0.283	0.164	0.843	0.214	0.216	0.438	0.516	0.462	0.175
		atgagacatgatgtgggagagttcccagtcctcttttttggatctaatgactatttgtggactcaccaggcctgagtcttcccttacatggagggtgacgtgagcagcaaggataagatgggcaaaggagtggatgggacatataaa	NSD1	NSD1_R1811X	tga	gtc	gcc	0.481	0.212	0.404	1.214	1.716	3.182	1.78	1.726	0.189
		atgagattagatgaaacgatgctggtcaaacagttgctgccagaaatctgccattttcttcacacctgtcgttaaggaaaccagcatgcagctgaacttcggaattctgcctctggggttttattttctctcagctgcaacaacttc	NF1	NF1_E126X	taa	gga	cgt	0.296	0.173	0.32	0.328	1.409	0.488	0.883	0.616	0.169
		atgagccccgggagcagcggcggcggggggcagccgctcgcccggacccctcagccatccagtccaatggattagatgggcaagatgagacctcagccatatggcgggactaacccatactcgcagcaacagggacctccgtcagga	ARID1A	ARID1A_Q386X	tag	atg	gat	0.266	0.268	0.311	0.541	0.246	0.856	1.446	1.297	0.176
		atgagcgatgaagttggctgcgttaatgtgacactctgcgagggacccaacaagttcaagtgtcacagcggctaatgcatcaccctggacaaagtctgcaacatggctagagactgccgggactggtcagatgaacccatcaaagag	LDLR	LDLR_E372X	taa	tgc	ggc	0.305	0.194	0.261	0.36	1.979	0.652	0.791	0.957	0.171
		atgagtagagcaagcatattaacaaacactgtggaagaacttgaagagtccagacaaaaatgtccaccttggtagtacagatttgcacacaaattcttgatctggaattgctctccatattggataaaattcaaaaagtgtatctattat	SCN9A	SCN9A_W715X	tag	tac	tgg	0.255	0.182	NA	0.545	0.207	0.546	0.958	0.909	0.45
		atgatcagagccatggacacactcaagatcccatacaagtatgagcacaataaggctcatgcacaattagtttgagaagttgatgtggagaaggtgtctgcttttgagaatccatatgtagatgcaataaagagtttatggaatgat	GNAQ	GNAQ_R114X	tga	gaa	gtt	0.27	0.186	0.469	0.605	1.75	1.58	1.794	1.758	0.175
		atgatggagttccaggggcccatgcccgccggcatgctgattgagcgctcctcagacttcggtaagacctggtgagtgtaccagtacctggctgccgactgcacctccaccttccctcgggtccgccagggtcggcctcagagctgg	LAMB3	LAMB3_R144X	tga	gtg	tgg	0.329	0.209	0.522	0.939	2.249	3.678	2.797	1.776	0.169
		atgatggatgctaccttttcagctgtctataacagtttcagggctgtattggatgtagcaaatcacttttcctgattgaaaatacactttacaaaagtgttttcagcttttgcattggttaggactatacggtatctttacagacgg	PEX13	PEX13_R170X	tga	ttg	tcc	0.346	0.243	0.346	2.118	1.546	2.778	1.403	1.592	0.163
		atgatgggtgatcaaggagaactccctatagcgatggctctggccaatgtggttccttgttctcagtgggattaactagctcgagttctggttactctgtttgattctcggcatttactctaccaactgctctggaacatgttttct	NF1	NF1_E1238X	taa	cta	gat	0.838	0.485	0.737	1.959	2.369	1.363	3.53	4.273	0.226
		atgattgactgccttgtttcttgctttcgtataagccctcacaacaaccaacactttaagatctgcctggcttagaattcaccttctacatttcactatgtgctggtaaattcactccatcgaatcatcaccaattccgcattggat	NF1	NF1_Q400X	tag	aat	gct	0.361	0.191	0.332	0.621	0.264	0.561	0.959	0.791	0.17
		atgcaacataacctgataaagctccagcaggaaatggctgaactagaagctgtgttagaacagcatgggagctagccttctaacagctacccttccatcataagtgactcttctgcccttgaggacctgcgaaatccagaacaaagc	BRCA1	BRCA1_Q1128X	tag	cct	agc	0.282	0.209	0.244	0.809	0.242	0.552	0.733	0.832	0.169
		atgcacacctacgctgccccaggtgagtacctcctgaccgtgctggcatctaatgccttcgagaacctgacgtagcaggtgcctgtgagcgtgcgcgcctccctgccctccgtggctgtgggtgtgagtgacggcgtcctggtggcc	PKD1	PKD1_Q1116X	tag	cag	acg	0.338	0.189	0.441	0.516	0.303	1.012	2.117	1.593	0.163
		atgcacattttacagaagcacacagaaaatgtggccaaatttcactgtccccactgtgacacagtcatagcctgaaaaagtgatttgggtgtccacttgcgaaagcagcattcctatattgagcaaggcaagaaatgccgttactgt	CTCF	CTCF_R448X	tga	aaa	gcc	0.339	0.198	0.849	0.864	1.789	3.441	4.364	3.066	0.171
		atgcagaatggtggtccagagacctttacaaagctgatgggcatcctgtctgacctcctgtgtggctacccctagggaggtggctctcgggtgctctccttcaactggtatgaagacaataactataaggcctttctggggattgac	ABCA4	ABCA4_E328X	tag	gga	ccc	0.341	0.19	0.282	0.364	0.271	0.833	0.611	0.478	0.16
		atgcagcttatctcggttgctaccagtggtgaatcctatgtccctgatttctttagactggagcagctgcaataggagtttaactttgtttcagatcaagaattaaatagatccaaacgatttaggcttcttcatcttagaagccaa	CC2D2A	CC2D2A_Q895X	tag	gag	caa	0.4	0.174	0.765	0.502	0.306	0.66	1.947	2.302	0.161
		atgcaggaaatcagtagtttggtcaaatacttcatcaaatgtgcaaacagaagagcacctaggctaaaatgttaagaactcttaaattatatcatggatacagtgaaagattcatctaatggtgctatttacggagctgattgtagc	ATM	ATM_Q118X	taa	gaa	tgt	0.335	0.205	0.266	0.34	0.986	0.442	0.699	0.524	0.163
		atgcaggtgtcagcaagtatgatcagcaatgaggcggtggtcaatatcctgtcgagctcatcaccacagcggtaaaaggtgcactgcctcaacatggacagcctctctttccagctgggcctctacctcagcccacacttcctccag	ENG	ENG_K438X	taa	aag	cgg	0.346	0.184	0.273	0.291	0.416	0.617	0.669	0.613	0.168
		atgccaaccatgcggtggctgaaaaacgggaaggagtttaagcaggagcatcgcattggaggctacaaggtatgaaaccagcactggagcctcattatggaaagtgtggtcccatctgacaagggaaattatacctgtgtagtggag	FGFR2	FGFR2_R210X	tga	aac	gta	0.329	0.221	0.501	0.614	1.886	3.753	2.875	1.92	0.159
		atgccacctgctggagtgattgtcagcaagccacaccctgtaactgtgactacttctattcctccatcatcttgaaaagtagaaactggagtaaagaaacctaacatagccattgtagaaatgaagtcagaaaaaaaggatcctcct	KIAA0586	KIAA0586_R741X	tga	aaa	tct	0.542	0.236	0.494	1.322	1.834	4.01	2.555	2.222	0.186
		atgcccccaagacagttccaccagctggccgcccagggaccccaggagtgcttggtccgtatctacattgtctgagcatttggcctgcagcccaaggaccccaatggaaagtgtgatccttacatcaagatctccatagggaagaaa	DYSF	DYSF_R1586X	tga	gca	gtc	0.284	0.184	0.398	0.52	2.169	1.756	1.436	1.234	0.179
		atgccgggggtgctatgcgtggcactctggtggttcatccctgagtccccccgatggctcatctctcagggatgatttgaagaggcagaggtgatcatccgcaaggctgccaaagccaatgggattgttgtgccttccactatcttt	SLC22A5	SLC22A5_RNAX	tga	ttt	gga	0.299	0.275	0.498	1.795	2.085	3.404	1.507	1.389	0.18
		atgcgcttctacggcccgcagcggcgccgcctctggaacctcatggagaagccattctcctcggtggccgcctaggccatcggggtggcctccagcaccttcgtgctcgtctccgtggtggcgctggcgctcaacaccgtggaggag	KCNV2	KCNV2_K260X	tag	gcc	gcc	0.469	0.209	0.434	0.875	0.27	0.54	2.258	1.935	0.166
		atgcggtaccaactctccgatgacctcccctcaccgctccccttccggctcttcccctctgtgcagtgggactgaggctcaggccggctccaggtttatctaaagttgcgatgtgacctgctctcaaagagccaagccctcaatgtc	AP4M1	AP4M1_RNAX	tga	ggc	gac	0.34	0.233	0.37	1.115	2.257	3.38	2.059	1.378	0.171
		atgcgtatgtcccgaggcggctgctccggtctcttgcggtgtggaaagggaacgacctacgagggcggtgtctgagagcctgccttggccttctggccaggtcatatcgctcccggcgtgacccacgagctggccagctccctggac	ARSA	ARSA_R311X	tga	gag	gtc	0.32	0.198	0.482	0.62	2.092	2.726	2.449	1.605	0.172
		atgctaaaaaaggacaaaatgtttcacttttgggtaaatacattcttcataccaggaccagaggaaacctcataaaaagtagaaaatggaagtctatgtgatcaagaaatcgatagcatttgcagtatagagcgtgcagataatgac	PTEN	PTEN_E288X	taa	aaa	tca	0.287	0.199	0.329	0.237	1.463	0.164	1.384	0.998	0.169
		atgctaaaggcacaccaagtgactacaagaaatttaagccttgcagtatcagactgcttttggaaaatggtatgagagtctgttgaacaacaggctgatagtttcaaagcaacacgttttaaccttgaaactgaatggaagaataac	OPA1	OPA1_R612X	tga	gag	gta	0.359	0.19	0.439	0.726	1.31	2.754	0.817	0.627	0.204
		atgctcagcaccagctggaccaggatcaccctgtggaaccgggaccttgcgcccacgcccggtgcgaacctctaggggtctcaccctttctacctggcgctggaggacggcgggtcggcacacggggtgttcctgctaaacagcaatgct	GAA	GAA_Y292X	tag	ggg	ctc	0.294	0.189	0.313	0.593	0.289	0.459	1.106	0.893	0.167
		atgctctttgcctcagaggcctgtgtgggctccaagttctgggagcagagtgtgcggctaggctcctgggattgagggatgcagtacagccacagcatcatcacgaacctcctgtaccatgtggtcggctggaccgactggaacctt	GBA	GBA_R398X	tga	ggg	gat	0.325	0.263	0.461	1.173	2.041	2.936	1.675	1.522	0.17
		atgctgactgacccagtggaccagtgtgtggcctaccatctgggccgtgttagagagagcctcccagagctgtagatagaaatcattgctgactacgaggtgcaccccaaccgacgccccaagatcctggcccagacagcagcccat	MMACHC	MMACHC_Q98X	tag	ata	ctg	0.301	0.176	0.237	0.371	0.245	0.648	0.87	0.626	0.169
		atgctgctggtggcgctgacgatgccgggggtgctatgcgtggcactctggtggttcatccctgagtccccctgatggctcatctctcagggacgatttgaagaggcagaggtgatcatccgcaaggctgccaaagccaatgggatt	SLC22A5	SLC22A5_RNAX	tga	tgg	ccc	0.299	0.184	0.367	0.757	0.603	2.048	0.951	0.594	0.197
		atgctggatccagctgaaaggatcactgtttatgaagcactgaatcacccatggcttaaggagcgggatcgttaagcctacaagattcatcttccagaaacagtagagcagctgaggaaattcaatgcaaggaggaaactaaagggtgct	CASK	CASK_Y282X	taa	gcc	cgt	0.25	0.18	0.204	0.265	1.318	0.385	0.339	0.466	0.177
		atgctggatccagctgaaaggatcactgtttatgaagcactgaatcacccatggcttaaggagcgggatcgttaggcctacaagattcatcttccagaaacagtagagcagctgaggaaattcaatgcaaggaggaaactaaagggtgct	CASK	CASK_Y282X	tag	gcc	cgt	0.279	0.175	0.191	0.54	0.408	0.436	0.451	0.398	0.171
		atgctgtccccggacgatattgaacaatggttcactgaagacccaggtccagatgaagctcccagaatgccataggctgctccccccgtggcccctgcaccagcagctcctacaccggcggcccctgcaccagccccctcctggccc	TP53	TP53_E68X	tag	gct	cca	0.352	0.198	0.465	0.398	0.251	0.453	1.575	1.307	0.176
		atggaaaacacggatgtgatcattgttgcaggaggagatgggacactgcaggaggttgttactggtgttctttgacgaacagatgaggctaccttcagtaagattcccattggatttatcccactgggagagaccagtagtttgagt	AGK	AGK_R137X	tga	cga	ctt	0.309	0.471	0.455	>3.2	1.837	2.973	1.527	1.217	0.173
		atggaaaatgttcctatggatacatatcccattcatcatggtgacccttcctataggacactaaaggagacttagccatggtcctctcccaaaggttctgaaggataccttgcagccacctatccaactgtcggccagaccagtccc	NF1	NF1_Q2492X	tag	cca	act	0.36	0.213	0.266	0.536	0.245	0.869	0.683	0.619	0.163
		atggaaactgttcgctcagacaatataattttccagtttactaaatgctgtcccccaaagccaaaagataaatgaaaccttctagtcttcagaacgaatggtgtttctgatgtaccaacctcaccaacattacagaggcctactcataat	JAK2	JAK2_S507X	tga	aac	aaa	0.306	0.238	0.47	0.817	1.601	4.179	1.714	1.779	0.188
		atggaacccaaggctgctgaggaggaggcagggagtgaacagaaacgtgacagaaaagatgctggcacagactaaaacccccctgaaaccgcccctgttgaagttgtagagaaaaaaccggcccctgaaaaaaactccaaatcaaag	SPEN	SPEN_K2052X	taa	aac	gac	0.478	0.156	NA	0.224	1.716	0.514	1.739	0.955	0.199
		atggaactatataacattagtgtacctggactgcaaacaaattggcctcagtcatcttctgctccagcccagtgatccccgagcagtgggcatgaaatccctacatggcaacctaacataccagtgaggtcaaattcttttaataaccat	LATS1	LATS1_S443X	tga	tcc	cag	0.313	0.201	0.467	0.552	1.809	1.833	0.725	0.652	0.176
		atggaactgaaaaccagcgaccacaagcctgttagcgccctcttccatattggggtgaaggttgtggatgaatgaaggtaccggaaagtctttgaagatagtgtacgcatcatggacagaatggaaaatgacttccttccttcctta	OCRL	OCRL_R541X	tga	agg	gaa	0.367	0.201	0.453	0.879	1.982	3.705	2.905	2.328	0.174
		atggaagagagaatgtcattagaggagaccaaggaacaaattctgaagttggaggagaagcttttggctctataggaagagaagcaccagcttttcctgcagctcaagaaagttttacatgaggaagaaaaacggaggcgaaaggaa	GPS2	GPS2_Q80X	tag	gaa	cta	0.487	0.178	0.432	0.658	0.262	0.753	2	1.218	0.183
		atggaagaggcgagccagcgcaagtggaatttcgattttcagaatcacaaacccctagagggcaagtacgagtgacaagaggtggagaagggcagcttgcccgagttctactacagacccccgcggccccccaaaggtgcctgcaaggtt	CDKN1B	CDKN1B_W76X	tga	caa	gag	0.612	0.466	1.133	2.467	2.226	4.022	5.809	>6.3	0.186
		atggaatgtgcctttcctaaggaatttgctaatagatgcctaagcccagaaagggtgcttcttcaactaaaataaagatatgatacggaaattgatagaagcagaagatcggctataaaaaagataatggaaagggatgacacagctgct	BRCA2	BRCA2_Y2658X	taa	aga	aaa	0.381	0.213	0.416	0.261	1.207	0.455	1.21	1.228	0.168
		atggaatgtgcctttcctaaggaatttgctaatagatgcctaagcccagaaagggtgcttcttcaactaaaatagagatatgatacggaaattgatagaagcagaagatcggctataaaaaagataatggaaagggatgacacagctgct	BRCA2	BRCA2_Y2658X	tag	aga	aaa	0.392	0.169	0.268	0.47	0.449	0.672	0.876	0.82	0.162
		atggacaacctgttctctgtttccagcacagggggcaagctgatagcacacaaaaagctagacatagggcaatagcttctcaatgtcagcgtaacagatgggaagttcacgacggtggccgacatcacagtgcatatcagacaagtcact	FAT1	FAT1_Y3610X	tag	ctt	caa	0.397	0.214	0.684	0.66	0.31	0.531	3.429	2.9	0.177
		atggagaaggatctccgggaaaaactggctgactacaaaaacaaagttgatgatgcttgggaccttttgagataagccacagataaaatcagagaagctaatcgcctatttgcagtaaatcagaaaaacatgactgcattggagaaa	LAMA2	LAMA2_E1792X	taa	gcc	aga	0.406	0.222	0.354	0.236	0.903	1.082	0.497	0.479	0.171
		atggagaatctgtacacagccctgcagagcattgaccgtggcgagatcgtgaacatgctggagggttccggctgacagagccgcaacttgaagccagacaggcggcacaccgaccgcgactactcgctgtcaccctcccagatgaat	ANK1	ANK1_R1488X	tga	cag	ggc	0.424	0.392	1.093	2.47	2.122	4.036	4.037	3.291	0.18
		atggagccccttcctcctcagtgttcgccactccttcagcattccctggttccccaaaactcccctccttcctagtgctctcctcctgccctaccactgtccgttccctccccgttgagtcccatagggaaggtagtgggggtctca	KMT2D	KMT2D_Q1041X	tag	tgc	tcc	0.281	0.195	0.26	0.853	0.274	0.55	1.067	0.967	0.171
		atggagccttcggctgactggctggccacggccgcggcccggggtcgggtagaggaggtgcgggcgctgctgtaggcgggggcgctgcccaacgcaccgaatagttacggtcggaggccgatccaggtcatgatgatgggcagcgcc	CDKN2A	CDKN2A_E33X	tag	gcg	ctg	0.341	0.175	0.349	0.385	0.353	0.539	0.997	1.071	0.168
		atggaggaagaaaagaaaacatggggcacagtgttcaagactctgaagtccttgtataaaacccatgcttgctaggagtacaatcacatttttccacttcttgaaaagtactgtggcttccatgaagataacattccccagctggaagat	PAH	PAH_Y204X	tag	gag	tgc	0.309	0.222	0.429	0.354	0.334	0.996	0.925	0.459	0.205
		atggaggacttagaagaggaccttattgttctaccaggaaaatcacatcccaaaaggccaaactcgcaaagctagcatacaaagacgggcctttcttcatccatattactttatactcctttaaatacggttgcgcctgatgataat	PALB2	PALB2_Q692X	tag	cat	agc	0.561	0.252	0.27	1.696	0.267	0.614	1.08	0.94	0.199
		atggaggatgttcaaatagattggactatcagggatctgaaaattgaaaggcatggggattgcatgactgtttgacagtgtaactttactgcctggccagagcatggggttcctgagaacagcgcccctctaattcactttgtgaag	PTPRQ	PTPRQ_R2155X	tga	cag	gtt	0.347	0.378	0.924	2.332	2.129	3.961	3.957	2.832	0.185
		atggaggtggcgttcatggtgtgtgccatcaacccttccattgacctgcacaccgactcgctggagcttctgtagctgcagcagaagctgctctggctgctctatgacctgggacatctggaaaggtaccccatggccttagggaac	MEN1	MEN1_Q263X	tag	ctg	ctg	0.375	0.2	0.424	0.78	0.317	0.505	2.915	2.539	0.167
		atggagttcaattgcgagatgaagtggaaagggaaggacctctttgatttggtgtgccggactctggggctctgagaaacctggttctttggactgcagtacacaatcaaggacacagtggcctggctcaaaatggacaagaaggta	NF2	NF2_R57X	tga	gaa	ctc	0.518	0.197	0.311	1.032	1.422	1.739	0.916	0.86	0.171
		atggatgctgtaaacaaagagaaaaataccaaagagcataaagtcatagatgctaagtttgaaacaaaagcatgaaaaggagaaaaaccttgtgctttggaaaagaaggatatttcaaagtcagaagctaaactttcaagaaaacag	ATRX	ATRX_R444X	tga	aaa	gca	0.256	0.206	1.107	1.044	1.717	3.858	3.376	3.175	0.167
		atggatgtgtttgatcagagtgcgctttcaactgaagctaaagaagaaatgtacaagctgtatcctaatgcctgaagagctcatctgaaaacaggaggcaatttcccatacctgtgcagaagtgcagaggtcaatctttatgtacag	SPG21	SPG21_R92X	tga	aga	gcc	0.37	0.19	0.414	0.518	1.007	2.112	1.144	0.814	0.163
		atggcaagccaaaattccttccggatagaatatgatacctttggtgaactaaaggtgccaaatgataagtattaaggcgcccagaccgtgagatctacgatgaactttaagattggaggtgtgacagaacgcatgccaaccccagttatt	FH	FH_Y68X	taa	ggc	tat	0.374	0.228	0.283	0.385	1.69	0.684	1.221	1.66	0.24
		atggcagtggagccaactcagatccagctcagcaagcgctggcgggaaattgagagcaaatttgctcagttttgaagactcaactttgcacaaattcacactgtccgtgaagaaacgatgatggtgatgactgaagacatgcctttg	DMD	DMD_R1967X	tga	aga	ttt	0.468	0.254	0.44	1.044	1.694	3.738	1.897	1.332	0.175
		atggccaatatgccacctcaggttgggtcagggatgtgtcccccaccagggggcatgaaccggaaaacccaataaactgctgtcgccatgcatgttgctgccaactctatccaaaacaggccgccaggctaccccaatatgaatcaa	ARID1A	ARID1A_E896X	taa	act	caa	0.489	0.18	0.585	0.342	1.929	0.838	2.56	2.46	0.175
		atggccagcagcatacggcggcatcaagaaaggagagcaattttgacccccgttttgacagatttttctgtctgaataactggagcacctgctgtcattttcaccaaagtagtttctccagaaaatttgcatactgaggagatttta	VPS13B	VPS13B_RNAX	tga	ata	gtc	0.274	0.196	0.469	0.654	2.025	3.721	2.584	2.861	0.191
		atggcctttttaggagttcaggcaggaaaaatactattgtattacaaggctcggaccaaagacatcctgatttgattcactgcttggtgttgtattcttgggctcatttctgttgctctgacgaaggtttctgaaaatgaaggcttt	HGSNAT	HGSNAT_R534X	tga	ttc	att	0.299	0.209	0.257	0.809	1.732	2.227	1.369	1.165	0.166
		atggcgccagaggtgatacggaatgaacctgtctctgaaaaagttgatatatggtcttttggagtggtgctttgagagctgctgacaggagagatcccttacaaagatgtagattcttcagccattatctggggtgttggaagcaacagt	MAP3K13	MAP3K13_W344X	tga	gag	ctt	0.294	0.243	0.409	1.076	1.927	2.384	1.07	0.842	0.173
		atggctacccaaattgcctctggcatgaagtacctttcctctcttaattttgttcaccgagatctggccacatgaaactgtttagtgggtaagaactacacaatcaagatagctgactttggaatgagcaggaacctgtacagtggt	DDR2	DDR2_R714X	tga	aac	aca	0.339	0.199	0.468	0.616	1.423	4.238	3.229	2.24	0.162
		atggctactcaagctgatttgatggagttggacatggccatggaaccagacagaaaagcggctgttagtcactgacagcaacagtcttacctggactctggaatccattctggtgccactaccacagctccttctctgagtggtaaaggt	CTNNB1	CTNNB1_W25X	tga	cag	cac	0.392	0.344	0.62	2.264	1.801	3.238	2.47	1.952	0.179
		atggctgtctgcataattgctatgatcatcttctccagctgcttttgttacaaacattattgcaagagcatctgaagcagacgtcgttacaatcgtgatttggaacaggatgaagcatttattccagttggagaatcactaaaagaccat	BMPR1A	BMPR1A_S184X	tga	agc	atc	0.268	0.188	0.442	0.493	0.914	1.947	0.913	0.791	0.161
		atgggacagataggccagcttccccaggccttgggagcagaggcaggtgccagtctacaggcctatcagcagtgactccttcagcaacagatggggtcccctgttcagcccaaccccatgagcccccagcagcatatgctcccaaat	EP300	EP300_R2263X	tga	ctc	cag	>1.5	0.478	1.485	1.868	2.391	4.524	5.414	5.451	0.324
		atgggagaactggagccttcagagggtaaaattaagcacagtggaagaatttcattctgttctcagttttcctagattatgcctggcaccattaaagaaaatatcatctttggtgtttcctatgatgaatatagatacagaagcgtcaat	CFTR	CFTR_W496X	tag	att	tcc	0.329	0.167	0.233	0.676	0.375	0.791	0.561	0.425	0.174
		atgggagccaacattcccatgatgggcacccacatgccaatggctggagacatgaatggactcagccccacctaggcactccctcccccactctccatgccatccacctcccactgcacacccccacctccgtatcccacagattgc	TP63	TP63_Q523X	tag	gca	acc	0.306	0.19	0.318	0.477	0.275	0.598	0.742	0.583	0.167
		atgggatttcctgcagaaagacttgaaggcgtatacaggaacaatattgatgatgtagtaaggtttttggattaaaagcataaaaaccattacaagatatacaatctttgtgctgaaagacattatgacaccgccaaatttaattgcaat	PTEN	PTEN_S59X	taa	aag	gat	0.308	0.209	0.276	0.347	1.364	0.207	1.266	1.262	0.178
		atgggatttcctgcagaaagacttgaaggcgtatacaggaacaatattgatgatgtagtaaggtttttggattgaaagcataaaaaccattacaagatatacaatctttgtgctgaaagacattatgacaccgccaaatttaattgcaat	PTEN	PTEN_S59X	tga	aag	gat	0.255	0.233	0.497	1.691	1.638	2.982	1.29	1.465	0.248
		atgggcaacccaggaaccctttcgcccaccaaacctggttcccagtactatcagtattctagcaataatccctgaaggaggcctcttcacagtagtgccatggaggtacagacaaagaaagttcgaaaagttcctccaggtttgcca	TCF4	TCF4_R157X	tga	agg	ccc	0.371	0.21	0.337	0.621	1.317	3.118	1.3	0.751	0.17
		atgggccgcaccccgctgcatgcggctgtgtctgccgacgcacaaggtgtcttccagatcctgatccggaactgagccacagacctggatgcccgcatgcatgatggcacgacgccactgatcctggctgcccgcctggccgtggag	NOTCH1	NOTCH1_R1984X	tga	gcc	aac	0.321	0.188	0.435	0.545	2.038	3.241	1.914	1.627	0.164
		atgggccttggggatgtaaagttaactccagccaccaaaatgaacaacaaggcagatgggacacccaagacataatccaaatccaagaaatccagttcttctactacaaccaatgagaagatcaccaagttgtatgagctgggtggt	ARID1A	ARID1A_E992X	taa	tcc	aca	0.296	0.225	0.172	0.318	1.889	0.512	0.245	0.238	0.171
		atggggcagcaggccaggatgctgcgggcccaggtgaagcggcacacggtgcgggacaagctgaggctgtgctagaacttcctgcagaagctgcgcttcctggcggacgagccccagcacagcattcccgacatcttcatctggatg	OTOF	OTOF_Q829X	tag	aac	tgc	0.426	0.182	0.463	0.533	0.283	1.083	3.182	2.245	0.166
		atgggggagcctggtgtgccgggccagtcgggggcccctggcaaggagggcctgatcggtcccaagggtgactgaggctttgacgggcagccaggccccaagggtgaccagggcgagaaaggggagcggggaaccccaggaattggg	COL7A1	COL7A1_R2685X	tga	ggc	gac	0.362	0.228	0.348	0.693	1.96	3.632	1.958	2.002	0.163
		atgggtatcagtgccaacaaccagatgcatggacaagggccaagccagccatgtggtgctgtgcccctgggatgaatgccatcagctgggatgcagaacagaccatttcctggaaatatgagcagcatgacccccagttctcctggc	ARID1B	ARID1B_R898X	tga	atg	gga	0.309	0.204	0.348	0.647	1.975	3.917	3.22	1.996	0.167
		atgggtttttcttctaatgctcccacatctcctgtggtgtaccagcttcccactaagagtaccagttatgtatgaacacttgatagtgtactaaagaagcaatctactatttccccttctacctcttattctttgaaacctcattct	MGA	MGA_R866X	tga	aca	gta	0.272	0.192	0.443	1.312	1.656	2.776	2.216	1.889	0.176
		atggtcgcatggtggggacaaggatccagagccatcgtggcttttgacaatatctccatcagcctggactgctaactcaccattagcggagaggacaagatcctgcagaatacagcacccaaatcaagaaacctgtttgagagaaaccct	ALK	ALK_Y635X	taa	ctc	tgc	0.344	0.228	0.399	0.763	2.065	1.34	2.321	2.128	0.174
		atggtgaggctgacagaaaccaggcagccttttgtccctgagaacaatccagaaaggaaccactggcattattgagacctggaagctatggccagaatcacaggcgcagagcccatcttcattgatgccaacttccagagcacagtc	SURF1	SURF1_R230X	tga	gac	tat	0.354	0.26	0.412	0.81	2.053	3.524	2.254	2.152	0.164
		atggtgatcaaacgccccggcaggaagcgaaaagctgaggccgaccctcaggccattcccaagaaacggggctgaaagccggggagtgtggtggcagccgctgccgccgaggccaaaaagaaagccgtgaaggagtcttctatccga	MECP2	MECP2_R270X	tga	aag	ggc	0.317	0.217	0.347	0.412	1.995	3.1	2.448	2.548	0.197
		atggtgattatgggagaactggagccttcagagggtaaaattaagcacagtggaagaatttcattctgttcttagttttcctggattatgcctggcaccattaaagaaaatatcatctttggtgtttcctatgatgaatatagatac	CFTR	CFTR_Q493X	tag	ttt	tct	0.399	0.184	0.214	0.341	0.233	0.314	0.407	0.396	0.198
		atggtggtgtctggcctgaccccagaagaatttatgctcgtgtacaagtttgccagaaaacaccacatcacttaaactaatctaattactgaagagactactcatgttgttatgaaaacagatgctgagtttgtgtgtgaacggacacat	BRCA1	BRCA1_L1380X	taa	act	act	0.401	0.172	0.188	0.294	0.609	0.786	0.534	0.426	0.156
		atggtggtgtctggcctgaccccagaagaatttatgctcgtgtacaagtttgccagaaaacaccacatcacttgaactaatctaattactgaagagactactcatgttgttatgaaaacagatgctgagtttgtgtgtgaacggacacat	BRCA1	BRCA1_L1380X	tga	act	act	0.311	0.204	0.316	0.678	0.694	2.925	1.46	1.273	0.177
		atggtttattccagaattccaaaccttagcaggcgctttcagtatagatggctggaattctcaagggtaatctaggggaccacaactttgctgcctcaatgggacaaatgtgtaaactttattgaaagtgccctcccttatgttgtt	PHEX	PHEX_Q394X	tag	ggg	atc	0.325	0.178	0.232	0.343	0.236	0.593	0.398	0.322	0.184
		atgtacatggaccgtgtgtatgtacaacaaaataatgtggagaacgtctacaatttgggattaattattttttgagatcaagttgtacgttatgggtgtattagggatcatctacggcaaactctattggatatgattgcaagagag	CUL3	CUL3_R148X	tga	gat	ttt	0.387	0.262	0.586	1.162	2.04	3.459	1.449	0.958	0.174
		atgtacccttgcaacttcgtctcctttttgcgttctcattacagtatgaaagaaaacctggagacttttgaataagtggtcaagccaatgatggagcatgtgcgaattcatccggaattagtgactggatccaaggaccatgaactg	TSC1	TSC1_E218X	taa	gtg	gaa	0.453	0.2	0.324	0.376	1.72	0.88	1.279	1.417	0.189
		atgtactttgagttccctcagccgttacctgtgtgtggtgatatcaaagtagagttcttccacaaacagaactagatgctaaaaaaggacaaaatgtttcacttttgggtaaatacattcttcataccaggaccagaggaaacctca	PTEN	PTEN_K263X	tag	atg	aac	0.494	0.226	0.265	0.414	0.566	0.345	0.691	0.838	0.197
		atgtattctcctagccgctaccccccgcagcagcagcagcagcagcagcaacgacatgattcctatggcaattagttctccacccaaggcaccccttctggcagccccttccccagccagcagactacaatgtatcaacagcaacag	ARID1A	ARID1A_Q1342X	tag	ttc	aat	0.303	0.209	0.202	0.604	0.359	0.592	0.491	0.381	0.193
		atgtcagataaacctcctgctgacaccaaccagatgctgtcgctctccaaaaaagctctggcagggacttgttagaggccattgctacctgaaagacctcttgagagaactgactccaggccccagcctttagataaggtcagagac	NSD1	NSD1_Q2274X	tag	agg	tgt	0.25	0.198	0.255	0.517	0.334	0.824	0.627	0.792	0.167
		atgtcgttcacttttactgagctacagaaaaacatagaaatcagtgtccataaattctttaacttactaaaataaattgataccagtaccaaagttgataatgctatgtcaagactgttgaagaagtatgatgtattgtttgcactc	RB1	RB1_E137X	taa	att	aaa	0.342	0.182	0.341	0.38	1.382	0.917	0.653	0.577	0.17
		atgtctaagctggcggctgcccatcgaggagccattcgggccttacagatgtttgtcactcagtttactgactgaggggagcatccacttcctgctcggtgtaaggaactgggcagccttattcgccagctttcactttgttctgtc	KIAA0753	KIAA0753_R324X	tga	ggg	gac	0.352	0.2	0.423	0.823	1.997	3.19	2.035	1.662	0.172
		atgtctcagatgcaaacatcagtgggaattgtacccacacaagcaattgcaacaggccccactgcagatccttaaaaacgcaaactgatacagcagcagctggttctactgcttcatgctcataagtgtcagagacgagagcaagca	CREBBP	CREBBP_E349X	taa	aaa	cct	0.359	0.196	0.248	0.263	0.473	0.566	0.601	0.622	0.174
		atgtcttatggagagagaccatactgggagatgtccaatcaggatgtaattaaagctgtagatgagggctattgactgccaccccccatggactgcccagctgccttgtatcagctgatgctggactgctggcagaaagacaggaac	EPHA3	EPHA3_R842X	tga	ctg	tat	1.261	0.457	1.517	1.723	2.734	4.294	5.122	>6.3	0.234
		atgtggcagatcccacaggagtttgtcaagcttcaagttagccaagaagagttcctctgtatgaaagtattgtaacttcttaatacaattcctttggaagggctacgaagtcaaacccagtttgaggagatgaggtcaagctacattaat	PGR	PGR_L825X	taa	ctt	ttg	0.31	0.199	0.443	0.326	2.093	1.024	2.061	1.65	0.184
		atgttcaacatcacagagggagattcattttcccagtccctgggaccctctcgatcttaccaagaaccaggttgaagactccacctcattcgccagcatcccggccatgcccactaccacctccctgctgcctacctgttgggccct	RNF43	RNF43_R337X	tga	aga	ggt	0.328	0.183	0.323	0.354	1.401	1.489	1.153	0.988	0.173
		atgttcaatatcatctcagattctccatctcctattgctgcaagaacactgatattagtggctaaatctgtgtagaacttagcaaatcttgtggaatttggagctaaggagccctacatggaaggtgtcaatccattcatcaaaagc	RASA1	RASA1_Q938X	tag	aac	gtg	0.36	0.189	0.45	0.431	0.379	0.608	2.366	2.067	0.187
		atgttcacaagtgcaggttctgagggcaccgggcaagcactggcctcccctggctcctgcctggaagaattctgagccagcccatttctagaatgtcatggaagaggaacgtgcaactactattcaaattcctacagtttctggctg	COL4A3	COL4A3_R1609X	tga	gcc	ttc	0.296	0.303	0.421	1.238	1.971	3.669	1.655	1.24	0.164
		atgttcactgacaccgagaactgggagatctcgaagctcctggctgccatcctgcacctgggcaacctgcagtaagaggcacgcacatttgaaaacctggatgcctgtgaggttctcttctccccatcgctggccacagctgcatccctt	MYO7A	MYO7A_Y333X	taa	gag	cag	0.326	0.175	0.214	0.253	1.268	0.396	0.586	0.584	0.174
		atgttcactgacaccgagaactgggagatctcgaagctcctggctgccatcctgcacctgggcaacctgcagtaggaggcacgcacatttgaaaacctggatgcctgtgaggttctcttctccccatcgctggccacagctgcatccctt	MYO7A	MYO7A_Y333X	tag	gag	cag	0.377	0.18	0.344	0.309	0.261	0.331	0.837	0.707	0.171
		atgttcagtggcggaacttgcaatcctcagtttgtggtctgccagctaaaggtgaagatatattcctccaattaaggacccacacgacgggaagacaagttcatgtactttgagttccctcagccgttacctgtgtgtggtgatatcaat	PTEN	PTEN_S229X	taa	gga	aat	0.313	0.176	0.211	0.303	1.459	0.584	0.395	0.377	0.176
		atgttcagtggcggaacttgcaatcctcagtttgtggtctgccagctaaaggtgaagatatattcctccaattgaggacccacacgacgggaagacaagttcatgtactttgagttccctcagccgttacctgtgtgtggtgatatcaat	PTEN	PTEN_S229X	tga	gga	aat	0.3	0.212	0.35	0.642	1.864	1.806	0.739	0.538	0.176
		atgttcattggccagtgggtaatggataagaaagcaggatatggtgtctttgatgatatcactaggggggaatagtatatgggaatgtggcaagatgatgtgtgtcaagggaatggtgtggtggttacccagtttggattatactac	ALS2	ALS2_K1174X	tag	tat	gaa	0.369	0.203	0.503	0.967	0.272	0.535	1.461	1.214	0.177
		atgttgaatgataagaaacaagctcagatccagttggaaattaggaaggccatggaatctgctgaacaaaagtaacaaggtttatcaagggatgtcacaaccgtgtggaagttgcgtattgtaagctattcaaaaaaagaaaaagat	BRCA2	BRCA2_E2959X	taa	caa	aag	NA	0.204	NA	0.242	1.833	0.186	NA	1.284	0.316
		atgttgcataaccactccttcgtgggctgtgtgaatcctcagtgggccttggcacagcatcaaaccaagttatagcttctcaacaccaccaagcttagtgaagaactgttctaccagatactcatttatgattttgccaattttggtgtt	MLH1	MLH1_Y548X	tag	ctt	tta	0.531	0.22	0.504	1.179	0.47	1.201	2.703	2.606	0.177
		atgttgctcaaagaaccatataaaacagctgttatacccattaatggttcacctcgaacacccaggcgaggttagaacaggagtgcacggatagcaaaacaactagaaaatgatacaagaattattgaagttctctgtaaagaacat	RB1	RB1_Q257X	tag	aac	ggt	0.304	0.175	0.269	0.554	0.298	0.656	0.82	0.855	0.169
		atgtttcaaaaagataaatctgttattcagctccacctgcagaaaagtagggaagctccaggaaagctatcttgaaagcatgaagaggaccacagtcagttttatctgaatcaacttctagaatttatgcatatttggaaagtatcc	PIK3C2G	PIK3C2G_R378X	tga	aag	tct	0.33	0.467	0.774	1.177	1.425	4.503	1.977	1.429	0.197
		atgtttggcatcgacgaatttactgcagtgattaaccctcctcaggcctgcattttggcggttgggaggttctgacctgtgctgaagctcactgaggatgaagagggaaatgccaaactgcagcagcgccagctcataacagtcaca	PDHX	PDHX_R431X	tga	cct	ttc	0.307	0.368	0.838	2.413	2.189	4.449	4.398	2.977	0.171
		attaaaattcaggcattatggagaggctattcttggaggaagaaaaatgattgtacaaaaattaaagctatatgactaagtcttcaagttgttaatagggagattcgagaagaaaacaaactctacaaaagaactgcacttgcactt	ASPM	ASPM_R3233X	tga	cta	ata	0.973	0.281	0.966	1.08	2.341	3.88	3.537	4.514	0.189
		attaaacgacacaagtggaatgactttgcggaggacagcttgagggttattcaacacaatgctttggaagactgatccatatctgataaacagcaatgggatgcagctatttattttatggaagaggctctgcaggctcgtctcaag	OPA1	OPA1_R788X	tga	tcc	gac	0.309	0.252	0.353	1.452	2.165	3.018	1.413	1.173	0.19
		attaaactctcacctcccatgttgctcaaagaaccatataaaacagctgttatacccattaatggttcaccttgaacacccaggcgaggtcagaacaggagtgcacggatagcaaaacaactagaaaatgatacaagaattattgaa	RB1	RB1_R251X	tga	aca	cct	0.409	0.197	0.781	0.412	1.428	2.028	1.048	0.557	0.203
		attaaagaaagaaaaatgctgaatgagcatgattttgaagtcagaggagatgtggtcaatggaagaaaccactaaggtccaaagcgagcaagagaatcccaggacagaaagatcttcagggggctagaaatctgttgctatgggccc	BRCA1	BRCA1_Q1451X	taa	ggt	cac	0.294	0.193	0.201	0.26	0.962	1.241	0.437	0.293	0.182
		attaaagaagatttgtcagatttaacttttttggaagttgcgaaagctcaagaagcatgtcatggtaatacttaaaataaagaacagttaactgctactaaaacggagcaaaatataaaagattttgagacttctgatacattttttcat	BRCA2	BRCA2_S1404X	taa	aat	act	0.322	0.183	NA	0.881	0.767	1.086	0.549	0.359	0.187
		attaaagaagatttgtcagatttaacttttttggaagttgcgaaagctcaagaagcatgtcatggtaatacttgaaataaagaacagttaactgctactaaaacggagcaaaatataaaagattttgagacttctgatacattttttcat	BRCA2	BRCA2_S1404X	tga	aat	act	0.329	0.195	0.299	1.573	1.622	3.822	1.913	1.291	0.222
		attaaagaagatttgtgcagaaaccaggagataaaagaacttggtgagctttctccacattgggacaatctgtgaaaaaatgtccttactcactgtgatcaaatggtgaatatgtaccaagacattctgacagaacttagcaaggaa	INPP4B	INPP4B_R297X	tga	aaa	ctg	0.781	0.273	1.173	1.377	1.945	2.479	4.695	4.704	0.231
		attaaagatgagtcatttttggaatatatgaacaatgttttatcatcaggtgaggtctctaacctatttgcttgagatgaaattgatgaaattaatagcgacctggcatcagtcatgaaaaaagaattccccaggtgccttcctacc	DNAH5	DNAH5_R3042X	tga	gat	gct	0.338	0.28	0.512	0.941	1.693	2.172	1.144	0.706	0.165
		attaacaaccagggttcgtacacctgtcagtgccgagctggatatcagagcacactcacgcggacagaatgctgagacattgatgagtgtttacagaatggccggatctgcaataatggacgctgcatcaacacagatggcagtttt	FBN1	FBN1_R529X	tga	gac	tgc	0.236	0.195	0.252	0.543	1.109	1.49	0.701	0.585	0.167
		attaaccattttctctcagtaagtgtttatgatgcacttccattgacaagacttgaaggactaaaggatctttgaagacaactggaactacataaagatcagatggtggacattatgagagcttctcaggataatccgcaagatggg	ATM	ATM_R1618X	tga	aga	ctt	0.363	0.208	0.273	0.867	1.396	3.145	1.09	0.941	0.169
		attaacctcactagtgttttgagtctccaggaagaaattaatgagcagggacatgaggttctccgggagatgtagcataaccactccttcgtgggctgtgtgaatcctcagtgggccttggcacagcatcaaaccaagttataccttcat	MLH1	MLH1_L525X	tag	cat	atg	0.378	0.194	0.5	0.8	0.349	0.87	2.241	1.56	0.178
		attaaggagcttgcccgggatgcagaagctgtaaatgaaaaagctataaaactaaatgaaactctaggaacttgagacgaggcctttgagagaaatttggaagggcttcagaaagagattgaccagatgattaaagaactgaggagg	LAMA2	LAMA2_R1706X	tga	gac	act	0.27	0.226	0.291	0.59	1.309	2.813	1.019	1.28	0.171
		attaaggatacttggcatcaagtttatagaagacattttttaaaaacagctctaaaccattgtaacctttgttgaagaggtttttattactaccaaaggcattttgtagattctgagttggaatgcaatgatgtggtcttgttttgg	OPA1	OPA1_R912X	tga	aga	tgt	0.311	0.199	0.393	0.414	0.986	1.307	0.803	0.537	0.173
		attaaggcctggcagaaaattttcaaacactatgacacagaccagtccggcaccatcaacagctacgagatgtgaaatgcagtcaacgacgcaggattccacctcaacaaccagctctatgacatcattaccatgcggtacgcagac	CAPN3	CAPN3_R748X	tga	aat	atg	0.31	0.234	0.407	0.71	1.674	4.119	3.398	3.264	0.171
		attaataaaattctttctggcctagatgatatgtctattggtggaaatctttcaaaaacacaaaacatggaatgatttggagaggataacttagaagatgatgatgtggaaatgaaaaatggtataacccagggagacaaactacgt	CDC14A	CDC14A_RNAX	tga	ttt	gaa	0.381	0.189	0.711	0.534	1.935	2.646	1.634	0.972	0.235
		attaatactgtatctgcacatttacagagtagtgtagttgtttctgattgtaaaaatagtcatataaccccttagatgttattttccaagcaggattttaattcaaaccataatttaacacctagccaaaaggcagaaattacagaa	BRCA2	BRCA2_Q1089X	tag	atg	cct	0.483	0.197	0.382	0.902	0.391	0.594	0.583	0.233	0.177
		attaatcaaaaggacacaacactttttgatctcagtcagtttggatcatcaaatacaagtcatgaaaatttatagaaaactgcttccaaatcagctaacaaacggtccaaaagcatctatacgccgctagaattacaatacatagaa	MSH3	MSH3_Q214X	tag	aaa	tta	0.359	0.189	0.737	0.528	0.363	0.668	1.566	1.879	0.187
		attaatcaggatggctgtcaggttatctgtgctacaattgcatttggaatggggattgacaaaccggacgtgtgatttgtgattcatgcatctctccctaaatctgtggagggttactaccaagaatctggcagagctggaagagat	BLM	BLM_R959X	tga	ttt	gtg	0.379	0.176	0.403	0.58	1.982	2.34	1.352	1.097	0.182
		attaatgagcagggacatgaggttctccgggagatgttgcataaccactccttcgtgggctgtgtgaatccttagtgggccttggcacagcatcaaaccaagttataccttctcaacaccaccaagcttagtgaagaactgttctac	MLH1	MLH1_Q537X	tag	tgg	cct	0.325	0.196	0.184	0.303	0.26	0.811	0.368	0.351	0.166
		attacctgtgtaccctttcgcacaactaaggaacgtcaagagatacagaatccaaattttaccgcacctggttaagaatttctgtctaaatctcatttgtatgaacatctgactttggaaaaatcttcaagcaatttagcagtttca	BRCA2	BRCA2_Q2354X	taa	gaa	ggt	0.379	0.175	0.417	0.233	1.338	1.113	0.425	0.341	0.181
		attacgaagactttttttggagatgattttattcctaatgacattctaataggctgtgaggaagaggagcagtaaaatggcaaagcctattgtgtgcttgttactggaccaaatatggggggcaagtctacgcttatgagacaggct	MSH6	MSH6_E1123X	taa	aat	cag	0.313	0.193	0.282	0.281	1.244	0.528	0.787	0.912	0.17
		attactaatagtggtcatgagaataaaacaaaaggtgattctattcagaatgagaaaaatcctaacccaatataatcactcgaaaaagaatctgctttcaaaacgaaagctgaacctataagcagcagtataagcaatatggaactc	BRCA1	BRCA1_E572X	taa	tca	ata	0.377	0.212	0.239	0.239	1.792	0.228	0.861	0.577	0.187
		attactactccagctggactaatcataaagtggtctcatcttacaggaatcatagacattcattttggcttctgatttaacttgtcatcctacacagaaggactctgtggaatttgcaatgaagatccggatgatgatctaaggatg	OTOGL	OTOGL_R1663X	tga	ttt	ttc	0.381	0.248	0.364	0.985	1.806	3.205	2.011	1.484	0.183
		attactgaaaattacttggaaatagaaggaatggctaattgtctcccattctatggagtagcagatttaaaataaattcttaatgctatattaaacagaaatgcaaaggaagtttatgaatgtagacctcgcaaagtgataagttat	PMS1	PMS1_E852X	taa	att	aaa	0.345	0.157	1.805	0.975	2.205	1.061	1.106	1.146	0.175
		attactgtgaatgcttccttgtttcctagttctgtgaccaactcattaattgcagttggaaatgatggactttaagaaagagacagaatggtccgagcatgcattgccattatctgtgaactagcacttcagaatccagaggtggtg	RICTOR	RICTOR_Q178X	taa	gaa	ctt	0.337	0.189	0.204	0.365	1.147	0.835	0.696	0.724	0.167
		attacttactcacaaattattaaagaaggcaggagatttaatattgatttagtatcaaagctgctgtattcttgaggattactaattgatcttctaatcaaatctaatgttagtcgatatgcagagtttaaaaatattaccaggatt	CHM	CHM_R239X	tga	gga	tct	0.24	0.511	0.964	2.409	1.516	2.654	0.565	2.165	0.178
		attagtgaggaaacttctgcagaggtacatccaataagtttatcttcaagtaaatgtcatgattctgttgtttaaatgtttaagatagaaaatcataatgataaaactgtaagtgaaaaaaataataaatgccaactgatattacaaaat	BRCA2	BRCA2_S1271X	taa	atg	gtt	0.714	NA	NA	0.922	1.702	0.213	0.885	NA	0.378
		attagtgaggaaacttctgcagaggtacatccaataagtttatcttcaagtaaatgtcatgattctgttgtttgaatgtttaagatagaaaatcataatgataaaactgtaagtgaaaaaaataataaatgccaactgatattacaaaat	BRCA2	BRCA2_S1271X	tga	atg	gtt	0.518	0.789	NA	1.077	1.93	>4.5	NA	3.6	NA
		attatattaaaagcatccaggcatgcttgtgttgaagttcaagatgaaattgcatttattcctaatgacgtataatttgaaaaagataaacagatgttccacatcattactggccccaatatgggaggtaaatcaacatatattcgacat	MSH2	MSH2_Y656X	taa	ttt	gta	0.4	0.178	0.196	0.39	2.006	1.395	0.518	0.364	0.178
		attatattaaaagcatccaggcatgcttgtgttgaagttcaagatgaaattgcatttattcctaatgacgtatagtttgaaaaagataaacagatgttccacatcattactggccccaatatgggaggtaaatcaacatatattcgacat	MSH2	MSH2_Y656X	tag	ttt	gta	0.45	0.172	0.246	0.459	0.427	0.808	0.427	0.279	0.184
		attatcaaaaccacaccttctcagtttagcacattaaagatgaactctgatactgtggactatgatgatgcttgattgattgttcgatacttggcctccatgaggccgtttgcccagagctttgatatttatttgacacagatcctacgt	NIPBL	NIPBL_C1754X	tga	ttg	gct	0.355	0.321	0.291	1.73	1.695	2.191	0.814	0.604	0.238
		attatcaaatctaaagagacaactattactgcagagggcttgaaaccagcttcagtttatgtcttccaaatttgagcacgtacagcagcaggctatggtgtcttcagtcgaagatttgagtttgaaaccaccccagtgtttgcagca	EPHA5	EPHA5_R541X	tga	gca	att	0.292	0.213	0.219	0.401	1.452	1.632	0.719	0.55	0.163
		attatcattcagttctttagtccacaaccaacggaaataaggattcaaaggaagaaggaaaatagtttagattgagaggactggcaatattttgccaggaattgtggtgcttttggaatgaaaaacaatggagatttggaaaaacctgat	USH2A	USH2A_W409X	tga	gag	gat	0.388	0.219	0.505	1.075	1.974	2.729	1.33	1.455	0.174
		attatgaacaacattgttatttggaatttaaaaactggtcaactcctgaaaaagatgcacattgatgattcttaacaagcttcagtctgtcacaaagcctattctgaaatggggcttctctttattgtcctgagtcatccctgtgccaat	PALB2	PALB2_Y1055X	taa	caa	tct	0.356	0.19	0.316	0.466	1.746	0.493	0.922	0.62	0.183
		attatgaacaacattgttatttggaatttaaaaactggtcaactcctgaaaaagatgcacattgatgattcttagcaagcttcagtctgtcacaaagcctattctgaaatggggcttctctttattgtcctgagtcatccctgtgccaat	PALB2	PALB2_Y1055X	tag	caa	tct	0.332	0.195	0.291	0.662	0.28	0.53	0.972	0.757	0.173
		attatgatcctcgttgtggctgcaaaggaggtgtggggagatgagcaggccgactttgtctgcaacaccctgtagccaggctgcaagaacgtgtgctacgatcactacttccccatctcccacatccggctatgggccctgcagctg	GJB2	GJB2_Q57X	tag	cca	ctg	0.293	0.202	0.354	0.578	0.272	0.591	1.987	1.64	0.166
		attcaaataaaaacgaaactgtgtcaattagttgaagtaatgatggcaaggagagatgacctctcattttgctaagagatgaaatttaggaataagatggtagaatacctgacagactgggttatgggaacatcaaaccaagcagca	NF1	NF1_Q1033X	taa	gag	tgc	0.259	0.213	0.194	0.255	0.73	0.384	0.389	0.572	0.197
		attcaactactgaggaggttacggcacaaaaatgtcatccagctggtggatgtgttatacaacgaagagaagtagaaaatgtatatggtgatggagtactgcgtgtgtggcatgcaggaaatgctggacagcgtgccggagaagcgt	STK11	STK11_Q123X	tag	aaa	aag	0.515	0.204	0.783	0.404	0.304	0.741	2.571	2.01	0.177
		attcacactgaagaactagatgaacatctgcaaaaaggagtgaacattttgactagctacattaatgaactttgaaccttcatgataaagtttccttggaagctaacagatgctatagatgaatatgatgtacatgaaaatgtcccc	SPG11	SPG11_R651X	tga	acc	ctt	0.388	0.287	0.83	1.814	1.706	3.828	2.037	1.843	0.168
		attcactgtaaagctggaaagggacgaactggtgtaatgatatgtgcatatttattacatcggggcaaattttaaaaggcacaagaggccctagatttctatggggaagtaaggaccagagacaaaaagggagtaactattcccagtcat	PTEN	PTEN_L146X	taa	aag	ttt	0.316	0.176	0.236	0.337	0.889	0.227	0.746	0.527	0.177
		attcactgtaaagctggaaagggacgaactggtgtaatgatatgtgcatatttattacatcggggcaaattttgaaaggcacaagaggccctagatttctatggggaagtaaggaccagagacaaaaagggagtaactattcccagtcat	PTEN	PTEN_L146X	tga	aag	ttt	0.343	0.202	0.727	1.206	1.58	2.686	1.839	1.281	0.189
		attcaggaggaatttgaagaacatgaagaaaacacaacaaaaccatatttaccatcacgtgcactaacaagatagcaagttcgtgctttgcaagatggtgcagagctttatgaagcagtgaagaatgcagcagacccagcttacctt	BRCA2	BRCA2_Q2893X	tag	caa	aga	0.315	0.172	0.518	0.403	0.308	0.83	1.797	1.246	0.18
		attcagggagccattgaaaaggcagggattccaaaagaagaagtgaaagaagcatacatgggtaatgttctataaggaggtgaaggacaagctcctacaaggcaggcagtattgggtgcaggatgtgatggtggcaggtgggatgga	ACAT1	ACAT1_Q96X	taa	gga	cta	0.323	0.237	0.219	0.29	1.468	0.395	0.491	0.421	0.171
		attcagtgttcaggctgtaaaggagttgtcacagcagaaatgtttagacatatgcagaactctgagataatttgaaaaatgactgaagaattcgatgaggatagtggagattatccacttaccatggctggtcctcagtggaagaag	STAG2	STAG2_R146X	tga	aaa	att	0.435	0.195	0.42	0.491	2.01	3.62	1.929	1.532	0.184
		attcatacaaaccataagactttgtatgatttaaagactcaggcggggaaagatgataaaggaaaaaggaaatgaaaaagttctacatctggctcagattttgatactaaaaagggcaaatcagctaagagctctataatttctaaa	ATRX	ATRX_R781X	tga	aaa	aaa	0.436	0.164	>2.6	0.454	1.749	2.939	2.336	2.362	0.569
		attcatgagggaacttccaccagccccgtcagtcccatcagccgagagtttcctggcactaagaaaagaaagtgacgacgcaatttagcgaagttggcccagctagtgccgggagaggacaaacccatgagcgagatgaaatttcac	SETBP1	SETBP1_R625X	tga	cga	aag	0.294	0.256	0.711	1.575	1.867	3.412	2.492	2.424	0.177
		attcatgcagatccaaagctcttgctttgtaatccaagaaaacaggggcccgaaacccaaggcagtacagcataattaattacagggctcgtccaactggtccctcagtcacacatgccagagattgctcaggaagcaatggaggct	NF1	NF1_E524X	taa	tta	gca	0.369	0.189	0.277	0.341	1.969	1.196	1.186	1.15	0.161
		attcattggcaagatattgttcggaacccatggccttccaacttgactcttgtgtcaacaaatggtagttcatgatgtggacgttgccataagtcctgtactggccgttgctggggacccacagaaaatcattgccagactttgaca	ERBB4	ERBB4_G185X	tga	tgt	tca	0.266	0.205	0.312	1.014	1.433	2.051	0.95	1.016	0.167
		attccaaactcctggaagtggactgtggaacacattgtctataaagccttgcgctcacacattctgcctccttaacatttcacagaagatggaaatatcctgcagcttgctaacctgcctgatctatacaaagtctttgagaggtgt	MLH1	MLH1_K732X	taa	cat	cct	0.344	0.217	0.248	0.903	1.257	0.739	0.732	0.588	0.169
		attccaacagtaagagcttcttccacatcacagcccttggatcaagtgacaggttctgtgtggaacctgggttgactcaaccatgtagccatagcagtgccagatttggaaaaggctgcagcattttataagaatattctgggggcc	MCEE	MCEE_RNAX	tga	ctc	ggt	0.369	0.286	0.644	0.937	1.934	4.366	4.294	5.629	0.166
		attccacaggcacaacctgtgagacctccaaatggacccctgtccctgccagtgaatcgcatgcaagtttcttaagggatgaattcatttaaccccatgtccttggggaacgtccagttgccacaagcacccatgggacctcgtgca	CREBBP	CREBBP_Q719X	taa	ggg	tct	0.344	0.193	0.241	0.314	1.407	0.72	0.594	0.532	0.176
		attccagggattcctggaattccaggaacaactgttatgggaccacctggtcctccaggtcctcctggtccttaaggaccccctggcctccagggaccttctggtgctgctgataaagctggaactcgagaaaaccagccagctgtg	EDA	EDA_Q226X	taa	gga	cct	0.31	0.208	0.227	0.322	0.581	0.687	0.471	0.457	0.183
		attcctgagaatttcaccactcgcaatttgccagaagaatacgagttgaaatctaccaagaagggctgtaaatgatactggaccaaaactattgaaaagaagttggctaatctcataaatgctgaagaacggagggatgtatcattg	MSH6	MSH6_R1005X	tga	tac	aaa	0.411	0.293	0.291	2.072	1.821	3.234	1.159	0.893	0.162
		attccttcatgtccagaggggacagtgccactctacagtgggttttcttttctttttgtacaaggaaatcaatgagcccacggacaagaccttggaactcttggcagctgcctgcagcgatttaccacaatgccattcttattctgc	COL4A3	COL4A3_R1481X	tga	gcc	caa	0.388	0.21	0.489	0.675	1.932	3.046	2.274	1.941	0.173
		attccttccgaggagaggcacgaggctctgagggagctgatggatctttacctgaagatgaaaccagtatggtgatcatcatgccctgctaaagagtgcccagaatccctctgccagtacagtttcaattcacagcgttttgctgag	RAG1	RAG1_R897X	tga	tca	tgg	0.242	0.199	0.354	0.721	2.011	2.345	1.488	1.234	0.171
		attcggaagattcttaaagatgataaactgagaacagaaacacaaaatgctcttaaggaagaggaagagagatgaaaacgtattgctgagagggagcgtgagcgagaaaaattgagagaggtgatagaaattgaagatgcttcaccc	ATRX	ATRX_R1504X	tga	aaa	aga	0.329	0.19	0.333	0.289	0.949	2.335	2.15	1.405	0.165
		attcggccaaaagatgtccctgggacactgctcaatatcgcattacttaatttaggcagttctgacccgagttgacggtcagctgcctataatcttctgtgtgccttaacttgtacctttaatttaaaaatcgagggccagttactagat	NF1	NF1_L1869X	tga	cgg	agt	0.796	0.752	0.972	>3.2	1.916	4.001	3.491	2.943	0.19
		attcgtggcatcacttcaagatctcttcaaattgattgggtgtctccacggaagccaaatggcatcattctttgatatgatctcctatggaaaacatggtatccatgcgctaaaactcaaaagttagtgcaggatcagagtgatgag	USH2A	USH2A_G3142X	tga	tat	ctt	0.328	0.371	0.363	2.512	1.901	3.663	1.442	1.18	0.179
		attctaaattccatgcacaaataccagcctagattacacatcgtgaaagcggatgaaaataatggatttggctaaaaaaatacagcgttctgcactcacgtctttcctgagactgcgtttatagcagtgacttcctaccagaaccacaat	TBX5	TBX5_S196X	taa	aaa	ggc	0.412	0.212	0.462	0.255	1.08	0.411	1.038	1.052	0.176
		attctaaattccatgcacaaataccagcctagattacacatcgtgaaagcggatgaaaataatggatttggctgaaaaaatacagcgttctgcactcacgtctttcctgagactgcgtttatagcagtgacttcctaccagaaccacaat	TBX5	TBX5_S196X	tga	aaa	ggc	0.319	0.189	0.566	0.302	1.708	2.721	2.035	2.52	0.173
		attctaatatggtgcttatgttgtctaattaacaaagaaccacagaattctggacaatcaaaacttaactcctagatacagggtgtattatctcatatactttcagcactcagatttgataaagaagttgctcttttcactcaaggtcat	FANCC	FANCC_W113X	tag	ata	tcc	0.806	0.194	0.283	0.551	0.367	1.301	0.696	0.642	0.234
		attctaatatggtgcttatgttgtctaattaacaaagaaccacagaattctggacaatcaaaacttaactcctgaatacagggtgtattatctcatatactttcagcactcagatttgataaagaagttgctcttttcactcaaggtctt	FANCC	FANCC_W113X	tga	ata	tcc	0.65	0.223	0.334	0.713	0.628	1.351	1.118	1.265	0.185
		attctcaagtccaaagatttaacatctccaacccagcgctacatcgacagcaaagttgtgaaaacaagagcataaggcgaatggctctccttcgatgtaactgatgctgttcatgaatggcttcaccataaagacaggaacctggga	TGFB2	TGFB2_E223X	taa	ggc	gca	0.344	0.19	0.216	0.248	1.859	0.479	0.646	0.508	0.172
		attctcaccagtccgtctccttcaaaatccattccaattccacagcccttccgaccagcagatgaagatcattgaaatcaatttgggcaacgagaccgatcctcatcagctcccaatgtgcatataaacacaatagaacctgtcaat	BRAF	BRAF_R354X	tga	aat	cat	0.293	0.303	0.557	1.691	1.616	2.586	2.495	1.978	0.17
		attctctttggtaacaatgatatgtcagcttccattggtgttgtgggtgttaaaatgtccgcagttgatggctagagacaggttggagttgggtatgtggattccatacagaggaaactaggactgtgtgaattccctgataatgat	MSH2	MSH2_Q158X	tag	aga	ggc	0.301	0.176	0.327	0.333	0.255	0.339	0.637	0.705	0.169
		attctgagggcaagaggcacaaatgttaccatcagtagcctcaagcctgacactatatacgtattccaaatctgagcccgaacagccgctggatatgggacgaacagccgcaagtttgagtttgaaactagtccagactctttctcc	EPHA3	EPHA3_R510X	tga	gcc	atc	0.296	0.214	0.381	0.569	1.632	1.847	1.115	0.84	0.169
		attctgatcacagaaagaaaaaaagctgacttttccacaaaagacatttatcaggacctcaaccggttgttgtaaggcaaaaagggagagcagatgaatagtgctgtattgccagaaatggagaatcaggttgcagtttcatcactg	MSH2	MSH2_K246X	taa	ggc	ttg	0.587	0.184	0.241	0.319	1.385	0.585	0.719	0.657	0.193
		attctgcctctcatgacaattggcatgcacttatcccaagcggtgaaagctggctgcccccttgatttggagtgagcaggcctgactccagaggttcagaagattattgctgatgttatccgaaaccctcccgtcaactcagatatg	WRN	WRN_R1305X	tga	gca	gag	0.388	0.194	0.341	0.4	1.723	1.263	0.755	0.945	0.164
		attcttcatggagcagaactggtgggctctcctgatgcctgtacacctcttgaagccccagaatctcttatgtgaaagatttctgctaacagtactcggcctgctcgctggtataccaaacttggattctttcctgaccctagaccttat	BRCA2	BRCA2_L2776X	tga	aag	atg	0.396	0.204	0.743	0.845	1.791	3.286	3.173	3.209	0.178
		attgaaaaaaaattagccagcctacctgagcccagagatgaaaggaaaataaaggaaattgatcgggaattgtagaagaagaaagaggagctgaatgcagtgcgtaggcaagctgagggcttgtctgaggatggggccgcaatggca	DMD	DMD_Q1920X	tag	aag	ttg	0.43	0.184	0.476	0.429	0.239	0.688	2.196	1.408	0.162
		attgaaaagaagttggctaatctcataaatgctgaagaacggagggatgtatcattgaaggactgcatgcggtgactgttctataactttgataaaaattacaaggactggcagtctgctgtagagtgtatcgcagtgttggatgtt	MSH6	MSH6_R1035X	tga	ctg	cgg	0.324	0.218	0.904	0.552	1.982	2.617	4.81	>6.3	0.172
		attgaaaatatccaatctgttaaggcatactgctgggaagaagcaatggaaaaaatgattgaaaacttaagataaacagaactgaaactgactcggaaggcagcctatgtgagatacttcaatagctcagccttcttcttctcaggg	CFTR	CFTR_Q290X	taa	aca	aga	0.323	0.174	0.251	0.258	0.561	0.688	0.634	0.527	0.176
		attgaaaatcggcccaagaaggagcaggttctggaactggagcgggagaatgaaatgctgaagaccaaaaactaggagctgcagtccatcatccaggccgggaagcgcagcctgccagactcagacaaggccatcctggacatcttg	CARD11	CARD11_Q281X	tag	gag	aac	0.274	0.202	0.345	0.414	0.275	0.528	0.664	0.691	0.18
		attgaacagattaaatttgataaatatattctgagtaaacagccaggttttaattatataagcaacacttcttaggattgtcggccctcagaggagagtgagctgctcacagatactaccaccaacatcctttccggcaccacttctaat	ALMS1	ALMS1_S3734X	tag	gat	tct	0.349	0.177	0.228	0.398	0.338	0.854	0.315	0.198	0.164
		attgaaccagggtccctgcgtgttcgagcacgatactctatggaaaaaatcatgccagaagaagagtacagttaatttaaagagcttatactgcaaaaggaacttcatgtagtctatgctttatcacatgtatgtggacaagaccga	RASA1	RASA1_E725X	taa	ttt	agt	0.477	0.216	0.286	0.631	1.38	1.429	0.458	0.471	0.167
		attgaagatgtaacagatgaaattttgaaacttggtttattttcaaacaggtttttagaacgactgttcgagtgacatataaaacaaaataaacatttggaggaggaaaaaatgcgccacctgctgcatgtcctgaaagtagactta	SPATA7	SPATA7_RNAX	tga	cat	gag	0.538	0.326	1.051	1.268	2.008	3.435	2.49	3.372	0.196
		attgaagccacacagaaacttgaacaggtgaaaaatgagcagcagcagcagcaacaacagcaatttggttcttagcatcttctggtgcagtctggttcagatacaccaagtagtgggatacagagtcccttgacacctcagcctggc	KMT2C	KMT2C_Q1791X	tag	cat	tct	0.29	0.233	0.228	0.839	0.279	0.694	0.572	0.48	0.183
		attgaattgatggcagatatctgtcaccaggtttttaatgaagataccagatccttggagatttctcaatcttagactactacacaaagagaatctagtgattacagtgtcccttgcaaaaggaagaaaatagaactaggctgggaagtt	ATM	ATM_Y370X	tag	act	tct	0.556	0.411	0.25	0.273	0.976	0.177	0.957	0.437	0.154
		attgaccacactcctgtggaaaagttgaaagccaagcttgataatgacactgtcaaatcttctgccctggactagaaacttcaggtctctcagacggagcctgcaaaatctgacttgtctaaactggaatcagttagaatgaaagta	SPEN	SPEN_Q915X	tag	aaa	gac	0.352	0.19	0.59	0.445	0.474	0.287	1.701	1.923	0.196
		attgacgttgagacaccggactccattctggttaatacaaatctgcgagcactgatcaacaagcacacattttaagtccttcctggagattgccagcaacgactgcttttactactcccagaggtagatcgacaggttggtccagatgat	ASXL2	ASXL2_S293X	taa	gtc	ttt	0.268	0.212	0.226	0.242	1.873	1.23	0.317	0.229	0.174
		attgacgttgagacaccggactccattctggttaatacaaatctgcgagcactgatcaacaagcacacattttgagtccttcctggagattgccagcaacgactgcttttactactcccagaggtagatcgacaggttggtccagatgat	ASXL2	ASXL2_S293X	tga	gtc	ttt	0.276	0.243	0.367	0.763	2.021	2.856	0.964	0.646	0.167
		attgactaccagaaacaaatagattcacagaaagaaacacttttatcaagaagaggggaagacagtgactactgatcacagttgtctaaaaaaaactatgagcttatccaatatcttgatgaaattcagactttaacagaagctaat	CEP290	CEP290_R205X	tga	tca	tac	0.332	0.172	1.193	0.575	1.871	2.318	1.299	0.64	0.18
		attgagagagttattggagcaggtgaatttggtgaagtttgtagtggacgtttgaaactaccaggaaaaagataattacctgtggctatcaaaacccttaaagtaggctatactgaaaagcaacgcagagatttcctaggtgaagca	EPHA5	EPHA5_E701X	taa	tta	aga	0.312	0.215	0.212	0.248	1.281	0.681	0.504	0.407	0.169
		attgaggagagcatctatccgcctgcgattttgcccctggagattttcatcacctcttctggagaagaatactgaggtggcgtcattgggaagatccatgccacagaccaggacgtgtatgatactctaacctacagtctcgaccctcat	FAT1	FAT1_S3560X	tga	ggt	tac	0.344	0.202	0.448	0.625	1.996	2.23	1.268	1.055	0.168
		attgagtcattcacttttaaagaaaatcagctctgtagaaacacatgccaggagctgcataaacattccgtctaacagactgaaacagcagagcttcctgcttctgatagcataaacccaggcaacctacaattggtttcagagtta	PALB2	PALB2_E837X	taa	cag	gtc	0.291	0.194	0.459	0.501	2.025	0.826	2.08	2.194	0.184
		attgatcttctaatcaaatctaatgttagtcgatatgcagagtttaaaaatattaccaggattcttgcattttgagaaggacgagtggaacaggttccgtgttccagagcagatgtctttaatagcaaacaacttactatggtagaa	CHM	CHM_R267X	tga	gaa	ttt	0.338	0.226	0.38	0.865	1.77	2.673	1.03	0.889	0.167
		attgatttagtatcaaagctgctgtattctcgaggattactaattgatcttctaatcaaatctaatgttagttgatatgcagagtttaaaaatattaccaggattcttgcatttcgagaaggacgagtggaacaggttccgtgttcc	CHM	CHM_R253X	tga	tat	agt	0.397	0.341	0.402	2.508	1.448	2.507	0.829	0.845	0.164
		attgcacccttccgtctgaatgatggcttcaaggatgaggccactgtcaacgagatgcggcgggactgcccctgaaagatctcagatgaggagattacgaagaacagagtcaagtcccttcggcaggtgaggctgaatgagattgtgctt	SLC12A3	SLC12A3_W948X	tga	aag	ccc	0.272	0.177	0.57	0.505	1.818	4.277	1.331	1.199	0.161
		attgcagaattattgcaagtggactgtgaaatgtatgggcttactaatgaccactacagtattacactaagatgatatgctggaatggctttgacaaacttgacttttggagatgtagccaacaaggctacgctatgctctatgaaa	APC	APC_R499X	tga	tat	aga	0.295	0.182	0.336	0.574	1.237	1.502	0.792	0.474	0.177
		attgccaactatttggtgtggagaatggtttattccagaattccaaaccttagcaggcgctttcagtatagatagctggaattctcaagggtaatccaggggaccacaactttgctgcctcaatgggacaaatgtgtaaactttattgat	PHEX	PHEX_W386X	tag	ctg	aga	0.336	0.201	0.544	0.698	0.249	0.3	1.022	1.148	0.203
		attgccaactatttggtgtggagaatggtttattccagaattccaaaccttagcaggcgctttcagtatagatgactggaattctcaagggtaatccaggggaccacaactttgctgcctcaatgggacaaatgtgtaaactttattgat	PHEX	PHEX_W386X	tga	ctg	aga	0.56	0.241	1.413	1.108	1.83	3.249	3.093	4.437	0.195
		attgccctggtcgtgtttgtcggtggcaccctagttctgggcacgatcctctttctagtgagtcaaggtctctaaagtctccaagctaaacaggagtactgcctgaagccagaatgcatcgaagcggctgctgccatcttaagtaaagat	PHEX	PHEX_L45X	taa	agt	ctc	0.313	0.179	0.257	0.265	0.555	0.375	0.944	0.692	0.174
		attgccctggtcgtgtttgtcggtggcaccctagttctgggcacgatcctctttctagtgagtcaaggtctctgaagtctccaagctaaacaggagtactgcctgaagccagaatgcatcgaagcggctgctgccatcttaagtaaagat	PHEX	PHEX_L45X	tga	agt	ctc	0.267	0.178	0.591	0.396	0.766	2.163	1.289	1.029	0.178
		attgcctctatcgcctttggccaggcaaccggtgtggtggatggcaacgtagcacgggtgctgtgccgtgtctgagccattggtgctgatcccagcagcacccttgtttcccagcagctctggggtctagcccagcagctggtggac	MUTYH	MUTYH_R247X	tga	gcc	gtc	0.307	0.191	0.402	0.466	2.01	2.386	2.493	2.399	0.171
		attgcgggaggaaaatgggtagttagctatttctgggtgacccagtctattaaagaaagaaaaatgctgaattagcatgattttgaagtcagaggagatgtggtcaatggaagaaaccaccaaggtccaaagcgagcaagagaatcc	BRCA1	BRCA1_E1435X	tag	cat	aat	0.382	0.184	0.236	0.664	0.274	0.476	0.921	1.149	0.177
		attgctggtgtcccaagtccacaagcctcaagggtagggtttcagaacattgcaccaaaacctctcccttcttagcaagtttcatctacagtggtacagcagcctattcaacaaccacagcagccaacccaacaaagcgtagtgatt	ARID2	ARID2_Q904X	tag	caa	tct	0.315	0.21	0.273	1.014	0.362	0.675	1.173	0.911	0.164
[truncated: 4,164 more rows]

## Sheet: Supp_Table 4
Features	Definition
CAI_up_1aa	CAI value of the codon upstream of the PTC
CAI_up_2aas	Average CAI value of the two codons upstream of the PTC
CAI_up_3aas	Average CAI value of the three codons upstream of the PTC
[truncated: 44 more rows]

## Sheet: Supp_Table 5
Mutation	FUr	Gentamicin	CC90009	G418	Clitocine	DAP	SJ6986	SRI	Untreated
[truncated: 9 more rows]

[truncated: 9 more sheets: Supp_Table 6, Supp_Table 7, Supp_Table 8, Supp_Table 9, Supp_Table 10, Supp_Table 11, Supp_Table 12, Supp_Table 13, Supp_Table 14]
