# Supplementary material for: Genome-scale quantification and prediction of pathogenic stop codon readthrough by small molecules
Source: Nat Genet. 2024 Aug 22;56(9):1914–24. doi: 10.1038/s41588-024-01878-5 (PMC11387191; doi:10.1038/s41588-024-01878-5)
Supplement: Supplementary file 5 — Statistical source data. [file 41588_2024_1878_MOESM5_ESM.xlsx]

## Sheet: Fig.1d
mutation_identifier

## Sheet: Fig.1e
sanger

## Sheet: Fig.1fi
nt_seq

## Sheet: Fig.1fii
mutation_identifier_short

## Sheet: Fig.1fiii
mutation_identifier_short

## Sheet: Fig.1fiv
mutation_identifier_short

## Sheet: Fig.1fv
mutation_identifier_short

## Sheet: Fig.1fvi
genes
