# Supplementary material for: Genome-scale quantification and prediction of pathogenic stop codon readthrough by small molecules
Source: Nat Genet. 2024 Aug 22;56(9):1914–24. doi: 10.1038/s41588-024-01878-5 (PMC11387191; doi:10.1038/s41588-024-01878-5)
Supplement: Supplementary file 6 — Statistical source data. [file 41588_2024_1878_MOESM6_ESM.xlsx]

## Sheet: Fig.2a
mutation_identifier	treatment	reads_allbins	RT	sd_RT
TGFBR2_S150X	DAP	211	3.63128	0.329086
PKD2_R742X	DAP	85	3.96294	0.0798968
RPS6KA3_R110X	DAP	286	1.99625	0.232447
NSD1_R1320X	DAP	311	2.24281	0.361008
MSH2_Q252X	DAP	142	0.451123	0.367267
ARID1A_Q1095X	DAP	210	0.703633	0.401673
SETD2_E1756X	DAP	369	0.801192	0.771921
IQCB1_R461X	DAP	464	3.9753	0.102715
AHI1_R329X	DAP	264	2.26422	0.180229
AP1S2_R52X	DAP	276	1.93584	0.38826
NSD1_E1181X	DAP	21	0.366086	0.23277
MALT1_R296X	DAP	124	3.37366	0.24005
BRCA1_LNAX	DAP	66	0.750129	0.163803
AGL_W1327X	DAP	7	0.396632	0.149171
PTEN_Y346X	DAP	32	0.486528	0.437076
RPGRIP1L_E497X	DAP	5	0.573409	0.480074
DMD_R145X	DAP	263	4.64216	0.039493
SATB2_Q231X	DAP	3072	0.978478	0.656201
BRIP1_Q155X	DAP	29	0.407523	0.357616
DMD_R1314X	DAP	184	3.52848	0.197631
PKP2_Y130X	DAP	303	0.538561	0.523061
MMAA_R22X	DAP	363	3.74675	0.427752
LDLR_W618X	DAP	2584	3.93021	0.0958222
ATRX_Q177X	DAP	126	0.405115	0.306146
NCOR1_Q709X	DAP	618	1.3862	0.529857
CDKL5_Q336X	DAP	76	1.14	1.30131
SPG11_Q811X	DAP	54	0.596696	0.535006
RYBP_E125X	DAP	204	0.584876	0.376658
VPS13B_Q804X	DAP	48	0.240745	0.114867
APC_R2816X	DAP	440	3.0298	0.0402193
ZFHX3_E729X	DAP	501	0.576825	0.450386
CFTR_Q720X	DAP	51	0.581238	0.598689
BRCA1_QNAX	DAP	47	0.399325	0.151715
PBRM1_R58X	DAP	194	2.87225	0.325385
BRCA2_Y1655X	DAP	1	0.71041	0.382418
BRCA2_Y1655X	DAP	10	0.176528	0.0329268
ATM_L1347X	DAP	36	0.915546	0.799461
EVC2_Q490X	DAP	25	0.634752	0.677738
RASA1_Q882X	DAP	87	0.479733	0.353954
IQCB1_R72X	DAP	198	3.96865	0.458962
SMARCA4_E520X	DAP	367	0.992002	1.13681
FRAS1_R124X	DAP	1923	2.30953	0.0105907
ABCA4_R408X	DAP	544	4.35184	0.13963
FBXW7_S191X	DAP	88	1.73183	0.109789
HNF1B_Q147X	DAP	980	0.610297	0.390097
SETD2_R1492X	DAP	33	1.67834	0.527577
DICER1_W1506X	DAP	50	0.508596	0.222993
BRCA2_L24X	DAP	13	0.665358	0.728826
BRCA2_L24X	DAP	28	2.85175	0.216608
BRCA1_R1455X	DAP	251	3.05533	0.0946997
EP300_S24X	DAP	321	0.573706	0.434334
PTEN_G293X	DAP	25	2.96644	0.1385
KDR_Q520X	DAP	17	0.516311	0.0454669
BRCA2_S2186X	DAP	12	0.23644	0.0908306
BRCA2_S2186X	DAP	23	4.04966	0.0909143
PREPL_Q103X	DAP	18	0.426864	0.0663058
TLK2_R154X	DAP	1075	3.63269	0.205372
PAH_S359X	DAP	186	3.78096	0.320051
KMT2C_Q419X	DAP	89	1.6722	1.88397
ANKRD11_Y659X	DAP	53	0.599516	0.318431
RAD51C_YNAX	DAP	34	0.542471	0.383228
MSH2_Q451X	DAP	70	0.887724	0.980073
PTEN_E284X	DAP	19	1.32398	0.827392
GCM2_Y136X	DAP	629	0.787372	0.672158
MTM1_R474X	DAP	68	1.60631	0.389241
CDK8_R323X	DAP	230	3.27747	0.232368
PTCH1_RNAX	DAP	2236	1.516	0.17188
ATM_R2598X	DAP	27	2.80542	0.0414277
KMT2B_R4198X	DAP	1439	1.613	0.275891
ABCB11_R470X	DAP	1164	3.01008	0.150956
FBXW7_R367X	DAP	1295	1.33322	0.968975
CFTR_W1204X	DAP	30	1.02767	0.688956
CFTR_W1204X	DAP	50	3.95263	0.384003
ERBB4_Q1181X	DAP	31	0.741833	0.769082
CASP8_S375X	DAP	125	2.45085	0.0846497
BAP1_Q355X	DAP	517	0.751278	0.606772
MLH1_Q426X	DAP	155	0.306696	0.174942
PGR_K731X	DAP	343	0.616781	0.366638
MSH6_S1028X	DAP	31	2.22461	0.931898
RASA1_R512X	DAP	62	2.1916	0.751693
AR_S663X	DAP	412	4.06845	0.0942202
PKP2_W494X	DAP	107	0.304756	0.136824
IRF6_R412X	DAP	2617	2.4353	0.0368999
CFTR_E92X	DAP	25	0.970148	0.406032
STXBP1_R388X	DAP	1804	2.62224	0.402842
MAP2K4_R110X	DAP	65	1.35463	0.160023
PMS2_Q714X	DAP	289	0.757199	0.291076
BRCA1_QNAX	DAP	129	1.15145	1.20233
DMD_W2670X	DAP	64	2.75541	0.535146
NSD1_C1435X	DAP	128	3.8183	0.325891
RB1_Q471X	DAP	79	0.944668	0.986227
SH3TC2_RNAX	DAP	305	3.03377	0.107476
FAT1_E1994X	DAP	168	0.558995	0.29372
RB1_Q436X	DAP	34	0.467277	0.424625
FLT1_R224X	DAP	126	3.4357	0.611922
NCOA3_S777X	DAP	69	3.85771	0.407992
ATM_R1730X	DAP	154	1.24782	0.596363
PAH_E66X	DAP	158	0.628777	0.300417
BRCA2_Y2621X	DAP	23	0.839838	0.914236
SPG11_Q266X	DAP	1369	0.885056	0.606036
PIK3R1_E462X	DAP	2	0.163403	0.0189546
ATM_Q1689X	DAP	62	0.36853	0.15668
FAT1_Q1694X	DAP	48	0.47193	0.147382
CEP290_R1508X	DAP	77	2.32683	0.400589
CEP290_Q662X	DAP	19	0.300089	0.197864
NSD1_R604X	DAP	184	2.54954	0.316556
CDH1_Q699X	DAP	478	0.421629	0.0786495
SETD2_R1592X	DAP	55	2.81364	0.599803
TCF7L2_S46X	DAP	44	0.640693	0.682017
CDK8_R71X	DAP	149	1.67294	0.263507
SCN1A_Q1166X	DAP	67	0.51118	0.329263
TRMU_R240X	DAP	361	1.85996	0.00294131
KMT2B_R1702X	DAP	988	2.18783	0.575736
ASXL1_Q588X	DAP	289	0.371378	0.279736
CC2D2A_R173X	DAP	455	4.31518	0.206481
FH_E247X	DAP	110	0.666784	0.262316
NBN_ENAX	DAP	39	0.885762	0.371531
OPA1_R421X	DAP	95	3.04182	0.205993
CFTR_S466X	DAP	13	0.759138	0.817541
CFTR_S466X	DAP	17	4.32688	0.27852
BCKDHB_R111X	DAP	133	2.13125	0.34566
KAT6A_R1129X	DAP	240	1.51065	0.360034
BRCA1_ENAX	DAP	175	0.54186	0.449496
MSH3_R268X	DAP	134	1.89095	0.142621
BRCA2_Y3006X	DAP	13	1.11608	0.439229
BRCA2_Y3006X	DAP	24	0.418311	0.335387
KDM5A_R782X	DAP	198	4.41932	0.304978
TSC1_Q654X	DAP	654	0.623434	0.610285
MSH6_Y954X	DAP	329	0.586638	0.388623
TNFAIP3_E633X	DAP	226	0.606028	0.458547
SMARCA4_E659X	DAP	246	1.35893	1.69301
MSH6_L1150X	DAP	304	0.573298	0.507942
ATR_R2598X	DAP	370	4.55333	0.0435089
CHM_Q380X	DAP	188	0.375282	0.296702
MECP2_S204X	DAP	82	1.50048	0.223526
CFTR_E1104X	DAP	115	0.60401	0.16926
GATAD2B_R478X	DAP	167	2.63967	0.0711393
PTEN_Q149X	DAP	15	0.922314	0.206461
KMT2B_Q3575X	DAP	124	0.675625	0.495713
APC_E1374X	DAP	145	0.737252	0.238054
HEXB_R56X	DAP	79	2.90648	0.169985
MSH2_L744X	DAP	152	4.09176	0.231254
CBFB_E135X	DAP	131	0.453264	0.422333
RPGRIP1_R52X	DAP	482	4.49507	0.112121
SETD2_R620X	DAP	17	3.48667	0.365135
NSD1_S1679X	DAP	531	0.543947	0.385484
NSD1_S1679X	DAP	1317	2.73728	0.0858731
RAD50_Q87X	DAP	16	0.166538	0.0233876
NOTCH2_Q1792X	DAP	1084	1.02369	0.96254
MGA_S2127X	DAP	45	2.30095	0.233827
PBRM1_E1205X	DAP	45	0.465764	0.304595
FGA_R168X	DAP	265	4.51475	0.0130572
SDR9C7_R220X	DAP	794	3.9475	0.177217
RICTOR_R148X	DAP	323	2.30988	0.0739371
ALMS1_Y1713X	DAP	104	0.813524	0.521954
BRCA1_Y1329X	DAP	8	0.173112	0.0326857
ATRX_W2358X	DAP	94	0.613823	0.470006
PMS2_Q638X	DAP	39	0.637158	0.567013
NF1_S1776X	DAP	54	4.19313	0.218624
PEX7_R232X	DAP	592	4.47722	0.0320498
SMC1A_R398X	DAP	51	3.11169	0.559919
STXBP1_R122X	DAP	103	3.05744	0.440337
DMD_Q1041X	DAP	25	0.92234	0.478445
HDAC8_Q263X	DAP	767	1.09043	0.820424
SETD2_R400X	DAP	56	4.77	0
JAK2_E458X	DAP	11	0.536772	0.502313
MSH2_S699X	DAP	1148	1.26114	0.121434
NF1_E1123X	DAP	103	0.435905	0.371264
AKT3_E398X	DAP	47	0.408702	0.197596
APC_G1357X	DAP	332	2.54029	0.0815217
MGA_K940X	DAP	3	0.161107	0.0157073
RB1_E667X	DAP	148	0.748619	0.469884
RDH12_G127X	DAP	319	3.28906	0.306976
NPHP3_RNAX	DAP	136	3.37934	0.101018
RASA1_R903X	DAP	624	3.10019	0.267886
DICER1_R676X	DAP	672	2.89432	0.0581363
BRCA2_Y1313X	DAP	1	2.47111	3.25113
BRCA2_Y1313X	DAP	1	0.15	0
TTN_R16695X	DAP	632	1.648	0.581801
REEP1_W61X	DAP	79	0.634876	0.0832207
MSH3_Q189X	DAP	5	0.2986	0.199969
NF1_Q1086X	DAP	94	0.538782	0.0166511
RAB3GAP1_L881X	DAP	292	2.28126	0.410821
ERBB4_R979X	DAP	749	1.62194	0.260889
NF1_Q2324X	DAP	117	0.94433	0.334481
NCOA3_S644X	DAP	219	3.34511	0.359903
DDR2_R611X	DAP	177	3.70289	0.0502248
HADHA_R291X	DAP	79	2.07581	0.134338
F9_R75X	DAP	71	2.48164	0.0573181
PRKAR1A_Y246X	DAP	144	0.586569	0.316535
MSH2_Q574X	DAP	39	0.293031	0.0248187
FAT1_R2726X	DAP	206	2.28185	0.506843
FAT1_X2726X	DAP	261	2.0284	0.187577
PTEN_G36X	DAP	160	2.16417	0.126558
MAP2K4_E141X	DAP	35	0.738833	0.690039
KRIT1_R423X	DAP	20	3.74829	0.631263
F11_E135X	DAP	289	1.78602	1.60966
FUT8_R239X	DAP	4998	1.55733	0.301014
BRCA2_K1015X	DAP	9	0.208825	0.0245854
TSC1_Q842X	DAP	1039	0.478116	0.257604
EGFR_G627X	DAP	4150	4.04354	0.0843788
TCF4_W362X	DAP	412	2.45207	0.442379
SMAD3_R368X	DAP	4804	4.40175	0.0332723
LDLR_Q429X	DAP	2672	0.585428	0.4154
TP53_W53X	DAP	399	0.898352	0.0842747
TP53_W53X	DAP	2858	4.05728	0.0142154
MSH6_C765X	DAP	147	2.90915	0.0929772
PAK1_Y346X	DAP	450	0.995689	0.895792
DNMT3B_E451X	DAP	2296	0.494124	0.386461
RYR1_Y4884X	DAP	420	0.287362	0.0995114
RAG2_G319X	DAP	74	3.49018	0.110839
RAB23_L145X	DAP	14	0.518688	0.492299
ASXL2_R312X	DAP	485	4.11435	0.0262675
LATS2_R1054X	DAP	1066	4.3556	0.221043
MITF_E373X	DAP	101	1.36228	1.65843
ARID1A_S138X	DAP	153	0.460692	0.411099
ARID1A_S138X	DAP	332	1.67174	0.108845
PIK3R1_R348X	DAP	282	2.31533	0.798643
EP300_R648X	DAP	100	3.47377	0.493633
PDGFRA_R376X	DAP	37	3.15916	0.093154
FAT1_E4290X	DAP	313	0.645018	0.636488
DMD_R3190X	DAP	248	1.94269	0.239436
BRCA2_E2903X	DAP	195	0.852322	0.929564
NPHP3_R577X	DAP	1136	4.2689	0.0710505
EXT2_Q257X	DAP	648	0.514905	0.41078
CDH1_Q346X	DAP	896	0.459043	0.272474
SETD2_E927X	DAP	32	0.526127	0.464194
TSC2_Q1229X	DAP	876	0.924984	0.641181
NF1_E1928X	DAP	53	0.552978	0.533434
TP53_Y234X	DAP	636	0.549819	0.335302
TP53_Y234X	DAP	718	0.527258	0.280061
JAK2_E1012X	DAP	12	0.50669	0.496249
ITGA2B_R782X	DAP	3676	1.73565	0.461515
TP53_K292X	DAP	779	0.38481	0.110578
ESR1_R256X	DAP	198	3.23157	0.176084
KDM6A_Q863X	DAP	359	0.414008	0.286699
PIK3CG_W410X	DAP	145	0.471144	0.100801
EMD_Q44X	DAP	97	0.549052	0.140964
DEPDC5_R555X	DAP	1251	2.6184	0.12181
BMPR2_R211X	DAP	1006	1.2908	0.313154
ERBB4_R838X	DAP	341	4.15442	0.266758
PTPRT_R1207X	DAP	1719	3.83102	0.247625
FLT3_G124X	DAP	54	1.87876	0.874932
RB1_Q504X	DAP	22	0.730518	0.802368
NF1_S1078X	DAP	426	4.59139	0.0174149
BRCA1_Y1473X	DAP	90	0.795032	0.489462
CREBBP_R1360X	DAP	315	3.50758	0.0967885
SATB2_R224X	DAP	1316	4.32132	0.238092
PIK3CG_E573X	DAP	136	0.822034	0.681128
BMPR2_W466X	DAP	55	3.59187	0.280371
DMD_Q1785X	DAP	32	0.884253	0.367033
PTEN_Q87X	DAP	86	0.389705	0.0674495
NOTCH3_Y2221X	DAP	75	0.570361	0.275032
GAA_W516X	DAP	896	3.26098	0.66844
NCOR1_R933X	DAP	2226	1.44478	0.415766
ITGA2B_E746X	DAP	276	0.568663	0.160037
GLI3_R792X	DAP	320	3.12501	0.271276
MAP2K2_K39X	DAP	135	0.634021	0.617155
MDC1_S1753X	DAP	1121	3.87287	0.435134
TULP1_Q401X	DAP	675	0.621073	0.551638
TP53_E271X	DAP	139	0.82586	0.664701
PMS2_Q317X	DAP	237	0.66011	0.655962
EXT2_Q205X	DAP	1162	1.20523	1.00262
PALB2_E878X	DAP	112	0.400139	0.271475
PKP2_Q688X	DAP	351	0.487129	0.088919
NF1_R1362X	DAP	25	1.69324	0.0555058
KDM6A_W127X	DAP	126	4.11704	0.285408
ROGDI_QNAX	DAP	289	0.572504	0.381344
BCOR_R1217X	DAP	128	3.66936	0.0235428
PAH_K85X	DAP	186	1.54333	1.43254
BAP1_Q253X	DAP	125	0.492501	0.349708
MLH1_R659X	DAP	2055	4.65697	0.0515035
MPL_R43X	DAP	617	4.25537	0.28028
ARID1B_Q1344X	DAP	625	0.587001	0.425266
SPAST_Q347X	DAP	66	1.00592	0.880352
CFTR_Y849X	DAP	20	0.226671	0.0982454
CASP8_E259X	DAP	37	0.28354	0.132402
MEN1_Y232X	DAP	693	0.521438	0.439989
EPHB1_R252X	DAP	5134	1.65474	0.187592
SETD2_Q1667X	DAP	119	0.615443	0.555158
GNPTAB_R375X	DAP	1494	4.36135	0.202083
CDKN1B_S27X	DAP	100	0.758193	0.0589028
RBM10_E277X	DAP	1245	0.508901	0.285543
INPP4A_R793X	DAP	823	2.09986	0.254063
HBB_ENAX	DAP	526	0.797757	0.333395
RET_R418X	DAP	87	2.29596	1.03303
CCDC40_R321X	DAP	506	2.52409	0.818287
BAP1_Q694X	DAP	1165	0.374181	0.125796
ARID1A_G838X	DAP	2468	2.91219	0.129601
PCDH15_R245X	DAP	547	2.49051	0.0567349
NEB_Q2129X	DAP	158	0.692647	0.158646
SPR_R219X	DAP	827	3.00338	0.365052
ABCA4_W439X	DAP	36	2.6506	0.551918
BRCA2_S2143X	DAP	4	0.327268	0.159428
BRCA2_S2143X	DAP	8	2.52213	0.220333
ATRX_Q391X	DAP	11	0.450171	0.368896
PAK7_E122X	DAP	182	0.371107	0.203097
BRIP1_Q227X	DAP	30	0.394969	0.323647
BRCA2_L1930X	DAP	15	0.562294	0.563199
BRCA2_L1930X	DAP	19	3.27184	0.154415
FAT1_G3740X	DAP	1116	4.41721	0.0275584
CSF3R_Q75X	DAP	212	0.602245	0.273255
MPL_R357X	DAP	538	3.33474	0.00920498
ATM_G2496X	DAP	98	2.19531	0.000233251
ABCA4_Y362X	DAP	33	0.587471	0.447757
NSD1_R1766X	DAP	550	2.88359	0.440576
ERBB4_E382X	DAP	49	0.588022	0.601359
CASP8_R432X	DAP	1325	1.79763	0.41579
BRCA1_Q1092X	DAP	184	0.805203	0.551419
COL12A1_R1414X	DAP	365	4.16065	0.0486359
GAMT_W174X	DAP	1699	0.684696	0.633856
GAMT_W174X	DAP	834	2.64854	0.10058
LAMA2_R1029X	DAP	889	1.90986	0.198626
RB1_S565X	DAP	46	2.81107	0.249173
DMD_Q1531X	DAP	37	1.43255	0.552076
MSH2_E562X	DAP	6	0.158493	0.0120105
SOX5_Q195X	DAP	279	0.688194	0.707564
PALB2_Q460X	DAP	24	0.699165	0.744229
CFTR_L88X	DAP	5	0.607928	0.370456
CFTR_L88X	DAP	31	2.15168	0.399812
ATRX_E1447X	DAP	19	0.182175	0.0455022
XPC_R415X	DAP	435	3.7195	0.227432
SMAD3_C64X	DAP	1562	4.56458	0.0236703
PIK3CG_E279X	DAP	61	0.579908	0.589272
MSH2_Q377X	DAP	16	0.508413	0.426849
EXT1_L667X	DAP	440	0.7619	0.741802
FBXW7_R658X	DAP	193	3.23932	0.308665
TP53_E343X	DAP	202	0.587839	0.57801
ATRX_K319X	DAP	5	1.10541	1.29681
TET1_R1780X	DAP	789	3.44085	0.816447
MYO7A_R666X	DAP	4184	3.9771	0.0565902
STK11_ENAX	DAP	147	0.609608	0.611291
KMT2B_S2312X	DAP	336	2.72729	0.1223
SOX9_E190X	DAP	396	0.949619	0.653503
TRPS1_R544X	DAP	1031	4.52077	0.0693994
SMAD3_K43X	DAP	265	0.626827	0.628362
TSC2_Q371X	DAP	1127	0.807913	0.574789
NOTCH1_Q1845X	DAP	406	0.458475	0.217257
DICER1_Q1702X	DAP	200	0.867707	0.493226
KRIT1_W630X	DAP	148	2.46061	0.238018
MSH2_Q97X	DAP	33	0.573033	0.571242
BRCA2_C2765X	DAP	268	2.97618	0.26625
EP300_R397X	DAP	1775	4.23615	0.000657982
CFTR_R810X	DAP	28	3.99177	0.330917
LDLR_W705X	DAP	225	0.442853	0.207176
LDLR_W705X	DAP	541	4.2105	0.0363574
TBX3_Q115X	DAP	98	0.636942	0.61323
TMPRSS2_Y453X	DAP	454	0.430335	0.314135
TP53_Y163X	DAP	351	0.832372	0.531344
TP53_Y163X	DAP	320	0.400548	0.302048
PAH_Y216X	DAP	139	0.655326	0.505655
SLC26A4_W83X	DAP	5709	4.48021	0.175926
RYR1_R1409X	DAP	8860	4.63917	0.0599464
CSTB_R68X	DAP	992	1.94272	0.0387824
GLDC_W8X	DAP	6	1.927	0.16929
ATM_R248X	DAP	134	1.71111	0.334275
NUP93_R143X	DAP	427	3.85808	0.655484
MYBPC3_Q374X	DAP	131	0.558157	0.290996
PKP2_R413X	DAP	166	1.46626	0.926013
FAT1_S1336X	DAP	27	3.03266	0.306779
RB1_S834X	DAP	41	0.460964	0.163563
RB1_S834X	DAP	37	3.64232	0.488162
DNAH5_R2639X	DAP	275	4.00582	0.00700776
TRIP12_R503X	DAP	535	2.82162	0.206229
MSH6_L634X	DAP	73	0.456767	0.403247
APC_R2204X	DAP	8	1.4453	0.375195
PTEN_L247X	DAP	46	0.836276	0.337743
PTEN_L247X	DAP	59	2.90918	0.305702
MYBPC3_Q404X	DAP	1494	0.530957	0.270292
ARID1B_Q1166X	DAP	312	0.598457	0.552086
PAH_W120X	DAP	385	0.784237	0.673523
DYSF_C456X	DAP	854	2.51076	0.0693395
SPRED1_R24X	DAP	3145	2.06579	0.127156
PTEN_K221X	DAP	181	0.937472	1.05755
PTEN_S287X	DAP	40	0.509831	0.500205
PTEN_S287X	DAP	25	2.41354	0.841316
ATRX_E1298X	DAP	2	0.15	0
GJB2_W24X	DAP	1107	0.953702	0.811728
NF2_E463X	DAP	353	0.434698	0.302112
DYNC2H1_R3525X	DAP	82	3.80398	0.587788
SDCCAG8_S431X	DAP	43	0.629519	0.0788217
RAD50_E730X	DAP	35	0.498205	0.312341
MED12_W1688X	DAP	146	0.397741	0.290795
FH_Q254X	DAP	260	0.550563	0.263985
MYO7A_R150X	DAP	725	3.27404	0.0455224
CEP57_R339X	DAP	776	1.53503	0.516846
BRIP1_W63X	DAP	315	4.58546	0.0582134
CFTR_W401X	DAP	11	0.355291	0.117444
CFTR_W401X	DAP	15	3.84321	0.61074
ATM_L697X	DAP	117	2.50003	0.12857
DMD_Y3354X	DAP	4	0.311924	0.133012
STK11_K146X	DAP	1073	1.52258	1.24814
NEB_Q6226X	DAP	161	0.834976	0.301322
EVC2_R597X	DAP	68	2.4532	0.379163
ATRX_Q1007X	DAP	19	0.785072	0.893271
MSH6_W912X	DAP	129	0.545029	0.149985
MLH1_W712X	DAP	243	0.967598	0.124238
MLH1_W712X	DAP	194	4.31231	0.0105744
SMARCA4_S1410X	DAP	190	0.550409	0.547851
KDM5C_Q953X	DAP	343	0.398753	0.0587004
ARID1A_E1904X	DAP	585	1.16427	0.809579
TSC1_R245X	DAP	634	2.64381	0.11727
MAP3K1_Q977X	DAP	3584	1.25755	0.469002
USH2A_Q1408X	DAP	522	0.832134	0.47285
ATM_Q852X	DAP	118	0.587661	0.14903
BCOR_R810X	DAP	180	3.00188	0.0125961
SMARCA4_R381X	DAP	595	3.34363	0.152729
L1CAM_R760X	DAP	3165	1.83047	0.0386088
STK11_E65X	DAP	133	0.685815	0.713744
TP63_R266X	DAP	323	3.35441	0.158869
CHEK2_LNAX	DAP	6	0.229521	0.0541004
ATM_E834X	DAP	19	1.05693	1.03513
KDM5C_R681X	DAP	729	3.45195	0.0365493
NF1_R1769X	DAP	127	1.99789	0.797004
GBA_W218X	DAP	205	0.693135	0.662049
KIF7_R1111X	DAP	1699	2.23252	0.0224737
ASXL1_E1006X	DAP	189	1.05574	0.0867351
APOA5_Q97X	DAP	470	0.554067	0.326961
FLCN_W366X	DAP	1038	3.55754	0.461496
ALDH7A1_R266X	DAP	1095	3.39115	0.327735
RNF43_R132X	DAP	4332	0.914409	0.580587
CAPN3_W376X	DAP	178	0.572642	0.541525
LZTR1_R210X	DAP	1683	3.62517	0.0736014
ARID2_Q1100X	DAP	212	0.570459	0.386467
ARID1A_Q1835X	DAP	668	0.537133	0.339921
PAH_Y387X	DAP	344	0.648456	0.611388
PAH_Y387X	DAP	225	0.418837	0.345426
CERKL_R338X	DAP	257	3.51186	0.318898
MLH1_K416X	DAP	606	0.509602	0.31224
MLH1_E512X	DAP	66	0.761997	0.588606
PHEX_W456X	DAP	87	0.326627	0.168662
CHD2_R114X	DAP	90	2.61069	1.19982
ATRX_E1522X	DAP	17	0.158188	0.0089849
BBS2_RNAX	DAP	584	2.14962	0.115783
LMNA_E159X	DAP	268	0.510652	0.453408
GAA_Q757X	DAP	612	0.55884	0.424467
FGFR2_R625X	DAP	239	2.00512	0.579468
INVS_R899X	DAP	513	4.49004	0.053748
SH3TC2_RNAX	DAP	1349	4.29713	0.299968
CENPA_E73X	DAP	344	0.370074	0.164967
LMNA_R225X	DAP	1838	4.60164	0.000567061
TULP1_Q301X	DAP	431	0.250714	0.085969
VRK1_R358X	DAP	159	4.01928	0.247332
PTEN_Q171X	DAP	41	0.55188	0.214022
KRIT1_E617X	DAP	108	0.709999	0.644896
CHEK2_QNAX	DAP	130	0.662437	0.679044
ECEL1_RNAX	DAP	1934	1.90215	0.531602
PLCG2_S443X	DAP	205	0.813202	0.269862
SRD5A3_W19X	DAP	1354	3.54502	0.111252
GNPTAB_R1189X	DAP	175	2.59537	0.38184
NF1_Q684X	DAP	1342	0.619703	0.578248
FAT1_E1430X	DAP	498	0.660528	0.561859
COL1A1_R472X	DAP	2471	1.88393	0.425938
PTEN_Y188X	DAP	98	0.803223	0.747557
PIK3CG_E479X	DAP	459	0.509321	0.338465
LMX1B_R231X	DAP	1828	1.911	0.260449
ASXL2_E33X	DAP	61	0.564131	0.410555
NOTCH1_S2211X	DAP	8678	3.09659	0.0829772
ATRX_S1960X	DAP	23	2.51124	0.928907
GATAD2B_R179X	DAP	435	4.59164	0.064006
COL6A2_R468X	DAP	602	3.94715	0.0633468
COL7A1_R137X	DAP	1971	4.09689	0.0489824
COL5A1_R1062X	DAP	1858	2.83975	0.189357
MECP2_R168X	DAP	520	1.37399	0.384002
ROS1_E539X	DAP	375	0.84578	0.754496
FBXW7_R14X	DAP	163	2.81171	0.17504
PTEN_Q245X	DAP	112	0.872168	0.888463
BCOR_E1415X	DAP	136	0.379105	0.212619
KMT2D_R2099X	DAP	2667	4.67181	0.0708907
DMD_L1424X	DAP	37	0.375367	0.202374
ITGA2B_Q891X	DAP	6	0.839985	0.809227
ASPM_R1271X	DAP	15	4.06965	0.441179
TNNI2_R156X	DAP	1078	2.51948	0.592068
ATM_Y1216X	DAP	8	0.677481	0.575275
STXBP1_R367X	DAP	1082	3.00972	0.0399438
OCRL_R334X	DAP	89	2.54729	0.729234
ATM_Q446X	DAP	685	0.514912	0.434541
ALMS1_R3627X	DAP	1076	4.52159	0.0342195
ATM_Q355X	DAP	7	0.668719	0.0671897
BRCA2_S309X	DAP	4	0.16444	0.0204217
BRCA2_S309X	DAP	13	2.30263	1.31643
SACS_K1715X	DAP	21	0.320921	0.0460941
ATM_Q501X	DAP	7	0.757483	0.773819
ARID1A_S1149X	DAP	403	3.35386	0.0347452
BAP1_Q392X	DAP	654	0.489257	0.385871
DMD_E1540X	DAP	10	1.36648	1.71018
TP53_Q144X	DAP	1563	1.02687	0.796464
LDLR_Y485X	DAP	537	1.88896	1.65959
SHOX_R195X	DAP	965	3.24652	0.0850054
NF1_W1685X	DAP	302	3.56096	0.0139816
TSC1_Q765X	DAP	93	0.403075	0.312764
XPA_R207X	DAP	14	4.04875	0.262339
PTEN_Q261X	DAP	49	1.16702	1.1672
ZFHX3_R1439X	DAP	5322	4.58127	0.0750855
STK11_K108X	DAP	85	0.383169	0.252759
CASP8_E180X	DAP	17	0.531626	0.0693073
CDKL5_Q865X	DAP	137	0.658938	0.649074
MSH2_S473X	DAP	4	3.16355	0.249304
ARID1B_R1926X	DAP	1112	3.53876	0.170451
UBE3B_E21X	DAP	322	0.872432	0.969189
SCN1A_S1516X	DAP	8	0.876378	1.01379
MAP3K1_Q1048X	DAP	14	1.15927	1.26776
MSH2_Y299X	DAP	64	1.08568	0.576146
SDCCAG8_E268X	DAP	50	0.43639	0.327594
CHD7_E2675X	DAP	251	0.886047	0.756698
DIS3_R638X	DAP	49	3.31806	0.268478
CCDC39_YNAX	DAP	1	0.44	0
SDHB_R90X	DAP	536	3.85146	0.135569
PBRM1_Q422X	DAP	19	0.344003	0.161014
NF1_G638X	DAP	210	4.17784	0.00945745
ATRX_W1883X	DAP	24	0.775922	0.61457
PIK3C2G_E1163X	DAP	92	0.510846	0.0335589
CACNA1F_R1299X	DAP	1550	4.27597	0.268968
JAG1_C806X	DAP	1949	1.52931	0.176706
DYSF_W1843X	DAP	312	2.92935	0.0424195
NF1_Q963X	DAP	39	0.705051	0.686119
APC_K1982X	DAP	41	0.68426	0.708628
EPHA7_G642X	DAP	220	3.04965	0.0160449
IQCB1_R364X	DAP	140	2.70456	0.0438439
MSH2_E278X	DAP	135	1.3648	1.56017
CFTR_R1162X	DAP	483	3.33551	0.305578
CFTR_E292X	DAP	67	0.981403	1.06179
PKP2_Q616X	DAP	163	0.507447	0.110061
DEPDC5_R422X	DAP	39	4.04457	0.0218045
TGFBR1_R413X	DAP	574	1.8399	0.140199
NF1_E91X	DAP	26	0.480334	0.226099
MMAA_Y24X	DAP	498	0.526562	0.480159
KMT2C_Q2396X	DAP	1505	0.931071	0.796446
CNGA1_R101X	DAP	190	3.85139	0.0679654
PMS2_E77X	DAP	18	0.92085	0.567892
CYP4V2_RNAX	DAP	150	4.29284	0.148537
VPS13A_R267X	DAP	20	1.43211	0.359993
PALB2_E373X	DAP	90	0.36571	0.291977
MGA_R627X	DAP	75	3.9247	0.632389
KMT2C_Q2220X	DAP	1060	0.720365	0.611776
MSH2_Q816X	DAP	85	0.56712	0.554244
RBM10_E138X	DAP	837	0.596968	0.353506
DSP_Q363X	DAP	184	0.458109	0.183065
TSC1_R786X	DAP	583	2.78512	0.044259
MSH2_G287X	DAP	153	4.26078	0.245207
BBS9_R278X	DAP	65	3.08015	0.898464
DMD_Y2141X	DAP	202	0.32473	0.185189
DMD_Y2141X	DAP	212	0.382995	0.104897
IMPG2_R127X	DAP	212	4.6353	0.0282298
ARID2_Y141X	DAP	134	1.68043	1.01218
NF1_C383X	DAP	326	2.43747	0.113968
BRCA1_G1196X	DAP	365	2.37724	0.155754
APC_E893X	DAP	226	0.878065	0.448799
PCDH19_Y366X	DAP	764	0.593197	0.310666
PRPH2_Q239X	DAP	1722	0.71243	0.229486
FUBP1_Y514X	DAP	157	0.737083	0.674718
BRCA1_KNAX	DAP	157	0.463658	0.385154
TP53_E287X	DAP	264	0.362446	0.24809
ARID1A_Q1332X	DAP	559	0.401853	0.125112
MSH6_R1331X	DAP	99	3.47166	0.485669
MSH2_Y98X	DAP	34	0.556125	0.521102
PKP2_R355X	DAP	2946	0.932362	0.384157
NF1_L1018X	DAP	37	0.758481	0.293207
PIK3CG_R849X	DAP	376	4.16719	0.137843
APC_Q1191X	DAP	53	1.34045	1.5709
EPHA3_W52X	DAP	160	0.403287	0.287379
MAP3K13_R803X	DAP	223	3.33823	0.0358547
PTEN_R335X	DAP	35	3.07886	0.437363
KMT2C_S4077X	DAP	412	1.34079	0.255671
MED12_R1329X	DAP	1657	4.44661	0.00432186
NSD1_W1770X	DAP	170	0.322716	0.179292
MSH2_Q510X	DAP	69	0.689882	0.092112
ARID5B_E456X	DAP	3	2.605	3.06177
PTPRT_Q625X	DAP	392	0.856792	0.948721
KDM6A_E1370X	DAP	96	0.899744	1.01942
SACS_R3170X	DAP	76	3.97484	0.483798
MLH1_W538X	DAP	281	0.917358	0.27285
MLH1_W538X	DAP	774	2.48427	0.150188
BRCA1_E1458X	DAP	96	0.80217	0.46895
TSC2_Q1588X	DAP	453	0.803813	0.862529
DMD_R1577X	DAP	256	4.02797	0.0066275
BARD1_S142X	DAP	24	0.896834	0.958157
PALB2_Q479X	DAP	90	0.57089	0.490931
MAN2B1_YNAX	DAP	327	1.24995	1.13021
DMD_R1844X	DAP	30	1.08261	0.118399
ANO5_R404X	DAP	286	2.06695	0.000315212
MSH2_E205X	DAP	1	0.44	0
ARID1A_W1844X	DAP	731	0.565513	0.103339
ARID1A_W1844X	DAP	1503	3.18921	0.631118
BTK_R255X	DAP	55	3.39665	0.609464
ARID1A_K1808X	DAP	245	0.48788	0.437333
NF1_Q1987X	DAP	67	0.516699	0.501555
APC_Q1041X	DAP	16	0.558491	0.577693
ADNP_R173X	DAP	509	2.53714	0.00304472
MEN1_Q398X	DAP	734	0.732828	0.459378
BRCA2_E541X	DAP	97	0.558822	0.28509
BRCA2_Y600X	DAP	3	0.281016	0.185285
DMD_Q1951X	DAP	555	0.788731	0.816023
EXT1_Q305X	DAP	707	0.571467	0.130676
ARID1A_Q840X	DAP	1571	0.475762	0.411741
NF1_S1766X	DAP	22	1.03431	0.140056
DNMT3A_Q249X	DAP	538	0.771302	0.526324
KMT2C_Q202X	DAP	41	0.498724	0.233544
TET1_Q1704X	DAP	657	0.785142	0.786005
NOTCH2_C179X	DAP	1529	3.34642	0.0879367
FBXL4_Q519X	DAP	82	0.57381	0.558919
USH2A_W3918X	DAP	120	2.38654	0.14746
COL1A1_R253X	DAP	6064	1.49854	0.275201
DAXX_Q638X	DAP	30	0.693195	0.731916
DNAJC6_R273X	DAP	150	4.46158	0.0141396
SLC3A1_R270X	DAP	54	2.6376	0.801761
CD79B_R142X	DAP	3094	2.97177	0.0449785
ADNP_Y719X	DAP	78	0.829639	0.44549
ADNP_Y719X	DAP	87	0.884581	0.398085
ARID2_Q613X	DAP	970	0.550272	0.406982
GATA3_K357X	DAP	56	0.5805	0.484916
USH2A_R1549X	DAP	406	3.96085	0.253145
GRIN2B_R519X	DAP	4079	3.96233	0.0740129
ARID2_Q1411X	DAP	198	1.38581	1.53261
EPHA3_R728X	DAP	1682	2.61134	0.0727656
RB1_S391X	DAP	14	0.669647	0.441899
RB1_S391X	DAP	14	1.50825	0.660828
SMARCD1_R303X	DAP	383	4.66392	0.0537803
PAPSS2_R41X	DAP	611	3.97818	0.270421
ATRX_R2131X	DAP	82	2.82006	0.162305
DMD_Q1711X	DAP	254	0.585182	0.412725
AHI1_W420X	DAP	39	1.65202	0.975123
CTCF_R457X	DAP	773	3.09166	0.314082
FH_Q439X	DAP	112	1.33233	1.39571
NF1_W2494X	DAP	761	2.15366	0.186228
BRCA2_L2838X	DAP	30	0.84972	0.963477
BRCA2_L2838X	DAP	43	4.31088	0.183012
CC2D2A_R950X	DAP	34	2.41105	1.21322
PBRM1_R298X	DAP	7	3.13742	0.334872
INPP4B_R252X	DAP	11	2.77309	0.24794
EGFR_R1068X	DAP	358	3.11577	0.42747
WRN_W1014X	DAP	161	3.56679	0.670594
EPHA3_R104X	DAP	383	2.38773	0.101213
IL7R_R206X	DAP	89	1.90623	0.0478818
BMPR1A_R152X	DAP	1602	1.65408	0.217344
MSH2_E859X	DAP	54	0.778172	0.479599
TP53_E224X	DAP	453	0.931508	0.975024
TET1_R107X	DAP	75	1.90453	0.592424
GFM1_R234X	DAP	155	3.12258	0.32939
APC_S837X	DAP	46	0.867898	0.372533
APC_S837X	DAP	119	2.02239	0.167237
BRCA2_S2372X	DAP	12	0.355274	0.16479
BRCA2_S2372X	DAP	28	2.49702	0.714705
BRCA1_YNAX	DAP	62	0.467846	0.144792
BRCA1_YNAX	DAP	36	0.66012	0.309281
NIPBL_R1814X	DAP	207	2.0062	0.214445
NMNAT1_W169X	DAP	709	3.25777	0.120875
LCA5_Y354X	DAP	35	0.777622	0.0168955
TSC1_Q898X	DAP	19	0.403957	0.33615
BRCA2_S611X	DAP	9	0.988291	1.17393
BRCA2_S611X	DAP	7	4.35979	0.378482
TP63_Q70X	DAP	167	0.836766	0.755194
NF1_Q2588X	DAP	57	0.682726	0.648586
CFTR_W1145X	DAP	1213	1.468	0.626073
CRB1_RNAX	DAP	338	3.30679	0.842593
CBS_WNAX	DAP	819	3.50768	0.550623
WT1_R369X	DAP	3428	2.14462	0.306896
KMT2A_R2480X	DAP	562	4.10805	0.272846
ALS2_Y411X	DAP	315	0.598058	0.238717
ARID2_G1747X	DAP	326	1.45609	0.14352
HEXA_W26X	DAP	1508	1.92545	0.0310115
NAA15_Q493X	DAP	44	0.57288	0.536002
FBXW7_Q218X	DAP	78	0.33592	0.237856
MAP3K1_E722X	DAP	39	0.60769	0.491988
PGR_R740X	DAP	435	4.26674	0.0571145
APC_S1282X	DAP	2	0.211285	0.0487603
APC_S1282X	DAP	18	2.61191	0.545231
APC_W699X	DAP	102	0.550728	0.422772
APC_W699X	DAP	362	3.26104	0.208217
PCDH15_Y189X	DAP	1	0.615984	0.659
DSP_Q588X	DAP	110	0.913267	0.581094
NTRK2_W737X	DAP	214	0.642597	0.0732396
L1CAM_Q423X	DAP	1172	0.5526	0.240277
ASPM_E1266X	DAP	19	0.375643	0.316799
ATP7A_R645X	DAP	127	3.52904	0.0355295
ASPM_Q380X	DAP	7	0.494965	0.283263
APC_E1317X	DAP	75	0.55709	0.197727
FLG_S2080X	DAP	106	1.08594	1.25598
CDKL5_R59X	DAP	78	3.3341	0.413188
APC_L954X	DAP	7	1.91394	1.69382
APC_L954X	DAP	15	2.78162	1.14325
GSK3B_R367X	DAP	602	1.89197	0.249886
PIGN_E61X	DAP	153	0.725498	0.602757
APC_S1392X	DAP	112	1.24764	0.651268
DICER1_E1025X	DAP	141	0.474669	0.422607
NOTCH2_R2036X	DAP	1279	3.44439	0.0681309
APC_Q1244X	DAP	63	0.620783	0.229317
PTEN_E256X	DAP	46	0.385843	0.129778
TP53_R280X	DAP	346	1.55885	0.154808
GJB1_Y154X	DAP	1405	0.579541	0.331493
NF1_E470X	DAP	24	0.272821	0.162989
EPHA3_R684X	DAP	319	4.41008	0.267975
BRCA1_K1371X	DAP	66	0.340895	0.219038
PALB2_R238X	DAP	206	2.07168	0.47352
SETD5_R347X	DAP	222	3.88841	0.189774
SCN1A_R1525X	DAP	7	2.48499	0.663549
SCN9A_R1500X	DAP	17	1.111	0.640134
RB1_L76X	DAP	27	3.45554	0.419857
APC_Q264X	DAP	33	1.21806	1.10034
CFTR_Q414X	DAP	41	0.16229	0.00596051
NBN_QNAX	DAP	4	0.450682	0.387319
KDM6A_R612X	DAP	288	3.81065	0.222128
KMT2A_R3232X	DAP	89	3.36733	0.0213784
EXT1_W582X	DAP	725	2.91849	0.154846
NF1_Q1070X	DAP	340	1.12422	0.731901
DMD_R3113X	DAP	793	3.40484	0.324841
NSD1_R1984X	DAP	66	4.07009	0.644812
APC_E1209X	DAP	196	0.81104	0.844384
APC_S940X	DAP	13	0.920676	1.0899
CDH1_W103X	DAP	517	1.97428	0.56049
CACNA1A_R454X	DAP	159	2.88783	0.0232943
STAG2_Q573X	DAP	148	0.62229	0.397296
PAK1_E310X	DAP	606	0.777322	0.509001
EP300_S952X	DAP	72	4.09518	0.384123
NF1_W221X	DAP	7	0.675709	0.69443
DYSF_Q1962X	DAP	113	0.418947	0.350681
RBM10_Q789X	DAP	473	0.628483	0.666834
APC_Q1469X	DAP	120	0.976775	0.734825
SETD2_Q2362X	DAP	635	0.479563	0.130959
CTNNB1_R661X	DAP	1048	4.5741	0.0237261
FAT1_R1795X	DAP	762	1.36899	0.244139
SLC2A1_Q161X	DAP	1636	0.708559	0.377551
PALB2_K75X	DAP	26	0.557974	0.440972
CASP8_C312X	DAP	313	2.99959	0.414184
KMT2C_W4352X	DAP	77	3.19162	1.07112
MSH6_L740X	DAP	23	3.7666	0.305234
MGA_S1778X	DAP	1036	3.44695	0.620585
KRIT1_S467X	DAP	30	0.319042	0.224414
PIK3CG_E919X	DAP	65	0.451253	0.270215
EXT1_E604X	DAP	550	0.536285	0.0495984
RPE65_E102X	DAP	32	1.29555	0.9727
SPG11_Q1875X	DAP	57	0.708213	0.722111
APC_Q2372X	DAP	40	0.538693	0.543813
KMT2C_Q3470X	DAP	28	0.669136	0.565617
CACNA1A_R2068X	DAP	1726	2.49551	0.309138
ROS1_G140X	DAP	280	2.61531	0.619964
RB1_Q762X	DAP	79	0.960592	0.685119
DMD_Q1411X	DAP	60	0.779319	0.167043
VPS13A_R1471X	DAP	14	1.89778	2.06162
RB1_C221X	DAP	15	2.83149	0.0865747
MSH2_Y588X	DAP	43	0.430175	0.36741
PMS2_Q713X	DAP	249	0.988457	1.144
MSH2_W764X	DAP	14	0.241993	0.0580549
MSH2_W764X	DAP	67	3.66008	1.02224
APC_S1356X	DAP	65	0.264243	0.0975531
APC_S1356X	DAP	216	1.71834	0.156873
MSH6_E1023X	DAP	34	1.07044	1.00621
TSC1_Q797X	DAP	71	0.903812	0.740625
DYSF_Y586X	DAP	1724	0.663033	0.449397
NCOR1_R572X	DAP	245	3.42825	0.138321
LATS2_R1043X	DAP	2095	4.57106	0.0802409
TET1_E55X	DAP	5	1.65125	2.10676
DDR2_R709X	DAP	114	2.57924	0.570416
APC_K1165X	DAP	22	0.550366	0.534117
TSC1_Q897X	DAP	80	0.892421	0.132471
CAPN1_W392X	DAP	858	4.42876	0.140812
NTRK3_C164X	DAP	1296	4.04853	0.435681
ADSL_R190X	DAP	1459	2.9629	0.0296326
ATR_R635X	DAP	246	2.26888	0.14306
EIF4E_E32X	DAP	25	0.401205	0.347453
MYO7A_R2024X	DAP	1411	3.11177	0.22519
ARID1B_R1075X	DAP	1008	4.49282	0.064916
MSH2_Q344X	DAP	110	1.05437	0.519752
DMD_R2680X	DAP	304	1.39994	0.386462
ATM_L1327X	DAP	71	2.84594	0.0985975
IRS1_R411X	DAP	6045	1.59747	0.263917
SMARCAL1_E848X	DAP	150	0.474433	0.310435
TP53_E336X	DAP	335	0.72818	0.300222
MAP2K1_R47X	DAP	328	3.93871	0.0406681
SDHB_W218X	DAP	408	3.48401	0.119107
SMAD2_W132X	DAP	22	3.44509	0.240907
BRCA1_Y1213X	DAP	55	0.402003	0.248587
PAX6_R331X	DAP	391	2.10751	0.0592915
TP53_C277X	DAP	539	3.0949	0.0426612
FLT1_E646X	DAP	87	0.865338	1.01015
MAP3K1_S431X	DAP	89	0.44213	0.336742
NCF1_WNAX	DAP	638	1.95902	0.0790421
IQSEC2_R904X	DAP	394	2.34959	0.590321
CLCN1_R626X	DAP	510	2.72726	0.278669
FBXL4_R36X	DAP	306	1.56633	0.264687
CFTR_Q525X	DAP	41	1.49548	1.84126
ERCC8_CNAX	DAP	43	1.6713	0.365123
NF1_Q835X	DAP	254	0.921834	0.350945
ATM_Q441X	DAP	391	0.653553	0.0665642
SLC6A1_Q397X	DAP	1787	0.534899	0.355367
LAMB3_R81X	DAP	2172	1.89346	0.64391
SLC16A2_R388X	DAP	5105	2.79878	0.0655177
TP63_R643X	DAP	1945	2.21461	0.448846
ARID1A_R1989X	DAP	887	2.69851	0.158057
PALB2_E545X	DAP	23	0.539545	0.244425
HNF1B_Q182X	DAP	93	0.82352	0.919173
MSH2_R359X	DAP	182	2.29618	0.682445
CDH1_S9X	DAP	167	0.758881	0.0543136
LATS2_E722X	DAP	402	0.378233	0.148015
NSD1_Q2024X	DAP	159	0.281548	0.163604
NR0B1_W236X	DAP	408	2.97011	0.117879
NF1_E1929X	DAP	21	0.259217	0.0850535
USH2A_W3955X	DAP	115	0.728024	0.646585
BAP1_Q40X	DAP	223	0.616203	0.185898
NPR2_R479X	DAP	1032	3.14722	0.141345
ADSL_R337X	DAP	245	2.81262	0.209529
NUP93_R294X	DAP	840	3.8259	0.0361984
IFNGR1_E360X	DAP	24	1.04595	1.13312
INSRR_Q255X	DAP	1728	0.561741	0.226351
ALOX12B_Q36X	DAP	682	0.477805	0.153278
ARID1A_Q1947X	DAP	892	0.783546	0.784203
STXBP1_S476X	DAP	184	0.655336	0.409438
STXBP1_S476X	DAP	153	4.01227	0.308696
SPEN_R2081X	DAP	39	3.69864	0.697382
MUTYH_W174X	DAP	274	0.862978	0.369981
MUTYH_K492X	DAP	26	0.403023	0.293489
NEGR1_R173X	DAP	139	3.78585	0.197321
FANCA_R591X	DAP	540	2.46752	0.0620252
GAA_W746X	DAP	159	0.706465	0.21817
GAA_W746X	DAP	1181	2.88555	0.139158
TP53_Y126X	DAP	445	0.642149	0.30675
TP53_Y126X	DAP	592	0.644582	0.58734
DNMT3A_Q615X	DAP	72	0.660346	0.280774
TMC1_W559X	DAP	627	0.471336	0.299022
CHEK2_LNAX	DAP	1110	1.94321	0.570466
NF1_Q2531X	DAP	48	1.46356	0.268922
CLCN1_R317X	DAP	615	2.28091	0.129639
MLH1_Q391X	DAP	174	0.619071	0.494472
APC_R923X	DAP	158	1.76984	0.152771
TP53_K164X	DAP	5274	1.2863	0.797995
APC_S2570X	DAP	39	3.18356	1.41691
ASXL2_Q36X	DAP	39	0.332581	0.214652
APC_E443X	DAP	125	0.597626	0.303125
PROP1_R99X	DAP	478	2.83389	0.296719
NF1_Q1835X	DAP	334	0.445013	0.106459
ARID1B_R1102X	DAP	1801	4.71255	0.0331766
SOX9_Q312X	DAP	1261	0.819702	0.39358
DHCR7_Y217X	DAP	177	0.648782	0.454592
BARD1_R641X	DAP	42	3.00205	0.231302
ABCA12_R2204X	DAP	37	1.90576	0.995748
EFTUD2_R354X	DAP	47	3.1035	0.329843
DDR2_R806X	DAP	573	3.61646	0.209331
EXT1_Y637X	DAP	268	1.09396	0.528785
BRCA1_YNAX	DAP	24	0.750592	0.832858
BRCA1_YNAX	DAP	13	0.601149	0.638021
NPHP1_RNAX	DAP	439	3.00413	0.0753111
RAD52_R278X	DAP	289	2.40679	0.244917
Eastern equine encephalitis virus_no_WTNAX	DAP	483	3.96726	0.276676
BAG3_R309X	DAP	275	1.72615	0.531786
KMT2D_Q2004X	DAP	154	0.515532	0.167757
USH2A_S5030X	DAP	114	0.793795	0.903756
APC_Q542X	DAP	35	0.851309	0.888135
SCN1A_R865X	DAP	152	2.07636	0.901354
APC_Q1517X	DAP	20	0.807515	0.392434
DMD_Q664X	DAP	61	0.729878	0.604809
BAP1_E631X	DAP	30	0.543387	0.139362
SMARCA4_E535X	DAP	226	1.05908	1.18608
TAT_R417X	DAP	1368	3.76552	0.180177
STK11_Q37X	DAP	160	0.754062	0.818049
BRCA1_ENAX	DAP	57	0.759405	0.194699
NUP93_Q15X	DAP	43	1.02277	1.15253
COL7A1_R1933X	DAP	329	1.09204	0.767946
BRCA1_E1077X	DAP	26	0.32086	0.226799
DYRK1A_Q460X	DAP	4	0.252527	1.68313e-05
CREBBP_R1392X	DAP	62	3.68273	0.246217
KMT2B_Q4217X	DAP	19	0.428231	0.365194
EPG5_R2078X	DAP	1	1.84	0.933381
NF1_E1947X	DAP	1	0.53997	0.141378
OTX2_R76X	DAP	274	2.39032	0.252744
ERCC6_Q723X	DAP	79	0.565776	0.511832
PIK3R1_R386X	DAP	42	1.11829	0.498168
ANKLE2_Q720X	DAP	179	1.12735	0.964819
CBL_R206X	DAP	72	3.57101	0.233499
KRIT1_Q698X	DAP	101	0.993716	0.622243
DNAH5_R1883X	DAP	288	3.31782	0.138155
PPM1D_E525X	DAP	18	0.606392	0.36225
BRCA2_C2422X	DAP	8	1.53971	0.14793
SMAD4_Q289X	DAP	1113	0.618115	0.320687
NF1_Q83X	DAP	9	0.457308	0.414726
SACS_R3792X	DAP	94	1.44307	0.0701361
ASPM_R3304X	DAP	162	3.19523	0.326276
BRCA2_L2732X	DAP	118	0.605736	0.363275
BRCA2_L2732X	DAP	260	2.52096	0.223334
BRCA2_S1064X	DAP	4	0.161107	0.0157073
BRCA2_S1064X	DAP	44	2.60281	0.131218
DNAH5_R1761X	DAP	161	4.58694	0.0494529
FBXL4_R98X	DAP	1047	4.36763	0.223256
GABRG2_R136X	DAP	31	2.92154	0.148223
BRCA1_L1122X	DAP	582	1.56743	0.749672
BRCA2_L1152X	DAP	75	0.64299	0.256937
BRCA2_L1152X	DAP	158	3.71643	0.244123
APC_R348X	DAP	236	3.48823	0.101006
RB1_Q850X	DAP	10	0.247259	0.111355
APC_Q1291X	DAP	39	0.265735	0.150502
USH2A_W2075X	DAP	99	0.853841	0.938963
KMT2C_Q2161X	DAP	301	0.504455	0.121701
RB1_S397X	DAP	3	0.596736	0.221659
RB1_S397X	DAP	32	1.55367	0.48298
SACS_R2119X	DAP	122	2.55854	0.262644
ABCA4_Q1291X	DAP	27	0.198572	0.0582227
FBN1_R1596X	DAP	996	4.49078	0.0110087
CTNNB1_Q113X	DAP	1826	1.06719	0.0503701
SRCAP_R2267X	DAP	1646	3.30782	0.0515575
DMD_W2925X	DAP	121	4.01391	0.12302
PRKAR1A_R97X	DAP	498	1.18394	0.422625
CFTR_Q1411X	DAP	96	0.904388	1.04325
RAD51C_KNAX	DAP	29	0.527723	0.529418
MAK_R272X	DAP	127	4.51472	0.183694
BRCA2_Y792X	DAP	5	0.840776	0.922552
BRCA2_Y792X	DAP	4	0.165868	0.0089742
TG_R296X	DAP	557	3.83486	0.0730625
STAG2_Q773X	DAP	63	0.249707	0.0887406
RB1_Q207X	DAP	15	0.925792	0.683356
ATRX_SNAX	DAP	1	3.41787	1.9122
DMD_E753X	DAP	17	2.47204	3.24981
Mayaro_no_WTNAX	DAP	1351	4.72021	0.0268939
PALB2_S518X	DAP	34	1.04946	0.473259
PALB2_S518X	DAP	191	2.88979	0.319806
PKD2_R325X	DAP	260	3.19897	0.561618
DMD_Q442X	DAP	21	0.475027	0.313742
LDLR_E642X	DAP	92	0.721989	0.0280546
ZFHX3_E1709X	DAP	94	1.11167	1.16159
BTK_R13X	DAP	89	2.26256	0.309183
PYGM_R50X	DAP	644	2.14614	0.377787
BRCA1_E1348X	DAP	48	0.844362	0.850992
EPG5_L88X	DAP	638	4.53159	0.0123594
TP53_W23X	DAP	385	1.16707	0.760904
TP53_W23X	DAP	1192	4.26914	0.0776197
BIRC3_E494X	DAP	5	0.745258	0.316993
FH_E355X	DAP	226	1.19778	1.46457
GYS2_Q183X	DAP	215	0.617208	0.352789
LAMP2_R293X	DAP	105	2.6635	0.398324
SMCHD1_R344X	DAP	64	3.49447	0.864747
PALB2_L116X	DAP	74	0.502568	0.487398
ZEB2_L965X	DAP	62	0.607762	0.0167533
BCKDHB_E163X	DAP	138	0.646402	0.642515
IKZF1_R213X	DAP	604	1.53213	0.523554
MSH2_W345X	DAP	12	0.424527	0.0808355
MSH2_W345X	DAP	40	3.36231	0.449437
AMER1_E138X	DAP	178	0.296159	0.0858428
COL1A1_R469X	DAP	337	2.2977	0.47929
MSH2_K565X	DAP	5	0.163623	0.0192652
ARID2_Q725X	DAP	47	0.65346	0.647744
CTNNB1_R474X	DAP	1041	3.85066	0.275703
PTCH1_R1394X	DAP	856	1.94112	0.0425669
FIG4_R265X	DAP	340	3.97643	0.116227
FIG4_Q738X	DAP	61	0.355212	0.214847
SETD2_S791X	DAP	61	0.656681	0.710346
SETD2_S791X	DAP	44	3.09727	0.221076
DMD_E739X	DAP	6	0.187665	0.0161373
SLC12A6_RNAX	DAP	814	2.67148	0.445516
BRCA2_Y1762X	DAP	7	1.09187	1.31595
BRCA2_Y1762X	DAP	10	0.984433	1.06135
CFTR_S489X	DAP	17	0.788827	0.833971
MSH6_C687X	DAP	91	1.37385	0.59192
ASXL2_R357X	DAP	57	3.96697	0.149158
MSH2_C778X	DAP	32	3.10223	0.972025
TSC2_Q1178X	DAP	688	0.502975	0.163669
MC4R_Y35X	DAP	504	0.497749	0.362506
APC_S1272X	DAP	69	3.57071	0.467698
LIPT1_S292X	DAP	34	2.91599	0.312296
EPHA7_E930X	DAP	85	0.845407	0.814611
DCX_Q342X	DAP	109	0.704965	0.71187
SCN9A_R842X	DAP	201	2.58813	0.494046
CFTR_R1158X	DAP	298	1.44522	0.560842
BRCA1_E720X	DAP	21	0.888864	0.571819
AXIN1_E128X	DAP	228	0.409247	0.0959053
ATM_E1072X	DAP	63	0.664797	0.138207
BCL6_R270X	DAP	1241	3.70604	0.312315
BRCA1_E1398X	DAP	135	0.927538	0.760319
NF1_S536X	DAP	113	0.505596	0.378744
SLC2A2_R301X	DAP	277	4.43876	0.113844
COL4A4_R1377X	DAP	939	4.03824	0.183126
DDX3X_R311X	DAP	491	2.4042	0.387026
FLG_R2613X	DAP	2320	2.02661	0.12856
BRCA1_QNAX	DAP	84	1.80552	1.30412
LDLR_Q137X	DAP	831	0.430797	0.358336
AKT3_R166X	DAP	27	1.98594	1.11461
BRCA2_S871X	DAP	2	0.295	0.205061
BRCA2_S871X	DAP	14	4.02094	0.613159
PHEX_Y207X	DAP	1109	1.00848	0.641682
RAD50_R954X	DAP	44	1.29199	0.073911
NAA15_R128X	DAP	238	2.40051	0.0668702
APC_S943X	DAP	27	0.694462	0.21792
APC_S943X	DAP	37	2.38135	0.399459
NPHP1_RNAX	DAP	175	3.43725	0.175417
ATRX_R1514X	DAP	171	1.84669	1.39325
ABCA4_Q1135X	DAP	1641	0.604135	0.561227
PPM1D_R552X	DAP	290	2.65255	0.204332
ARID1A_E1766X	DAP	122	0.680227	0.478904
KMT2C_Q2539X	DAP	55	0.619387	0.595348
CFTR_G542X	DAP	374	1.93662	0.0042513
ATM_R2034X	DAP	243	3.66721	0.237795
STAG2_E678X	DAP	63	0.744085	0.817484
APC_S874X	DAP	184	3.54838	0.16076
RAD50_Q326X	DAP	95	0.883244	0.448048
MCCC1_R371X	DAP	671	2.01445	0.269538
HNRNPK_R287X	DAP	2193	2.44334	0.482687
B2M_E89X	DAP	211	0.608647	0.455716
DNAH5_E91X	DAP	51	0.477577	0.294242
NIPBL_R2407X	DAP	504	2.1137	0.154182
FLG_S3296X	DAP	507	0.465435	0.073417
PDE6A_RNAX	DAP	2276	3.84501	0.107523
FLG_S1302X	DAP	139	0.761509	0.855414
MSH2_Y238X	DAP	17	0.911447	1.04955
TNFRSF13B_SNAX	DAP	78	0.232942	0.0601398
TNFRSF13B_SNAX	DAP	138	1.69392	0.352793
MSH2_Q183X	DAP	298	0.652643	0.357784
APC_K1182X	DAP	38	1.43272	1.77198
CDKN1B_Q20X	DAP	217	1.19124	1.18846
CRX_S150X	DAP	1345	1.94396	0.226845
CREBBP_R1341X	DAP	216	3.07221	0.20221
ERBB4_E890X	DAP	23	1.13507	0.421794
RB1_R787X	DAP	318	1.4516	0.320031
PTEN_Y65X	DAP	24	0.479905	0.390243
PTEN_Y65X	DAP	14	0.17945	0.0054603
GSK3B_R306X	DAP	320	4.18709	0.114842
AGL_Q97X	DAP	111	0.84512	0.675146
TYR_Q220X	DAP	203	0.789571	0.194129
PDGFRB_R849X	DAP	2114	2.89354	0.051803
IGF1R_R1158X	DAP	728	1.76621	0.0564544
PKD2_R803X	DAP	1103	3.27812	0.671781
CDC73_R76X	DAP	424	4.5068	0.10401
WAS_R13X	DAP	1282	1.36855	0.34982
ABCB11_R1057X	DAP	214	4.5496	0.0143351
SMARCA4_Q205X	DAP	459	0.595402	0.11533
MSH2_Q130X	DAP	266	0.630122	0.103078
CFTR_Y275X	DAP	57	0.479136	0.352142
EPHA7_E643X	DAP	206	0.341286	0.0474688
RB1_E97X	DAP	261	1.40659	0.967841
PTPRD_R1496X	DAP	257	2.47205	0.0955441
APC_W423X	DAP	879	3.5641	0.366427
ARID2_Q397X	DAP	78	0.503543	0.418387
COL3A1_R326X	DAP	8228	1.64414	0.216248
C8B_R376X	DAP	775	1.6215	0.502589
COL2A1_R533X	DAP	2198	1.4078	0.47136
SACS_R3903X	DAP	1143	3.35945	0.0642988
ANKRD11_E1051X	DAP	2	0.295	0.205061
DMD_E806X	DAP	216	0.747021	0.579926
SDHB_R115X	DAP	546	3.27137	0.19739
IGHMBP2_R605X	DAP	1528	4.49585	0.165671
CFTR_Q1382X	DAP	70	0.190845	0.0389266
DMD_Q2125X	DAP	12	0.345624	0.23671
FBN1_Q351X	DAP	676	0.42983	0.291118
GLMN_C36X	DAP	17	3.84383	0.879599
CHD7_R2653X	DAP	52	4.50287	0.029172
PCCB_R113X	DAP	555	3.35316	0.0313991
RB1_R358X	DAP	38	2.37222	0.215221
PEX7_LNAX	DAP	93	0.625878	0.524465
MSH2_R383X	DAP	51	2.5336	0.406095
CNTNAP2_W718X	DAP	73	0.281167	0.162472
NF1_E1436X	DAP	7	0.15242	0.00342275
SPEN_R732X	DAP	1070	3.83104	0.279989
PAH_Y154X	DAP	142	0.666492	0.302311
NBN_E636X	DAP	31	0.409872	0.274624
CHM_Y308X	DAP	12	1.09095	1.11629
ECEL1_WNAX	DAP	3492	4.54933	0.0419571
TOP1_S74X	DAP	19	1.80557	0.41992
FBN1_R215X	DAP	1113	2.38862	0.318694
MAP3K13_W708X	DAP	933	2.44105	0.122839
KIF7_E982X	DAP	380	0.45891	0.189496
PTPRT_E287X	DAP	640	0.549586	0.184189
BAP1_S513X	DAP	1091	3.09533	0.550649
ARID1A_S103X	DAP	27	0.31696	0.0597564
TP53_Y327X	DAP	204	1.41508	1.70442
TP53_Y327X	DAP	118	0.413552	0.325506
BRCA2_S791X	DAP	31	0.786269	0.501756
BRCA2_S791X	DAP	48	4.03332	0.152829
KMT2A_R2699X	DAP	157	3.90491	0.0882213
SDHA_Q185X	DAP	866	0.450161	0.292652
ARID1B_Q1315X	DAP	982	0.446133	0.209077
SPRED1_R64X	DAP	108	3.79687	0.403616
PHEX_W403X	DAP	213	0.905555	0.748018
PHEX_W403X	DAP	283	3.03824	0.250906
INPP4B_E519X	DAP	277	0.411682	0.0327882
MSH6_R298X	DAP	71	3.16588	0.357815
KDM5A_R1350X	DAP	565	1.08108	0.510814
CSF1R_Q911X	DAP	458	0.544199	0.0510069
EVC2_R319X	DAP	265	2.8584	0.168992
ARID1A_R693X	DAP	3040	2.48844	0.19678
MEN1_W428X	DAP	6249	3.48764	0.189911
APC_R1920X	DAP	312	2.38005	0.200527
BRCA1_E1194X	DAP	151	0.692338	0.66708
KEAP1_K97X	DAP	3633	0.771509	0.652024
BRCA1_Q1151X	DAP	43	0.15559	0.0036657
SMAD4_Q256X	DAP	476	0.655871	0.383125
CFTR_E1371X	DAP	149	0.935978	0.433732
PAX5_G85X	DAP	154	2.09996	0.0510598
ARID1B_Q540X	DAP	688	0.436787	0.340021
AP4M1_QNAX	DAP	2124	1.30407	1.32554
NSD1_E1534X	DAP	127	0.296745	0.129559
PRDM1_S535X	DAP	149	2.61387	0.376395
AR_Y107X	DAP	556	0.731764	0.195665
PKD1_Q978X	DAP	1767	1.01127	0.90934
FAT1_Q2830X	DAP	106	0.577021	0.337659
ATM_K1435X	DAP	11	0.54217	0.545536
APC_R1450X	DAP	137	2.92264	0.210369
MID1_R495X	DAP	190	2.84715	0.402836
DNMT3A_Q402X	DAP	215	0.594487	0.466947
TSC2_Q1752X	DAP	182	0.376718	0.221239
CFTR_E193X	DAP	274	0.709486	0.523493
FAT1_E2684X	DAP	61	1.35924	0.792621
APC_Q1529X	DAP	34	0.949537	1.0943
PAH_R111X	DAP	268	3.1658	0.296232
GAA_E888X	DAP	1181	0.629764	0.247156
KMT2B_E1527X	DAP	509	0.49308	0.449395
PALB2_Q559X	DAP	17	0.514204	0.0012243
KMT2D_R2771X	DAP	1365	4.65935	0.0772243
PAX6_W170X	DAP	344	2.11553	0.751001
ERCC5_Q1056X	DAP	19	0.242089	0.10195
APC_E1345X	DAP	103	0.566879	0.510258
PCDH19_E287X	DAP	2978	0.703089	0.597049
TP53_R209X	DAP	1588	4.29103	0.034705
CDKN2A_R80X	DAP	1129	3.71434	0.357244
CDKN2A_X80X	DAP	1192	3.58962	0.246215
LRP5_R1078X	DAP	2439	3.25531	0.0874835
BRCA1_Q1105X	DAP	251	0.487853	0.238549
LDLR_W895X	DAP	774	2.31951	0.382681
BRCA1_K1156X	DAP	62	0.494675	0.482195
BAP1_W196X	DAP	3141	1.49371	0.179354
BRCA2_L3000X	DAP	6	0.297895	0.200967
BRCA2_L3000X	DAP	8	2.29025	0.862123
CASK_R106X	DAP	680	1.86906	0.28918
PTCH1_WNAX	DAP	649	2.64535	0.336836
CHD7_Q166X	DAP	348	0.794303	0.426116
KAT6A_R1024X	DAP	149	1.80327	0.174385
MSH6_R338X	DAP	698	1.78802	0.13463
PALB2_Y512X	DAP	140	1.01117	0.502548
ENG_L572X	DAP	708	0.442892	0.149931
ITGA2B_E538X	DAP	96	0.686107	0.507951
CFTR_W882X	DAP	37	0.713871	0.550225
VEGFA_R145X	DAP	146	1.34735	0.825997
TGFBR2_E526X	DAP	977	0.609861	0.301495
NR0B1_W172X	DAP	485	2.2919	0.381526
MEN1_Q410X	DAP	1536	0.742976	0.733825
BRCA2_S353X	DAP	14	0.302765	0.194079
BRCA2_S353X	DAP	12	2.65966	1.15001
CEP290_R908X	DAP	13	3.54014	0.688559
BRCA2_Y91X	DAP	19	0.770075	0.275791
BRCA2_Y91X	DAP	12	0.297287	0.0460833
ANKRD11_Y289X	DAP	875	0.525836	0.384479
PHEX_Q682X	DAP	267	0.563589	0.486751
PAH_L424X	DAP	346	0.914629	0.797415
IDUA_R643X	DAP	1163	2.91853	0.0360157
KMT2B_E1838X	DAP	516	0.786361	0.858655
KCNQ2_R420X	DAP	1122	2.67053	0.212304
EXT1_Y284X	DAP	531	1.33686	1.13164
MET_E616X	DAP	5	0.898963	0.940477
PIGA_R412X	DAP	655	4.45114	0.0220872
LATS1_R63X	DAP	145	3.08289	0.294387
ZFHX3_W2993X	DAP	37	0.570107	0.193947
CUL7_W788X	DAP	1487	3.9846	0.305245
EYS_C1008X	DAP	373	4.22499	0.236687
ARID2_R1769X	DAP	41	4.6136	0.0783159
SPINK5_R853X	DAP	180	4.26203	0.230519
DYSF_Q612X	DAP	1173	0.667296	0.58296
NF2_Q470X	DAP	339	0.556222	0.26222
FKTN_R203X	DAP	1956	4.48501	0.160315
SMAD4_E526X	DAP	81	0.594113	0.00330174
MTM1_R24X	DAP	110	2.59839	0.187208
Highlands J virus_no_WTNAX	DAP	519	4.11607	0.306029
MYO15A_R1966X	DAP	4656	4.26588	0.0525143
MSH2_Q397X	DAP	100	0.66925	0.304639
CHD7_R157X	DAP	469	2.31287	0.18575
TNFAIP3_Q737X	DAP	58	0.483146	0.386479
KMT2C_Q2301X	DAP	514	0.621067	0.617845
APC_Q757X	DAP	19	0.188089	0.0461807
WDR45_RNAX	DAP	2652	1.44992	0.0650033
CENPA_Q39X	DAP	11	1.58024	2.00011
TP53_E198X	DAP	401	0.678029	0.664642
TP53_X198X	DAP	390	0.656754	0.529987
USH2A_R63X	DAP	1251	3.74521	0.133052
KCNH2_Q969X	DAP	1079	0.625848	0.133688
PKHD1_R1775X	DAP	5652	3.25978	0.123766
PBRM1_R710X	DAP	37	2.66946	0.587538
MYBPC3_Y333X	DAP	1952	0.528859	0.328292
MYBPC3_Y333X	DAP	3555	0.622719	0.542421
LDLR_G621X	DAP	1060	3.19864	0.0855955
ARID1B_Q1440X	DAP	1327	0.585029	0.187734
NBN_QNAX	DAP	83	1.10689	1.18018
FANCG_E105X	DAP	827	0.409779	0.329384
ZRSR2_S43X	DAP	90	4.14227	0.279339
COL4A3_Y117X	DAP	426	0.510118	0.392236
PMS2_C551X	DAP	452	4.31406	0.0450536
COL2A1_R653X	DAP	1716	3.17625	0.0897177
SCN9A_W1333X	DAP	149	0.580361	0.167769
DMD_R2095X	DAP	106	4.23479	0.106526
L1CAM_R558X	DAP	7832	1.52553	0.252987
RLBP1_Y111X	DAP	482	0.361372	0.181844
FBXW7_Q508X	DAP	204	0.615513	0.165772
BAP1_Q441X	DAP	205	1.51985	0.71312
APC_Q1338X	DAP	96	0.587992	0.571457
APC_E268X	DAP	266	0.608006	0.0362763
SMAD3_R93X	DAP	900	3.59494	0.132709
CFTR_G27X	DAP	156	3.58208	0.64592
SMARCA4_Q678X	DAP	73	0.549572	0.536793
LAMB3_Y339X	DAP	410	0.617982	0.46
CEP290_E1935X	DAP	4	0.815469	0.662949
EYS_C937X	DAP	58	1.48321	0.31488
ATM_G1130X	DAP	46	4.23606	0.012254
ABCA12_R2482X	DAP	305	2.84189	0.68369
TMC1_R389X	DAP	623	1.28485	0.109533
SCN1A_W1408X	DAP	35	2.57745	0.0217646
APC_S583X	DAP	29	0.726509	0.52332
APC_S583X	DAP	99	3.68395	0.895734
NF1_R1306X	DAP	140	4.13916	0.31141
ATRX_E853X	DAP	19	0.467216	0.30498
RB1_Q384X	DAP	65	1.84787	1.98979
KMT2A_R1064X	DAP	625	1.28884	0.638482
ARID1A_S645X	DAP	325	3.66816	0.137989
APC_Q1096X	DAP	117	0.712142	0.57946
KDM6A_Q611X	DAP	61	0.348672	0.250276
EP300_R1055X	DAP	436	3.50413	0.30688
APC_Y1262X	DAP	17	0.284551	0.0972029
APC_Y1262X	DAP	9	0.176515	0.0319053
MLH1_Q398X	DAP	230	0.331055	0.145386
APC_K993X	DAP	42	0.54731	0.476139
FAT1_R191X	DAP	96	2.68342	0.714578
TSC1_E232X	DAP	62	0.613701	0.2251
APTX_W279X	DAP	45	3.22448	0.465728
DICER1_R544X	DAP	17	2.63524	0.206551
MGA_R1818X	DAP	1599	1.65381	0.303101
JAK2_E1080X	DAP	61	0.892076	0.688942
FAT1_Q4114X	DAP	747	0.579566	0.421961
BRCA2_Y3308X	DAP	8	0.194589	0.0571763
BRCA2_Y3308X	DAP	10	0.524972	0.375196
ASXL1_R1415X	DAP	750	3.13679	0.131537
ARID1B_R1324X	DAP	1026	4.07837	0.0762203
ABCG8_R412X	DAP	3324	3.97153	0.377343
DMD_R768X	DAP	154	2.02512	0.312539
NF1_Q950X	DAP	10	0.562278	0.5043
COL4A3_R406X	DAP	455	2.77548	0.292171
ETFDH_E412X	DAP	30	0.160162	0.0143714
KPTN_S259X	DAP	237	0.347521	0.242407
PROM1_Y205X	DAP	58	0.940229	0.121194
SETD2_S918X	DAP	21	2.872	0.284633
INSR_E390X	DAP	239	0.742736	0.64511
BRCA1_E1244X	DAP	463	0.823527	0.893167
PMS2_E663X	DAP	55	1.98149	0.258297
MTOR_R1391X	DAP	165	2.15173	0.432079
DNMT3B_R576X	DAP	363	2.22004	0.120773
BRCA1_E1117X	DAP	184	1.53946	1.63218
RBM10_Q664X	DAP	268	0.918204	0.126775
ARHGEF9_R289X	DAP	1436	4.19056	0.0812311
BRCA1_Q1162X	DAP	59	0.853684	0.833926
ARID5B_E550X	DAP	102	0.653833	0.465556
KMT2C_R2028X	DAP	980	3.68341	0.0178809
ATM_S891X	DAP	132	2.90678	0.381827
SGCE_Y170X	DAP	32	1.29777	0.531366
MSH2_Y522X	DAP	9	0.168133	0.00577077
MSH2_Y522X	DAP	17	0.74812	0.837537
NOTCH1_E1719X	DAP	1007	0.685826	0.373178
ATR_R1951X	DAP	2214	4.03604	0.188352
POLG_R709X	DAP	1421	1.97879	0.428289
MET_E1009X	DAP	375	0.378086	0.248666
KMT2A_Q814X	DAP	108	0.792428	0.816814
SPAST_R431X	DAP	23	1.67895	0.622772
RNF43_W159X	DAP	3181	4.35402	0.100993
FLT1_R339X	DAP	253	1.72902	0.492055
B2M_L7X	DAP	6238	2.66187	0.132532
SYNGAP1_Q919X	DAP	4353	1.17474	0.937859
CACNA1A_R1345X	DAP	613	2.97222	0.00301204
TP53_E285X	DAP	578	0.678085	0.597793
VPS13A_R1921X	DAP	133	3.6282	0.324801
ARID2_G1490X	DAP	510	2.1208	0.20533
BRCA2_S1099X	DAP	5	0.440747	0.356827
BRCA2_S1099X	DAP	12	2.79679	1.86441
ERCC6_R1288X	DAP	4231	3.1217	0.0932748
GRIN2B_W559X	DAP	5769	3.01639	0.0552826
SLC2A1_Q250X	DAP	838	0.529304	0.422772
CDH1_Q351X	DAP	510	0.629118	0.23746
LATS1_W268X	DAP	395	2.76194	0.29142
MSH2_E101X	DAP	34	0.765022	0.692654
KMT2C_R4541X	DAP	2687	3.15092	0.206079
CHD7_R2631X	DAP	132	1.97742	0.593389
SETD2_Q884X	DAP	175	0.40789	0.144681
KMT2B_Q3860X	DAP	7179	1.15332	0.606398
PMS2_K647X	DAP	5	0.363366	0.291562
NF1_L2301X	DAP	688	4.04939	0.222498
APC_Q1204X	DAP	40	0.758309	0.0135395
TP63_Q575X	DAP	454	0.531824	0.344865
PROM1_R675X	DAP	75	2.94078	0.263799
MAP2K4_Q316X	DAP	110	1.56449	1.95408
FBN1_C811X	DAP	16	3.27094	0.997169
BRCA2_S1442X	DAP	2	0.44	0
BRCA2_S1442X	DAP	10	0.827851	0.0454863
PALB2_E990X	DAP	37	1.48076	0.771837
BRCA1_Y1133X	DAP	113	0.403931	0.249743
NSD1_C792X	DAP	25	3.03677	0.646812
NF2_R198X	DAP	267	1.89819	0.12272
APC_W1049X	DAP	5	1.26105	0.445853
FANCA_E1420X	DAP	1428	0.779685	0.486901
RPE65_R124X	DAP	70	2.66294	0.180568
MMAA_Y129X	DAP	9	0.569951	0.518092
PALB2_W912X	DAP	247	3.44804	0.158389
DICER1_E503X	DAP	125	0.848932	0.720845
RAD50_E317X	DAP	9	0.579419	0.602135
NF1_L79X	DAP	18	3.27231	0.551451
SLC25A15_Q8X	DAP	713	0.748264	0.533985
BRCA1_S1161X	DAP	55	0.512245	0.469641
BRCA1_S1161X	DAP	79	3.37032	0.14303
MSH2_Y521X	DAP	12	0.157026	0.00993655
NF1_R304X	DAP	145	3.25209	0.0580144
PALB2_K142X	DAP	115	0.470312	0.42619
RICTOR_E904X	DAP	34	1.15087	1.27088
MSH2_Q193X	DAP	29	0.526526	0.504981
ABCA4_W31X	DAP	209	2.48079	0.290677
BRCA2_Y3049X	DAP	26	0.587873	0.380564
BRCA2_Y3049X	DAP	41	0.601434	0.61146
CFTR_Q1313X	DAP	5	0.159219	0.0130381
RAD51C_RNAX	DAP	71	3.75199	0.0274154
COL4A3_R1037X	DAP	39	2.02203	1.04433
FAT1_L823X	DAP	36	0.942567	0.295991
ATR_S1660X	DAP	14	1.88101	0.0359374
CFTR_L732X	DAP	365	2.01299	0.658751
DBT_E224X	DAP	68	0.807405	0.559628
TSC1_S836X	DAP	2585	4.43956	0.0708897
APC_E1080X	DAP	23	1.26862	1.18941
FAT1_E1147X	DAP	146	0.747548	0.765288
DMD_Q790X	DAP	114	0.593349	0.582666
PTEN_K330X	DAP	23	0.826266	0.908432
ARID2_R542X	DAP	148	2.84837	0.754681
APC_Q1328X	DAP	51	0.660878	0.45483
PAFAH1B1_R273X	DAP	527	2.27759	0.165744
ZFHX3_E1884X	DAP	73	0.484887	0.463925
DMD_K919X	DAP	212	0.903236	0.62565
APC_K670X	DAP	46	0.836438	0.450632
ATM_W1710X	DAP	76	2.81437	0.252199
LATS1_R737X	DAP	147	3.7752	0.220953
RB1_Y446X	DAP	41	0.377734	0.137302
ERCC6_R975X	DAP	26	3.85581	0.10116
NF1_Q1189X	DAP	293	0.453483	0.251424
DEPDC5_R838X	DAP	760	2.84403	0.0162057
PTEN_E91X	DAP	54	0.510763	0.400788
CFTR_E831X	DAP	38	0.214254	0.0340146
NGLY1_RNAX	DAP	27	1.82058	0.167582
IFNGR1_S306X	DAP	80	1.16276	1.36901
IFNGR1_S306X	DAP	144	4.32287	0.103265
CUL3_E615X	DAP	7	0.363418	0.301818
EYS_C385X	DAP	19	3.93897	0.427533
PBRM1_E707X	DAP	831	0.852163	0.622175
DICER1_W1397X	DAP	37	0.441811	0.318705
FBN1_Q2830X	DAP	21	0.427593	0.38573
GAA_Q838X	DAP	2150	0.60432	0.4955
DSP_Q909X	DAP	95	0.623326	0.156707
ATP2A1_R164X	DAP	5335	4.5311	0.147968
MSH2_Q298X	DAP	68	0.893132	0.800105
ATM_Q1117X	DAP	129	0.598375	0.426129
BLM_Q700X	DAP	7812	0.765717	0.270349
RAB3GAP1_R491X	DAP	998	4.67505	0.0891068
NF1_S2587X	DAP	138	3.8302	0.307326
VHL_Y175X	DAP	300	0.474645	0.387672
CD274_R125X	DAP	497	4.21396	0.00744648
MEN1_Q171X	DAP	468	0.697655	0.434879
NF1_E1333X	DAP	162	1.09327	0.520588
ARID1A_E1032X	DAP	623	0.621275	0.448851
WDR81_R1779X	DAP	15247	4.61173	0.0848928
ERCC6_R735X	DAP	198	3.67064	0.314715
ABCA4_W1618X	DAP	463	1.8374	0.338263
USH2A_G1645X	DAP	86	3.23122	0.947822
ZSWIM6_R913X	DAP	1073	3.0808	0.329635
PKHD1_R781X	DAP	1317	2.25045	0.159601
RUNX1_R174X	DAP	396	1.72676	0.345841
PRPH2_Y204X	DAP	276	0.515112	0.307534
PRPH2_Y204X	DAP	530	0.535569	0.480358
SPEN_R308X	DAP	2858	1.73904	0.333844
CFTR_S776X	DAP	1433	2.01994	0.354145
JAK2_R228X	DAP	78	2.86657	0.720198
SZT2_R1409X	DAP	1163	1.45327	0.185951
BRCA1_QNAX	DAP	48	0.612027	0.107428
EPHA3_R385X	DAP	248	3.09034	0.0870456
CACNA1F_E1145X	DAP	450	0.849537	0.593781
NPHS2_R138X	DAP	177	4.37555	0.112356
DMD_Q2886X	DAP	367	0.632507	0.444504
CHEK2_KNAX	DAP	83	0.368317	0.284557
KMT2D_R5454X	DAP	1253	4.5441	0.164821
EBF3_R206X	DAP	117	1.45251	0.00192918
DMD_R3345X	DAP	179	1.65503	0.123911
HADHA_R560X	DAP	1443	4.48865	0.0717376
BRCA2_S884X	DAP	2	1.3384	1.64275
BRCA2_S884X	DAP	9	3.34959	1.55931
BRCA1_ENAX	DAP	194	0.513889	0.199498
ASPM_Q3060X	DAP	2	0.308403	0.186106
TSC2_R458X	DAP	476	2.76328	0.00660015
SCN1A_R1886X	DAP	247	4.38001	0.144099
B2M_C45X	DAP	156	3.53348	0.0495293
STXBP1_Q229X	DAP	3013	0.967489	0.780031
PKD1_S2269X	DAP	2619	3.62685	0.595396
SYNE1_R4882X	DAP	419	4.10881	0.0366875
DMD_E197X	DAP	143	0.422998	0.0451871
AHI1_G621X	DAP	94	2.86234	0.119904
MVK_W188X	DAP	364	3.32818	0.0122908
POGZ_R784X	DAP	138	3.31637	0.110685
APC_E428X	DAP	203	0.466459	0.204541
LMNA_R321X	DAP	263	3.04814	0.116469
PLOD1_Y511X	DAP	870	0.526569	0.413181
COL7A1_R2814X	DAP	5658	3.83787	0.0742629
CFTR_Q685X	DAP	8	1.08786	1.26682
TP53_C275X	DAP	1383	2.52459	0.128534
ABCC6_R518X	DAP	1860	3.35521	0.328587
MSH2_G759X	DAP	187	3.06416	0.50381
FLT4_R318X	DAP	1884	2.66455	0.439299
PDHA1_R342X	DAP	374	2.57364	0.213871
SMAD3_E28X	DAP	147	0.776609	0.79446
TCIRG1_R670X	DAP	1570	4.57901	0.0783968
SLC2A1_Q283X	DAP	962	0.766448	0.530878
SLC37A4_ENAX	DAP	2465	0.373295	0.244178
CNGB1_Q312X	DAP	423	0.568856	0.558065
TCF7L2_R407X	DAP	207	2.78916	0.203065
DRAM2_W165X	DAP	547	0.512176	0.327619
RB1_R556X	DAP	42	2.89409	1.00956
FAT1_Q4023X	DAP	1212	0.465057	0.198833
CRB1_Q362X	DAP	213	1.26371	1.40111
INPP4A_E47X	DAP	122	1.04274	1.16092
PDE6B_R799X	DAP	684	4.47812	0.14463
KMT2B_R5448X	DAP	712	2.12399	0.831469
STK11_E70X	DAP	305	1.03143	0.111685
STK11_E291X	DAP	449	0.751967	0.555911
LOXHD1_R1982X	DAP	212	2.94206	0.0515418
GRM6_R621X	DAP	1011	2.60309	0.069372
BMPR1A_Q454X	DAP	619	0.65088	0.377508
LMNA_Q234X	DAP	194	0.425225	0.00781625
PKLR_E210X	DAP	204	0.496	0.381904
KEAP1_E449X	DAP	341	0.457391	0.286162
OAT_Y209X	DAP	270	0.438961	0.225022
KCNQ1_Q361X	DAP	362	0.429937	0.124735
AXIN2_R399X	DAP	236	2.29896	0.202525
NF2_S288X	DAP	28	4.13711	0.125385
GNE_R451X	DAP	122	2.76731	0.0614855
APC_R2166X	DAP	14	3.83302	0.162728
XPC_R247X	DAP	1105	2.18188	0.116726
NF1_Q1815X	DAP	687	0.600324	0.238316
PTPRT_R999X	DAP	391	2.34433	0.166215
GJB2_E47X	DAP	987	0.625232	0.526434
STK11_K262X	DAP	904	0.591235	0.41328
RB1_E125X	DAP	28	0.267178	0.0891644
RIT1_R122X	DAP	817	3.57178	0.535929
MITF_R371X	DAP	176	3.99439	0.321864
DNAAF3_W185X	DAP	642	0.710908	0.350818
PMS2_Q719X	DAP	110	0.410651	0.0857902
KEAP1_Q20X	DAP	904	0.622055	0.177371
ABCB11_R928X	DAP	724	2.6622	0.194706
DDR2_E498X	DAP	537	0.495391	0.407044
KCNQ3_R227X	DAP	1544	2.98699	0.116455
CDK12_R1242X	DAP	255	2.90141	0.862501
RAD50_R938X	DAP	19	3.3627	0.502406
APC_R2237X	DAP	147	2.62621	0.16084
AR_R832X	DAP	137	2.55979	0.217837
MSH2_Q324X	DAP	179	0.379776	0.076338
PALB2_Q1056X	DAP	91	0.721573	0.0428527
SEC23B_R264X	DAP	2750	1.455	0.206907
FH_R101X	DAP	84	2.65928	0.750544
DMD_L1451X	DAP	84	4.5434	0.166297
MED13L_R1760X	DAP	944	2.0579	0.213873
COL4A5_Q580X	DAP	225	0.382896	0.219188
MSH2_L277X	DAP	17	0.429568	0.378673
MSH2_L277X	DAP	45	2.59034	1.19716
FBXW7_S25X	DAP	407	4.39885	0.100853
ATRX_RNAX	DAP	116	3.47549	0.579232
DIAPH1_R1214X	DAP	1927	4.37682	0.123676
USH2A_C3090X	DAP	118	2.73747	0.172545
ERBB4_Q274X	DAP	206	0.842285	0.914177
EP300_W403X	DAP	392	2.71801	0.244579
ARID1A_R1528X	DAP	189	2.49432	0.245114
ARID1A_E1726X	DAP	136	0.720487	0.416178
ZEB2_Q368X	DAP	16	0.43849	0.39452
NSD1_R1811X	DAP	402	3.18236	0.263188
NF1_E126X	DAP	61	0.488274	0.117692
ARID1A_Q386X	DAP	183	0.855503	0.631838
LDLR_E372X	DAP	539	0.652276	0.565529
SCN9A_W715X	DAP	9	0.546122	0.540328
GNAQ_R114X	DAP	242	1.57964	0.176167
LAMB3_R144X	DAP	1973	3.67807	0.00369591
PEX13_R170X	DAP	158	2.77772	0.0216663
NF1_E1238X	DAP	1742	1.36337	1.27661
NF1_Q400X	DAP	303	0.560604	0.276065
BRCA1_Q1128X	DAP	113	0.55154	0.380912
PKD1_Q1116X	DAP	4483	1.01201	0.545585
CTCF_R448X	DAP	174	3.44134	0.0691144
ABCA4_E328X	DAP	289	0.832801	0.455572
CC2D2A_Q895X	DAP	74	0.659871	0.181384
ATM_Q118X	DAP	40	0.442447	0.344239
ENG_K438X	DAP	2490	0.617213	0.383175
FGFR2_R210X	DAP	646	3.75319	0.261821
KIAA0586_R741X	DAP	119	4.00975	0.196176
DYSF_R1586X	DAP	130	1.75573	0.459525
SLC22A5_RNAX	DAP	1406	3.40359	0.228931
KCNV2_K260X	DAP	1567	0.539903	0.424832
AP4M1_RNAX	DAP	309	3.38005	0.314965
ARSA_R311X	DAP	1650	2.72605	0.308663
PTEN_E288X	DAP	28	0.164361	0.0114251
OPA1_R612X	DAP	112	2.7538	0.546633
GAA_Y292X	DAP	1525	0.45896	0.311848
GBA_R398X	DAP	2227	2.93617	0.25712
MMACHC_Q98X	DAP	322	0.648101	0.0534972
SLC22A5_RNAX	DAP	2395	2.04841	0.203043
CASK_Y282X	DAP	189	0.384988	0.300652
CASK_Y282X	DAP	46	0.435535	0.388788
TP53_E68X	DAP	168	0.453401	0.281109
AGK_R137X	DAP	1217	2.97276	0.186478
NF1_Q2492X	DAP	561	0.868864	0.661211
JAK2_S507X	DAP	66	4.1795	0.410143
SPEN_K2052X	DAP	4	0.513648	0.418292
LATS1_S443X	DAP	95	1.83332	0.566146
OCRL_R541X	DAP	945	3.70481	0.0504453
GPS2_Q80X	DAP	12	0.753433	0.778722
CDKN1B_W76X	DAP	211	4.02217	0.189538
BRCA2_Y2658X	DAP	47	0.454923	0.333642
BRCA2_Y2658X	DAP	18	0.671528	0.69068
FAT1_Y3610X	DAP	315	0.530551	0.375562
LAMA2_E1792X	DAP	79	1.08243	0.676169
ANK1_R1488X	DAP	1269	4.03576	0.366468
KMT2D_Q1041X	DAP	2108	0.550289	0.403034
CDKN2A_E33X	DAP	508	0.539022	0.448593
PAH_Y204X	DAP	28	0.995644	1.17056
PALB2_Q692X	DAP	48	0.613536	0.548783
PTPRQ_R2155X	DAP	351	3.96124	0.0494996
MEN1_Q263X	DAP	2133	0.505226	0.218008
NF2_R57X	DAP	196	1.73936	0.297255
ATRX_R444X	DAP	18	3.85818	0.414
SPG21_R92X	DAP	335	2.11212	0.0512179
FH_Y68X	DAP	90	0.684076	0.652741
DMD_R1967X	DAP	456	3.7376	0.274229
ARID1A_E896X	DAP	133	0.837919	0.531124
VPS13B_RNAX	DAP	117	3.72126	0.578128
HGSNAT_R534X	DAP	185	2.22719	0.128431
MAP3K13_W344X	DAP	132	2.38365	0.157106
DDR2_R714X	DAP	394	4.23786	0.152554
CTNNB1_W25X	DAP	926	3.23809	0.0164297
BMPR1A_S184X	DAP	154	1.94661	0.240775
EP300_R2263X	DAP	1410	4.52403	0.0516708
CFTR_W496X	DAP	33	0.791325	0.896025
TP63_Q523X	DAP	525	0.597648	0.0160705
PTEN_S59X	DAP	30	0.207406	0.0323989
PTEN_S59X	DAP	31	2.98154	0.369641
TCF4_R157X	DAP	199	3.11797	0.585024
NOTCH1_R1984X	DAP	3370	3.2412	0.124895
ARID1A_E992X	DAP	85	0.511659	0.336931
OTOF_Q829X	DAP	755	1.08251	0.512727
COL7A1_R2685X	DAP	228	3.63193	0.359815
ARID1B_R898X	DAP	2348	3.91695	0.382549
MGA_R866X	DAP	163	2.77558	0.0236876
ALK_Y635X	DAP	103	1.3404	1.20289
SURF1_R230X	DAP	407	3.52443	0.261028
MECP2_R270X	DAP	148	3.09987	0.206824
CFTR_Q493X	DAP	34	0.314376	0.148747
BRCA1_L1380X	DAP	44	0.785783	0.87212
BRCA1_L1380X	DAP	188	2.92491	0.568175
PHEX_Q394X	DAP	78	0.593083	0.568006
CUL3_R148X	DAP	230	3.45888	0.292386
TSC1_E218X	DAP	269	0.879897	0.774586
PTEN_K263X	DAP	85	0.345342	0.171538
ARID1A_Q1342X	DAP	222	0.592261	0.534083
NSD1_Q2274X	DAP	40	0.823885	0.896005
RB1_E137X	DAP	10	0.916924	0.43447
KIAA0753_R324X	DAP	545	3.18975	0.0543697
CREBBP_E349X	DAP	438	0.565546	0.348102
EPHA3_R842X	DAP	1701	4.29428	0.0544018
PGR_L825X	DAP	93	1.02392	1.20781
RNF43_R337X	DAP	2527	1.48928	0.320674
RASA1_Q938X	DAP	100	0.608346	0.481682
COL4A3_R1609X	DAP	375	3.6694	0.664812
MYO7A_Y333X	DAP	726	0.395618	0.0953598
MYO7A_Y333X	DAP	1122	0.331075	0.0839406
PTEN_S229X	DAP	320	0.583776	0.428124
PTEN_S229X	DAP	1315	1.8061	0.104103
ALS2_K1174X	DAP	286	0.535038	0.360958
BRCA2_E2959X	DAP	1	0.186122	0.0510837
MLH1_Y548X	DAP	986	1.20084	0.862648
RB1_Q257X	DAP	28	0.656381	0.16005
PIK3C2G_R378X	DAP	43	4.50257	0.0590885
PDHX_R431X	DAP	1121	4.44939	0.203879
ASPM_R3233X	DAP	23	3.88023	0.180914
OPA1_R788X	DAP	315	3.01804	0.470665
RB1_R251X	DAP	44	2.02798	0.148395
BRCA1_Q1451X	DAP	21	1.24078	0.611645
BRCA2_S1404X	DAP	2	1.0862	1.32398
BRCA2_S1404X	DAP	12	3.82198	0.414573
INPP4B_R297X	DAP	33	2.47944	0.409232
DNAH5_R3042X	DAP	31	2.17214	0.259404
FBN1_R529X	DAP	727	1.49045	0.0397146
ATM_R1618X	DAP	158	3.14461	0.150711
MLH1_L525X	DAP	125	0.870133	0.497817
LAMA2_R1706X	DAP	23	2.81327	1.37684
OPA1_R912X	DAP	259	1.30727	0.387341
CAPN3_R748X	DAP	331	4.11932	0.28387
CDC14A_RNAX	DAP	4	2.64583	0.48336
BRCA2_Q1089X	DAP	14	0.594367	0.617346
MSH3_Q214X	DAP	32	0.66793	0.395964
BLM_R959X	DAP	144	2.33965	0.461487
MLH1_Q537X	DAP	231	0.810705	0.560975
BRCA2_Q2354X	DAP	15	1.11286	1.35537
MSH6_E1123X	DAP	74	0.528266	0.225754
BRCA1_E572X	DAP	12	0.228205	0.0594173
OTOGL_R1663X	DAP	470	3.20549	0.25085
PMS1_E852X	DAP	13	1.06083	1.28466
RICTOR_Q178X	DAP	144	0.835001	0.0171624
CHM_R239X	DAP	8	2.65396	0.0782759
BRCA2_S1271X	DAP	4	0.212829	0.0071297
BRCA2_S1271X	DAP	3	3.635	1.60513
MSH2_Y656X	DAP	11	1.39485	1.67275
MSH2_Y656X	DAP	19	0.807526	0.88752
NIPBL_C1754X	DAP	167	2.1911	0.461339
EPHA5_R541X	DAP	411	1.63185	0.252837
USH2A_W409X	DAP	20	2.72877	0.186735
PALB2_Y1055X	DAP	31	0.493249	0.043169
PALB2_Y1055X	DAP	67	0.529766	0.156039
GJB2_Q57X	DAP	2367	0.591313	0.441742
NF1_Q1033X	DAP	51	0.384064	0.301136
STK11_Q123X	DAP	81	0.741428	0.62538
SPG11_R651X	DAP	60	3.82789	0.330536
PTEN_L146X	DAP	26	0.226677	0.0914315
PTEN_L146X	DAP	45	2.68557	0.494066
BRCA2_Q2893X	DAP	126	0.830144	0.0615717
ACAT1_Q96X	DAP	130	0.39531	0.250064
STAG2_R146X	DAP	92	3.62018	0.108769
ATRX_R781X	DAP	3	2.93883	0.88283
SETBP1_R625X	DAP	160	3.41205	0.0173579
NF1_E524X	DAP	166	1.19641	1.38485
ERBB4_G185X	DAP	1188	2.05122	0.438663
MLH1_K732X	DAP	159	0.738856	0.328232
MCEE_RNAX	DAP	257	4.36613	0.0181139
CREBBP_Q719X	DAP	814	0.720035	0.25353
EDA_Q226X	DAP	363	0.687342	0.218967
MSH6_R1005X	DAP	129	3.23438	0.543671
COL4A3_R1481X	DAP	240	3.04589	0.172822
RAG1_R897X	DAP	506	2.34549	0.0878666
ATRX_R1504X	DAP	66	2.33479	0.209709
NF1_L1869X	DAP	128	4.00131	0.00528346
USH2A_G3142X	DAP	671	3.66338	0.327521
TBX5_S196X	DAP	50	0.411104	0.238826
TBX5_S196X	DAP	85	2.721	0.258231
FANCC_W113X	DAP	37	1.30084	0.0105596
FANCC_W113X	DAP	43	1.35111	0.107671
TGFB2_E223X	DAP	223	0.479052	0.388504
BRAF_R354X	DAP	293	2.58568	0.474285
MSH2_Q158X	DAP	111	0.33926	0.218536
EPHA3_R510X	DAP	1049	1.84709	0.259604
MSH2_K246X	DAP	93	0.584578	0.406662
WRN_R1305X	DAP	1239	1.26348	0.720988
BRCA2_L2776X	DAP	305	3.2862	0.44346
DMD_Q1920X	DAP	83	0.688064	0.738542
MSH6_R1035X	DAP	111	2.61652	0.594147
CFTR_Q290X	DAP	40	0.687741	0.644273
CARD11_Q281X	DAP	167	0.528319	0.403724
ALMS1_S3734X	DAP	21	0.854297	0.868025
RASA1_E725X	DAP	84	1.42863	1.30125
SPATA7_RNAX	DAP	17	3.43478	0.238265
KMT2C_Q1791X	DAP	275	0.694153	0.730913
ATM_Y370X	DAP	12	0.176646	0.0281883
SPEN_Q915X	DAP	54	0.287318	0.0945469
ASXL2_S293X	DAP	157	1.22972	1.10551
ASXL2_S293X	DAP	387	2.85587	0.418183
CEP290_R205X	DAP	18	2.31822	0.378291
EPHA5_E701X	DAP	22	0.681445	0.475628
FAT1_S3560X	DAP	585	2.23032	0.355888
PALB2_E837X	DAP	71	0.826225	0.881157
CHM_R267X	DAP	28	2.67349	0.000674009
CHM_R253X	DAP	41	2.50728	0.563582
SLC12A3_W948X	DAP	1212	4.27686	0.246901
APC_R499X	DAP	292	1.50196	0.0577365
PHEX_W386X	DAP	23	0.300273	0.0722925
PHEX_W386X	DAP	99	3.24938	0.00879116
PHEX_L45X	DAP	219	0.374586	0.121643
PHEX_L45X	DAP	471	2.16304	0.163173
MUTYH_R247X	DAP	5097	2.38639	0.0425693
BRCA1_E1435X	DAP	27	0.47572	0.309889
ARID2_Q904X	DAP	223	0.675359	0.351952
IQCB1_E346X	DAP	94	0.664458	0.0737245
XPA_E111X	DAP	67	1.10371	1.30903
GJB2_W44X	DAP	2687	0.849596	0.246966
DMD_W431X	DAP	13	0.523187	0.503222
NF1_W2075X	DAP	653	2.25087	0.0910332
MSH2_Q218X	DAP	31	0.661723	0.498927
ARID1A_S1085X	DAP	191	0.67895	0.457874
ARID1A_S1085X	DAP	141	3.44346	0.183121
RB1_E748X	DAP	65	0.564319	0.333618
SMARCA4_R1093X	DAP	435	1.83976	0.0754306
LDLR_K900X	DAP	631	0.658842	0.654367
MYBPC3_W683X	DAP	687	0.635549	0.438816
MSH2_Q601X	DAP	220	1.12669	1.06174
NF1_E836X	DAP	793	0.908558	0.967419
FAT1_R885X	DAP	1483	2.95224	0.137635
SACS_R401X	DAP	618	1.33688	0.738963
USH2A_Q4235X	DAP	22	1.04563	1.18629
ATRX_S2094X	DAP	55	3.47153	0.3668
ATM_E1776X	DAP	5	0.838514	0.2057
ATM_Q1171X	DAP	30	1.10116	0.832175
PARN_R237X	DAP	21	4.05534	0.0192277
DPYS_R465X	DAP	142	1.65708	0.136635
DMD_Q1791X	DAP	13	0.510996	0.0541938
ETV6_R39X	DAP	1223	2.46358	0.169629
CNGA1_R493X	DAP	32	4.13129	0.005228
CFTR_L1254X	DAP	62	1.12635	0.243898
MGA_Q2271X	DAP	33	0.761472	0.711537
NF1_Q181X	DAP	5	0.182839	0.00791072
ARID2_R274X	DAP	138	3.11411	0.643706
PMS2_K614X	DAP	52	0.644022	0.495156
ATR_Q2173X	DAP	175	0.552633	0.00806568
EYS_W558X	DAP	158	0.799519	0.176146
BRCA1_E1119X	DAP	90	0.596611	0.448801
MTOR_E804X	DAP	175	0.445784	0.308766
DICER1_E470X	DAP	125	0.483716	0.00345697
ALMS1_L939X	DAP	85	0.662738	0.698126
CEP290_K1575X	DAP	2	0.166349	0.0147885
KMT2C_Q1719X	DAP	36	0.384476	0.154162
ARID1A_W1498X	DAP	153	2.98808	0.864753
NSD1_R1322X	DAP	720	1.50493	0.422808
GALNT3_R162X	DAP	2219	1.67252	0.645552
ARID2_R1754X	DAP	1	2.605	3.06177
ATM_R2849X	DAP	207	2.29378	0.198043
NF1_S1150X	DAP	1953	3.95777	0.44739
CHD7_R312X	DAP	70	2.35562	0.0959995
CASP8_R413X	DAP	1428	4.55027	0.108319
ARID2_Q1165X	DAP	194	0.813631	0.71526
ARID2_Q961X	DAP	244	0.934414	0.540728
MSH2_Q419X	DAP	36	0.486046	0.131704
NF1_R2258X	DAP	294	3.73886	0.600226
TET2_E788X	DAP	16	0.209307	0.0704068
BRCA1_S1087X	DAP	370	2.32927	0.297713
ABCA4_R107X	DAP	397	3.04291	0.136221
CASP8_E56X	DAP	248	0.505077	0.474514
ARID1A_Q379X	DAP	345	0.568712	0.222468
COL7A1_R185X	DAP	7149	2.0635	0.227945
COL17A1_R9X	DAP	109	3.363	0.124075
APC_S1327X	DAP	32	0.201777	0.0317138
ASXL2_R284X	DAP	790	1.17711	0.00950274
ANO5_R50X	DAP	53	3.3667	0.435821
KMT2C_R3850X	DAP	70	2.25624	0.124033
DMD_R295X	DAP	1139	2.4253	0.21937
DCLRE1C_Y79X	DAP	142	0.524429	0.172185
ARID1A_Q200X	DAP	278	0.580038	0.164624
Western equine encephalomyelitis virus_no_WTNAX	DAP	1057	4.38325	0.0520601
LAMB3_R42X	DAP	2079	3.1208	0.438674
BMPR2_R899X	DAP	1151	1.99775	0.350365
ARID2_Q958X	DAP	417	0.341046	0.137188
ZFHX3_R372X	DAP	115	3.57151	0.0701414
NF1_R416X	DAP	1503	2.66377	0.358028
KMT2B_R3982X	DAP	1167	4.33864	0.292215
KMT2C_E1744X	DAP	35	0.757405	0.0410175
CREBBP_Q2235X	DAP	671	1.0667	0.537215
PAX6_R217X	DAP	31	4.34669	0.079529
ARID1A_Q428X	DAP	289	1.14653	1.02803
KDM6A_Q271X	DAP	319	0.597759	0.419128
BRCA2_S1955X	DAP	13	0.718474	0.655079
BRCA2_S1955X	DAP	21	2.02781	0.453001
APC_R1114X	DAP	71	2.83462	0.0601055
VPS13B_RNAX	DAP	150	2.47313	0.651136
HSD3B2_R335X	DAP	268	2.85444	0.149643
CREBBP_S723X	DAP	161	0.411502	0.291465
ARID1A_Q521X	DAP	1229	0.954945	0.843178
NIPBL_R1837X	DAP	422	1.77406	0.221186
TPP1_RNAX	DAP	1698	3.59749	0.0620428
BRCA2_L3061X	DAP	11	0.642641	0.344838
BRCA2_L3061X	DAP	33	3.60695	0.436579
SMAD4_E390X	DAP	466	0.676695	0.65479
MUTYH_E196X	DAP	1737	0.979728	0.800319
FLCN_C11X	DAP	1947	4.1227	0.257913
BAP1_S460X	DAP	1165	4.46939	0.0919929
SLC12A6_E127X	DAP	29	1.11684	0.771392
PEX12_R202X	DAP	1540	4.53927	0.0369172
DGKE_W322X	DAP	186	1.76301	0.127755
CTNNB1_Y333X	DAP	116	0.658604	0.658157
CTNNB1_Y333X	DAP	30	0.75765	0.382298
EYS_R1349X	DAP	269	3.17759	0.61662
EYS_R794X	DAP	136	3.08347	0.428507
LAMA2_R1549X	DAP	2027	2.98105	0.113593
BRCA1_CNAX	DAP	31	3.02292	0.227474
ROS1_E874X	DAP	183	0.557311	0.44191
RAD50_Q718X	DAP	22	1.84515	2.35724
ATRX_R907X	DAP	495	4.56787	0.102946
BRCA2_S1760X	DAP	1	0.161107	0.0157073
BRCA2_S1760X	DAP	3	2.71573	1.19835
ATR_R1368X	DAP	123	2.59112	0.262205
ATM_E1664X	DAP	60	1.40912	1.10186
TP53_E62X	DAP	527	0.733326	0.502442
ARID2_Q1245X	DAP	143	0.579535	0.300888
GSK3B_R96X	DAP	248	2.80627	0.479237
DMD_W1956X	DAP	106	0.595367	0.26928
ALMS1_Q3815X	DAP	61	0.57396	0.394777
SYNE1_R8193X	DAP	594	3.91448	0.109668
CAPN3_R147X	DAP	1987	3.79707	0.206861
MSH2_Q885X	DAP	3	1.60617	1.69512
ALK_Q515X	DAP	1315	0.511822	0.397293
NF1_Q543X	DAP	262	0.656062	0.0631126
RTEL1_R974X	DAP	1442	3.32066	0.00182989
PNKP_RNAX	DAP	2459	4.21822	0.0962369
MVK_R215X	DAP	408	2.65849	0.01744
STAG2_R1012X	DAP	133	4.23837	0.0643575
ARID1A_Q944X	DAP	752	0.426556	0.341178
BRCA2_S2984X	DAP	13	0.478047	0.100791
BRCA2_S2984X	DAP	46	4.07357	0.346262
FLT3_W464X	DAP	956	4.12965	0.311484
PTEN_W111X	DAP	177	0.90447	0.401207
PTEN_W111X	DAP	372	4.38591	0.0459346
RPGRIP1L_Q684X	DAP	8	0.435868	0.390813
KAT6B_R1058X	DAP	117	0.952158	0.307513
ASXL1_Q1063X	DAP	898	0.546996	0.437193
CFTR_R709X	DAP	10	4.1586	0.297745
CDKN1B_E171X	DAP	134	0.545464	0.365485
ROS1_L600X	DAP	365	2.83711	0.0835266
MGA_R1155X	DAP	64	3.2898	0.378932
STK11_Y131X	DAP	211	0.65632	0.0597738
RAD50_W878X	DAP	3	0.295	0.205061
SMARCA4_E993X	DAP	1449	0.474684	0.327557
MMAA_R196X	DAP	330	4.13961	0.206855
NF1_S413X	DAP	428	1.45173	1.67563
NF1_S413X	DAP	1025	4.28444	0.0615711
APC_Q412X	DAP	181	0.942629	0.345456
TOP1_R31X	DAP	26	2.5648	0.375952
PDE6A_YNAX	DAP	642	0.54153	0.205932
RBM10_E667X	DAP	56	0.387191	0.00245389
NF2_E182X	DAP	118	0.656447	0.569178
ENG_E239X	DAP	1009	1.4326	1.55968
SCN5A_E302X	DAP	123	1.06514	1.23868
FOXP1_R544X	DAP	212	3.34022	0.236052
ALDH5A1_W204X	DAP	818	3.53407	0.0982808
CTCF_Q180X	DAP	48	0.397137	0.343623
PKD1_Q1117X	DAP	2921	0.820619	0.716409
NAGLU_Q232X	DAP	3673	0.596118	0.534171
FBXW7_R479X	DAP	853	1.93982	0.657061
PIK3CA_Q879X	DAP	286	0.651329	0.279707
SRCAP_R2258X	DAP	3432	1.59545	0.388062
PMS2_S459X	DAP	148	0.389994	0.312139
PMS2_S459X	DAP	1193	1.37925	0.493148
USH2A_E4884X	DAP	138	0.525637	0.38108
NF1_Q28X	DAP	59	0.370071	0.273843
BRCA1_E1239X	DAP	559	0.44718	0.349229
DMD_E1714X	DAP	62	0.570166	6.32274e-05
MEN1_W346X	DAP	208	0.346605	0.174116
TP53_Q192X	DAP	466	0.781521	0.0716832
SERAC1_QNAX	DAP	59	0.787497	0.592223
PAH_Q232X	DAP	302	0.389287	0.288701
SALL1_R179X	DAP	1571	4.28767	0.222546
ATM_L1107X	DAP	51	0.563771	0.559873
AXIN1_W564X	DAP	592	3.78333	0.23991
FOXG1_Y341X	DAP	371	0.583929	0.547946
PDE6B_Q652X	DAP	435	0.480355	0.188177
TP53_K320X	DAP	612	0.772531	0.693507
WDR62_CNAX	DAP	451	3.42213	0.461259
MSH2_E452X	DAP	45	0.779663	0.800743
KMT2C_S682X	DAP	120	2.88844	0.846592
GAA_W738X	DAP	1255	4.41031	0.354425
BRIP1_Q827X	DAP	75	0.546612	0.547195
MMACHC_R132X	DAP	721	4.58968	0.0109301
LAMA2_Y121X	DAP	155	0.621017	0.593996
CYB5R3_RNAX	DAP	2631	4.19637	0.149881
FLCN_Q116X	DAP	369	0.423667	0.350708
APC_E1353X	DAP	112	0.776417	0.748396
RNF43_Q577X	DAP	64	0.811336	0.562548
CIC_W238X	DAP	509	2.46932	0.649593
HNF1A_R171X	DAP	622	2.6559	0.140743
PTPRT_R1358X	DAP	1183	3.84348	0.301449
DYSF_Q771X	DAP	909	0.455354	0.0210113
MEN1_W441X	DAP	656	0.601355	0.366638
DMD_E2591X	DAP	144	0.646148	0.320786
DMD_Q1194X	DAP	14	1.47273	1.75911
EP300_Q65X	DAP	98	0.793924	0.893811
IKBKE_Q639X	DAP	186	0.509895	0.339709
TRAF7_S323X	DAP	77	0.339183	0.102108
TP53_K321X	DAP	399	0.835264	0.594332
CNTNAP2_R483X	DAP	69	2.51621	0.498979
SLC22A5_Y4X	DAP	923	0.592193	0.249581
HIVEP2_R1979X	DAP	310	1.84531	0.271338
IDUA_W424X	DAP	341	0.330892	0.0840313
IDUA_W424X	DAP	1981	3.787	0.600314
ITGB3_R242X	DAP	466	2.24281	0.333295
HBB_E122X	DAP	467	0.556296	0.283321
AR_Q739X	DAP	3027	0.481573	0.219921
INSR_G1109X	DAP	3357	2.72939	0.12069
DDX3X_R603X	DAP	868	4.55286	0.0534523
PTPRT_R470X	DAP	989	2.44435	0.338466
GATA2_R337X	DAP	1450	3.26074	0.361305
MAN2B1_RNAX	DAP	2734	2.7861	0.35985
DNAH5_R2772X	DAP	383	4.57739	0.130379
MSH6_S612X	DAP	22	1.30141	1.42065
MSH6_S612X	DAP	18	3.2194	0.40714
IL7R_S235X	DAP	156	1.77782	0.0944145
PAK7_R335X	DAP	1326	2.54475	0.253133
FAH_E287X	DAP	250	0.851908	0.262913
CEP290_R549X	DAP	27	4.19597	0.0335329
PTEN_C296X	DAP	17	2.81498	0.677949
DMD_Q1472X	DAP	48	1.02812	0.279577
MGA_E2508X	DAP	12	0.200013	0.0508553
TP53_C124X	DAP	1315	2.28371	0.0110857
LATS1_R148X	DAP	134	2.08924	0.191495
APC_Q1541X	DAP	6	0.161107	0.0157073
PTEN_E285X	DAP	14	0.592528	0.171564
DSP_Q90X	DAP	286	0.466911	0.391501
HEXA_S52X	DAP	961	0.375781	0.164798
SMARCA4_E371X	DAP	196	0.430542	0.378184
KMT2B_R5021X	DAP	2530	3.36973	0.0405884
ALMS1_R3607X	DAP	735	2.77314	0.078345
MEN1_E482X	DAP	90	0.50827	0.470393
TSC1_Q325X	DAP	1154	0.808969	0.638633
TNFAIP3_R706X	DAP	1250	3.28911	0.233294
LDLR_E115X	DAP	494	0.4839	0.215037
NEB_W3876X	DAP	180	0.695962	0.489836
DMD_Q957X	DAP	386	0.572651	0.450176
PEX5_R390X	DAP	3549	3.09827	0.269841
CLPB_R417X	DAP	590	4.05299	0.272849
PTPRD_W57X	DAP	92	0.483275	0.222887
BAP1_Q277X	DAP	176	0.416037	0.347448
ARID5B_Q876X	DAP	45	0.794065	0.841333
TCOF1_QNAX	DAP	114	0.61936	0.462297
APC_S1315X	DAP	67	0.606341	0.205044
APC_S1315X	DAP	154	1.50965	0.394441
FANCC_Q465X	DAP	507	0.659212	0.413937
LAMA2_R2604X	DAP	279	3.71552	0.153026
APC_E1284X	DAP	4	0.16538	0.0161582
FANCE_Q119X	DAP	546	0.532845	0.230816
BRCA1_Q1124X	DAP	223	0.873752	0.157943
SYNGAP1_Q1093X	DAP	178	0.741869	0.615704
CLCN2_W570X	DAP	838	0.48446	0.427883
INPP4A_E811X	DAP	377	0.461855	0.379307
MSH2_Q239X	DAP	28	0.730307	0.564923
MAP3K1_Q345X	DAP	308	0.617318	0.526514
DMD_Q1973X	DAP	100	0.765795	0.782344
SPG11_R1824X	DAP	683	3.88792	0.041362
MCCC2_R72X	DAP	169	1.81926	0.254877
NF2_E202X	DAP	315	0.735501	0.551599
SCN1A_R1912X	DAP	654	4.38248	0.203621
PKHD1_R496X	DAP	404	2.61795	0.0957383
RBM10_Q674X	DAP	97	0.762093	0.682525
KDM5A_R264X	DAP	156	2.24972	0.849606
ARID1A_Q497X	DAP	1060	0.65298	0.527895
PMS2_E661X	DAP	61	0.366765	0.271897
KMT2B_Q3634X	DAP	447	0.624317	0.617714
MTOR_R1749X	DAP	2076	3.83556	0.352285
KMT2B_Q3934X	DAP	42	0.833495	0.604786
BRCA2_S1385X	DAP	5	0.826151	0.930145
BRCA2_S1385X	DAP	11	2.62227	0.635958
NKX2-1_S79X	DAP	90	0.551946	0.257523
ZEB2_Q461X	DAP	80	0.214147	0.0315332
CDC14A_RNAX	DAP	37	4.17073	0.00173591
BRCA1_E1123X	DAP	311	0.886471	0.971852
CREBBP_Q540X	DAP	95	0.293936	0.0659899
POLG_Q68X	DAP	894	0.708317	0.645962
KMT2B_Q3927X	DAP	94	0.361921	0.272078
HNF1A_Q497X	DAP	414	0.373495	0.257985
MST1R_R845X	DAP	1229	2.30814	0.271902
PTEN_E7X	DAP	68	0.62795	0.586739
GAA_Q81X	DAP	377	0.430107	0.328522
EP300_E2252X	DAP	906	0.465757	0.376452
GLB1_R351X	DAP	354	4.15748	0.183255
AAAS_RNAX	DAP	1864	2.64312	0.0254405
ARID1A_Q605X	DAP	606	0.653839	0.253827
PDCD1_R231X	DAP	2998	2.5391	0.337016
JUN_Q230X	DAP	255	0.95654	0.070156
CREBBP_R1103X	DAP	281	4.08851	0.0667539
CFTR_Y122X	DAP	578	1.28191	1.46112
APC_E418X	DAP	174	1.0206	0.984222
SMAD4_Q248X	DAP	591	0.442372	0.171946
USH2A_R1946X	DAP	927	2.0233	0.0704745
SMAD3_S266X	DAP	878	0.596196	0.275193
CYP11B2_C450X	DAP	1327	4.20897	0.181517
NF1_Q1360X	DAP	57	0.56655	0.0231887
CDH23_W2597X	DAP	2607	3.42442	0.178718
DES_R212X	DAP	1198	4.48762	0.0975778
KIT_R946X	DAP	1283	3.82489	0.0510575
RAD50_R262X	DAP	43	1.45884	0.608884
VPS13B_RNAX	DAP	588	2.42696	0.0303379
ATM_R805X	DAP	159	2.53021	0.288282
CYP11B1_WNAX	DAP	844	2.34336	0.226678
ATP13A2_Q630X	DAP	3151	0.839235	0.586367
MYBPC3_Q998X	DAP	6	0.188144	0.0340701
RAD51D_R253X	DAP	690	2.78533	0.125477
BRCA2_E97X	DAP	23	0.802082	0.896982
NR0B1_E307X	DAP	1095	0.585509	0.450905
IDUA_E426X	DAP	1301	0.671098	0.40638
AMER1_R601X	DAP	627	2.03118	0.377336
MED12_R816X	DAP	2849	1.82661	0.102667
ARID5B_E454X	DAP	4	0.255685	0.118046
MSH6_Q1146X	DAP	433	0.574348	0.273473
BRCA1_QNAX	DAP	151	0.440815	0.316319
KMT2B_Q3741X	DAP	303	0.533115	0.498819
MUTYH_Q338X	DAP	1420	0.639558	0.601484
TTC19_L219X	DAP	39	2.98991	0.905709
APC_S457X	DAP	185	0.692117	0.363284
APC_S457X	DAP	617	1.80865	0.413925
TET2_R550X	DAP	272	3.56318	0.0483872
LAMA3_Q2981X	DAP	501	0.571776	0.282381
ABCA4_Q636X	DAP	1690	0.463033	0.115985
PMS2_Q805X	DAP	317	0.573319	0.285785
NCOR1_R414X	DAP	62	1.81141	0.473079
MYBPC3_Q425X	DAP	1266	0.497554	0.194008
TCF7L2_E51X	DAP	122	0.528419	0.242187
TSC2_E1366X	DAP	2189	0.472658	0.344851
KMT2B_R5027X	DAP	7804	1.94211	0.165532
ADAMTS2_Q225X	DAP	1452	0.540522	0.17344
NPHS1_Q178X	DAP	169	0.420415	0.300416
APC_R232X	DAP	43	3.40177	0.808274
KDM6A_R393X	DAP	106	4.06569	0.1546
ARID1A_Q1212X	DAP	353	0.905368	0.347785
ARID1A_W2050X	DAP	863	1.61031	0.0929961
NCOA3_Q1213X	DAP	201	0.602261	0.568065
USH2A_W3702X	DAP	118	0.585002	0.44539
MED12_Q2147X	DAP	272	0.754262	0.566561
EYS_E1551X	DAP	119	0.650467	0.301302
UNC13D_R899X	DAP	2930	4.58267	0.0502883
CASP8_E382X	DAP	92	0.627658	0.599883
ZFHX3_R237X	DAP	595	2.88854	0.148625
EDA_Q256X	DAP	546	0.473272	0.401994
TYR_R402X	DAP	793	3.08394	0.498842
[truncated: 102,105 more rows]

## Sheet: Fig.2b
treatment_1	treatment_2	correlation
Untreated	Untreated	0.92
SRI	Untreated	0.244911
DAP	Untreated	0.197035
Clitocine	Untreated	0.154503
Gentamicin	Untreated	0.693074
G418	Untreated	0.331122
CC90009	Untreated	0.490214
SJ6986	Untreated	0.238812
FUr	Untreated	0.639411
Untreated	SRI	0.244911
SRI	SRI	0.96
DAP	SRI	0.593031
Clitocine	SRI	0.396043
Gentamicin	SRI	0.479027
G418	SRI	0.545159
CC90009	SRI	0.726313
SJ6986	SRI	0.930404
FUr	SRI	0.553064
Untreated	DAP	0.197035
SRI	DAP	0.593031
DAP	DAP	0.93
Clitocine	DAP	0.699036
Gentamicin	DAP	0.418767
G418	DAP	0.600933
CC90009	DAP	0.533252
SJ6986	DAP	0.636839
FUr	DAP	0.306824
Untreated	Clitocine	0.154503
SRI	Clitocine	0.396043
DAP	Clitocine	0.699036
Clitocine	Clitocine	0.94
Gentamicin	Clitocine	0.292896
G418	Clitocine	0.351679
CC90009	Clitocine	0.368928
SJ6986	Clitocine	0.412077
FUr	Clitocine	0.182788
Untreated	Gentamicin	0.693074
SRI	Gentamicin	0.479027
DAP	Gentamicin	0.418767
Clitocine	Gentamicin	0.292896
Gentamicin	Gentamicin	0.91
G418	Gentamicin	0.674583
CC90009	Gentamicin	0.626381
SJ6986	Gentamicin	0.475407
FUr	Gentamicin	0.714241
Untreated	G418	0.331122
SRI	G418	0.545159
DAP	G418	0.600933
Clitocine	G418	0.351679
Gentamicin	G418	0.674583
G418	G418	0.96
CC90009	G418	0.582674
SJ6986	G418	0.565082
FUr	G418	0.541281
Untreated	CC90009	0.490214
SRI	CC90009	0.726313
DAP	CC90009	0.533252
Clitocine	CC90009	0.368928
Gentamicin	CC90009	0.626381
G418	CC90009	0.582674
CC90009	CC90009	0.8
SJ6986	CC90009	0.701057
FUr	CC90009	0.610794
Untreated	SJ6986	0.238812
SRI	SJ6986	0.930404
DAP	SJ6986	0.636839
Clitocine	SJ6986	0.412077
Gentamicin	SJ6986	0.475407
G418	SJ6986	0.565082
CC90009	SJ6986	0.701057
SJ6986	SJ6986	0.91
FUr	SJ6986	0.508494
Untreated	FUr	0.639411
SRI	FUr	0.553064
DAP	FUr	0.306824
Clitocine	FUr	0.182788
Gentamicin	FUr	0.714241
G418	FUr	0.541281
CC90009	FUr	0.610794
SJ6986	FUr	0.508494
FUr	FUr	0.89

## Sheet: Fig.2b_scatterplots
SRI	DAP	Clitocine	identifier	stop_type
1.44174	3.63128	1.87688	1	uga
2.93737	3.96294	2.17556	2	uga
1.10377	1.99625	2.03787	3	uga
1.06182	2.24281	1.68075	4	uga
1.10661	0.451123	0.293967	5	uag
		1.31	6	uaa
1.14206	0.703633	0.270939	7	uag
2.0808	0.801192	2.34067	8	uaa
1.54541	3.9753	2.03508	9	uga
0.966046	2.26422	1.52035	10	uga
0.6198	1.93584	1.38269	11	uga
1.33363	0.366086	1.6287	12	uaa
1.83037	3.37366	1.90239	13	uga
1.00113	0.750129	0.289555	14	uag
1.41874	0.396632	0.28276	15	uag
0.611056	0.486528	0.246657	16	uag
1.17272	0.573409	0.626352	17	uag
4.78159	4.64216	2.10821	18	uga
2.40189	0.978478	0.455271	19	uag
0.418009	0.407523	1.39712	20	uaa
3.24536	3.52848	1.82132	21	uga
1.42517	0.538561	0.265332	22	uag
1.21296	3.74675	0.843159	23	uga
4.41924	3.93021	2.01768	24	uga
1.50078	0.405115	0.317997	25	uag
0.72482	1.3862	0.454905	26	uag
0.635356	1.14	0.741394	27	uag
0.325193	0.596696	0.26064	28	uag
1.84699	0.584876	0.874015	29	uaa
0.638485	0.240745	0.424416	30	uag
1.09579	3.0298	1.94198	31	uga
0.68147	0.576825	0.312981	32	uag
1.54916	0.581238	2.34593	33	uaa
0.936537	0.399325	0.307228	34	uag
1.10098	2.87225	1.90877	35	uga
0.349237	0.71041	0.971794	36	uaa
0.30857	0.176528	0.439419	37	uag
0.732027	0.915546	1.67949	38	uaa
0.485599	0.634752	0.41579	39	uag
0.732806	0.479733	0.316502	40	uag
1.62414	3.96865	2.0498	41	uga
2.05275	0.992002	0.308848	42	uag
0.906033	2.30953	1.18397	43	uga
2.8407	4.35184	2.15059	44	uga
0.971216	1.73183	1.91158	45	uga
0.742125	0.610297	0.286573	46	uag
1.18648	1.67834	1.89089	47	uga
1.01821	0.508596	0.297702	48	uag
0.990416	0.665358	2.18804	49	uaa
1.54523	2.85175	1.77335	50	uga
1.1697	3.05533	1.82	51	uga
0.628831	0.573706	0.300132	52	uag
0.975306	2.96644	1.55869	53	uga
0.346046	0.516311	1.35391	54	uaa
0.516156	0.23644	1.27162	55	uaa
1.65486	4.04966	1.72533	56	uga
1.12609	0.426864	0.483291	57	uag
3.40248	3.63269	1.97186	58	uga
1.79664	3.78096	1.86103	59	uga
0.698919	1.6722	1.63242	60	uaa
0.22187	0.599516	1.00814	61	uaa
1.73505	0.542471	0.264208	62	uag
0.782851	0.887724	0.385621	63	uag
0.932539	1.32398	0.320892	64	uag
0.703244	0.787372	2.00597	65	uaa
			66	uga
0.989866	1.60631	1.37733	67	uga
2.5533	3.27747	1.85226	68	uga
0.651207	1.516	0.813037	69	uga
2.16771	2.80542	2.29106	70	uga
0.508988	1.613	1.66371	71	uga
1.02606	3.01008	2.07199	72	uga
0.235447	1.33322	0.584318	73	uga
0.89879	1.02767	0.241073	74	uag
1.87115	3.95263	2.18049	75	uga
0.448059	0.741833	1.3559	76	uaa
1.11321	2.45085	2.071	77	uga
1.0631	0.751278	0.268288	78	uag
1.00794	0.306696	0.281787	79	uag
0.516625	0.616781	0.275315	80	uag
0.813765	2.22461	1.66137	81	uga
0.738722	2.1916	1.61924	82	uga
3.75914	4.06845	2.03418	83	uga
0.558874	0.304756	0.284617	84	uag
0.540669	2.4353	1.35782	85	uga
0.286582	0.970148	0.61737	86	uaa
0.826245	2.62224	1.83745	87	uga
0.628775	1.35463	0.963636	88	uga
1.62855	0.757199	0.313046	89	uag
0.604695	1.15145	1.52108	90	uaa
0.967369	2.75541	1.18398	91	uga
2.53637	3.8183	2.08968	92	uga
0.745592	0.944668	1.35517	93	uaa
3.01107	3.03377	2.05983	94	uga
1.07184	0.558995	0.27293	95	uag
0.678977	0.467277	0.366758	96	uag
2.7958	3.4357	2.28989	97	uga
1.40785	3.85771	1.41395	98	uga
0.35702	1.24782	0.882806	99	uga
0.524899	0.628777	1.4563	100	uaa
0.575872	0.839838	1.31704	101	uaa
1.04076	0.885056	1.80356	102	uaa
0.460736	0.163403	1.13933	103	uaa
0.759651	0.36853	1.66559	104	uaa
0.441193	0.47193	1.33673	105	uaa
0.76167	2.32683	1.67191	106	uga
1.60995	0.300089	0.338339	107	uag
0.920515	2.54954	1.48302	108	uga
1.85309	0.421629	0.267898	109	uag
1.03869	2.81364	2.09184	110	uga
0.912044	0.640693	0.290312	111	uag
1.72083	1.67294	1.45031	112	uga
1.82986	0.51118	0.329274	113	uag
0.594283	1.85996	1.28717	114	uga
1.79357	2.18783	1.74185	115	uga
0.595912	0.371378	0.252299	116	uag
5.5427	4.31518	2.21047	117	uga
0.680661	0.666784	2.037	118	uaa
0.262351	0.885762	0.636006	119	uaa
1.74777	3.04182	1.76862	120	uga
0.77801	0.759138	1.98235	121	uaa
2.90592	4.32688	2.32049	122	uga
1.07039	2.13125	1.482	123	uga
1.52624	1.51065	0.987905	124	uga
0.558751	0.54186	0.877022	125	uaa
0.863807	1.89095	1.44039	126	uga
0.33988	1.11608	0.465526	127	uaa
0.179247	0.418311	0.425524	128	uag
1.90797	4.41932	1.87607	129	uga
1.67072	0.623434	0.286245	130	uag
4.15556	0.586638	0.383337	131	uag
0.526216	0.606028	0.52139	132	uaa
0.775258	1.35893	1.19102	133	uaa
1.2148	0.573298	1.93776	134	uaa
5.86102	4.55333	2.08171	135	uga
0.509076	0.375282	0.929842	136	uaa
0.456236	1.50048	1.04571	137	uga
0.574177	0.60401	0.99829	138	uaa
0.934776	2.63967	2.02396	139	uga
0.376995	0.922314	1.06261	140	uaa
1.60062	0.675625	0.261298	141	uag
0.440902	0.737252	1.57569	142	uaa
1.62844	2.90648	2.11959	143	uga
2.41398	4.09176	1.92402	144	uga
1.76105	0.453264	0.338232	145	uag
3.7768	4.49507	2.10808	146	uga
1.14017	3.48667	1.21662	147	uga
0.664383	0.543947	0.813718	148	uaa
1.48683	2.73728	1.80874	149	uga
0.877273	0.166538	0.223163	150	uag
1.65872	1.02369	0.322876	151	uag
1.02905	2.30095	1.95772	152	uga
0.858236	0.465764	0.233002	153	uag
6.20835	4.51475	2.43665	154	uga
3.32136	3.9475	1.87638	155	uga
1.14017	2.30988	1.58646	156	uga
0.556671	0.813524	0.359865	157	uag
0.667135	0.173112	1.40022	158	uaa
1.09416	0.613823	0.323317	159	uag
0.761447	0.637158	1.49024	160	uaa
2.16398	4.19313	1.95029	161	uga
4.62816	4.47722	1.86229	162	uga
1.1854	3.11169	2.49946	163	uga
1.33399	3.05744	1.50939	164	uga
1.09447	0.92234	1.2122	165	uaa
4.97476	1.09043	0.601219	166	uag
6.46266	4.77	2.1583	167	uga
0.775423	0.536772	0.334436	168	uag
0.639331	1.26114	1.43109	169	uga
1.06895	0.435905	1.64698	170	uaa
0.879314	0.408702	1.74342	171	uaa
1.32867	2.54029	1.60904	172	uga
0.236268	0.161107	0.524328	173	uag
0.980132	0.748619	1.60688	174	uaa
1.652	3.28906	2.08289	175	uga
2.23891	3.37934	2.00111	176	uga
4.99005	3.10019	1.76231	177	uga
0.883402	2.89432	1.66546	178	uga
0.818105	2.47111	1.89593	179	uaa
1.32928	0.15	0.215578	180	uag
1.22002	1.648	0.724964	181	uga
0.314144	0.634876	0.242651	182	uag
0.15	0.2986	1.73375	183	uaa
1.45302	0.538782	0.241651	184	uag
1.15055	2.28126	1.98204	185	uga
0.499653	1.62194	1.15799	186	uga
3.83498	0.94433	0.361611	187	uag
2.1151	3.34511	1.91637	188	uga
0.962371	3.70289	2.03588	189	uga
2.57199	2.07581	1.77724	190	uga
1.15128	2.48164	1.80161	191	uga
0.359052	0.586569	0.269987	192	uag
0.624111	0.293031	0.56175	193	uag
0.718648	2.28185	1.71248	194	uga
0.46527	2.0284	1.50201	195	uga
0.747696	2.16417	1.4942	196	uga
1.32174	0.738833	2.12086	197	uaa
2.1502	3.74829	1.81146	198	uga
2.27051	1.78602	1.96974	199	uaa
1.54663	1.55733	1.44278	200	uga
1.06303	0.208825	0.275866	201	uag
2.22337	0.478116	0.294455	202	uag
2.44508	4.04354	2.21368	203	uga
0.79074	2.45207	1.94687	204	uga
1.69292	4.40175	2.06952	205	uga
3.10374	0.585428	0.351413	206	uag
2.11509	0.898352	0.270614	207	uag
3.25405	4.05728	2.10018	208	uga
1.62598	2.90915	1.72571	209	uga
1.21197	0.995689	1.81893	210	uaa
0.439706	0.494124	0.26287	211	uag
0.453499	0.287362	0.571234	212	uaa
1.28992	3.49018	1.82311	213	uga
1.76523	0.518688	1.55104	214	uaa
4.04434	4.11435	2.27041	215	uga
1.95554	4.3556	2.02968	216	uga
2.24301	1.36228	2.03408	217	uaa
0.848083	0.460692	1.08843	218	uaa
1.22852	1.67174	1.7827	219	uga
1.1242	2.31533	1.52755	220	uga
1.66016	3.47377	1.99428	221	uga
1.77114	3.15916	1.80951	222	uga
0.525899	0.645018	0.308702	223	uag
1.10588	1.94269	1.76934	224	uga
3.82075	0.852322	0.348663	225	uag
6.264	4.2689	2.44121	226	uga
0.332936	0.514905	0.494449	227	uaa
1.28499	0.459043	1.92545	228	uaa
0.466756	0.526127	1.28791	229	uaa
1.81273	0.924984	0.563499	230	uag
0.368527	0.552978	0.921637	231	uaa
1.14498	0.549819	0.864376	232	uaa
1.60663	0.527258	0.302075	233	uag
0.553229	0.50669	1.8054	234	uaa
0.964492	1.73565	2.05357	235	uga
0.509567	0.38481	1.68791	236	uaa
3.0106	3.23157	1.60813	237	uga
0.737412	0.414008	0.268063	238	uag
1.09973	0.471144	0.296615	239	uag
0.480488	0.549052	0.260442	240	uag
1.07297	2.6184	2.02573	241	uga
0.671381	1.2908	0.788682	242	uga
3.25404	4.15442	2.2105	243	uga
2.56082	3.83102	2.1093	244	uga
0.736407	1.87876	1.19553	245	uga
0.408919	0.730518	0.306292	246	uag
5.04042	4.59139	2.65625	247	uga
0.784132	0.795032	0.83704	248	uaa
2.08064	3.50758	1.80898	249	uga
2.65138	4.32132	2.16242	250	uga
1.04061	0.822034	2.32823	251	uaa
3.10081	3.59187	2.03981	252	uga
1.00623	0.884253	0.281905	253	uag
0.448063	0.389705	1.61631	254	uaa
1.70837	0.570361	0.265336	255	uag
2.19972	3.26098	2.14761	256	uga
1.38531	1.44478	1.96809	257	uga
0.425065	0.568663	0.230339	258	uag
5.61434	3.12501	2.22503	259	uga
1.8964	0.634021	0.394069	260	uag
1.5191	3.87287	2.06868	261	uga
0.632331	0.621073	0.258586	262	uag
0.969086	0.82586	0.358668	263	uag
0.344237	0.66011	0.263793	264	uag
1.22073	1.20523	1.89963	265	uaa
0.855269	0.400139	0.690506	266	uaa
1.29154	0.487129	0.300678	267	uag
1.75105	1.69324	1.35619	268	uga
4.23048	4.11704	2.13372	269	uga
3.54118	0.572504	0.253615	270	uag
2.04607	3.66936	2.01696	271	uga
1.14135	1.54333	2.2652	272	uaa
0.756126	0.492501	0.231958	273	uag
6.52619	4.65697	2.68997	274	uga
1.58363	4.25537	1.75468	275	uga
1.15642	0.587001	0.27469	276	uag
0.27346	1.00592	1.03833	277	uaa
1.01931	0.226671	2.00431	278	uaa
0.622701	0.28354	0.237096	279	uag
0.896969	0.521438	2.0344	280	uaa
0.530654	1.65474	1.23194	281	uga
1.79356	0.615443	0.256094	282	uag
2.09707	4.36135	1.7196	283	uga
1.10241	0.758193	0.27857	284	uag
0.806818	0.508901	0.283807	285	uag
1.33282	2.09986	1.95092	286	uga
0.306694	0.797757	0.26344	287	uag
2.18883	2.29596	1.43959	288	uga
0.664826	2.52409	1.46435	289	uga
1.88856	0.374181	0.266548	290	uag
1.42138	2.91219	1.84119	291	uga
0.617793	2.49051	0.957643	292	uga
0.7118	0.692647	0.84982	293	uaa
2.4836	3.00338	1.45126	294	uga
0.788266	2.6506	1.60613	295	uga
0.192832	0.327268	1.25581	296	uaa
0.442606	2.52213	1.43598	297	uga
1.22317	0.450171	0.266823	298	uag
1.21928	0.371107	1.68687	299	uaa
0.465676	0.394969	0.934587	300	uaa
0.644237	0.562294	1.67725	301	uaa
1.82446	3.27184	1.80771	302	uga
6.53648	4.41721	2.03342	303	uga
0.450954	0.602245	0.285339	304	uag
1.74758	3.33474	1.58516	305	uga
1.07264	2.19531	1.85251	306	uga
0.435753	0.587471	1.07647	307	uaa
0.644467	2.88359	1.86571	308	uga
0.395637	0.588022	1.1983	309	uaa
1.11589	1.79763	0.84095	310	uga
0.771357	0.805203	0.461852	311	uag
2.53898	4.16065	1.8069	312	uga
0.71578	0.684696	0.309565	313	uag
1.10683	2.64854	1.75508	314	uga
0.662475	1.90986	1.63692	315	uga
0.725815	2.81107	1.59537	316	uga
1.21091	1.43255	0.367738	317	uag
0.482345	0.158493	0.52006	318	uag
2.6749	0.688194	0.283394	319	uag
1.53873	0.699165	1.39119	320	uaa
0.411827	0.607928	1.0252	321	uaa
0.795876	2.15168	1.15021	322	uga
0.917389	0.182175	0.328374	323	uag
2.05293	3.7195	2.13315	324	uga
3.84442	4.56458	2.23847	325	uga
0.785186	0.579908	0.305348	326	uag
0.638445	0.508413	1.51169	327	uaa
1.42201	0.7619	0.305076	328	uag
1.18362	3.23932	1.34899	329	uga
1.77184	0.587839	0.296476	330	uag
0.897999	1.10541	0.271669	331	uag
0.846017	3.44085	1.40712	332	uga
2.90195	3.9771	2.13192	333	uga
0.480343	0.609608	1.08827	334	uaa
1.34558	2.72729	1.80938	335	uga
0.8372	0.949619	0.292485	336	uag
2.72532	4.52077	2.13086	337	uga
2.79322	0.626827	0.303555	338	uag
3.21539	0.807913	0.30527	339	uag
0.832119	0.458475	0.279518	340	uag
2.00738	0.867707	0.309071	341	uag
1.54001	2.46061	1.7192	342	uga
0.661462	0.573033	0.231934	343	uag
1.2863	2.97618	1.44316	344	uga
3.11985	4.23615	2.1781	345	uga
2.87957	3.99177	1.68845	346	uga
0.589419	0.442853	0.276373	347	uag
1.99594	4.2105	1.88951	348	uga
1.54374	0.636942	0.322666	349	uag
0.818544	0.430335	1.39667	350	uaa
1.13621	0.832372	1.31115	351	uaa
1.42813	0.400548	0.273504	352	uag
0.50672	0.655326	0.313524	353	uag
6.14742	4.48021	2.40096	354	uga
4.11703	4.63917	2.42192	355	uga
1.17638	1.94272	2.09029	356	uga
	1.927		357	uga
1.4183	1.71111	1.02323	358	uga
2.73449	3.85808	2.2235	359	uga
2.52119	0.558157	0.34738	360	uag
0.596448	1.46626	1.42217	361	uga
1.04741	3.03266	1.85058	362	uga
0.55458	0.460964	1.47141	363	uaa
2.95361	3.64232	1.70663	364	uga
1.79354	4.00582	1.99559	365	uga
1.46955	2.82162	1.81888	366	uga
0.409409	0.456767	0.299911	367	uag
0.661524	1.4453	1.70337	368	uga
0.8363	0.836276	1.26751	369	uaa
1.98938	2.90918	1.58098	370	uga
0.935349	0.530957	0.314326	371	uag
0.747905	0.598457	0.284818	372	uag
0.286186	0.784237	0.309218	373	uag
1.24015	2.51076	1.8696	374	uga
1.01552	2.06579	1.33967	375	uga
1.24144	0.937472	0.332041	376	uag
0.238427	0.509831	1.03695	377	uaa
0.460407	2.41354	0.935663	378	uga
1.09909	0.15	1.23514	379	uaa
4.25669	0.953702	0.403613	380	uag
0.707348	0.434698	0.251203	381	uag
5.4582	3.80398	2.04474	382	uga
0.66745	0.629519	1.35051	383	uaa
2.1363	0.498205	0.251935	384	uag
1.02987	0.397741	0.245416	385	uag
0.967804	0.550563	1.7315	386	uaa
0.995846	3.27404	1.69408	387	uga
1.1006	1.53503	0.981846	388	uga
6.5957	4.58546	2.24006	389	uga
0.858224	0.355291	0.351468	390	uag
1.30195	3.84321	1.96556	391	uga
0.652631	2.50003	1.62546	392	uga
0.28384	0.311924	1.1629	393	uaa
1.99651	1.52258	0.55744	394	uag
1.68173	0.834976	1.56987	395	uaa
0.498323	2.4532	1.02856	396	uga
0.996806	0.785072	2.16157	397	uaa
1.34794	0.545029	0.293321	398	uag
1.49637	0.967598	0.319716	399	uag
2.26857	4.31231	1.71543	400	uga
1.38568	0.550409	1.93485	401	uaa
0.523999	0.398753	0.234961	402	uag
0.965978	1.16427	0.607087	403	uaa
0.995993	2.64381	1.06665	404	uga
1.212	1.25755	1.8619	405	uaa
0.600585	0.832134	1.24482	406	uaa
1.70142	0.587661	0.25556	407	uag
1.39078	3.00188	1.90038	408	uga
2.62896	3.34363	2.0904	409	uga
0.484612	1.83047	0.995422	410	uga
1.24084	0.685815	0.327174	411	uag
1.00685	3.35441	2.03212	412	uga
1.26074	0.229521	0.811653	413	uag
0.230971	1.05693	1.30327	414	uaa
3.51998	3.45195	1.89008	415	uga
1.45621	1.99789	1.62799	416	uga
0.620275	0.693135	0.295078	417	uag
0.934821	2.23252	1.8642	418	uga
1.48526	1.05574	1.67297	419	uaa
1.30945	0.554067	0.249703	420	uag
3.09481	3.55754	2.03908	421	uga
1.4732	3.39115	2.07485	422	uga
0.855675	0.914409	1.8582	423	uga
1.22816	0.572642	0.307466	424	uag
2.36485	3.62517	1.95425	425	uga
2.83962	0.570459	0.288417	426	uag
0.683325	0.537133	0.503106	427	uag
1.97954	0.648456	1.99522	428	uaa
2.12119	0.418837	0.290641	429	uag
1.82401	3.51186	2.03642	430	uga
1.49009	0.509602	0.274248	431	uag
1.13395	0.761997	2.08773	432	uaa
1.40766	0.326627	0.305013	433	uag
1.52686	2.61069	1.93235	434	uga
0.99443	0.158188	1.63023	435	uaa
1.42196	2.14962	1.25946	436	uga
1.58665	0.510652	0.234672	437	uag
0.420161	0.55884	0.262084	438	uag
1.07769	2.00512	1.6369	439	uga
4.79914	4.49004	2.06938	440	uga
3.96458	4.29713	2.34243	441	uga
0.43666	0.370074	0.706086	442	uaa
5.21174	4.60164	2.40712	443	uga
0.836689	0.250714	0.242173	444	uag
4.57078	4.01928	2.08427	445	uga
0.243172	0.55188	0.375146	446	uag
0.971086	0.709999	1.98649	447	uaa
0.518898	0.662437	1.69186	448	uaa
0.611241	1.90215	1.10327	449	uga
1.3293	0.813202	0.2694	450	uag
6.32287	3.54502	1.96018	451	uga
2.86972	2.59537	1.98491	452	uga
1.10595	0.619703	0.297413	453	uag
0.674334	0.660528	0.262067	454	uag
0.958944	1.88393	1.80615	455	uga
1.07783	0.803223	0.389717	456	uag
0.636004	0.509321	1.49754	457	uaa
1.37539	1.911	1.89674	458	uga
0.54626	0.564131	1.82442	459	uaa
1.72352	3.09659	2.10174	460	uga
1.12519	2.51124	1.4429	461	uga
6.09112	4.59164	2.34539	462	uga
1.98999	3.94715	2.12872	463	uga
1.96101	4.09689	1.89407	464	uga
1.41723	2.83975	2.11398	465	uga
0.674585	1.37399	0.836062	466	uga
1.42754	0.84578	2.17281	467	uaa
2.02354	2.81171	1.4238	468	uga
0.549765	0.872168	0.258666	469	uag
1.21465	0.379105	0.233689	470	uag
4.44034	4.67181	2.34021	471	uga
0.806445	0.375367	1.51027	472	uaa
0.524906	0.839985	0.336111	473	uag
4.90501	4.06965	2.07411	474	uga
1.31944	2.51948	2.06215	475	uga
2.36169	0.677481	0.550415	476	uag
1.20712	3.00972	2.10856	477	uga
1.7725	2.54729	1.40705	478	uga
1.86959	0.514912	0.255638	479	uag
5.27051	4.52159	2.3192	480	uga
1.70797	0.668719	0.355794	481	uag
0.560196	0.16444	1.98633	482	uaa
0.962772	2.30263	2.01692	483	uga
0.488935	0.320921	1.09502	484	uaa
0.276152	0.757483	1.13501	485	uaa
2.43587	3.35386	2.01505	486	uga
1.04901	0.489257	0.273724	487	uag
1.3253	1.36648	2.3602	488	uaa
2.74566	1.02687	0.368291	489	uag
2.64875	1.88896	1.95109	490	uaa
1.25225	3.24652	2.12849	491	uga
1.44482	3.56096	1.98634	492	uga
0.782799	0.403075	0.336383	493	uag
2.96216	4.04875	2.54021	494	uga
1.44601	1.16702	0.492179	495	uag
5.26684	4.58127	1.92803	496	uga
1.48482	0.383169	0.502766	497	uaa
1.73374	0.531626	1.80183	498	uaa
1.0618	0.658938	1.7032	499	uaa
0.440098	3.16355	1.61142	500	uga
1.57164	3.53876	2.02889	501	uga
0.473427	0.872432	0.785647	502	uaa
2.88097	0.876378	0.732334	503	uag
0.219462	1.15927	0.354643	504	uag
0.858152	1.08568	0.315072	505	uag
0.563325	0.43639	2.21258	506	uaa
1.60594	0.886047	1.51089	507	uaa
0.901265	3.31806	2.09725	508	uga
0.5	0.44		509	uaa
1.62724	3.85146	1.74289	510	uga
3.25621	0.344003	0.839565	511	uag
1.66591	4.17784	1.6014	512	uga
0.66418	0.775922	0.793985	513	uag
0.709355	0.510846	0.263755	514	uag
1.85224	4.27597	1.83246	515	uga
1.00404	1.52931	0.58539	516	uga
1.63025	2.92935	1.98844	517	uga
1.01702	0.705051	1.25759	518	uaa
0.580311	0.68426	1.71926	519	uaa
1.94108	3.04965	1.87711	520	uga
1.23389	2.70456	1.5072	521	uga
2.38451	1.3648	2.10684	522	uaa
1.10966	3.33551	1.92094	523	uga
1.74555	0.981403	1.80071	524	uaa
1.23739	0.507447	0.322771	525	uag
1.55633	4.04457	1.63004	526	uga
0.686101	1.8399	0.73804	527	uga
1.21155	0.480334	1.20882	528	uaa
1.38587	0.526562	1.62293	529	uaa
3.91999	0.931071	0.365718	530	uag
2.28084	3.85139	1.79408	531	uga
0.799645	0.92085	1.43144	532	uaa
1.80309	4.29284	1.7962	533	uga
0.677535	1.43211	1.74144	534	uga
0.623026	0.36571	0.25119	535	uag
1.16785	3.9247	1.94172	536	uga
1.62122	0.720365	0.274448	537	uag
1.35068	0.56712	0.505512	538	uag
0.528252	0.596968	0.285027	539	uag
0.692242	0.458109	0.23596	540	uag
1.12565	2.78512	2.08206	541	uga
2.84872	4.26078	1.88585	542	uga
0.538556	3.08015	1.76463	543	uga
0.888764	0.32473	1.22977	544	uaa
1.15375	0.382995	0.279835	545	uag
5.21744	4.6353	2.04671	546	uga
2.23018	1.68043	2.19366	547	uaa
0.512548	2.43747	1.60162	548	uga
0.873275	2.37724	1.5105	549	uga
1.65629	0.878065	1.82045	550	uaa
1.56077	0.593197	0.255998	551	uag
0.83881	0.71243	0.279164	552	uag
1.19279	0.737083	2.20201	553	uaa
1.31301	0.463658	0.256877	554	uag
1.49107	0.362446	0.249793	555	uag
4.00308	0.401853	0.270941	556	uag
1.70262	3.47166	1.96256	557	uga
0.838008	0.556125	0.890728	558	uaa
1.1232	0.932362	2.01208	559	uga
2.49058	0.758481	1.85598	560	uaa
2.73569	4.16719	2.07172	561	uga
1.07857	1.34045	0.487363	562	uag
0.538331	0.403287	0.274329	563	uag
2.30803	3.33823	1.95133	564	uga
0.898671	3.07886	1.71939	565	uga
0.619711	1.34079	0.917893	566	uga
6.14363	4.44661	2.08669	567	uga
1.43334	0.322716	0.285313	568	uag
0.97591	0.689882	0.329908	569	uag
0.655762	2.605	1.76704	570	uaa
2.07811	0.856792	0.30723	571	uag
1.0588	0.899744	1.02945	572	uaa
1.74909	3.97484	1.8648	573	uga
0.984605	0.917358	0.254026	574	uag
0.918198	2.48427	1.87316	575	uga
0.347129	0.80217	1.68294	576	uaa
1.05757	0.803813	0.280843	577	uag
4.54941	4.02797	2.06083	578	uga
0.988886	0.896834	1.78865	579	uaa
0.698941	0.57089	0.266277	580	uag
1.71898	1.24995	2.12805	581	uaa
0.968443	1.08261	1.95384	582	uga
2.79842	2.06695	1.27138	583	uga
	0.44		584	uag
0.790501	0.565513	0.269861	585	uag
1.55371	3.18921	1.98617	586	uga
1.50792	3.39665	1.99109	587	uga
0.700841	0.48788	0.260492	588	uag
0.804326	0.516699	0.248267	589	uag
0.19253	0.558491	0.474322	590	uaa
1.54579	2.53714	1.84531	591	uga
3.00329	0.732828	2.12398	592	uaa
0.609821	0.558822	1.55685	593	uaa
0.377066		1.05715	594	uaa
0.555764	0.281016	0.175	595	uag
3.31488	0.788731	0.301428	596	uag
1.23263	0.571467	0.934618	597	uaa
0.524596	0.475762	2.06995	598	uaa
0.712565	1.03431	1.22717	599	uga
2.37953	0.771302	0.263683	600	uag
0.704731	0.498724	0.353201	601	uag
4.47226	0.785142	0.426472	602	uag
1.30461	3.34642	2.12637	603	uga
0.468394	0.57381	0.262198	604	uag
0.996474	2.38654	1.88448	605	uga
0.879378	1.49854	0.956819	606	uga
0.930078	0.693195	1.24686	607	uaa
2.13574	4.46158	1.83387	608	uga
1.46036	2.6376	1.81404	609	uga
1.75142	2.97177	1.96762	610	uga
0.582414	0.829639	1.1831	611	uaa
0.564625	0.884581	0.259722	612	uag
1.88569	0.550272	0.286701	613	uag
1.45109	0.5805	0.361526	614	uag
2.68775	3.96085	1.99599	615	uga
1.77166	3.96233	1.95534	616	uga
2.83865	1.38581	2.13856	617	uaa
1.03381	2.61134	2.04098	618	uga
0.301021	0.669647	1.50462	619	uaa
0.999511	1.50825	1.78656	620	uga
5.76229	4.66392	2.43601	621	uga
1.47226	3.97818	1.84594	622	uga
1.26375	2.82006	1.83539	623	uga
1.38836	0.585182	0.280871	624	uag
0.684559	1.65202	1.28741	625	uga
2.80146	3.09166	1.82684	626	uga
0.935853	1.33233	0.789169	627	uag
0.64479	2.15366	1.90905	628	uga
0.812964	0.84972	1.81418	629	uaa
1.3109	4.31088	1.75667	630	uga
1.48017	2.41105	2.15039	631	uga
0.677693	3.13742	1.32862	632	uga
0.838783	2.77309	1.85304	633	uga
1.45066	3.11577	1.7926	634	uga
1.19081	3.56679	1.59386	635	uga
0.700314		1.03042	636	uga
1.14596	2.38773	1.82819	637	uga
0.788457	1.90623	2.06176	638	uga
0.65019	1.65408	0.922839	639	uga
0.376068	0.778172	1.49073	640	uaa
0.25667	0.931508	0.3012	641	uag
1.42757	1.90453	1.70538	642	uga
0.901885	3.12258	1.79563	643	uga
0.796162	0.867898	0.821643	644	uaa
1.09973	2.02239	1.05155	645	uga
0.739772	0.355274	1.10622	646	uaa
0.79844	2.49702	1.53585	647	uga
0.316465	0.467846	0.722567	648	uaa
0.255429	0.66012	0.37561	649	uag
1.57804	2.0062	1.89138	650	uga
2.92309	3.25777	1.82854	651	uga
0.513033	0.777622	0.332701	652	uag
0.641536	0.403957	0.329083	653	uag
0.867047	0.988291	1.86056	654	uaa
1.60036	4.35979	1.58073	655	uga
2.32957		2.74639	656	uag
0.940197	0.836766	0.304364	657	uag
1.62791	0.682726	1.78484	658	uaa
0.810275	1.468	1.11102	659	uga
0.15			660	uag
1.04006	3.30679	1.45334	661	uga
1.81964	3.50768	1.85087	662	uga
1.70959	2.14462	1.96476	663	uga
2.2048	4.10805	2.13771	664	uga
0.620382	0.598058	0.27839	665	uag
0.852002	1.45609	1.12766	666	uga
0.782508	1.92545	0.80561	667	uga
0.385282	0.57288	0.264989	668	uag
0.462929	0.33592	1.10506	669	uaa
0.597629	0.60769	1.01625	670	uaa
2.35258	4.26674	1.55972	671	uga
0.291081	0.211285	1.37139	672	uaa
0.908158	2.61191	1.8163	673	uga
1.0748	0.550728	0.325845	674	uag
2.07179	3.26104	1.91471	675	uga
0.430114	0.615984	1.13681	676	uaa
2.05423	0.913267	1.69502	677	uaa
0.743618	0.642597	0.248062	678	uag
1.66976	0.5526	0.279575	679	uag
0.527831	0.375643	1.91888	680	uaa
1.27058	3.52904	1.92528	681	uga
0.595998	0.494965	0.756608	682	uag
0.528226	0.55709	1.41399	683	uaa
0.440053	1.08594	1.19066	684	uaa
1.84878	3.3341	1.76881	685	uga
0.353699	1.91394	1.39435	686	uaa
0.646287	2.78162	1.85145	687	uga
0.513869	1.89197	1.05243	688	uga
1.50063	0.725498	1.91535	689	uaa
1.05311	1.24764	2.058	690	uaa
0.963378	0.474669	0.902624	691	uaa
2.40236	3.44439	1.93415	692	uga
0.440568	0.620783	0.923698	693	uaa
0.332489	0.385843	0.295257	694	uag
0.453448	1.55885	1.24678	695	uga
0.85353	0.579541	0.278854	696	uag
0.962814	0.272821	0.993487	697	uaa
6.22139	4.41008	2.22349	698	uga
0.892848	0.340895	0.23771	699	uag
0.80726	2.07168	1.05291	700	uga
2.77458	3.88841	2.23824	701	uga
0.837585	2.48499	1.30311	702	uga
0.528876	1.111	1.08444	703	uga
1.62546	3.45554	1.59226	704	uga
0.691782	1.21806	1.65607	705	uaa
0.796957	0.16229	1.55824	706	uaa
1.76955	0.450682	1.74849	707	uaa
1.97081	3.81065	1.9683	708	uga
2.13885	3.36733	1.60677	709	uga
4.09613	2.91849	2.26243	710	uga
1.2206	1.12422	0.346387	711	uag
1.12994	3.40484	1.62432	712	uga
1.07392	4.07009	2.02745	713	uga
0.548266	0.81104	1.7017	714	uaa
2.04333	0.920676	0.356729	715	uag
1.52509	1.97428	1.54608	716	uga
1.50082	2.88783	1.40765	717	uga
0.54616	0.62229	0.273376	718	uag
3.38827	0.777322	0.35358	719	uag
1.57876	4.09518	1.31913	720	uga
0.963992	0.675709	0.317549	721	uag
2.89683	0.418947	0.242159	722	uag
0.894106	0.628483	0.313892	723	uag
0.897234	0.976775	1.64253	724	uaa
0.650255	0.479563	0.301583	725	uag
3.1583	4.5741	2.01221	726	uga
0.497102	1.36899	1.32936	727	uga
1.42514	0.708559	0.294019	728	uag
0.714489	0.557974	1.75621	729	uaa
0.73464	2.99959	1.20493	730	uga
1.76587	3.19162	1.59331	731	uga
1.90036	3.7666	1.84599	732	uga
2.60994	3.44695	1.84515	733	uga
0.552865	0.319042	1.45468	734	uaa
1.49355	0.451253	1.23907	735	uaa
2.32527	0.536285	0.308809	736	uag
0.632365	1.29555	1.77564	737	uaa
1.15246	0.708213	0.377423	738	uag
0.238139	0.538693	0.275025	739	uag
0.455772	0.669136	0.264178	740	uag
1.15899	2.49551	1.88545	741	uga
1.47557	2.61531	1.80535	742	uga
0.220285	0.960592	0.238376	743	uag
2.05458	0.779319	0.338609	744	uag
1.17053	1.89778	1.8795	745	uga
1.49149	2.83149	1.04742	746	uga
0.48233	0.430175	0.284365	747	uag
2.23553	0.988457	0.259253	748	uag
0.729863	0.241993	0.244454	749	uag
1.74518	3.66008	1.59989	750	uga
0.537619	0.264243	1.07705	751	uaa
0.654059	1.71834	1.10309	752	uga
1.11	1.07044	1.79759	753	uaa
1.00718	0.903812	0.249557	754	uag
3.33458	0.663033	0.345283	755	uag
2.49428	3.42825	2.002	756	uga
3.26593	4.57106	2.13681	757	uga
1.03842	1.65125	0.870448	758	uaa
2.11154	2.57924	1.46811	759	uga
0.719995	0.550366	1.74964	760	uaa
2.30949	0.892421	0.380077	761	uag
2.44719	4.42876	2.48831	762	uga
1.78796	4.04853	2.1374	763	uga
4.00971	2.9629	2.19861	764	uga
1.35595	2.26888	1.18039	765	uga
0.552054	0.401205	1.45037	766	uaa
2.44297	3.11177	1.98968	767	uga
2.13415	4.49282	2.01517	768	uga
0.796123	1.05437	0.275017	769	uag
0.683417	1.39994	1.48305	770	uga
1.15316	2.84594	2.09185	771	uga
0.781132	1.59747	1.61268	772	uga
2.43615	0.474433	0.289093	773	uag
1.14232	0.72818	0.23473	774	uag
2.88814	3.93871	2.01552	775	uga
2.72571	3.48401	2.12968	776	uga
2.65112	3.44509	1.9018	777	uga
0.906862	0.402003	1.37982	778	uaa
1.13419	2.10751	1.79176	779	uga
1.44402	3.0949	1.81191	780	uga
1.23891	0.865338	2.18032	781	uaa
0.598021	0.44213	1.32717	782	uaa
0.629591	1.95902	1.68132	783	uga
2.26162	2.34959	1.39135	784	uga
1.4495	2.72726	1.58678	785	uga
1.4803	1.56633	1.90179	786	uga
1.85494	1.49548	2.13098	787	uaa
0.735552	1.6713	1.46324	788	uga
1.19925	0.921834	0.28866	789	uag
1.29461	0.653553	0.279218	790	uag
0.430383	0.534899	0.275716	791	uag
1.71097	1.89346	1.26737	792	uga
1.21067	2.79878	2.06593	793	uga
1.18675	2.21461	2.08044	794	uga
0.862039	2.69851	1.7086	795	uga
0.627226	0.539545	1.43736	796	uaa
0.476283	0.82352	1.70724	797	uaa
0.858359	2.29618	1.84556	798	uga
1.46771	0.758881	0.244641	799	uag
0.718069	0.378233	0.290641	800	uag
0.738575	0.281548	0.256509	801	uag
2.09248	2.97011	2.10064	802	uga
1.53529	0.259217	0.339364	803	uag
1.18646	0.728024	0.232017	804	uag
0.839782	0.616203	0.301842	805	uag
2.20092	3.14722	0.979713	806	uga
1.33652	2.81262	1.77056	807	uga
1.38211	3.8259	1.84471	808	uga
1.20902	1.04595	1.59058	809	uaa
0.602361	0.561741	0.267012	810	uag
2.42601	0.477805	0.319955	811	uag
1.47454	0.783546	0.290201	812	uag
0.830504	0.655336	1.80253	813	uaa
2.695	4.01227	1.72885	814	uga
1.39646	3.69864	1.82915	815	uga
0.737994	0.862978	0.295235	816	uag
0.678263	0.403023	0.26871	817	uag
3.7079	3.78585	2.24005	818	uga
0.998048	2.46752	1.62024	819	uga
1.35873	0.706465	0.339914	820	uag
1.67236	2.88555	1.94638	821	uga
0.384929	0.642149	1.35494	822	uaa
0.305334	0.644582	0.269623	823	uag
2.38452	0.660346	0.288228	824	uag
1.01863	0.471336	0.251653	825	uag
1.03127	1.94321	0.969056	826	uga
0.880717	1.46356	0.253285	827	uag
1.11957	2.28091	1.77704	828	uga
2.85897	0.619071	0.306052	829	uag
0.38804	1.76984	1.08829	830	uga
6.1867	1.2863	0.498313	831	uag
0.690093	3.18356	1.43054	832	uga
0.961429	0.332581	1.02521	833	uaa
0.857417	0.597626	1.91202	834	uaa
1.43457	2.83389	1.9151	835	uga
2.0351	0.445013	0.311534	836	uag
6.04376	4.71255	2.21463	837	uga
0.91071	0.819702	0.27531	838	uag
1.13297	0.648782	1.55733	839	uaa
0.965181	3.00205	0.878977	840	uga
5.49069	1.90576	1.70067	841	uga
1.5447	3.1035	1.29217	842	uga
1.12057	3.61646	1.78213	843	uga
1.29013	1.09396	2.27964	844	uaa
0.357347	0.750592	1.16692	845	uaa
0.728426	0.601149	0.475035	846	uag
1.34246	3.00413	2.01143	847	uga
1.70962	2.40679	1.99289	848	uga
3.85835	3.96726	2.20628	849	uga
1.10993	1.72615	2.10854	850	uga
1.83085	0.515532	0.241563	851	uag
1.1161	0.793795	0.330614	852	uag
1.55964	0.851309	0.292319	853	uag
1.50051	2.07636	1.71103	854	uga
1.11012	0.807515	0.41932	855	uag
1.74975	0.729878	0.341323	856	uag
3.11491	0.543387	0.395049	857	uag
0.84829	1.05908	0.315353	858	uag
2.30928	3.76552	1.94538	859	uga
2.96906	0.754062	0.296832	860	uag
0.559391	0.759405	0.212748	861	uag
5.03931	1.02277	0.751355	862	uag
0.706631	1.09204	1.10935	863	uga
0.602541	0.32086	0.233354	864	uag
0.730855	0.252527	1.3066	865	uaa
2.74116	3.68273	2.00634	866	uga
0.540484	0.428231	0.226197	867	uag
	1.84	1.72721	868	uga
0.67345	0.53997	1.84846	869	uaa
1.04662	2.39032	1.74941	870	uga
0.78227	0.565776	0.368291	871	uag
0.918023	1.11829	1.2323	872	uga
2.24971	1.12735	2.09542	873	uaa
3.17348	3.57101	1.94766	874	uga
0.534634	0.993716	0.293202	875	uag
1.63051	3.31782	2.4589	876	uga
2.21519	0.606392	1.93735	877	uaa
0.644064	1.53971	1.6699	878	uga
0.45318	0.618115	0.256928	879	uag
0.500278	0.457308	0.590616	880	uag
0.647732	1.44307	1.58532	881	uga
1.16247	3.19523	1.52539	882	uga
0.509644	0.605736	1.50393	883	uaa
1.30179	2.52096	1.85011	884	uga
0.280376	0.161107	0.860491	885	uaa
1.55152	2.60281	1.52513	886	uga
3.6463	4.58694	2.44101	887	uga
3.82426	4.36763	0.872961	888	uga
0.632138	2.92154	1.75285	889	uga
0.585821	1.56743	1.5625	890	uga
1.26717	0.64299	1.61297	891	uaa
2.57739	3.71643	1.64945	892	uga
3.10358	3.48823	1.9489	893	uga
0.559616	0.247259	0.238811	894	uag
0.788968	0.265735	0.286199	895	uag
0.826995	0.853841	0.297529	896	uag
0.66011	0.504455	1.35038	897	uaa
0.19008	0.596736	0.610717	898	uaa
0.310587	1.55367	2.9529	899	uga
1.08836	2.55854	1.67415	900	uga
1.23451	0.198572	0.339575	901	uag
2.79828	4.49078	2.31889	902	uga
0.720701	1.06719	0.317513	903	uag
1.24166	3.30782	1.95292	904	uga
5.06725	4.01391	2.51479	905	uga
0.324751	1.18394	0.81343	906	uga
1.58632	0.904388	1.74657	907	uaa
0.842483	0.527723	0.310642	908	uag
2.56872	4.51472	2.02084	909	uga
0.507376	0.840776	1.40175	910	uaa
1.71846	0.165868	0.30097	911	uag
1.42044	3.83486	2.18452	912	uga
0.894813	0.249707	1.7748	913	uaa
1.29231	0.925792	1.83589	914	uaa
1.87096			915	uaa
1.87985	3.41787	1.83231	916	uga
0.947593	2.47204	1.31701	917	uaa
5.65229	4.72021	2.14529	918	uga
0.349778	1.04946	1.56587	919	uaa
0.803075	2.88979	1.82668	920	uga
1.05816	3.19897	1.9183	921	uga
1.201	0.475027	2.01584	922	uaa
0.828847	0.721989	1.05527	923	uaa
0.790892	1.11167	0.265409	924	uag
0.885065	2.26256	2.0846	925	uga
0.748904	2.14614	1.38384	926	uga
1.18414	0.844362	1.20809	927	uaa
2.47373	4.53159	1.77212	928	uga
2.28066	1.16707	0.340597	929	uag
3.77333	4.26914	1.82605	930	uga
0.415678	0.745258	1.38471	931	uaa
0.407004	1.19778	1.99008	932	uaa
0.761443	0.617208	0.351998	933	uag
0.784007	2.6635	1.77291	934	uga
2.54613	3.49447	1.37715	935	uga
0.716996	0.502568	1.60962	936	uaa
2.16214	0.607762	0.419714	937	uag
0.4874	0.646402	1.64255	938	uaa
1.22563	1.53213	1.83556	939	uga
1.2468	0.424527	0.497858	940	uag
3.0755	3.36231	2.11177	941	uga
0.699846	0.296159	0.255674	942	uag
1.25075	2.2977	2.1221	943	uga
0.504694	0.163623	0.764081	944	uaa
0.413017	0.65346	0.30839	945	uag
2.11552	3.85066	2.06129	946	uga
0.915718	1.94112	1.39915	947	uga
2.27824	3.97643	1.95411	948	uga
2.44588	0.355212	0.447015	949	uag
1.78915	0.656681	1.84315	950	uaa
1.73471	3.09727	2.09407	951	uga
0.542589	0.187665	0.986228	952	uaa
1.50095	2.67148	1.93962	953	uga
1.28255	1.09187	3.71465	954	uaa
2.71413	0.984433	0.250637	955	uag
0.366247	0.788827	1.36745	956	uaa
0.744598	1.37385	1.32305	957	uga
2.09552	3.96697	2.09182	958	uga
1.48188	3.10223	1.88658	959	uga
0.989332	0.502975	0.254683	960	uag
0.491918	0.497749	1.82178	961	uaa
0.988378	3.57071	1.662	962	uga
3.09992	2.91599	2.01222	963	uga
0.897045	0.845407	1.78012	964	uaa
1.52564	0.704965	0.281478	965	uag
1.28272	2.58813	1.59719	966	uga
0.441802	1.44522	1.87721	967	uga
0.982139	0.888864	2.15846	968	uaa
1.33565	0.409247	0.311627	969	uag
0.414987	0.664797	1.47564	970	uaa
2.89486	3.70604	2.14333	971	uga
0.31109	0.927538	0.285246	972	uag
1.26789	0.505596	1.9829	973	uaa
3.42439	4.43876	2.04386	974	uga
1.49315	4.03824	1.80178	975	uga
0.596193	2.4042	1.76688	976	uga
1.09356	2.02661	1.99023	977	uga
2.05512	1.80552	2.37719	978	uaa
1.03374	0.430797	0.281936	979	uag
1.07028	1.98594	1.66303	980	uga
0.93833	0.295	1.50066	981	uaa
2.77444	4.02094	1.89969	982	uga
0.442318	1.00848	0.373982	983	uag
1.44208	1.29199	1.30392	984	uga
1.10146	2.40051	1.53002	985	uga
0.518278	0.694462	1.27716	986	uaa
1.25709	2.38135	1.63183	987	uga
3.06593	3.43725	1.98516	988	uga
0.51797	1.84669	1.30665	989	uga
1.25997	0.604135	0.268518	990	uag
1.56916	2.65255	1.02885	991	uga
1.2789	0.680227	1.25889	992	uaa
0.604991	0.619387	0.341859	993	uag
1.54056	1.93662	1.48971	994	uga
3.06996	3.66721	1.83817	995	uga
1.63707	0.744085	1.88786	996	uaa
1.63224	3.54838	1.6709	997	uga
3.73245	0.883244	0.589502	998	uag
0.814827	2.01445	1.0722	999	uga
1.24137	2.44334	1.75185	1000	uga
0.455283	0.608647	1.50457	1001	uaa
0.806482	0.477577	1.52407	1002	uaa
0.850081	2.1137	1.00352	1003	uga
0.550044	0.465435	0.743863	1004	uaa
2.42486	3.84501	2.07172	1005	uga
0.94549	0.761509	0.922666	1006	uaa
0.776532	0.911447	0.243437	1007	uag
0.649163	0.232942	1.0501	1008	uaa
1.04344	1.69392	1.78764	1009	uga
1.22369	0.652643	0.270106	1010	uag
1.30116	1.43272	1.77516	1011	uaa
0.304076	1.19124	0.259276	1012	uag
0.54553	1.94396	1.00778	1013	uga
1.83468	3.07221	1.93974	1014	uga
0.65347	1.13507	0.435185	1015	uag
0.346908	1.4516	0.515521	1016	uga
0.480039	0.479905	0.535129	1017	uaa
0.71402	0.17945	0.231169	1018	uag
2.01001	4.18709	1.97023	1019	uga
0.413132	0.84512	0.780259	1020	uaa
1.11232	0.789571	1.60249	1021	uaa
1.07483	2.89354	2.05585	1022	uga
0.593145	1.76621	1.2681	1023	uga
1.32303	3.27812	1.35095	1024	uga
3.00685	4.5068	2.00597	1025	uga
0.578655	1.36855	1.93352	1026	uga
4.7676	4.5496	2.50042	1027	uga
1.17341	0.595402	0.274138	1028	uag
0.505825	0.630122	0.321862	1029	uag
0.645151	0.479136	0.670263	1030	uag
0.593329	0.341286	2.17758	1031	uaa
2.46103	1.40659	2.08399	1032	uaa
2.06756	2.47205	1.51206	1033	uga
3.97883	3.5641	2.13582	1034	uga
1.05857	0.503543	0.267073	1035	uag
0.510436	1.64414	1.25988	1036	uga
0.804487	1.6215	1.70115	1037	uga
1.18169	1.4078	1.94961	1038	uga
1.29265	3.35945	1.75343	1039	uga
0.617691	0.295	3.24067	1040	uaa
1.26749	0.747021	2.06077	1041	uaa
1.33238	3.27137	1.39382	1042	uga
4.17238	4.49585	1.99633	1043	uga
1.53673	0.190845	1.63493	1044	uaa
0.454544	0.345624	0.235328	1045	uag
0.863724	0.42983	0.29342	1046	uag
1.13807	3.84383	1.2314	1047	uga
2.9785	4.50287	2.20371	1048	uga
1.54998	3.35316	2.04917	1049	uga
2.71108	2.37222	1.87838	1050	uga
0.393829	0.625878	1.36891	1051	uaa
0.741696	2.5336	1.74257	1052	uga
1.84725	0.281167	0.248096	1053	uag
0.332786	0.15242	1.23954	1054	uaa
3.22306	3.83104	2.15252	1055	uga
0.666375	0.666492	1.66428	1056	uaa
0.88451	0.409872	1.80317	1057	uaa
1.29326	1.09095	0.538936	1058	uag
4.20615	4.54933	2.28386	1059	uga
0.753216		0.230385	1060	uag
0.37493	1.80557	1.14685	1061	uga
0.810647	2.38862	2.08746	1062	uga
1.09736	2.44105	1.75396	1063	uga
2.72769	0.45891	0.23816	1064	uag
1.31785	0.549586	0.263246	1065	uag
1.70207	3.09533	1.94205	1066	uga
1.56554	0.31696	0.551717	1067	uag
2.18817	1.41508	1.96675	1068	uaa
1.58054	0.413552	0.270053	1069	uag
0.945785	0.786269	2.01412	1070	uaa
1.46063	4.03332	2.0714	1071	uga
5.98097	3.90491	1.93931	1072	uga
0.41439	0.450161	0.254231	1073	uag
1.5341	0.446133	0.2434	1074	uag
6.10061	3.79687	2.03955	1075	uga
1.77545	0.905555	0.288654	1076	uag
2.57227	3.03824	1.88202	1077	uga
0.667955	0.411682	1.08351	1078	uaa
1.10505	3.16588	1.21178	1079	uga
0.552217	1.08108	0.910743	1080	uga
0.564597	0.544199	0.307626	1081	uag
1.81174	2.8584	1.80454	1082	uga
1.27381	2.48844	1.92284	1083	uga
1.48144	3.48764	2.10953	1084	uga
0.585458	2.38005	1.92572	1085	uga
0.838311	0.692338	2.11387	1086	uaa
1.25109	0.771509	0.361747	1087	uag
1.43583	0.15559	1.68269	1088	uaa
0.553597	0.655871	0.469714	1089	uag
1.10442	0.935978	2.00995	1090	uaa
0.553398	2.09996	1.49074	1091	uga
1.14252	0.436787	0.243959	1092	uag
1.6125	1.30407	2.34104	1093	uaa
0.826256	0.296745	1.21145	1094	uaa
0.932512	2.61387	1.72593	1095	uga
2.51057	0.731764	0.284474	1096	uag
1.423	1.01127	0.346417	1097	uag
0.390356	0.577021	0.259636	1098	uag
1.29422	0.54217	0.277205	1099	uag
1.19073	2.92264	2.05278	1100	uga
2.24751	2.84715	1.915	1101	uga
1.65594	0.594487	0.250392	1102	uag
1.49505	0.376718	0.242666	1103	uag
2.80167	0.709486	1.80191	1104	uaa
0.988486	1.35924	1.75147	1105	uaa
0.802644	0.949537	0.245074	1106	uag
1.38996	3.1658	2.0274	1107	uga
2.01685	0.629764	0.282505	1108	uag
1.60873	0.49308	2.098	1109	uaa
0.869613	0.514204	0.836872	1110	uaa
5.9304	4.65935	2.24115	1111	uga
0.578163	2.11553	1.7183	1112	uga
1.73831	0.242089	0.645942	1113	uag
1.28644	0.566879	1.64577	1114	uaa
3.45988	0.703089	0.323356	1115	uag
4.47844	4.29103	2.09124	1116	uga
1.60384	3.71434	2.10011	1117	uga
1.42624	3.58962	1.94495	1118	uga
1.95296	3.25531	2.4787	1119	uga
1.1048	0.487853	1.71558	1120	uaa
4.44199	2.31951	1.39512	1121	uga
0.849275	0.494675	1.40677	1122	uaa
0.595295	1.49371	0.599717	1123	uga
0.484584	0.297895		1124	uaa
2.04374	2.29025	2.19604	1125	uga
0.618462	1.86906	1.82996	1126	uga
2.38802	2.64535	1.82114	1127	uga
1.55149	0.794303	0.27423	1128	uag
1.64203	1.80327	1.69522	1129	uga
0.866719	1.78802	1.85611	1130	uga
0.44703	1.01117	0.413131	1131	uaa
1.48632	0.442892	0.244582	1132	uag
2.24951	0.686107	0.365446	1133	uag
2.44438	0.713871	0.302601	1134	uag
1.037	1.34735	1.23845	1135	uga
0.646193	0.609861	0.286213	1136	uag
1.17489	2.2919	1.84041	1137	uga
1.23588	0.742976	0.275506	1138	uag
1.17082	0.302765	1.97013	1139	uaa
1.45727	2.65966	1.4869	1140	uga
2.70932	3.54014	1.65225	1141	uga
1.27592	0.770075	1.69555	1142	uaa
2.02881	0.297287	0.528773	1143	uag
0.474432	0.525836	1.19988	1144	uaa
3.22053	0.563589	0.318978	1145	uag
1.8682	0.914629	0.254894	1146	uag
1.80286	2.91853	2.03754	1147	uga
1.48472	0.786361	0.270721	1148	uag
0.791829	2.67053	1.45547	1149	uga
1.86869	1.33686	2.04842	1150	uaa
0.310102	0.898963	0.471784	1151	uag
6.48051	4.45114	2.3866	1152	uga
1.33438	3.08289	1.3714	1153	uga
0.334451	0.570107	0.242843	1154	uag
2.7922	3.9846	1.97609	1155	uga
6.70864	4.22499	2.16956	1156	uga
4.97899	4.6136	2.39903	1157	uga
1.72234	4.26203	1.89916	1158	uga
0.783244	0.667296	0.387734	1159	uag
2.02804	0.556222	0.24839	1160	uag
3.56581	4.48501	1.86916	1161	uga
0.493238	0.594113	1.22818	1162	uaa
1.07666	2.59839	1.95286	1163	uga
3.28504	4.11607	2.10385	1164	uga
3.83199	4.26588	2.17289	1165	uga
0.648429	0.66925	0.662721	1166	uaa
0.864068	2.31287	1.85623	1167	uga
1.47259	0.483146	0.327256	1168	uag
1.15938	0.621067	0.252157	1169	uag
1.1889	0.188089	1.52349	1170	uaa
1.05853	1.44992	1.55247	1171	uga
1.47242	1.58024	1.8609	1172	uaa
0.408017	0.678029	0.948505	1173	uaa
0.530138	0.656754	1.30509	1174	uaa
1.95994	3.74521	2.05629	1175	uga
3.10324	0.625848	0.354502	1176	uag
1.82289	3.25978	1.98182	1177	uga
1.24493	2.66946	1.43459	1178	uga
0.761871	0.528859	1.42371	1179	uaa
1.08771	0.622719	0.303614	1180	uag
2.44496	3.19864	1.72887	1181	uga
0.473758	0.585029	0.294902	1182	uag
0.72647	1.10689	1.0471	1183	uaa
0.633212	0.409779	0.257597	1184	uag
4.28299	4.14227	2.18709	1185	uga
0.267582	0.510118	0.610933	1186	uaa
3.40674	4.31406	2.08085	1187	uga
2.41038	3.17625	2.15474	1188	uga
1.89625	0.580361	0.271086	1189	uag
4.05718	4.23479	2.15565	1190	uga
0.373708	1.52553	1.90213	1191	uga
0.729704	0.361372	0.303852	1192	uag
0.856155	0.615513	2.00527	1193	uaa
1.29055	1.51985	0.261195	1194	uag
0.724169	0.587992	0.322685	1195	uag
0.690385	0.608006	1.95132	1196	uaa
3.17247	3.59494	2.03834	1197	uga
0.99566	3.58208	1.9712	1198	uga
1.21318	0.549572	0.298072	1199	uag
1.22642	0.617982	0.389967	1200	uag
0.39997	0.815469	0.774768	1201	uaa
1.12238	1.48321	1.08515	1202	uga
1.91614	4.23606	1.95327	1203	uga
0.774855	2.84189	1.83248	1204	uga
0.638557	1.28485	1.2715	1205	uga
2.54392	2.57745	1.37342	1206	uga
0.36743	0.726509	1.52349	1207	uaa
1.83739	3.68395	1.58206	1208	uga
3.77572	4.13916	2.06076	1209	uga
1.29675	0.467216	0.408826	1210	uag
2.05247	1.84787	1.79465	1211	uaa
0.936986	1.28884	1.72489	1212	uga
2.19021	3.66816	2.02151	1213	uga
1.85638	0.712142	0.306379	1214	uag
0.638249	0.348672	0.387079	1215	uag
3.33301	3.50413	1.93819	1216	uga
0.359049	0.284551	1.55858	1217	uaa
0.340527	0.176515	0.9726	1218	uag
0.726006	0.331055	0.259676	1219	uag
0.437943	0.54731	0.330629	1220	uag
3.78212	2.68342	1.92977	1221	uga
0.698894	0.613701	1.81077	1222	uaa
1.93384	3.22448	1.93855	1223	uga
1.40911	2.63524	2.06347	1224	uga
0.506501	1.65381	1.16371	1225	uga
1.78417	0.892076	2.45032	1226	uaa
0.33486	0.579566	0.267974	1227	uag
0.382156	0.194589	1.60138	1228	uaa
1.32277	0.524972	0.413352	1229	uag
0.667969	3.13679	1.51319	1230	uga
2.49522	4.07837	2.09187	1231	uga
1.32897	3.97153	2.13704	1232	uga
1.30187	2.02512	2.03226	1233	uga
0.907457	0.562278	0.390186	1234	uag
1.41313	2.77548	2.2411	1235	uga
0.656642	0.160162	2.13836	1236	uaa
0.627253	0.347521	0.402532	1237	uag
0.671293	0.940229	1.57993	1238	uaa
0.683531	2.872	1.42409	1239	uga
1.21141	0.742736	1.83355	1240	uaa
0.562893	0.823527	1.19028	1241	uaa
3.2557	1.98149	2.14861	1242	uaa
1.01258	2.15173	1.49117	1243	uga
0.640198	2.22004	1.75372	1244	uga
2.14087	1.53946	2.05183	1245	uaa
1.32017	0.918204	0.293401	1246	uag
4.32309	4.19056	1.91527	1247	uga
1.65294	0.853684	0.29797	1248	uag
1.72598	0.653833	1.63988	1249	uaa
1.58171	3.68341	1.86528	1250	uga
2.54196	2.90678	1.68262	1251	uga
0.852771	1.29777	1.14911	1252	uaa
1.64885	0.168133	2.07682	1253	uaa
1.63896	0.74812	0.296204	1254	uag
0.689202	0.685826	0.331611	1255	uag
6.56916	4.03604	2.49329	1256	uga
1.10097	1.97879	1.81493	1257	uga
0.63449	0.378086	1.05102	1258	uaa
0.569911	0.792428	0.326958	1259	uag
0.79537	1.67895	1.23278	1260	uga
2.32047	4.35402	2.17891	1261	uga
1.51031	1.72902	1.58584	1262	uga
2.23586	2.66187	1.84163	1263	uga
2.19353	1.17474	0.418952	1264	uag
1.67833	2.97222	1.69238	1265	uga
0.959194	0.678085	0.322387	1266	uag
1.57784	3.6282	2.01673	1267	uga
0.434999	2.1208	1.22612	1268	uga
0.824316	0.440747	0.889408	1269	uaa
1.50322	2.79679	1.51914	1270	uga
1.47563	3.1217	2.0309	1271	uga
1.40695	3.01639	2.00193	1272	uga
0.688944	0.529304	0.26099	1273	uag
0.626473	0.629118	1.85598	1274	uaa
1.35309	2.76194	1.84628	1275	uga
0.791848	0.765022	1.43297	1276	uaa
1.47815	3.15092	2.00255	1277	uga
1.33454	1.97742	1.2509	1278	uga
1.01343	0.40789	0.301141	1279	uag
6.51412	1.15332	0.810547	1280	uag
0.498875	0.363366	0.221022	1281	uag
3.69057	4.04939	2.33593	1282	uga
0.726694	0.758309	1.00594	1283	uaa
3.12299	0.531824	0.31059	1284	uag
2.64262	2.94078	1.8233	1285	uga
2.39769	1.56449	2.23047	1286	uaa
1.42904	3.27094	1.83967	1287	uga
0.317359	0.44	1.80577	1288	uaa
0.376912	0.827851	1.81534	1289	uga
0.438219	1.48076	1.39055	1290	uaa
0.470341	0.403931	1.33336	1291	uaa
3.56115	3.03677	1.55094	1292	uga
0.644591	1.89819	1.76071	1293	uga
0.222838			1294	uag
0.409191	1.26105	0.775717	1295	uga
4.6703	0.779685	0.352881	1296	uag
0.868676	2.66294	1.57606	1297	uga
0.864187	0.569951	2.14834	1298	uaa
1.547	3.44804	1.82579	1299	uga
1.64076	0.848932	0.320987	1300	uag
1.4512	0.579419	0.272673	1301	uag
1.56518	3.27231	1.60857	1302	uga
0.651752	0.748264	0.276078	1303	uag
0.546816	0.512245	1.35613	1304	uaa
1.49464	3.37032	1.62746	1305	uga
0.32829	0.157026	1.40045	1306	uaa
3.90304	3.25209	1.69243	1307	uga
1.78765	0.470312	0.263059	1308	uag
1.18963	1.15087	1.99794	1309	uaa
0.632974	0.526526	0.344365	1310	uag
2.27135	2.48079	2.09409	1311	uga
0.719002	0.587873	1.45136	1312	uaa
1.25057	0.601434	0.296215	1313	uag
1.90191	0.159219	1.76157	1314	uaa
2.12384	3.75199	1.94822	1315	uga
0.397222	2.02203	2.6343	1316	uga
2.4011	0.942567	2.38411	1317	uaa
1.67843	1.88101	2.017	1318	uaa
0.42216		0.789868	1319	uag
0.56549	2.01299	1.20823	1320	uga
1.13109	0.807405	1.59702	1321	uaa
3.35546	4.43956	2.03253	1322	uga
0.211817	1.26862	0.354898	1323	uag
0.920884	0.747548	1.67513	1324	uaa
1.37679	0.593349	0.281571	1325	uag
0.431075	0.826266	1.62359	1326	uaa
0.761974	2.84837	1.75451	1327	uga
0.937679	0.660878	0.223711	1328	uag
0.927462	2.27759	1.5726	1329	uga
1.69357	0.484887	1.95072	1330	uaa
0.889144	0.903236	0.37247	1331	uag
0.499623	0.836438	1.94308	1332	uaa
1.62265	2.81437	1.76401	1333	uga
3.69326	3.7752	1.54367	1334	uga
0.627624	0.377734	0.810973	1335	uaa
2.06639	3.85581	2.05672	1336	uga
1.28678	0.453483	1.67523	1337	uaa
1.38598	2.84403	1.80238	1338	uga
0.306134	0.510763	1.59387	1339	uaa
1.02853	0.214254	0.367612	1340	uag
1.20155	1.82058	1.55257	1341	uga
1.23583	1.16276	2.21239	1342	uaa
5.62172	4.32287	1.93729	1343	uga
0.582916	0.363418	1.05809	1344	uaa
2.51689	3.93897	1.72031	1345	uga
1.48115	0.852163	1.21525	1346	uaa
1.19273	0.441811	0.438955	1347	uag
1.10235	0.427593	1.92472	1348	uaa
2.54684	0.60432	0.294208	1349	uag
0.704992	0.623326	0.272121	1350	uag
2.73931	4.5311	2.20417	1351	uga
0.437788	0.893132	0.309089	1352	uag
0.535472	0.598375	0.956583	1353	uaa
4.75112	0.765717	0.483591	1354	uag
3.22227	4.67505	2.22741	1355	uga
3.27568	3.8302	2.06076	1356	uga
1.35422	0.474645	1.97776	1357	uaa
3.97617	4.21396	2.21958	1358	uga
1.23864	0.697655	0.262476	1359	uag
0.558436	1.09327	0.282941	1360	uag
0.727903	0.621275	0.2641	1361	uag
5.72425	4.61173	1.97013	1362	uga
2.51418	3.67064	2.20085	1363	uga
0.998389	1.8374	1.93527	1364	uga
0.630952	3.23122	1.79859	1365	uga
2.75695	3.0808	1.86809	1366	uga
1.6238	2.25045	1.2649	1367	uga
0.527055	1.72676	0.974738	1368	uga
0.781009	0.515112	2.05288	1369	uaa
1.25644	0.535569	0.289385	1370	uag
1.26731	1.73904	1.06397	1371	uga
1.68432	2.01994	1.58851	1372	uga
1.35312	2.86657	1.36438	1373	uga
0.751369	1.45327	0.721535	1374	uga
0.579877	0.612027	1.67032	1375	uaa
2.1668	3.09034	1.69474	1376	uga
1.21039	0.849537	0.286539	1377	uag
5.89685	4.37555	2.28113	1378	uga
1.2382	0.632507	0.245441	1379	uag
1.06344	0.368317	1.65148	1380	uaa
2.74859	4.5441	1.99502	1381	uga
0.733587	1.45251	1.48895	1382	uga
0.623991	1.65503	1.70772	1383	uga
2.00638	4.48865	1.95372	1384	uga
0.636593	1.3384	1.2988	1385	uaa
0.913422	3.34959	1.66529	1386	uga
0.914293	0.513889	1.05357	1387	uaa
0.993933	0.308403	1.00871	1388	uaa
0.962124	2.76328	2.01719	1389	uga
3.7527	4.38001	1.76478	1390	uga
1.72202	3.53348	1.89706	1391	uga
2.65025	0.967489	0.387567	1392	uag
2.06927	3.62685	1.69476	1393	uga
1.69747	4.10881	1.88507	1394	uga
0.807415	0.422998	1.88865	1395	uaa
1.39744	2.86234	1.91222	1396	uga
1.26365	3.32818	2.26539	1397	uga
1.96966	3.31637	1.84945	1398	uga
0.816118	0.466459	1.50453	1399	uaa
1.27269	3.04814	2.1296	1400	uga
1.39809	0.526569	0.318983	1401	uag
2.36716	3.83787	2.20869	1402	uga
0.810244	1.08786	1.66425	1403	uaa
1.12498	2.52459	2.08681	1404	uga
1.75633	3.35521	2.00606	1405	uga
0.838728	3.06416	1.83696	1406	uga
0.868872	2.66455	2.11781	1407	uga
1.07529	2.57364	1.45107	1408	uga
1.92459	0.776609	0.273827	1409	uag
5.09316	4.57901	1.95901	1410	uga
4.74636	0.766448	0.332077	1411	uag
0.593732	0.373295	0.309717	1412	uag
1.33536	0.568856	0.32616	1413	uag
3.83606	2.78916	1.93553	1414	uga
0.394008	0.512176	0.255843	1415	uag
2.88013	2.89409	1.85104	1416	uga
0.962992	0.465057	0.264142	1417	uag
1.34481	1.26371	2.07898	1418	uaa
1.69802	1.04274	1.84186	1419	uaa
5.23651	4.47812	1.96392	1420	uga
1.1256	2.12399	2.12718	1421	uga
1.09268	1.03143	0.357281	1422	uag
0.382463	0.751967	0.269001	1423	uag
0.820088	2.94206	1.85453	1424	uga
2.00541	2.60309	2.00163	1425	uga
1.80056	0.65088	1.71013	1426	uaa
2.44823	0.425225	0.307343	1427	uag
1.76824	0.496	0.253315	1428	uag
1.02404	0.457391	0.28679	1429	uag
0.540717	0.438961	0.767964	1430	uaa
0.949853	0.429937	0.262252	1431	uag
1.3121	2.29896	2.11172	1432	uga
2.0218	4.13711	1.55953	1433	uga
2.03072	2.76731	1.80037	1434	uga
1.76485	3.83302	1.84596	1435	uga
0.829658	2.18188	1.63961	1436	uga
0.450578	0.600324	0.269306	1437	uag
0.988644	2.34433	1.95729	1438	uga
1.54356	0.625232	0.264451	1439	uag
1.74572	0.591235	0.253777	1440	uag
1.23863	0.267178	1.89911	1441	uaa
1.55799	3.57178	2.02266	1442	uga
3.39685	3.99439	2.37909	1443	uga
1.28821	0.710908	0.268366	1444	uag
0.885795	0.410651	0.300087	1445	uag
0.52798	0.622055	0.281966	1446	uag
1.00196	2.6622	1.72394	1447	uga
0.384193	0.495391	0.261829	1448	uag
2.45782	2.98699	2.00804	1449	uga
1.24933	2.90141	1.62252	1450	uga
1.62992	3.3627	1.69527	1451	uga
1.58762	2.62621	1.60137	1452	uga
1.16024	2.55979	1.57969	1453	uga
0.478994	0.379776	0.295671	1454	uag
1.35704	0.721573	1.60178	1455	uaa
0.484361	1.455	1.57766	1456	uga
1.05693	2.65928	2.00457	1457	uga
5.08261	4.5434	2.26932	1458	uga
0.857978	2.0579	1.21628	1459	uga
1.24697	0.382896	0.241598	1460	uag
0.426633	0.429568	1.72774	1461	uaa
1.09424	2.59034	1.82091	1462	uga
3.04947	4.39885	2.23788	1463	uga
1.14003	3.47549	1.57175	1464	uga
3.02846	4.37682	2.17771	1465	uga
3.05236	2.73747	2.08217	1466	uga
1.26693	0.842285	2.03768	1467	uaa
2.69245	2.71801	1.70918	1468	uga
1.8125	2.49432	1.86596	1469	uga
0.575278	0.720487	0.289719	1470	uag
0.462364	0.43849	0.216047	1471	uag
1.726	3.18236	1.71558	1472	uga
0.616483	0.488274	1.4095	1473	uaa
1.29747	0.855503	0.24634	1474	uag
0.956955	0.652276	1.97948	1475	uaa
0.9087	0.546122	0.207018	1476	uag
1.75827	1.57964	1.75015	1477	uga
1.77555	3.67807	2.24906	1478	uga
1.59202	2.77772	1.54641	1479	uga
4.2732	1.36337	2.36853	1480	uaa
0.791105	0.560604	0.26394	1481	uag
0.831692	0.55154	0.242073	1482	uag
1.5932	1.01201	0.303314	1483	uag
3.06585	3.44134	1.78882	1484	uga
0.478191	0.832801	0.271261	1485	uag
2.30172	0.659871	0.306101	1486	uag
0.523933	0.442447	0.985772	1487	uaa
0.612839	0.617213	0.415774	1488	uaa
1.9197	3.75319	1.88596	1489	uga
2.22229	4.00975	1.83418	1490	uga
1.23408	1.75573	2.16943	1491	uga
1.38896	3.40359	2.08456	1492	uga
1.935	0.539903	0.269894	1493	uag
1.37838	3.38005	2.25664	1494	uga
1.60495	2.72605	2.09163	1495	uga
0.998078	0.164361	1.46327	1496	uaa
0.627046	2.7538	1.31049	1497	uga
0.892595	0.45896	0.289139	1498	uag
1.52192	2.93617	2.04079	1499	uga
0.626469	0.648101	0.244779	1500	uag
0.594043	2.04841	0.602947	1501	uga
0.466141	0.384988	1.31751	1502	uaa
0.397926	0.435535	0.407793	1503	uag
1.30737	0.453401	0.251022	1504	uag
1.21675	2.97276	1.83651	1505	uga
0.618899	0.868864	0.244706	1506	uag
1.77902	4.1795	1.60119	1507	uga
0.955015	0.513648	1.71643	1508	uaa
0.651719	1.83332	1.80868	1509	uga
2.32753	3.70481	1.98206	1510	uga
1.21823	0.753433	0.262031	1511	uag
6.35077	4.02217	2.2255	1512	uga
1.22811	0.454923	1.20695	1513	uaa
0.820469	0.671528	0.44949	1514	uag
2.90006	0.530551	0.310037	1515	uag
0.47933	1.08243	0.903174	1516	uaa
3.29097	4.03576	2.12198	1517	uga
0.967312	0.550289	0.273966	1518	uag
1.07133	0.539022	0.352871	1519	uag
0.459247	0.995644	0.333853	1520	uag
0.93968	0.613536	0.26671	1521	uag
2.8323	3.96124	2.12908	1522	uga
2.53926	0.505226	0.317384	1523	uag
0.860394	1.73936	1.42186	1524	uga
3.17472	3.85818	1.71681	1525	uga
0.814261	2.11212	1.00749	1526	uga
1.66004	0.684076	1.68985	1527	uaa
1.33191	3.7376	1.69437	1528	uga
2.46024	0.837919	1.92885	1529	uaa
2.86114	3.72126	2.02532	1530	uga
1.16532	2.22719	1.73217	1531	uga
0.841571	2.38365	1.92677	1532	uga
2.2403	4.23786	1.42319	1533	uga
1.95202	3.23809	1.80135	1534	uga
0.791433	1.94661	0.913888	1535	uga
5.45091	4.52403	2.39132	1536	uga
0.425413	0.791325	0.374882	1537	uag
0.583128	0.597648	0.274662	1538	uag
1.26218	0.207406	1.36371	1539	uaa
1.46547	2.98154	1.63785	1540	uga
0.751392	3.11797	1.31743	1541	uga
1.62745	3.2412	2.03822	1542	uga
0.237525	0.511659	1.88935	1543	uaa
2.24471	1.08251	0.282588	1544	uag
2.0019	3.63193	1.95959	1545	uga
1.99603	3.91695	1.97484	1546	uga
1.88932	2.77558	1.6556	1547	uga
2.12808	1.3404	2.06465	1548	uaa
2.15152	3.52443	2.05304	1549	uga
2.54772	3.09987	1.99486	1550	uga
0.396061	0.314376	0.232821	1551	uag
0.426057	0.785783	0.6087	1552	uaa
1.27259	2.92491	0.694329	1553	uga
0.322118	0.593083	0.235633	1554	uag
0.958319	3.45888	2.03987	1555	uga
1.41655	0.879897	1.72025	1556	uaa
0.837987	0.345342	0.566076	1557	uag
0.38116	0.592261	0.359051	1558	uag
0.791716	0.823885	0.333904	1559	uag
0.57653	0.916924	1.3821	1560	uaa
1.66214	3.18975	1.99678	1561	uga
0.621979	0.565546	0.472968	1562	uaa
6.52714	4.29428	2.7339	1563	uga
1.6498	1.02392	2.0927	1564	uaa
0.988155	1.48928	1.40086	1565	uga
2.06731	0.608346	0.379067	1566	uag
1.24016	3.6694	1.9706	1567	uga
0.584347	0.395618	1.26815	1568	uaa
0.707485	0.331075	0.26087	1569	uag
0.377348	0.583776	1.45892	1570	uaa
0.538482	1.8061	1.86386	1571	uga
1.21404	0.535038	0.271588	1572	uag
1.28408	0.186122	1.8331	1573	uaa
2.60638	1.20084	0.470297	1574	uag
0.854622	0.656381	0.298217	1575	uag
1.42862	4.50257	1.42514	1576	uga
2.97741	4.44939	2.18859	1577	uga
4.51435	3.88023	2.3412	1578	uga
1.1728	3.01804	2.16533	1579	uga
0.557397	2.02798	1.42817	1580	uga
0.293363	1.24078	0.962348	1581	uaa
0.359265	1.0862	0.766634	1582	uaa
1.29108	3.82198	1.62168	1583	uga
4.70433	2.47944	1.9446	1584	uga
0.706115	2.17214	1.69313	1585	uga
0.585203	1.49045	1.10851	1586	uga
0.94124	3.14461	1.39554	1587	uga
1.56018	0.870133	0.349074	1588	uag
1.27975	2.81327	1.30871	1589	uga
0.536916	1.30727	0.986359	1590	uga
3.26428	4.11932	1.67367	1591	uga
0.972278	2.64583	1.93544	1592	uga
0.233057	0.594367	0.390754	1593	uag
1.8788	0.66793	0.362861	1594	uag
1.09677	2.33965	1.98165	1595	uga
0.351182	0.810705	0.260358	1596	uag
0.34121	1.11286	1.33793	1597	uaa
0.912137	0.528266	1.24433	1598	uaa
0.577307	0.228205	1.79216	1599	uaa
1.48437	3.20549	1.80615	1600	uga
1.14592	1.06083	2.20532	1601	uaa
0.724111	0.835001	1.14657	1602	uaa
2.165	2.65396	1.51608	1603	uga
	0.212829	1.70182	1604	uaa
3.60037	3.635	1.93	1605	uga
0.363561	1.39485	2.00623	1606	uaa
0.279368	0.807526	0.427095	1607	uag
0.604176	2.1911	1.69466	1608	uga
0.549645	1.63185	1.45212	1609	uga
1.45484	2.72877	1.97363	1610	uga
0.619928	0.493249	1.74616	1611	uaa
0.756801	0.529766	0.279802	1612	uag
1.64022	0.591313	0.272133	1613	uag
0.571808	0.384064	0.729715	1614	uaa
2.00957	0.741428	0.304201	1615	uag
1.84348	3.82789	1.70574	1616	uga
0.526652	0.226677	0.889124	1617	uaa
1.28116	2.68557	1.57953	1618	uga
1.24611	0.830144	0.308428	1619	uag
0.420743	0.39531	1.46814	1620	uaa
1.53175	3.62018	2.01048	1621	uga
2.36169	2.93883	1.74932	1622	uga
2.42406	3.41205	1.86696	1623	uga
1.14964	1.19641	1.96933	1624	uaa
1.016	2.05122	1.43312	1625	uga
0.588322	0.738856	1.25733	1626	uaa
5.62857	4.36613	1.93442	1627	uga
0.531606	0.720035	1.40687	1628	uaa
0.456719	0.687342	0.581434	1629	uaa
0.89347	3.23438	1.82076	1630	uga
1.94148	3.04589	1.9317	1631	uga
1.23445	2.34549	2.01098	1632	uga
1.40477	2.33479	0.948729	1633	uga
2.94316	4.00131	1.9155	1634	uga
1.18032	3.66338	1.90084	1635	uga
1.05233	0.411104	1.08017	1636	uaa
2.51993	2.721	1.70779	1637	uga
0.642121	1.30084	0.366914	1638	uag
1.26453	1.35111	0.627896	1639	uga
0.507697	0.479052	1.85863	1640	uaa
1.97758	2.58568	1.61599	1641	uga
0.705433	0.33926	0.255165	1642	uag
0.840375	1.84709	1.63178	1643	uga
0.656974	0.584578	1.38456	1644	uaa
0.945459	1.26348	1.72257	1645	uga
3.20856	3.2862	1.79068	1646	uga
1.4084	0.688064	0.238863	1647	uag
5.31986	2.61652	1.9818	1648	uga
0.527084	0.687741	0.56094	1649	uaa
0.691423	0.528319	0.274875	1650	uag
0.197704	0.854297	0.338125	1651	uag
0.47117	1.42863	1.37957	1652	uaa
3.3724	3.43478	2.00796	1653	uga
0.4803	0.694153	0.279127	1654	uag
0.437105	0.176646	0.976331	1655	uag
1.92255	0.287318	0.473949	1656	uag
0.228633	1.22972	1.873	1657	uaa
0.646162	2.85587	2.02139	1658	uga
0.639763	2.31822	1.87057	1659	uga
0.407385	0.681445	1.28115	1660	uaa
1.05463	2.23032	1.99643	1661	uga
2.1942	0.826225	2.02527	1662	uaa
0.888762	2.67349	1.77035	1663	uga
0.844956	2.50728	1.4475	1664	uga
1.19892	4.27686	1.81838	1665	uga
0.474408	1.50196	1.23721	1666	uga
1.14771	0.300273	0.249165	1667	uag
4.43698	3.24938	1.82972	1668	uga
0.691719	0.374586	0.554549	1669	uaa
1.02861	2.16304	0.765961	1670	uga
2.39944	2.38639	2.01023	1671	uga
1.14918	0.47572	0.274261	1672	uag
0.910793	0.675359	0.361911	1673	uag
0.990043	0.664458	0.414354	1674	uag
0.453195	1.10371	1.92929	1675	uaa
0.552252	0.849596	1.0453	1676	uga
0.438202	0.523187	0.497975	1677	uag
0.843208	2.25087	1.97799	1678	uga
0.397473	0.661723	0.922194	1679	uaa
0.57653	0.67895	1.25977	1680	uaa
1.3032	3.44346	1.43614	1681	uga
1.02048	0.564319	0.311384	1682	uag
0.619601	1.83976	1.44931	1683	uga
1.44665	0.658842	0.275018	1684	uag
2.63963	0.635549	0.366961	1685	uag
2.00073	1.12669	0.315573	1686	uag
1.1624	0.908558	1.90122	1687	uaa
1.12922	2.95224	2.11026	1688	uga
0.457164	1.33688	1.24712	1689	uga
0.336481	1.04563	0.261042	1690	uag
2.21491	3.47153	1.99507	1691	uga
0.73494	0.838514	1.45488	1692	uaa
0.334235	1.10116	0.308911	1693	uag
0.77114	4.05534	1.89427	1694	uga
0.722471	1.65708	0.635692	1695	uga
1.11304	0.510996	2.02263	1696	uaa
0.606686	2.46358	1.84395	1697	uga
1.45473	4.13129	1.81195	1698	uga
0.483781	1.12635	1.55109	1699	uga
0.48805	0.761472	0.275564	1700	uag
1.13242	0.182839	0.391636	1701	uag
1.03584	3.11411	1.35496	1702	uga
0.764059	0.644022	1.48426	1703	uaa
0.615274	0.552633	0.717075	1704	uaa
0.264593	0.799519	0.336829	1705	uag
0.585914	0.596611	1.76668	1706	uaa
1.00829		2.09279	1707	uaa
0.486165	0.445784	1.76535	1708	uaa
1.22758	0.483716	0.259074	1709	uag
0.755787	0.662738	0.241487	1710	uag
1.44367	0.166349	0.83207	1711	uag
0.641853	0.384476	0.284799	1712	uag
2.1679	2.98808	1.91692	1713	uga
0.555593	1.50493	1.73141	1714	uga
2.17403	1.67252	1.42997	1715	uga
	2.605	1.79911	1716	uga
1.00817	2.29378	2.00484	1717	uga
3.28922	3.95777	1.84179	1718	uga
1.41867	2.35562	1.00022	1719	uga
2.85062	4.55027	2.1169	1720	uga
0.50504	0.813631	1.34153	1721	uaa
2.83261	0.934414	0.352092	1722	uag
0.263759	0.486046	0.277536	1723	uag
1.15331	3.73886	1.99598	1724	uga
0.425375	0.209307	1.43259	1725	uaa
0.861185	2.32927	1.72369	1726	uga
2.17071	3.04291	2.06388	1727	uga
1.45476	0.505077	1.17716	1728	uaa
0.926544	0.568712	0.269289	1729	uag
1.10592	2.0635	1.8224	1730	uga
1.14439	3.363	2.13028	1731	uga
0.777998	0.201777	1.64373	1732	uaa
0.645206	1.17711	1.36461	1733	uga
1.74473	3.3667	1.73064	1734	uga
1.94773	2.25624	2.13037	1735	uga
0.273096	2.4253	1.26266	1736	uga
0.718196	0.524429	1.78329	1737	uaa
1.90151	0.580038	0.246859	1738	uag
2.84674	4.38325	2.22509	1739	uga
0.762442	3.1208	1.6252	1740	uga
1.39059	1.99775	1.8053	1741	uga
0.748601	0.341046	0.259784	1742	uag
1.74795	3.57151	1.83397	1743	uga
2.85695	2.66377	2.11368	1744	uga
2.9217	4.33864	1.11865	1745	uga
0.26101	0.757405	1.19222	1746	uaa
0.624501	1.0667	0.78135	1747	uaa
3.38113	4.34669	2.03307	1748	uga
1.53157	1.14653	0.250362	1749	uag
0.270033	0.597759	0.255258	1750	uag
0.338035	0.718474	0.948781	1751	uaa
0.693435	2.02781	1.60046	1752	uga
0.859893	2.83462	2.2676	1753	uga
0.678903	2.47313	1.66366	1754	uga
0.807684	2.85444	1.6235	1755	uga
0.68701	0.411502	1.97951	1756	uaa
4.24747	0.954945	0.371664	1757	uag
0.78458	1.77406	1.30286	1758	uga
2.20188	3.59749	2.00336	1759	uga
0.501052	0.642641	1.8449	1760	uaa
1.11889	3.60695	1.88054	1761	uga
0.556621	0.676695	0.458883	1762	uaa
3.94109	0.979728	0.518834	1763	uag
1.98563	4.1227	2.22952	1764	uga
2.44258	4.46939	2.21078	1765	uga
1.38163	1.11684	1.81765	1766	uaa
5.98798	4.53927	2.03395	1767	uga
0.895248	1.76301	1.33333	1768	uga
0.363235	0.658604	0.674157	1769	uaa
0.496023	0.75765	0.476599	1770	uag
1.91533	3.17759	1.90565	1771	uga
1.29105	3.08347	2.02459	1772	uga
1.77176	2.98105	2.14012	1773	uga
0.832104	3.02292	1.55894	1774	uga
0.245927	0.557311	1.91294	1775	uaa
1.04632	1.84515	0.286272	1776	uag
5.46306	4.56787	2.18599	1777	uga
1.62003	0.161107	1.79911	1778	uaa
	2.71573	1.82447	1779	uga
0.750688	2.59112	1.39471	1780	uga
1.14053	1.40912	1.23984	1781	uaa
1.00384	0.733326	2.12081	1782	uaa
0.976682	0.579535	0.989965	1783	uaa
1.57129	2.80627	1.92605	1784	uga
0.690734	0.595367	0.438014	1785	uag
1.56861	0.57396	0.269568	1786	uag
2.57457	3.91448	1.91454	1787	uga
1.56922	3.79707	1.98864	1788	uga
0.247504	1.60617		1789	uag
0.52675	0.511822	0.808937	1790	uaa
0.526082	0.656062	0.36134	1791	uag
1.48583	3.32066	2.11249	1792	uga
2.78302	4.21822	2.21903	1793	uga
0.79822	2.65849	1.8842	1794	uga
3.61058	4.23837	2.11419	1795	uga
0.760887	0.426556	0.266252	1796	uag
1.75055	0.478047	1.25064	1797	uaa
2.34827	4.07357	2.15849	1798	uga
2.55031	4.12965	1.82527	1799	uga
4.54358	0.90447	0.790999	1800	uag
6.35781	4.38591	2.21573	1801	uga
0.60544	0.435868	0.276263	1802	uag
0.759994	0.952158	1.38731	1803	uga
0.508474	0.546996	0.291321	1804	uag
2.36973	4.1586	1.69766	1805	uga
0.510849	0.545464	1.64128	1806	uaa
1.42166	2.83711	1.75845	1807	uga
0.875209	3.2898	1.59396	1808	uga
0.822008	0.65632	1.84741	1809	uaa
0.15	0.295	3.22	1810	uag
0.765515	0.474684	0.383337	1811	uag
1.90937	4.13961	2.06243	1812	uga
2.44443	1.45173	2.12978	1813	uaa
6.16586	4.28444	2.20481	1814	uga
1.30476	0.942629	0.273512	1815	uag
0.979991	2.5648	2.03605	1816	uga
0.451355	0.54153	0.282654	1817	uag
1.24667	0.387191	1.76346	1818	uaa
0.496403	0.656447	1.0314	1819	uaa
1.9028	1.4326	1.96762	1820	uaa
0.883635	1.06514	2.00339	1821	uaa
1.57243	3.34022	1.94169	1822	uga
2.3767	3.53407	1.87954	1823	uga
0.37907	0.397137	1.65959	1824	uaa
1.56689	0.820619	0.315397	1825	uag
1.76546	0.596118	0.265911	1826	uag
0.686933	1.93982	1.52572	1827	uga
0.577003	0.651329	0.280104	1828	uag
1.96814	1.59545	2.16395	1829	uga
0.360552	0.389994	0.668157	1830	uaa
0.564876	1.37925	0.678708	1831	uga
0.671074	0.525637	1.01561	1832	uaa
1.39135	0.370071	0.242705	1833	uag
0.683256	0.44718	0.314386	1834	uag
0.43819	0.570166	1.35994	1835	uaa
0.929657	0.346605	0.43565	1836	uag
0.684022	0.781521	0.368017	1837	uag
1.18936	0.787497	0.402776	1838	uag
0.250518	0.389287	0.271686	1839	uag
4.27169	4.28767	1.8775	1840	uga
0.533613	0.563771	1.87074	1841	uaa
1.11226	3.78333	2.04159	1842	uga
0.710772	0.583929	0.280326	1843	uag
0.720281	0.480355	0.264776	1844	uag
2.18022	0.772531	0.357629	1845	uag
3.18822	3.42213	2.00029	1846	uga
1.57948	0.779663	1.42202	1847	uaa
1.27932	2.88844	1.66658	1848	uga
3.05033	4.41031	2.10851	1849	uga
0.440483	0.546612	0.287319	1850	uag
6.03362	4.58968	2.27517	1851	uga
1.05213	0.621017	1.96436	1852	uaa
2.61947	4.19637	2.00421	1853	uga
2.22891	0.423667	0.248351	1854	uag
1.03201	0.776417	1.53723	1855	uaa
0.22083	0.811336	0.274389	1856	uag
1.8448	2.46932	2.02861	1857	uga
1.46624	2.6559	1.93568	1858	uga
1.73266	3.84348	2.08214	1859	uga
0.907373	0.455354	0.326687	1860	uag
0.916549	0.601355	0.291237	1861	uag
0.592375	0.646148	1.76106	1862	uaa
1.29778	1.47273	0.26117	1863	uag
0.689788	0.793924	0.245481	1864	uag
0.935448	0.509895	0.260898	1865	uag
2.1105	0.339183	0.314673	1866	uag
0.915308	0.835264	2.08264	1867	uaa
1.98301	2.51621	1.66817	1868	uga
3.52509	0.592193	0.372483	1869	uag
0.678481	1.84531	1.63351	1870	uga
0.877371	0.330892	0.43837	1871	uag
1.78663	3.787	2.06763	1872	uga
1.14691	2.24281	2.00466	1873	uga
0.679396	0.556296	2.43683	1874	uaa
0.491333	0.481573	0.275316	1875	uag
3.13098	2.72939	1.88222	1876	uga
5.12413	4.55286	2.22916	1877	uga
1.80058	2.44435	2.11266	1878	uga
1.39895	3.26074	1.54321	1879	uga
1.30212	2.7861	1.6896	1880	uga
5.79058	4.57739	2.22155	1881	uga
0.311155	1.30141	1.595	1882	uaa
0.711344	3.2194	1.77192	1883	uga
0.757101	1.77782	1.20412	1884	uga
1.41119	2.54475	2.40811	1885	uga
1.02043	0.851908	1.11463	1886	uaa
5.5912	4.19597	2.49662	1887	uga
0.925194	2.81498	1.42299	1888	uga
0.757825	1.02812	1.36343	1889	uaa
0.499413	0.200013	1.88862	1890	uaa
1.26523	2.28371	0.854907	1891	uga
0.924185	2.08924	1.35017	1892	uga
1.43296	0.161107	0.397855	1893	uag
0.730002	0.592528	1.29537	1894	uaa
1.4592	0.466911	0.26298	1895	uag
0.827462	0.375781	0.251821	1896	uag
0.625185	0.430542	0.238487	1897	uag
2.34312	3.36973	2.12451	1898	uga
2.8508	2.77314	2.12776	1899	uga
0.704308	0.50827	1.06718	1900	uaa
2.46048	0.808969	0.352194	1901	uag
0.766961	3.28911	1.43106	1902	uga
0.578354	0.4839	0.259675	1903	uag
3.10398	0.695962	0.493198	1904	uag
1.10056	0.572651	0.275152	1905	uag
1.12987	3.09827	1.66973	1906	uga
3.62376	4.05299	2.23752	1907	uga
1.72358	0.483275	0.279338	1908	uag
0.639146	0.416037	1.8897	1909	uaa
0.468869	0.794065	0.601157	1910	uaa
0.599054	0.61936	0.796832	1911	uaa
0.227898	0.606341	0.364358	1912	uaa
0.219753	1.50965	0.674872	1913	uga
0.750315	0.659212	0.327471	1914	uag
2.26414	3.71552	1.52214	1915	uga
2.06555	0.16538	1.80653	1916	uaa
1.20635	0.532845	0.238226	1917	uag
1.43178	0.873752	0.309356	1918	uag
0.902699	0.741869	0.261997	1919	uag
0.917808	0.48446	0.296787	1920	uag
2.17576	0.461855	0.29417	1921	uag
2.19792	0.730307	0.721231	1922	uag
1.28104	0.617318	0.295193	1923	uag
1.6636	0.765795	1.71473	1924	uaa
2.10847	3.88792	1.95296	1925	uga
0.632583	1.81926	1.27993	1926	uga
1.26087	0.735501	2.21745	1927	uaa
3.53363	4.38248	2.10793	1928	uga
2.67883	2.61795	2.15062	1929	uga
1.18757	0.762093	0.293251	1930	uag
0.864099	2.24972	1.1046	1931	uga
0.607667	0.65298	1.93137	1932	uaa
1.54354	0.366765	1.48311	1933	uaa
1.57964	0.624317	0.265092	1934	uag
1.33349	3.83556	1.9663	1935	uga
2.91819	0.833495	0.365729	1936	uag
0.350367	0.826151	1.48129	1937	uaa
0.661071	2.62227	1.58164	1938	uga
1.35007	0.551946	0.312442	1939	uag
0.995441	0.214147	1.11196	1940	uaa
2.90082	4.17073	2.456	1941	uga
1.8587	0.886471	2.27424	1942	uaa
1.11747	0.293936	0.275709	1943	uag
1.1075	0.708317	0.379961	1944	uag
1.29299	0.361921	0.307344	1945	uag
0.83704	0.373495	0.265193	1946	uag
0.813225	2.30814	1.66836	1947	uga
1.19885	0.62795	0.311429	1948	uag
0.895748	0.430107	0.40869	1949	uag
1.14965	0.465757	0.323044	1950	uag
4.03973	4.15748	2.0143	1951	uga
2.06062	2.64312	2.02466	1952	uga
0.951262	0.653839	1.97932	1953	uaa
1.83946	2.5391	2.03735	1954	uga
0.715289	0.95654	0.249342	1955	uag
3.62533	4.08851	2.24408	1956	uga
2.63003	1.28191	2.2413	1957	uaa
0.881953	1.0206	1.2158	1958	uaa
1.3608	0.442372	0.291378	1959	uag
0.842624	2.0233	1.25921	1960	uga
1.36604	0.596196	0.313773	1961	uag
6.03741	4.20897	2.14507	1962	uga
0.596215	0.56655	2.00862	1963	uaa
1.21822	3.42442	2.0976	1964	uga
2.00133	4.48762	2.3278	1965	uga
3.60996	3.82489	2.12163	1966	uga
0.646507	1.45884	1.67226	1967	uga
1.3836	2.42696	1.92046	1968	uga
0.958007	2.53021	1.74611	1969	uga
1.35048	2.34336	1.60831	1970	uga
2.04071	0.839235	0.281416	1971	uag
0.719836	0.188144	0.339348	1972	uag
0.77879	2.78533	1.98233	1973	uga
0.571953	0.802082	1.91073	1974	uaa
1.61485	0.585509	0.319485	1975	uag
1.65296	0.671098	1.10404	1976	uaa
1.5373	2.03118	1.3062	1977	uga
1.30004	1.82661	1.02949	1978	uga
1.29549	0.255685	1.88393	1979	uaa
0.31797	0.574348	0.265424	1980	uag
0.586133	0.440815	1.5412	1981	uaa
1.99671	0.533115	2.02382	1982	uaa
1.70489	0.639558	0.294388	1983	uag
0.926367	2.98991	1.82887	1984	uga
1.12146	0.692117	1.46841	1985	uaa
1.33729	1.80865	1.79985	1986	uga
0.924937	3.56318	1.8704	1987	uga
0.328676	0.571776	0.256134	1988	uag
1.12675	0.463033	0.284119	1989	uag
1.57551	0.573319	0.394289	1990	uag
0.581187	1.81141	1.12462	1991	uga
0.842198	0.497554	0.285592	1992	uag
0.769598	0.528419	1.83322	1993	uaa
0.674767	0.472658	0.287931	1994	uag
0.638022	1.94211	1.34023	1995	uga
1.29236	0.540522	0.281646	1996	uag
0.953101	0.420415	0.311401	1997	uag
2.50659	3.40177	2.1664	1998	uga
3.09654	4.06569	2.09157	1999	uga
[truncated: 3,838 more rows]

## Sheet: Fig.2c
treatment	identifier	RT
DAP	1	3.63128
DAP	2	3.96294
DAP	3	1.99625
DAP	4	2.24281
DAP	5	0.451123
DAP	7	0.703633
DAP	8	0.801192
DAP	9	3.9753
DAP	10	2.26422
DAP	11	1.93584
DAP	12	0.366086
DAP	13	3.37366
DAP	14	0.750129
DAP	15	0.396632
DAP	16	0.486528
DAP	17	0.573409
DAP	18	4.64216
DAP	19	0.978478
DAP	20	0.407523
DAP	21	3.52848
DAP	22	0.538561
DAP	23	3.74675
DAP	24	3.93021
DAP	25	0.405115
DAP	26	1.3862
DAP	27	1.14
DAP	28	0.596696
DAP	29	0.584876
DAP	30	0.240745
DAP	31	3.0298
DAP	32	0.576825
DAP	33	0.581238
DAP	34	0.399325
DAP	35	2.87225
DAP	36	0.71041
DAP	38	0.915546
DAP	39	0.634752
DAP	40	0.479733
DAP	41	3.96865
DAP	42	0.992002
DAP	43	2.30953
DAP	44	4.35184
DAP	45	1.73183
DAP	46	0.610297
DAP	47	1.67834
DAP	48	0.508596
DAP	49	0.665358
DAP	50	2.85175
DAP	51	3.05533
DAP	52	0.573706
DAP	53	2.96644
DAP	54	0.516311
DAP	56	4.04966
DAP	57	0.426864
DAP	58	3.63269
DAP	59	3.78096
DAP	60	1.6722
DAP	61	0.599516
DAP	62	0.542471
DAP	63	0.887724
DAP	64	1.32398
DAP	65	0.787372
DAP	67	1.60631
DAP	68	3.27747
DAP	69	1.516
DAP	70	2.80542
DAP	71	1.613
DAP	72	3.01008
DAP	73	1.33322
DAP	74	1.02767
DAP	75	3.95263
DAP	76	0.741833
DAP	77	2.45085
DAP	78	0.751278
DAP	79	0.306696
DAP	80	0.616781
DAP	81	2.22461
DAP	82	2.1916
DAP	83	4.06845
DAP	84	0.304756
DAP	85	2.4353
DAP	86	0.970148
DAP	87	2.62224
DAP	88	1.35463
DAP	89	0.757199
DAP	90	1.15145
DAP	91	2.75541
DAP	92	3.8183
DAP	93	0.944668
DAP	94	3.03377
DAP	95	0.558995
DAP	96	0.467277
DAP	97	3.4357
DAP	98	3.85771
DAP	99	1.24782
DAP	100	0.628777
DAP	101	0.839838
DAP	102	0.885056
DAP	103	0.163403
DAP	104	0.36853
DAP	105	0.47193
DAP	106	2.32683
DAP	107	0.300089
DAP	108	2.54954
DAP	109	0.421629
DAP	110	2.81364
DAP	111	0.640693
DAP	112	1.67294
DAP	113	0.51118
DAP	114	1.85996
DAP	115	2.18783
DAP	116	0.371378
DAP	117	4.31518
DAP	118	0.666784
DAP	119	0.885762
DAP	120	3.04182
DAP	121	0.759138
DAP	122	4.32688
DAP	123	2.13125
DAP	124	1.51065
DAP	125	0.54186
DAP	126	1.89095
DAP	127	1.11608
DAP	128	0.418311
DAP	129	4.41932
DAP	130	0.623434
DAP	131	0.586638
DAP	132	0.606028
DAP	133	1.35893
DAP	134	0.573298
DAP	135	4.55333
DAP	136	0.375282
DAP	137	1.50048
DAP	138	0.60401
DAP	139	2.63967
DAP	140	0.922314
DAP	141	0.675625
DAP	142	0.737252
DAP	143	2.90648
DAP	144	4.09176
DAP	145	0.453264
DAP	146	4.49507
DAP	147	3.48667
DAP	148	0.543947
DAP	149	2.73728
DAP	150	0.166538
DAP	151	1.02369
DAP	152	2.30095
DAP	153	0.465764
DAP	154	4.51475
DAP	155	3.9475
DAP	156	2.30988
DAP	157	0.813524
DAP	158	0.173112
DAP	159	0.613823
DAP	160	0.637158
DAP	161	4.19313
DAP	162	4.47722
DAP	163	3.11169
DAP	164	3.05744
DAP	165	0.92234
DAP	166	1.09043
DAP	167	4.77
DAP	168	0.536772
DAP	169	1.26114
DAP	170	0.435905
DAP	171	0.408702
DAP	172	2.54029
DAP	174	0.748619
DAP	175	3.28906
DAP	176	3.37934
DAP	177	3.10019
DAP	178	2.89432
DAP	179	2.47111
DAP	180	0.15
DAP	181	1.648
DAP	182	0.634876
DAP	184	0.538782
DAP	185	2.28126
DAP	186	1.62194
DAP	187	0.94433
DAP	188	3.34511
DAP	189	3.70289
DAP	190	2.07581
DAP	191	2.48164
DAP	192	0.586569
DAP	193	0.293031
DAP	194	2.28185
DAP	195	2.0284
DAP	196	2.16417
DAP	197	0.738833
DAP	198	3.74829
DAP	199	1.78602
DAP	200	1.55733
DAP	201	0.208825
DAP	202	0.478116
DAP	203	4.04354
DAP	204	2.45207
DAP	205	4.40175
DAP	206	0.585428
DAP	207	0.898352
DAP	208	4.05728
DAP	209	2.90915
DAP	210	0.995689
DAP	211	0.494124
DAP	212	0.287362
DAP	213	3.49018
DAP	214	0.518688
DAP	215	4.11435
DAP	216	4.3556
DAP	217	1.36228
DAP	218	0.460692
DAP	219	1.67174
DAP	220	2.31533
DAP	221	3.47377
DAP	222	3.15916
DAP	223	0.645018
DAP	224	1.94269
DAP	225	0.852322
DAP	226	4.2689
DAP	227	0.514905
DAP	228	0.459043
DAP	229	0.526127
DAP	230	0.924984
DAP	231	0.552978
DAP	232	0.549819
DAP	233	0.527258
DAP	234	0.50669
DAP	235	1.73565
DAP	236	0.38481
DAP	237	3.23157
DAP	238	0.414008
DAP	239	0.471144
DAP	240	0.549052
DAP	241	2.6184
DAP	242	1.2908
DAP	243	4.15442
DAP	244	3.83102
DAP	245	1.87876
DAP	246	0.730518
DAP	247	4.59139
DAP	248	0.795032
DAP	249	3.50758
DAP	250	4.32132
DAP	251	0.822034
DAP	252	3.59187
DAP	253	0.884253
DAP	254	0.389705
DAP	255	0.570361
DAP	256	3.26098
DAP	257	1.44478
DAP	258	0.568663
DAP	259	3.12501
DAP	260	0.634021
DAP	261	3.87287
DAP	262	0.621073
DAP	263	0.82586
DAP	264	0.66011
DAP	265	1.20523
DAP	266	0.400139
DAP	267	0.487129
DAP	269	4.11704
DAP	270	0.572504
DAP	271	3.66936
DAP	272	1.54333
DAP	273	0.492501
DAP	274	4.65697
DAP	275	4.25537
DAP	276	0.587001
DAP	277	1.00592
DAP	278	0.226671
DAP	279	0.28354
DAP	280	0.521438
DAP	281	1.65474
DAP	282	0.615443
DAP	283	4.36135
DAP	284	0.758193
DAP	285	0.508901
DAP	286	2.09986
DAP	287	0.797757
DAP	288	2.29596
DAP	289	2.52409
DAP	290	0.374181
DAP	291	2.91219
DAP	292	2.49051
DAP	293	0.692647
DAP	294	3.00338
DAP	295	2.6506
DAP	296	0.327268
DAP	297	2.52213
DAP	298	0.450171
DAP	299	0.371107
DAP	300	0.394969
DAP	301	0.562294
DAP	302	3.27184
DAP	303	4.41721
DAP	304	0.602245
DAP	305	3.33474
DAP	306	2.19531
DAP	307	0.587471
DAP	308	2.88359
DAP	309	0.588022
DAP	310	1.79763
DAP	311	0.805203
DAP	312	4.16065
DAP	313	0.684696
DAP	314	2.64854
DAP	315	1.90986
DAP	316	2.81107
DAP	317	1.43255
DAP	319	0.688194
DAP	320	0.699165
DAP	321	0.607928
DAP	322	2.15168
DAP	323	0.182175
DAP	324	3.7195
DAP	325	4.56458
DAP	326	0.579908
DAP	327	0.508413
DAP	328	0.7619
DAP	329	3.23932
DAP	330	0.587839
DAP	331	1.10541
DAP	332	3.44085
DAP	333	3.9771
DAP	334	0.609608
DAP	335	2.72729
DAP	336	0.949619
DAP	337	4.52077
DAP	338	0.626827
DAP	339	0.807913
DAP	340	0.458475
DAP	341	0.867707
DAP	342	2.46061
DAP	343	0.573033
DAP	344	2.97618
DAP	345	4.23615
DAP	346	3.99177
DAP	347	0.442853
DAP	348	4.2105
DAP	349	0.636942
DAP	350	0.430335
DAP	351	0.832372
DAP	352	0.400548
DAP	353	0.655326
DAP	354	4.48021
DAP	355	4.63917
DAP	356	1.94272
DAP	358	1.71111
DAP	359	3.85808
DAP	360	0.558157
DAP	361	1.46626
DAP	362	3.03266
DAP	363	0.460964
DAP	364	3.64232
DAP	365	4.00582
DAP	366	2.82162
DAP	367	0.456767
DAP	368	1.4453
DAP	369	0.836276
DAP	370	2.90918
DAP	371	0.530957
DAP	372	0.598457
DAP	373	0.784237
DAP	374	2.51076
DAP	375	2.06579
DAP	376	0.937472
DAP	377	0.509831
DAP	378	2.41354
DAP	380	0.953702
DAP	381	0.434698
DAP	382	3.80398
DAP	383	0.629519
DAP	384	0.498205
DAP	385	0.397741
DAP	386	0.550563
DAP	387	3.27404
DAP	388	1.53503
DAP	389	4.58546
DAP	390	0.355291
DAP	391	3.84321
DAP	392	2.50003
DAP	394	1.52258
DAP	395	0.834976
DAP	396	2.4532
DAP	397	0.785072
DAP	398	0.545029
DAP	399	0.967598
DAP	400	4.31231
DAP	401	0.550409
DAP	402	0.398753
DAP	403	1.16427
DAP	404	2.64381
DAP	405	1.25755
DAP	406	0.832134
DAP	407	0.587661
DAP	408	3.00188
DAP	409	3.34363
DAP	410	1.83047
DAP	411	0.685815
DAP	412	3.35441
DAP	413	0.229521
DAP	414	1.05693
DAP	415	3.45195
DAP	416	1.99789
DAP	417	0.693135
DAP	418	2.23252
DAP	419	1.05574
DAP	420	0.554067
DAP	421	3.55754
DAP	422	3.39115
DAP	423	0.914409
DAP	424	0.572642
DAP	425	3.62517
DAP	426	0.570459
DAP	427	0.537133
DAP	428	0.648456
DAP	429	0.418837
DAP	430	3.51186
DAP	431	0.509602
DAP	432	0.761997
DAP	433	0.326627
DAP	434	2.61069
DAP	435	0.158188
DAP	436	2.14962
DAP	437	0.510652
DAP	438	0.55884
DAP	439	2.00512
DAP	440	4.49004
DAP	441	4.29713
DAP	442	0.370074
DAP	443	4.60164
DAP	444	0.250714
DAP	445	4.01928
DAP	446	0.55188
DAP	447	0.709999
DAP	448	0.662437
DAP	449	1.90215
DAP	450	0.813202
DAP	451	3.54502
DAP	452	2.59537
DAP	453	0.619703
DAP	454	0.660528
DAP	455	1.88393
DAP	456	0.803223
DAP	457	0.509321
DAP	458	1.911
DAP	459	0.564131
DAP	460	3.09659
DAP	461	2.51124
DAP	462	4.59164
DAP	463	3.94715
DAP	464	4.09689
DAP	465	2.83975
DAP	466	1.37399
DAP	467	0.84578
DAP	468	2.81171
DAP	469	0.872168
DAP	470	0.379105
DAP	471	4.67181
DAP	472	0.375367
DAP	473	0.839985
DAP	474	4.06965
DAP	475	2.51948
DAP	476	0.677481
DAP	477	3.00972
DAP	478	2.54729
DAP	479	0.514912
DAP	480	4.52159
DAP	481	0.668719
DAP	482	0.16444
DAP	484	0.320921
DAP	485	0.757483
DAP	486	3.35386
DAP	487	0.489257
DAP	488	1.36648
DAP	489	1.02687
DAP	490	1.88896
DAP	491	3.24652
DAP	492	3.56096
DAP	493	0.403075
DAP	494	4.04875
DAP	495	1.16702
DAP	496	4.58127
DAP	497	0.383169
DAP	498	0.531626
DAP	499	0.658938
DAP	501	3.53876
DAP	502	0.872432
DAP	503	0.876378
DAP	504	1.15927
DAP	505	1.08568
DAP	506	0.43639
DAP	507	0.886047
DAP	508	3.31806
DAP	510	3.85146
DAP	511	0.344003
DAP	512	4.17784
DAP	513	0.775922
DAP	514	0.510846
DAP	515	4.27597
DAP	516	1.52931
DAP	517	2.92935
DAP	518	0.705051
DAP	519	0.68426
DAP	520	3.04965
DAP	521	2.70456
DAP	522	1.3648
DAP	523	3.33551
DAP	524	0.981403
DAP	525	0.507447
DAP	526	4.04457
DAP	527	1.8399
DAP	528	0.480334
DAP	529	0.526562
DAP	530	0.931071
DAP	531	3.85139
DAP	532	0.92085
DAP	533	4.29284
DAP	534	1.43211
DAP	535	0.36571
DAP	536	3.9247
DAP	537	0.720365
DAP	538	0.56712
DAP	539	0.596968
DAP	540	0.458109
DAP	541	2.78512
DAP	542	4.26078
DAP	543	3.08015
DAP	544	0.32473
DAP	545	0.382995
DAP	546	4.6353
DAP	547	1.68043
DAP	548	2.43747
DAP	549	2.37724
DAP	550	0.878065
DAP	551	0.593197
DAP	552	0.71243
DAP	553	0.737083
DAP	554	0.463658
DAP	555	0.362446
DAP	556	0.401853
DAP	557	3.47166
DAP	558	0.556125
DAP	559	0.932362
DAP	560	0.758481
DAP	561	4.16719
DAP	562	1.34045
DAP	563	0.403287
DAP	564	3.33823
DAP	565	3.07886
DAP	566	1.34079
DAP	567	4.44661
DAP	568	0.322716
DAP	569	0.689882
DAP	570	2.605
DAP	571	0.856792
DAP	572	0.899744
DAP	573	3.97484
DAP	574	0.917358
DAP	575	2.48427
DAP	576	0.80217
DAP	577	0.803813
DAP	578	4.02797
DAP	579	0.896834
DAP	580	0.57089
DAP	581	1.24995
DAP	582	1.08261
DAP	583	2.06695
DAP	585	0.565513
DAP	586	3.18921
DAP	587	3.39665
DAP	588	0.48788
DAP	589	0.516699
DAP	590	0.558491
DAP	591	2.53714
DAP	592	0.732828
DAP	593	0.558822
DAP	596	0.788731
DAP	597	0.571467
DAP	598	0.475762
DAP	599	1.03431
DAP	600	0.771302
DAP	601	0.498724
DAP	602	0.785142
DAP	603	3.34642
DAP	604	0.57381
DAP	605	2.38654
DAP	606	1.49854
DAP	607	0.693195
DAP	608	4.46158
DAP	609	2.6376
DAP	610	2.97177
DAP	611	0.829639
DAP	612	0.884581
DAP	613	0.550272
DAP	614	0.5805
DAP	615	3.96085
DAP	616	3.96233
DAP	617	1.38581
DAP	618	2.61134
DAP	619	0.669647
DAP	620	1.50825
DAP	621	4.66392
DAP	622	3.97818
DAP	623	2.82006
DAP	624	0.585182
DAP	625	1.65202
DAP	626	3.09166
DAP	627	1.33233
DAP	628	2.15366
DAP	629	0.84972
DAP	630	4.31088
DAP	631	2.41105
DAP	632	3.13742
DAP	633	2.77309
DAP	634	3.11577
DAP	635	3.56679
DAP	637	2.38773
DAP	638	1.90623
DAP	639	1.65408
DAP	640	0.778172
DAP	641	0.931508
DAP	642	1.90453
DAP	643	3.12258
DAP	644	0.867898
DAP	645	2.02239
DAP	646	0.355274
DAP	647	2.49702
DAP	648	0.467846
DAP	649	0.66012
DAP	650	2.0062
DAP	651	3.25777
DAP	652	0.777622
DAP	653	0.403957
DAP	654	0.988291
DAP	655	4.35979
DAP	657	0.836766
DAP	658	0.682726
DAP	659	1.468
DAP	661	3.30679
DAP	662	3.50768
DAP	663	2.14462
DAP	664	4.10805
DAP	665	0.598058
DAP	666	1.45609
DAP	667	1.92545
DAP	668	0.57288
DAP	669	0.33592
DAP	670	0.60769
DAP	671	4.26674
DAP	673	2.61191
DAP	674	0.550728
DAP	675	3.26104
DAP	676	0.615984
DAP	677	0.913267
DAP	678	0.642597
DAP	679	0.5526
DAP	680	0.375643
DAP	681	3.52904
DAP	682	0.494965
DAP	683	0.55709
DAP	684	1.08594
DAP	685	3.3341
DAP	688	1.89197
DAP	689	0.725498
DAP	690	1.24764
DAP	691	0.474669
DAP	692	3.44439
DAP	693	0.620783
DAP	694	0.385843
DAP	695	1.55885
DAP	696	0.579541
DAP	697	0.272821
DAP	698	4.41008
DAP	699	0.340895
DAP	700	2.07168
DAP	701	3.88841
DAP	702	2.48499
DAP	703	1.111
DAP	704	3.45554
DAP	705	1.21806
DAP	706	0.16229
DAP	707	0.450682
DAP	708	3.81065
DAP	709	3.36733
DAP	710	2.91849
DAP	711	1.12422
DAP	712	3.40484
DAP	713	4.07009
DAP	714	0.81104
DAP	716	1.97428
DAP	717	2.88783
DAP	718	0.62229
DAP	719	0.777322
DAP	720	4.09518
DAP	722	0.418947
DAP	723	0.628483
DAP	724	0.976775
DAP	725	0.479563
DAP	726	4.5741
DAP	727	1.36899
DAP	728	0.708559
DAP	729	0.557974
DAP	730	2.99959
DAP	731	3.19162
DAP	732	3.7666
DAP	733	3.44695
DAP	734	0.319042
DAP	735	0.451253
DAP	736	0.536285
DAP	737	1.29555
DAP	738	0.708213
DAP	739	0.538693
DAP	740	0.669136
DAP	741	2.49551
DAP	742	2.61531
DAP	743	0.960592
DAP	744	0.779319
DAP	745	1.89778
DAP	746	2.83149
DAP	747	0.430175
DAP	748	0.988457
DAP	749	0.241993
DAP	750	3.66008
DAP	751	0.264243
DAP	752	1.71834
DAP	753	1.07044
DAP	754	0.903812
DAP	755	0.663033
DAP	756	3.42825
DAP	757	4.57106
DAP	758	1.65125
DAP	759	2.57924
DAP	760	0.550366
DAP	761	0.892421
DAP	762	4.42876
DAP	763	4.04853
DAP	764	2.9629
DAP	765	2.26888
DAP	766	0.401205
DAP	767	3.11177
DAP	768	4.49282
DAP	769	1.05437
DAP	770	1.39994
DAP	771	2.84594
DAP	772	1.59747
DAP	773	0.474433
DAP	774	0.72818
DAP	775	3.93871
DAP	776	3.48401
DAP	778	0.402003
DAP	779	2.10751
DAP	780	3.0949
DAP	781	0.865338
DAP	782	0.44213
DAP	783	1.95902
DAP	784	2.34959
DAP	785	2.72726
DAP	786	1.56633
DAP	787	1.49548
DAP	788	1.6713
DAP	789	0.921834
DAP	790	0.653553
DAP	791	0.534899
DAP	792	1.89346
DAP	793	2.79878
DAP	794	2.21461
DAP	795	2.69851
DAP	796	0.539545
DAP	797	0.82352
DAP	798	2.29618
DAP	799	0.758881
DAP	800	0.378233
DAP	801	0.281548
DAP	802	2.97011
DAP	803	0.259217
DAP	804	0.728024
DAP	805	0.616203
DAP	806	3.14722
DAP	807	2.81262
DAP	808	3.8259
DAP	809	1.04595
DAP	810	0.561741
DAP	811	0.477805
DAP	812	0.783546
DAP	813	0.655336
DAP	814	4.01227
DAP	815	3.69864
DAP	816	0.862978
DAP	817	0.403023
DAP	818	3.78585
DAP	819	2.46752
DAP	820	0.706465
DAP	821	2.88555
DAP	822	0.642149
DAP	823	0.644582
DAP	824	0.660346
DAP	825	0.471336
DAP	826	1.94321
DAP	827	1.46356
DAP	828	2.28091
DAP	829	0.619071
DAP	830	1.76984
DAP	831	1.2863
DAP	832	3.18356
DAP	833	0.332581
DAP	834	0.597626
DAP	835	2.83389
DAP	836	0.445013
DAP	837	4.71255
DAP	838	0.819702
DAP	839	0.648782
DAP	840	3.00205
DAP	841	1.90576
DAP	842	3.1035
DAP	843	3.61646
DAP	844	1.09396
DAP	845	0.750592
DAP	846	0.601149
DAP	847	3.00413
DAP	848	2.40679
DAP	849	3.96726
DAP	850	1.72615
DAP	851	0.515532
DAP	852	0.793795
DAP	853	0.851309
DAP	854	2.07636
DAP	855	0.807515
DAP	856	0.729878
DAP	858	1.05908
DAP	859	3.76552
DAP	860	0.754062
DAP	861	0.759405
DAP	862	1.02277
DAP	863	1.09204
DAP	864	0.32086
DAP	865	0.252527
DAP	866	3.68273
DAP	867	0.428231
DAP	870	2.39032
DAP	871	0.565776
DAP	872	1.11829
DAP	873	1.12735
DAP	874	3.57101
DAP	875	0.993716
DAP	876	3.31782
DAP	877	0.606392
DAP	879	0.618115
DAP	880	0.457308
DAP	881	1.44307
DAP	882	3.19523
DAP	883	0.605736
DAP	884	2.52096
DAP	885	0.161107
DAP	886	2.60281
DAP	887	4.58694
DAP	888	4.36763
DAP	889	2.92154
DAP	890	1.56743
DAP	891	0.64299
DAP	892	3.71643
DAP	893	3.48823
DAP	894	0.247259
DAP	895	0.265735
DAP	896	0.853841
DAP	897	0.504455
DAP	898	0.596736
DAP	899	1.55367
DAP	900	2.55854
DAP	901	0.198572
DAP	902	4.49078
DAP	903	1.06719
DAP	904	3.30782
DAP	905	4.01391
DAP	906	1.18394
DAP	907	0.904388
DAP	908	0.527723
DAP	909	4.51472
DAP	910	0.840776
DAP	911	0.165868
DAP	912	3.83486
DAP	913	0.249707
DAP	914	0.925792
DAP	916	3.41787
DAP	917	2.47204
DAP	918	4.72021
DAP	919	1.04946
DAP	920	2.88979
DAP	921	3.19897
DAP	922	0.475027
DAP	923	0.721989
DAP	924	1.11167
DAP	925	2.26256
DAP	926	2.14614
DAP	927	0.844362
DAP	928	4.53159
DAP	929	1.16707
DAP	930	4.26914
DAP	931	0.745258
DAP	932	1.19778
DAP	933	0.617208
DAP	934	2.6635
DAP	935	3.49447
DAP	936	0.502568
DAP	937	0.607762
DAP	938	0.646402
DAP	939	1.53213
DAP	940	0.424527
DAP	941	3.36231
DAP	942	0.296159
DAP	943	2.2977
DAP	944	0.163623
DAP	945	0.65346
DAP	946	3.85066
DAP	947	1.94112
DAP	948	3.97643
DAP	949	0.355212
DAP	950	0.656681
DAP	951	3.09727
DAP	952	0.187665
DAP	953	2.67148
DAP	954	1.09187
DAP	955	0.984433
DAP	956	0.788827
DAP	957	1.37385
DAP	958	3.96697
DAP	959	3.10223
DAP	960	0.502975
DAP	961	0.497749
DAP	962	3.57071
DAP	963	2.91599
DAP	964	0.845407
DAP	965	0.704965
DAP	966	2.58813
DAP	967	1.44522
DAP	968	0.888864
DAP	969	0.409247
DAP	970	0.664797
DAP	971	3.70604
DAP	972	0.927538
DAP	973	0.505596
DAP	974	4.43876
DAP	975	4.03824
DAP	976	2.4042
DAP	977	2.02661
DAP	978	1.80552
DAP	979	0.430797
DAP	980	1.98594
DAP	982	4.02094
DAP	983	1.00848
DAP	984	1.29199
DAP	985	2.40051
DAP	986	0.694462
DAP	987	2.38135
DAP	988	3.43725
DAP	989	1.84669
DAP	990	0.604135
DAP	991	2.65255
DAP	992	0.680227
DAP	993	0.619387
DAP	994	1.93662
DAP	995	3.66721
DAP	996	0.744085
DAP	997	3.54838
DAP	998	0.883244
DAP	999	2.01445
DAP	1000	2.44334
DAP	1001	0.608647
DAP	1002	0.477577
DAP	1003	2.1137
DAP	1004	0.465435
DAP	1005	3.84501
DAP	1006	0.761509
DAP	1007	0.911447
DAP	1008	0.232942
DAP	1009	1.69392
DAP	1010	0.652643
DAP	1011	1.43272
DAP	1012	1.19124
DAP	1013	1.94396
DAP	1014	3.07221
DAP	1015	1.13507
DAP	1016	1.4516
DAP	1017	0.479905
DAP	1018	0.17945
DAP	1019	4.18709
DAP	1020	0.84512
DAP	1021	0.789571
DAP	1022	2.89354
DAP	1023	1.76621
DAP	1024	3.27812
DAP	1025	4.5068
DAP	1026	1.36855
DAP	1027	4.5496
DAP	1028	0.595402
DAP	1029	0.630122
DAP	1030	0.479136
DAP	1031	0.341286
DAP	1032	1.40659
DAP	1033	2.47205
DAP	1034	3.5641
DAP	1035	0.503543
DAP	1036	1.64414
DAP	1037	1.6215
DAP	1038	1.4078
DAP	1039	3.35945
DAP	1041	0.747021
DAP	1042	3.27137
DAP	1043	4.49585
DAP	1044	0.190845
DAP	1045	0.345624
DAP	1046	0.42983
DAP	1047	3.84383
DAP	1048	4.50287
DAP	1049	3.35316
DAP	1050	2.37222
DAP	1051	0.625878
DAP	1052	2.5336
DAP	1053	0.281167
DAP	1054	0.15242
DAP	1055	3.83104
DAP	1056	0.666492
DAP	1057	0.409872
DAP	1058	1.09095
DAP	1059	4.54933
DAP	1061	1.80557
DAP	1062	2.38862
DAP	1063	2.44105
DAP	1064	0.45891
DAP	1065	0.549586
DAP	1066	3.09533
DAP	1067	0.31696
DAP	1068	1.41508
DAP	1069	0.413552
DAP	1070	0.786269
DAP	1071	4.03332
DAP	1072	3.90491
DAP	1073	0.450161
DAP	1074	0.446133
DAP	1075	3.79687
DAP	1076	0.905555
DAP	1077	3.03824
DAP	1078	0.411682
DAP	1079	3.16588
DAP	1080	1.08108
DAP	1081	0.544199
DAP	1082	2.8584
DAP	1083	2.48844
DAP	1084	3.48764
DAP	1085	2.38005
DAP	1086	0.692338
DAP	1087	0.771509
DAP	1088	0.15559
DAP	1089	0.655871
DAP	1090	0.935978
DAP	1091	2.09996
DAP	1092	0.436787
DAP	1093	1.30407
DAP	1094	0.296745
DAP	1095	2.61387
DAP	1096	0.731764
DAP	1097	1.01127
DAP	1098	0.577021
DAP	1099	0.54217
DAP	1100	2.92264
DAP	1101	2.84715
DAP	1102	0.594487
DAP	1103	0.376718
DAP	1104	0.709486
DAP	1105	1.35924
DAP	1106	0.949537
DAP	1107	3.1658
DAP	1108	0.629764
DAP	1109	0.49308
DAP	1110	0.514204
DAP	1111	4.65935
DAP	1112	2.11553
DAP	1113	0.242089
DAP	1114	0.566879
DAP	1115	0.703089
DAP	1116	4.29103
DAP	1117	3.71434
DAP	1118	3.58962
DAP	1119	3.25531
DAP	1120	0.487853
DAP	1121	2.31951
DAP	1122	0.494675
DAP	1123	1.49371
DAP	1126	1.86906
DAP	1127	2.64535
DAP	1128	0.794303
DAP	1129	1.80327
DAP	1130	1.78802
DAP	1131	1.01117
DAP	1132	0.442892
DAP	1133	0.686107
DAP	1134	0.713871
DAP	1135	1.34735
DAP	1136	0.609861
DAP	1137	2.2919
DAP	1138	0.742976
DAP	1139	0.302765
DAP	1140	2.65966
DAP	1141	3.54014
DAP	1142	0.770075
DAP	1143	0.297287
DAP	1144	0.525836
DAP	1145	0.563589
DAP	1146	0.914629
DAP	1147	2.91853
DAP	1148	0.786361
DAP	1149	2.67053
DAP	1150	1.33686
DAP	1151	0.898963
DAP	1152	4.45114
DAP	1153	3.08289
DAP	1154	0.570107
DAP	1155	3.9846
DAP	1156	4.22499
DAP	1157	4.6136
DAP	1158	4.26203
DAP	1159	0.667296
DAP	1160	0.556222
DAP	1161	4.48501
DAP	1162	0.594113
DAP	1163	2.59839
DAP	1164	4.11607
DAP	1165	4.26588
DAP	1166	0.66925
DAP	1167	2.31287
DAP	1168	0.483146
DAP	1169	0.621067
DAP	1170	0.188089
DAP	1171	1.44992
DAP	1172	1.58024
DAP	1173	0.678029
DAP	1174	0.656754
DAP	1175	3.74521
DAP	1176	0.625848
DAP	1177	3.25978
DAP	1178	2.66946
DAP	1179	0.528859
DAP	1180	0.622719
DAP	1181	3.19864
DAP	1182	0.585029
DAP	1183	1.10689
DAP	1184	0.409779
DAP	1185	4.14227
DAP	1186	0.510118
DAP	1187	4.31406
DAP	1188	3.17625
DAP	1189	0.580361
DAP	1190	4.23479
DAP	1191	1.52553
DAP	1192	0.361372
DAP	1193	0.615513
DAP	1194	1.51985
DAP	1195	0.587992
DAP	1196	0.608006
DAP	1197	3.59494
DAP	1198	3.58208
DAP	1199	0.549572
DAP	1200	0.617982
DAP	1202	1.48321
DAP	1203	4.23606
DAP	1204	2.84189
DAP	1205	1.28485
DAP	1206	2.57745
DAP	1207	0.726509
DAP	1208	3.68395
DAP	1209	4.13916
DAP	1210	0.467216
DAP	1211	1.84787
DAP	1212	1.28884
DAP	1213	3.66816
DAP	1214	0.712142
DAP	1215	0.348672
DAP	1216	3.50413
DAP	1217	0.284551
DAP	1218	0.176515
DAP	1219	0.331055
DAP	1220	0.54731
DAP	1221	2.68342
DAP	1222	0.613701
DAP	1223	3.22448
DAP	1224	2.63524
DAP	1225	1.65381
DAP	1226	0.892076
DAP	1227	0.579566
DAP	1228	0.194589
DAP	1229	0.524972
DAP	1230	3.13679
DAP	1231	4.07837
DAP	1232	3.97153
DAP	1233	2.02512
DAP	1234	0.562278
DAP	1235	2.77548
DAP	1236	0.160162
DAP	1237	0.347521
DAP	1238	0.940229
DAP	1239	2.872
DAP	1240	0.742736
DAP	1241	0.823527
DAP	1242	1.98149
DAP	1243	2.15173
DAP	1244	2.22004
DAP	1245	1.53946
DAP	1246	0.918204
DAP	1247	4.19056
DAP	1248	0.853684
DAP	1249	0.653833
DAP	1250	3.68341
DAP	1251	2.90678
DAP	1252	1.29777
DAP	1253	0.168133
DAP	1254	0.74812
DAP	1255	0.685826
DAP	1256	4.03604
DAP	1257	1.97879
DAP	1258	0.378086
DAP	1259	0.792428
DAP	1260	1.67895
DAP	1261	4.35402
DAP	1262	1.72902
DAP	1263	2.66187
DAP	1264	1.17474
DAP	1265	2.97222
DAP	1266	0.678085
DAP	1267	3.6282
DAP	1268	2.1208
DAP	1269	0.440747
DAP	1270	2.79679
DAP	1271	3.1217
DAP	1272	3.01639
DAP	1273	0.529304
DAP	1274	0.629118
DAP	1275	2.76194
DAP	1276	0.765022
DAP	1277	3.15092
DAP	1278	1.97742
DAP	1279	0.40789
DAP	1280	1.15332
DAP	1282	4.04939
DAP	1283	0.758309
DAP	1284	0.531824
DAP	1285	2.94078
DAP	1286	1.56449
DAP	1287	3.27094
DAP	1290	1.48076
DAP	1291	0.403931
DAP	1292	3.03677
DAP	1293	1.89819
DAP	1295	1.26105
DAP	1296	0.779685
DAP	1297	2.66294
DAP	1298	0.569951
DAP	1299	3.44804
DAP	1300	0.848932
DAP	1301	0.579419
DAP	1302	3.27231
DAP	1303	0.748264
DAP	1304	0.512245
DAP	1305	3.37032
DAP	1306	0.157026
DAP	1307	3.25209
DAP	1308	0.470312
DAP	1309	1.15087
DAP	1310	0.526526
DAP	1311	2.48079
DAP	1312	0.587873
DAP	1313	0.601434
DAP	1314	0.159219
DAP	1315	3.75199
DAP	1316	2.02203
DAP	1317	0.942567
DAP	1318	1.88101
DAP	1320	2.01299
DAP	1321	0.807405
DAP	1322	4.43956
DAP	1323	1.26862
DAP	1324	0.747548
DAP	1325	0.593349
DAP	1326	0.826266
DAP	1327	2.84837
DAP	1328	0.660878
DAP	1329	2.27759
DAP	1330	0.484887
DAP	1331	0.903236
DAP	1332	0.836438
DAP	1333	2.81437
DAP	1334	3.7752
DAP	1335	0.377734
DAP	1336	3.85581
DAP	1337	0.453483
DAP	1338	2.84403
DAP	1339	0.510763
DAP	1340	0.214254
DAP	1341	1.82058
DAP	1342	1.16276
DAP	1343	4.32287
DAP	1344	0.363418
DAP	1345	3.93897
DAP	1346	0.852163
DAP	1347	0.441811
DAP	1348	0.427593
DAP	1349	0.60432
DAP	1350	0.623326
DAP	1351	4.5311
DAP	1352	0.893132
DAP	1353	0.598375
DAP	1354	0.765717
DAP	1355	4.67505
DAP	1356	3.8302
DAP	1357	0.474645
DAP	1358	4.21396
DAP	1359	0.697655
DAP	1360	1.09327
DAP	1361	0.621275
DAP	1362	4.61173
DAP	1363	3.67064
DAP	1364	1.8374
DAP	1365	3.23122
DAP	1366	3.0808
DAP	1367	2.25045
DAP	1368	1.72676
DAP	1369	0.515112
DAP	1370	0.535569
DAP	1371	1.73904
DAP	1372	2.01994
DAP	1373	2.86657
DAP	1374	1.45327
DAP	1375	0.612027
DAP	1376	3.09034
DAP	1377	0.849537
DAP	1378	4.37555
DAP	1379	0.632507
DAP	1380	0.368317
DAP	1381	4.5441
DAP	1382	1.45251
DAP	1383	1.65503
DAP	1384	4.48865
DAP	1385	1.3384
DAP	1386	3.34959
DAP	1387	0.513889
DAP	1388	0.308403
DAP	1389	2.76328
DAP	1390	4.38001
DAP	1391	3.53348
DAP	1392	0.967489
DAP	1393	3.62685
DAP	1394	4.10881
DAP	1395	0.422998
DAP	1396	2.86234
DAP	1397	3.32818
DAP	1398	3.31637
DAP	1399	0.466459
DAP	1400	3.04814
DAP	1401	0.526569
DAP	1402	3.83787
DAP	1403	1.08786
DAP	1404	2.52459
DAP	1405	3.35521
DAP	1406	3.06416
DAP	1407	2.66455
DAP	1408	2.57364
DAP	1409	0.776609
DAP	1410	4.57901
DAP	1411	0.766448
DAP	1412	0.373295
DAP	1413	0.568856
DAP	1414	2.78916
DAP	1415	0.512176
DAP	1416	2.89409
DAP	1417	0.465057
DAP	1418	1.26371
DAP	1419	1.04274
DAP	1420	4.47812
DAP	1421	2.12399
DAP	1422	1.03143
DAP	1423	0.751967
DAP	1424	2.94206
DAP	1425	2.60309
DAP	1426	0.65088
DAP	1427	0.425225
DAP	1428	0.496
DAP	1429	0.457391
DAP	1430	0.438961
DAP	1431	0.429937
DAP	1432	2.29896
DAP	1433	4.13711
DAP	1434	2.76731
DAP	1435	3.83302
DAP	1436	2.18188
DAP	1437	0.600324
DAP	1438	2.34433
DAP	1439	0.625232
DAP	1440	0.591235
DAP	1441	0.267178
DAP	1442	3.57178
DAP	1443	3.99439
DAP	1444	0.710908
DAP	1445	0.410651
DAP	1446	0.622055
DAP	1447	2.6622
DAP	1448	0.495391
DAP	1449	2.98699
DAP	1450	2.90141
DAP	1451	3.3627
DAP	1452	2.62621
DAP	1453	2.55979
DAP	1454	0.379776
DAP	1455	0.721573
DAP	1456	1.455
DAP	1457	2.65928
DAP	1458	4.5434
DAP	1459	2.0579
DAP	1460	0.382896
DAP	1461	0.429568
DAP	1462	2.59034
DAP	1463	4.39885
DAP	1464	3.47549
DAP	1465	4.37682
DAP	1466	2.73747
DAP	1467	0.842285
DAP	1468	2.71801
DAP	1469	2.49432
DAP	1470	0.720487
DAP	1471	0.43849
DAP	1472	3.18236
DAP	1473	0.488274
DAP	1474	0.855503
DAP	1475	0.652276
DAP	1477	1.57964
DAP	1478	3.67807
DAP	1479	2.77772
DAP	1480	1.36337
DAP	1481	0.560604
DAP	1482	0.55154
DAP	1483	1.01201
DAP	1484	3.44134
DAP	1485	0.832801
DAP	1486	0.659871
DAP	1487	0.442447
DAP	1488	0.617213
DAP	1489	3.75319
DAP	1490	4.00975
DAP	1491	1.75573
DAP	1492	3.40359
DAP	1493	0.539903
DAP	1494	3.38005
DAP	1495	2.72605
DAP	1496	0.164361
DAP	1497	2.7538
DAP	1498	0.45896
DAP	1499	2.93617
DAP	1500	0.648101
DAP	1501	2.04841
DAP	1502	0.384988
DAP	1503	0.435535
DAP	1504	0.453401
DAP	1505	2.97276
DAP	1506	0.868864
DAP	1507	4.1795
DAP	1509	1.83332
DAP	1510	3.70481
DAP	1511	0.753433
DAP	1512	4.02217
DAP	1513	0.454923
DAP	1514	0.671528
DAP	1515	0.530551
DAP	1516	1.08243
DAP	1517	4.03576
DAP	1518	0.550289
DAP	1519	0.539022
DAP	1520	0.995644
DAP	1521	0.613536
DAP	1522	3.96124
DAP	1523	0.505226
DAP	1524	1.73936
DAP	1525	3.85818
DAP	1526	2.11212
DAP	1527	0.684076
DAP	1528	3.7376
DAP	1529	0.837919
DAP	1530	3.72126
DAP	1531	2.22719
DAP	1532	2.38365
DAP	1533	4.23786
DAP	1534	3.23809
DAP	1535	1.94661
DAP	1536	4.52403
DAP	1537	0.791325
DAP	1538	0.597648
DAP	1539	0.207406
DAP	1540	2.98154
DAP	1541	3.11797
DAP	1542	3.2412
DAP	1543	0.511659
DAP	1544	1.08251
DAP	1545	3.63193
DAP	1546	3.91695
DAP	1547	2.77558
DAP	1548	1.3404
DAP	1549	3.52443
DAP	1550	3.09987
DAP	1551	0.314376
DAP	1552	0.785783
DAP	1553	2.92491
DAP	1554	0.593083
DAP	1555	3.45888
DAP	1556	0.879897
DAP	1557	0.345342
DAP	1558	0.592261
DAP	1559	0.823885
DAP	1560	0.916924
DAP	1561	3.18975
DAP	1562	0.565546
DAP	1563	4.29428
DAP	1564	1.02392
DAP	1565	1.48928
DAP	1566	0.608346
DAP	1567	3.6694
DAP	1568	0.395618
DAP	1569	0.331075
DAP	1570	0.583776
DAP	1571	1.8061
DAP	1572	0.535038
DAP	1574	1.20084
DAP	1575	0.656381
DAP	1576	4.50257
DAP	1577	4.44939
DAP	1578	3.88023
DAP	1579	3.01804
DAP	1580	2.02798
DAP	1581	1.24078
DAP	1583	3.82198
DAP	1584	2.47944
DAP	1585	2.17214
DAP	1586	1.49045
DAP	1587	3.14461
DAP	1588	0.870133
DAP	1589	2.81327
DAP	1590	1.30727
DAP	1591	4.11932
DAP	1592	2.64583
DAP	1593	0.594367
DAP	1594	0.66793
DAP	1595	2.33965
DAP	1596	0.810705
DAP	1597	1.11286
DAP	1598	0.528266
DAP	1599	0.228205
DAP	1600	3.20549
DAP	1601	1.06083
DAP	1602	0.835001
DAP	1603	2.65396
DAP	1606	1.39485
DAP	1607	0.807526
DAP	1608	2.1911
DAP	1609	1.63185
DAP	1610	2.72877
DAP	1611	0.493249
DAP	1612	0.529766
DAP	1613	0.591313
DAP	1614	0.384064
DAP	1615	0.741428
DAP	1616	3.82789
DAP	1617	0.226677
DAP	1618	2.68557
DAP	1619	0.830144
DAP	1620	0.39531
DAP	1621	3.62018
DAP	1622	2.93883
DAP	1623	3.41205
DAP	1624	1.19641
DAP	1625	2.05122
DAP	1626	0.738856
DAP	1627	4.36613
DAP	1628	0.720035
DAP	1629	0.687342
DAP	1630	3.23438
DAP	1631	3.04589
DAP	1632	2.34549
DAP	1633	2.33479
DAP	1634	4.00131
DAP	1635	3.66338
DAP	1636	0.411104
DAP	1637	2.721
DAP	1638	1.30084
DAP	1639	1.35111
DAP	1640	0.479052
DAP	1641	2.58568
DAP	1642	0.33926
DAP	1643	1.84709
DAP	1644	0.584578
DAP	1645	1.26348
DAP	1646	3.2862
DAP	1647	0.688064
DAP	1648	2.61652
DAP	1649	0.687741
DAP	1650	0.528319
DAP	1651	0.854297
DAP	1652	1.42863
DAP	1653	3.43478
DAP	1654	0.694153
DAP	1655	0.176646
DAP	1656	0.287318
DAP	1657	1.22972
DAP	1658	2.85587
DAP	1659	2.31822
DAP	1660	0.681445
DAP	1661	2.23032
DAP	1662	0.826225
DAP	1663	2.67349
DAP	1664	2.50728
DAP	1665	4.27686
DAP	1666	1.50196
DAP	1667	0.300273
DAP	1668	3.24938
DAP	1669	0.374586
DAP	1670	2.16304
DAP	1671	2.38639
DAP	1672	0.47572
DAP	1673	0.675359
DAP	1674	0.664458
DAP	1675	1.10371
DAP	1676	0.849596
DAP	1677	0.523187
DAP	1678	2.25087
DAP	1679	0.661723
DAP	1680	0.67895
DAP	1681	3.44346
DAP	1682	0.564319
DAP	1683	1.83976
DAP	1684	0.658842
DAP	1685	0.635549
DAP	1686	1.12669
DAP	1687	0.908558
DAP	1688	2.95224
DAP	1689	1.33688
DAP	1690	1.04563
DAP	1691	3.47153
DAP	1692	0.838514
DAP	1693	1.10116
DAP	1694	4.05534
DAP	1695	1.65708
DAP	1696	0.510996
DAP	1697	2.46358
DAP	1698	4.13129
DAP	1699	1.12635
DAP	1700	0.761472
DAP	1702	3.11411
DAP	1703	0.644022
DAP	1704	0.552633
DAP	1705	0.799519
DAP	1706	0.596611
DAP	1708	0.445784
DAP	1709	0.483716
DAP	1710	0.662738
DAP	1712	0.384476
DAP	1713	2.98808
DAP	1714	1.50493
DAP	1715	1.67252
DAP	1717	2.29378
DAP	1718	3.95777
DAP	1719	2.35562
DAP	1720	4.55027
DAP	1721	0.813631
DAP	1722	0.934414
DAP	1723	0.486046
DAP	1724	3.73886
DAP	1725	0.209307
DAP	1726	2.32927
DAP	1727	3.04291
DAP	1728	0.505077
DAP	1729	0.568712
DAP	1730	2.0635
DAP	1731	3.363
DAP	1732	0.201777
DAP	1733	1.17711
DAP	1734	3.3667
DAP	1735	2.25624
DAP	1736	2.4253
DAP	1737	0.524429
DAP	1738	0.580038
DAP	1739	4.38325
DAP	1740	3.1208
DAP	1741	1.99775
DAP	1742	0.341046
DAP	1743	3.57151
DAP	1744	2.66377
DAP	1745	4.33864
DAP	1746	0.757405
DAP	1747	1.0667
DAP	1748	4.34669
DAP	1749	1.14653
DAP	1750	0.597759
DAP	1751	0.718474
DAP	1752	2.02781
DAP	1753	2.83462
DAP	1754	2.47313
DAP	1755	2.85444
DAP	1756	0.411502
DAP	1757	0.954945
DAP	1758	1.77406
DAP	1759	3.59749
DAP	1760	0.642641
DAP	1761	3.60695
DAP	1762	0.676695
DAP	1763	0.979728
DAP	1764	4.1227
DAP	1765	4.46939
DAP	1766	1.11684
DAP	1767	4.53927
DAP	1768	1.76301
DAP	1769	0.658604
DAP	1770	0.75765
DAP	1771	3.17759
DAP	1772	3.08347
DAP	1773	2.98105
DAP	1774	3.02292
DAP	1775	0.557311
DAP	1776	1.84515
DAP	1777	4.56787
DAP	1780	2.59112
DAP	1781	1.40912
DAP	1782	0.733326
DAP	1783	0.579535
DAP	1784	2.80627
DAP	1785	0.595367
DAP	1786	0.57396
DAP	1787	3.91448
DAP	1788	3.79707
DAP	1790	0.511822
DAP	1791	0.656062
DAP	1792	3.32066
DAP	1793	4.21822
DAP	1794	2.65849
DAP	1795	4.23837
DAP	1796	0.426556
DAP	1798	4.07357
DAP	1799	4.12965
DAP	1800	0.90447
DAP	1801	4.38591
DAP	1802	0.435868
DAP	1803	0.952158
DAP	1804	0.546996
DAP	1805	4.1586
DAP	1806	0.545464
DAP	1807	2.83711
DAP	1808	3.2898
DAP	1809	0.65632
DAP	1811	0.474684
DAP	1812	4.13961
DAP	1813	1.45173
DAP	1814	4.28444
DAP	1815	0.942629
DAP	1816	2.5648
DAP	1817	0.54153
DAP	1818	0.387191
DAP	1819	0.656447
DAP	1820	1.4326
DAP	1821	1.06514
DAP	1822	3.34022
DAP	1823	3.53407
DAP	1824	0.397137
DAP	1825	0.820619
DAP	1826	0.596118
DAP	1827	1.93982
DAP	1828	0.651329
DAP	1829	1.59545
DAP	1830	0.389994
DAP	1831	1.37925
DAP	1832	0.525637
DAP	1833	0.370071
DAP	1834	0.44718
DAP	1835	0.570166
DAP	1836	0.346605
DAP	1837	0.781521
DAP	1838	0.787497
DAP	1839	0.389287
DAP	1840	4.28767
DAP	1841	0.563771
DAP	1842	3.78333
DAP	1843	0.583929
DAP	1844	0.480355
DAP	1845	0.772531
DAP	1846	3.42213
DAP	1847	0.779663
DAP	1848	2.88844
DAP	1849	4.41031
DAP	1850	0.546612
DAP	1851	4.58968
DAP	1852	0.621017
DAP	1853	4.19637
DAP	1854	0.423667
DAP	1855	0.776417
DAP	1856	0.811336
DAP	1857	2.46932
DAP	1858	2.6559
DAP	1859	3.84348
DAP	1860	0.455354
DAP	1861	0.601355
DAP	1862	0.646148
DAP	1863	1.47273
DAP	1864	0.793924
DAP	1865	0.509895
DAP	1866	0.339183
DAP	1867	0.835264
DAP	1868	2.51621
DAP	1869	0.592193
DAP	1870	1.84531
DAP	1871	0.330892
DAP	1872	3.787
DAP	1873	2.24281
DAP	1874	0.556296
DAP	1875	0.481573
DAP	1876	2.72939
DAP	1877	4.55286
DAP	1878	2.44435
DAP	1879	3.26074
DAP	1880	2.7861
DAP	1881	4.57739
DAP	1882	1.30141
DAP	1883	3.2194
DAP	1884	1.77782
DAP	1885	2.54475
DAP	1886	0.851908
DAP	1887	4.19597
DAP	1888	2.81498
DAP	1889	1.02812
DAP	1891	2.28371
DAP	1892	2.08924
DAP	1894	0.592528
DAP	1895	0.466911
DAP	1896	0.375781
DAP	1897	0.430542
DAP	1898	3.36973
DAP	1899	2.77314
DAP	1900	0.50827
DAP	1901	0.808969
DAP	1902	3.28911
DAP	1903	0.4839
DAP	1904	0.695962
DAP	1905	0.572651
DAP	1906	3.09827
DAP	1907	4.05299
DAP	1908	0.483275
DAP	1909	0.416037
DAP	1910	0.794065
DAP	1911	0.61936
DAP	1912	0.606341
DAP	1913	1.50965
DAP	1914	0.659212
DAP	1915	3.71552
DAP	1917	0.532845
DAP	1918	0.873752
DAP	1919	0.741869
DAP	1920	0.48446
DAP	1921	0.461855
DAP	1922	0.730307
DAP	1923	0.617318
DAP	1924	0.765795
DAP	1925	3.88792
DAP	1926	1.81926
DAP	1927	0.735501
DAP	1928	4.38248
DAP	1929	2.61795
DAP	1930	0.762093
DAP	1931	2.24972
DAP	1932	0.65298
DAP	1933	0.366765
DAP	1934	0.624317
DAP	1935	3.83556
DAP	1936	0.833495
DAP	1937	0.826151
DAP	1938	2.62227
DAP	1939	0.551946
DAP	1940	0.214147
DAP	1941	4.17073
DAP	1942	0.886471
DAP	1943	0.293936
DAP	1944	0.708317
DAP	1945	0.361921
DAP	1946	0.373495
DAP	1947	2.30814
DAP	1948	0.62795
DAP	1949	0.430107
DAP	1950	0.465757
DAP	1951	4.15748
DAP	1952	2.64312
DAP	1953	0.653839
DAP	1954	2.5391
DAP	1955	0.95654
DAP	1956	4.08851
DAP	1957	1.28191
DAP	1958	1.0206
DAP	1959	0.442372
DAP	1960	2.0233
DAP	1961	0.596196
DAP	1962	4.20897
DAP	1963	0.56655
DAP	1964	3.42442
DAP	1965	4.48762
DAP	1966	3.82489
DAP	1967	1.45884
DAP	1968	2.42696
DAP	1969	2.53021
DAP	1970	2.34336
DAP	1971	0.839235
DAP	1972	0.188144
DAP	1973	2.78533
DAP	1974	0.802082
DAP	1975	0.585509
DAP	1976	0.671098
DAP	1977	2.03118
DAP	1978	1.82661
DAP	1979	0.255685
DAP	1980	0.574348
DAP	1981	0.440815
DAP	1982	0.533115
DAP	1983	0.639558
DAP	1984	2.98991
DAP	1985	0.692117
DAP	1986	1.80865
DAP	1987	3.56318
DAP	1988	0.571776
DAP	1989	0.463033
DAP	1990	0.573319
DAP	1991	1.81141
DAP	1992	0.497554
DAP	1993	0.528419
DAP	1994	0.472658
DAP	1995	1.94211
DAP	1996	0.540522
DAP	1997	0.420415
DAP	1998	3.40177
DAP	1999	4.06569
DAP	2000	0.905368
DAP	2001	1.61031
DAP	2002	0.602261
DAP	2003	0.585002
DAP	2004	0.754262
DAP	2005	0.650467
DAP	2006	4.58267
DAP	2007	0.627658
DAP	2008	2.88854
DAP	2009	0.473272
DAP	2010	3.08394
DAP	2011	1.7203
DAP	2012	1.8649
DAP	2013	2.2576
DAP	2014	0.509516
DAP	2015	0.872675
DAP	2016	1.26133
DAP	2017	0.824566
DAP	2018	0.694263
DAP	2019	4.13727
DAP	2020	0.730115
DAP	2021	0.406038
DAP	2022	0.507888
DAP	2023	1.8388
DAP	2024	0.359429
DAP	2025	0.318316
DAP	2026	3.95402
DAP	2027	0.784489
DAP	2028	0.368681
DAP	2029	0.871886
DAP	2030	0.308403
DAP	2031	3.6839
DAP	2032	0.421008
DAP	2033	0.34625
DAP	2034	0.642667
DAP	2035	3.6793
DAP	2036	2.91721
DAP	2037	0.596964
DAP	2038	0.573461
DAP	2039	0.603996
DAP	2040	4.42097
DAP	2041	3.1245
DAP	2042	2.03048
DAP	2043	0.411137
DAP	2044	1.13638
DAP	2045	4.41583
DAP	2046	3.40178
DAP	2047	3.34859
DAP	2048	0.444838
DAP	2049	0.373079
DAP	2050	1.14287
DAP	2051	4.40644
DAP	2052	0.855697
DAP	2053	0.750445
DAP	2054	2.34613
DAP	2055	0.746464
DAP	2056	1.66355
DAP	2057	1.55769
DAP	2058	0.672508
DAP	2059	0.464673
[truncated: 48,977 more rows]

## Sheet: Fig.2d
mutation_identifier	treatment	reads_allbins	RT	sd_RT	stop_type	down_1nt	down_12nt	down_123nt	up_123nt	up_aa
TGFBR2_S150X	DAP	211	3.63128	0.329086	uga	g	ga	gaa	uuc	F
PKD2_R742X	DAP	85	3.96294	0.0798968	uga	c	ca	caa	cuu	L
RPS6KA3_R110X	DAP	286	1.99625	0.232447	uga	g	ga	gac	guu	V
NSD1_R1320X	DAP	311	2.24281	0.361008	uga	g	gg	ggu	gcc	A
MSH2_Q252X	DAP	142	0.451123	0.367267	uag	a	au	aug	gag	E
ARID1A_Q1095X	DAP	210	0.703633	0.401673	uag	u	ua	uau	aag	K
SETD2_E1756X	DAP	369	0.801192	0.771921	uaa	c	cu	cuc	cug	L
IQCB1_R461X	DAP	464	3.9753	0.102715	uga	g	gu	gug	aaa	K
AHI1_R329X	DAP	264	2.26422	0.180229	uga	g	ga	gau	agc	S
AP1S2_R52X	DAP	276	1.93584	0.38826	uga	g	ga	gau	ugg	W
NSD1_E1181X	DAP	21	0.366086	0.23277	uaa	a	aa	aac	aaa	K
MALT1_R296X	DAP	124	3.37366	0.24005	uga	g	ga	gac	gau	D
BRCA1_LNAX	DAP	66	0.750129	0.163803	uag	a	aa	aac	gau	D
PTEN_Y346X	DAP	32	0.486528	0.437076	uag	u	uu	uuc	cug	L
DMD_R145X	DAP	263	4.64216	0.039493	uga	c	ca	caa	guc	V
SATB2_Q231X	DAP	3072	0.978478	0.656201	uag	c	cc	ccc	uua	L
BRIP1_Q155X	DAP	29	0.407523	0.357616	uaa	g	gu	gua	uuu	F
DMD_R1314X	DAP	184	3.52848	0.197631	uga	c	ca	cau	aug	M
PKP2_Y130X	DAP	303	0.538561	0.523061	uag	a	ag	agc	cag	Q
MMAA_R22X	DAP	363	3.74675	0.427752	uga	u	ug	ugu	uuc	F
LDLR_W618X	DAP	2584	3.93021	0.0958222	uga	a	ac	acu	uac	Y
ATRX_Q177X	DAP	126	0.405115	0.306146	uag	g	gu	guc	caa	Q
NCOR1_Q709X	DAP	618	1.3862	0.529857	uag	g	ga	gag	gcu	A
CDKL5_Q336X	DAP	76	1.14	1.30131	uag	u	uc	ucu	uug	L
SPG11_Q811X	DAP	54	0.596696	0.535006	uag	u	uc	uca	auc	I
RYBP_E125X	DAP	204	0.584876	0.376658	uaa	g	gc	gcc	gcu	A
VPS13B_Q804X	DAP	48	0.240745	0.114867	uag	a	ac	aca	gca	A
APC_R2816X	DAP	440	3.0298	0.0402193	uga	g	ga	gau	aag	K
ZFHX3_E729X	DAP	501	0.576825	0.450386	uag	g	gu	gug	ugc	C
CFTR_Q720X	DAP	51	0.581238	0.598689	uaa	a	au	aug	uua	L
BRCA1_QNAX	DAP	47	0.399325	0.151715	uag	c	cu	cuu	uuu	F
PBRM1_R58X	DAP	194	2.87225	0.325385	uga	g	ga	gac	auc	I
BRCA2_Y1655X	DAP	10	0.176528	0.0329268	uag	a	ac	aca	ugu	C
ATM_L1347X	DAP	36	0.915546	0.799461	uaa	u	uu	uug	gag	E
EVC2_Q490X	DAP	25	0.634752	0.677738	uag	g	ga	gag	aua	I
RASA1_Q882X	DAP	87	0.479733	0.353954	uag	c	ca	cau	guu	V
IQCB1_R72X	DAP	198	3.96865	0.458962	uga	a	au	auc	ucu	S
SMARCA4_E520X	DAP	367	0.992002	1.13681	uag	c	cg	cgg	aac	N
FRAS1_R124X	DAP	1923	2.30953	0.0105907	uga	u	ug	ugu	guc	V
ABCA4_R408X	DAP	544	4.35184	0.13963	uga	a	ag	agg	gca	A
FBXW7_S191X	DAP	88	1.73183	0.109789	uga	g	ga	gaa	guc	V
HNF1B_Q147X	DAP	980	0.610297	0.390097	uag	u	uc	ucg	aac	N
SETD2_R1492X	DAP	33	1.67834	0.527577	uga	g	ga	gau	cau	H
DICER1_W1506X	DAP	50	0.508596	0.222993	uag	g	ga	gau	ucu	S
BRCA2_L24X	DAP	13	0.665358	0.728826	uaa	g	gg	gga	gau	D
BRCA2_L24X	DAP	28	2.85175	0.216608	uga	g	gg	gga	gau	D
BRCA1_R1455X	DAP	251	3.05533	0.0946997	uga	g	gc	gca	aag	K
EP300_S24X	DAP	321	0.573706	0.434334	uag	g	gc	gcg	cuc	L
PTEN_G293X	DAP	25	2.96644	0.1385	uga	a	ag	agu	aau	N
KDR_Q520X	DAP	17	0.516311	0.0454669	uaa	g	gc	gcg	auc	I
BRCA2_S2186X	DAP	12	0.23644	0.0908306	uaa	c	cc	ccu	gcu	A
BRCA2_S2186X	DAP	23	4.04966	0.0909143	uga	c	cc	ccu	gcu	A
PREPL_Q103X	DAP	18	0.426864	0.0663058	uag	c	cc	cca	aca	T
TLK2_R154X	DAP	1075	3.63269	0.205372	uga	c	ca	cac	guc	V
PAH_S359X	DAP	186	3.78096	0.320051	uga	g	ga	gag	uua	L
KMT2C_Q419X	DAP	89	1.6722	1.88397	uaa	c	cc	cca	cuu	L
ANKRD11_Y659X	DAP	53	0.599516	0.318431	uaa	g	ga	gaa	acu	T
RAD51C_YNAX	DAP	34	0.542471	0.383228	uag	u	uu	uuu	uau	Y
MSH2_Q451X	DAP	70	0.887724	0.980073	uag	g	ga	gaa	uuu	F
PTEN_E284X	DAP	19	1.32398	0.827392	uag	g	ga	gaa	cca	P
GCM2_Y136X	DAP	629	0.787372	0.672158	uaa	c	cc	ccc	gga	G
MTM1_R474X	DAP	68	1.60631	0.389241	uga	u	uu	uuu	ugc	C
CDK8_R323X	DAP	230	3.27747	0.232368	uga	a	au	auu	aag	K
PTCH1_RNAX	DAP	2236	1.516	0.17188	uga	g	gu	gug	acc	T
ATM_R2598X	DAP	27	2.80542	0.0414277	uga	a	ac	aca	gau	D
KMT2B_R4198X	DAP	1439	1.613	0.275891	uga	g	gc	gca	cuu	L
ABCB11_R470X	DAP	1164	3.01008	0.150956	uga	u	uu	uuc	cag	Q
FBXW7_R367X	DAP	1295	1.33322	0.968975	uga	g	gg	gga	agg	R
CFTR_W1204X	DAP	30	1.02767	0.688956	uag	c	cc	ccc	auc	I
CFTR_W1204X	DAP	50	3.95263	0.384003	uga	c	cc	ccc	auc	I
ERBB4_Q1181X	DAP	31	0.741833	0.769082	uaa	g	gc	gca	cuu	L
CASP8_S375X	DAP	125	2.45085	0.0846497	uga	g	ga	gag	gau	D
BAP1_Q355X	DAP	517	0.751278	0.606772	uag	c	cg	cgg	guc	V
MLH1_Q426X	DAP	155	0.306696	0.174942	uag	c	ca	caa	agg	R
PGR_K731X	DAP	343	0.616781	0.366638	uag	u	ug	ugg	guc	V
MSH6_S1028X	DAP	31	2.22461	0.931898	uga	u	uu	uug	gua	V
RASA1_R512X	DAP	62	2.1916	0.751693	uga	g	gc	gcu	aaa	K
AR_S663X	DAP	412	4.06845	0.0942202	uga	c	ca	cac	gug	V
PKP2_W494X	DAP	107	0.304756	0.136824	uag	c	cc	ccu	ggg	G
IRF6_R412X	DAP	2617	2.4353	0.0368999	uga	u	uc	ucc	aca	T
CFTR_E92X	DAP	25	0.970148	0.406032	uaa	g	gu	guc	ggg	G
STXBP1_R388X	DAP	1804	2.62224	0.402842	uga	g	gc	gcc	aug	M
MAP2K4_R110X	DAP	65	1.35463	0.160023	uga	g	gg	gga	gga	G
PMS2_Q714X	DAP	289	0.757199	0.291076	uag	c	ca	cac	cag	Q
BRCA1_QNAX	DAP	129	1.15145	1.20233	uaa	g	ga	gaa	cua	L
DMD_W2670X	DAP	64	2.75541	0.535146	uga	a	ag	aga	ucu	S
NSD1_C1435X	DAP	128	3.8183	0.325891	uga	u	ua	uau	aag	K
RB1_Q471X	DAP	79	0.944668	0.986227	uaa	a	aa	aau	auu	I
SH3TC2_RNAX	DAP	305	3.03377	0.107476	uga	g	gc	gcu	uac	Y
FAT1_E1994X	DAP	168	0.558995	0.29372	uag	g	gc	gcc	acc	T
RB1_Q436X	DAP	34	0.467277	0.424625	uag	g	gg	ggu	gga	G
FLT1_R224X	DAP	126	3.4357	0.611922	uga	c	ca	caa	cau	H
NCOA3_S777X	DAP	69	3.85771	0.407992	uga	a	ag	agu	agc	S
ATM_R1730X	DAP	154	1.24782	0.596363	uga	u	uc	uca	guu	V
PAH_E66X	DAP	158	0.628777	0.300417	uaa	u	uc	ucu	auu	I
BRCA2_Y2621X	DAP	23	0.839838	0.914236	uaa	a	aa	aau	guu	V
SPG11_Q266X	DAP	1369	0.885056	0.606036	uaa	g	ga	gac	ucu	S
ATM_Q1689X	DAP	62	0.36853	0.15668	uaa	c	ca	cau	aua	I
FAT1_Q1694X	DAP	48	0.47193	0.147382	uaa	u	uc	uca	agu	S
CEP290_R1508X	DAP	77	2.32683	0.400589	uga	u	uu	uug	cuu	L
CEP290_Q662X	DAP	19	0.300089	0.197864	uag	a	aa	aaa	aug	M
NSD1_R604X	DAP	184	2.54954	0.316556	uga	g	ga	gag	ucu	S
CDH1_Q699X	DAP	478	0.421629	0.0786495	uag	c	cc	ccu	gca	A
SETD2_R1592X	DAP	55	2.81364	0.599803	uga	g	gu	gug	gcu	A
TCF7L2_S46X	DAP	44	0.640693	0.682017	uag	u	uc	ucu	aaa	K
CDK8_R71X	DAP	149	1.67294	0.263507	uga	g	ga	gag	cuu	L
SCN1A_Q1166X	DAP	67	0.51118	0.329263	uag	c	cc	ccc	gaa	E
TRMU_R240X	DAP	361	1.85996	0.00294131	uga	c	cc	ccu	ccu	P
KMT2B_R1702X	DAP	988	2.18783	0.575736	uga	c	ca	cag	gug	V
ASXL1_Q588X	DAP	289	0.371378	0.279736	uag	c	cc	ccc	ggu	G
CC2D2A_R173X	DAP	455	4.31518	0.206481	uga	a	aa	aaa	gca	A
FH_E247X	DAP	110	0.666784	0.262316	uaa	u	uu	uuu	cag	Q
NBN_ENAX	DAP	39	0.885762	0.371531	uaa	a	ag	agg	agg	R
OPA1_R421X	DAP	95	3.04182	0.205993	uga	a	au	aug	cuu	L
CFTR_S466X	DAP	13	0.759138	0.817541	uaa	c	cu	cuu	acu	T
CFTR_S466X	DAP	17	4.32688	0.27852	uga	c	cu	cuu	acu	T
BCKDHB_R111X	DAP	133	2.13125	0.34566	uga	g	ga	gac	uug	L
KAT6A_R1129X	DAP	240	1.51065	0.360034	uga	a	aa	aaa	uug	L
BRCA1_ENAX	DAP	175	0.54186	0.449496	uaa	a	aa	aau	ccc	P
MSH3_R268X	DAP	134	1.89095	0.142621	uga	g	ga	gag	gcc	A
BRCA2_Y3006X	DAP	13	1.11608	0.439229	uaa	a	ag	aga	aga	R
BRCA2_Y3006X	DAP	24	0.418311	0.335387	uag	a	ag	aga	aga	R
KDM5A_R782X	DAP	198	4.41932	0.304978	uga	a	aa	aaa	uuu	F
TSC1_Q654X	DAP	654	0.623434	0.610285	uag	c	ca	cag	aua	I
MSH6_Y954X	DAP	329	0.586638	0.388623	uag	c	cu	cua	gaa	E
TNFAIP3_E633X	DAP	226	0.606028	0.458547	uaa	a	aa	aac	aga	R
SMARCA4_E659X	DAP	246	1.35893	1.69301	uaa	a	ag	agu	gaa	E
MSH6_L1150X	DAP	304	0.573298	0.507942	uaa	g	gc	gcu	uua	L
ATR_R2598X	DAP	370	4.55333	0.0435089	uga	c	cu	cua	cag	Q
CHM_Q380X	DAP	188	0.375282	0.296702	uaa	g	gg	gga	ggc	G
MECP2_S204X	DAP	82	1.50048	0.223526	uga	g	ga	gag	acg	T
CFTR_E1104X	DAP	115	0.60401	0.16926	uaa	a	au	aug	aua	I
GATAD2B_R478X	DAP	167	2.63967	0.0711393	uga	u	uu	uua	cag	Q
PTEN_Q149X	DAP	15	0.922314	0.206461	uaa	g	ga	gag	gca	A
KMT2B_Q3575X	DAP	124	0.675625	0.495713	uag	a	aa	aaa	auc	I
APC_E1374X	DAP	145	0.737252	0.238054	uaa	c	ca	cac	ccu	P
HEXB_R56X	DAP	79	2.90648	0.169985	uga	g	gg	gga	uua	L
MSH2_L744X	DAP	152	4.09176	0.231254	uga	a	au	aua	uca	S
CBFB_E135X	DAP	131	0.453264	0.422333	uag	g	ga	gau	cag	Q
RPGRIP1_R52X	DAP	482	4.49507	0.112121	uga	c	cu	cuu	uuu	F
SETD2_R620X	DAP	17	3.48667	0.365135	uga	u	uu	uua	aau	N
NSD1_S1679X	DAP	531	0.543947	0.385484	uaa	a	aa	aag	ggg	G
NSD1_S1679X	DAP	1317	2.73728	0.0858731	uga	a	aa	aag	ggg	G
RAD50_Q87X	DAP	16	0.166538	0.0233876	uag	a	au	auu	gau	D
NOTCH2_Q1792X	DAP	1084	1.02369	0.96254	uag	c	ca	cac	cag	Q
MGA_S2127X	DAP	45	2.30095	0.233827	uga	a	ag	agu	aac	N
PBRM1_E1205X	DAP	45	0.465764	0.304595	uag	c	cc	ccc	cau	H
FGA_R168X	DAP	265	4.51475	0.0130572	uga	c	cu	cug	aaa	K
SDR9C7_R220X	DAP	794	3.9475	0.177217	uga	a	aa	aag	aug	M
RICTOR_R148X	DAP	323	2.30988	0.0739371	uga	u	uu	uua	cuu	L
ALMS1_Y1713X	DAP	104	0.813524	0.521954	uag	a	ag	aga	uca	S
ATRX_W2358X	DAP	94	0.613823	0.470006	uag	a	aa	aag	gua	V
PMS2_Q638X	DAP	39	0.637158	0.567013	uaa	a	ag	agu	cag	Q
NF1_S1776X	DAP	54	4.19313	0.218624	uga	g	gu	guc	caa	Q
PEX7_R232X	DAP	592	4.47722	0.0320498	uga	c	ca	caa	gua	V
SMC1A_R398X	DAP	51	3.11169	0.559919	uga	g	ga	gac	aau	N
STXBP1_R122X	DAP	103	3.05744	0.440337	uga	g	gc	gca	ucc	S
DMD_Q1041X	DAP	25	0.92234	0.478445	uaa	a	aa	aag	ugu	C
HDAC8_Q263X	DAP	767	1.09043	0.820424	uag	c	cu	cug	uua	L
SETD2_R400X	DAP	56	4.77	0	uga	c	cg	cgg	gag	E
JAK2_E458X	DAP	11	0.536772	0.502313	uag	a	aa	aau	aau	N
MSH2_S699X	DAP	1148	1.26114	0.121434	uga	g	gc	gca	gag	E
NF1_E1123X	DAP	103	0.435905	0.371264	uaa	a	ag	agu	gau	D
AKT3_E398X	DAP	47	0.408702	0.197596	uaa	a	au	auu	aaa	K
APC_G1357X	DAP	332	2.54029	0.0815217	uga	g	gc	gcg	uca	S
RB1_E667X	DAP	148	0.748619	0.469884	uaa	c	cg	cgc	ugu	C
RDH12_G127X	DAP	319	3.28906	0.306976	uga	g	gu	gua	gcg	A
NPHP3_RNAX	DAP	136	3.37934	0.101018	uga	c	ca	cac	gaa	E
RASA1_R903X	DAP	624	3.10019	0.267886	uga	c	cu	cuc	cuu	L
DICER1_R676X	DAP	672	2.89432	0.0581363	uga	g	gc	gcc	cuu	L
TTN_R16695X	DAP	632	1.648	0.581801	uga	a	aa	aaa	agg	R
REEP1_W61X	DAP	79	0.634876	0.0832207	uag	u	uu	uuu	ugu	C
NF1_Q1086X	DAP	94	0.538782	0.0166511	uag	c	cc	ccu	cug	L
RAB3GAP1_L881X	DAP	292	2.28126	0.410821	uga	g	gu	guc	gug	V
ERBB4_R979X	DAP	749	1.62194	0.260889	uga	g	ga	gac	gcu	A
NF1_Q2324X	DAP	117	0.94433	0.334481	uag	c	cu	cuu	cug	L
NCOA3_S644X	DAP	219	3.34511	0.359903	uga	a	ag	agu	gau	D
DDR2_R611X	DAP	177	3.70289	0.0502248	uga	g	gc	gca	cuc	L
HADHA_R291X	DAP	79	2.07581	0.134338	uga	a	aa	aag	gug	V
F9_R75X	DAP	71	2.48164	0.0573181	uga	g	ga	gaa	gca	A
PRKAR1A_Y246X	DAP	144	0.586569	0.316535	uag	g	ga	gag	aug	M
MSH2_Q574X	DAP	39	0.293031	0.0248187	uag	g	ga	gau	gcc	A
FAT1_R2726X	DAP	206	2.28185	0.506843	uga	g	gc	gca	auc	I
FAT1_X2726X	DAP	261	2.0284	0.187577	uga	g	gc	gca	auu	I
PTEN_G36X	DAP	160	2.16417	0.126558	uga	u	uu	uuu	aug	M
MAP2K4_E141X	DAP	35	0.738833	0.690039	uaa	c	ca	caa	aaa	K
KRIT1_R423X	DAP	20	3.74829	0.631263	uga	a	au	aua	guu	V
F11_E135X	DAP	289	1.78602	1.60966	uaa	u	ug	ugc	caa	Q
FUT8_R239X	DAP	4998	1.55733	0.301014	uga	a	ac	aca	cag	Q
TSC1_Q842X	DAP	1039	0.478116	0.257604	uag	c	ca	cag	guc	V
EGFR_G627X	DAP	4150	4.04354	0.0843788	uga	u	ug	ugc	uac	Y
TCF4_W362X	DAP	412	2.45207	0.442379	uga	u	uc	ucu	guu	V
SMAD3_R368X	DAP	4804	4.40175	0.0332723	uga	a	au	aug	acc	T
LDLR_Q429X	DAP	2672	0.585428	0.4154	uag	c	cu	cug	uuc	F
TP53_W53X	DAP	399	0.898352	0.0842747	uag	u	uu	uuc	caa	Q
TP53_W53X	DAP	2858	4.05728	0.0142154	uga	u	uu	uuc	caa	Q
MSH6_C765X	DAP	147	2.90915	0.0929772	uga	c	ca	cau	acu	T
PAK1_Y346X	DAP	450	0.995689	0.895792	uaa	u	uu	uug	gaa	E
DNMT3B_E451X	DAP	2296	0.494124	0.386461	uag	g	gg	ggg	uuu	F
RYR1_Y4884X	DAP	420	0.287362	0.0995114	uaa	g	gu	gug	aug	M
RAG2_G319X	DAP	74	3.49018	0.110839	uga	a	ag	agc	uuu	F
RAB23_L145X	DAP	14	0.518688	0.492299	uaa	a	ag	aga	aag	K
ASXL2_R312X	DAP	485	4.11435	0.0262675	uga	c	ca	cag	gau	D
LATS2_R1054X	DAP	1066	4.3556	0.221043	uga	u	ug	ugc	uuu	F
MITF_E373X	DAP	101	1.36228	1.65843	uaa	c	cu	cuu	aaa	K
ARID1A_S138X	DAP	153	0.460692	0.411099	uaa	g	gc	gcc	cac	H
ARID1A_S138X	DAP	332	1.67174	0.108845	uga	g	gc	gcc	cac	H
PIK3R1_R348X	DAP	282	2.31533	0.798643	uga	g	ga	gau	cuu	L
EP300_R648X	DAP	100	3.47377	0.493633	uga	a	ag	agg	aaa	K
PDGFRA_R376X	DAP	37	3.15916	0.093154	uga	a	ag	agc	uau	Y
FAT1_E4290X	DAP	313	0.645018	0.636488	uag	u	uc	ucu	ccc	P
DMD_R3190X	DAP	248	1.94269	0.239436	uga	a	ac	aca	gga	G
BRCA2_E2903X	DAP	195	0.852322	0.929564	uag	c	cu	cuu	gca	A
NPHP3_R577X	DAP	1136	4.2689	0.0710505	uga	c	cu	cua	aaa	K
EXT2_Q257X	DAP	648	0.514905	0.41078	uaa	g	gg	ggc	cgg	R
CDH1_Q346X	DAP	896	0.459043	0.272474	uaa	g	gc	gcu	guu	V
SETD2_E927X	DAP	32	0.526127	0.464194	uaa	a	ac	aca	aaa	K
TSC2_Q1229X	DAP	876	0.924984	0.641181	uag	g	ga	gag	cug	L
NF1_E1928X	DAP	53	0.552978	0.533434	uaa	g	ga	gag	uug	L
TP53_Y234X	DAP	636	0.549819	0.335302	uaa	a	aa	aac	cac	H
TP53_Y234X	DAP	718	0.527258	0.280061	uag	a	aa	aac	cac	H
JAK2_E1012X	DAP	12	0.50669	0.496249	uaa	c	cc	ccu	aaa	K
ITGA2B_R782X	DAP	3676	1.73565	0.461515	uga	g	gg	ggg	cug	L
TP53_K292X	DAP	779	0.38481	0.110578	uaa	g	gg	ggg	aag	K
ESR1_R256X	DAP	198	3.23157	0.176084	uga	a	aa	aaa	aua	I
KDM6A_Q863X	DAP	359	0.414008	0.286699	uag	a	ag	agc	ucu	S
PIK3CG_W410X	DAP	145	0.471144	0.100801	uag	a	aa	aau	cug	L
EMD_Q44X	DAP	97	0.549052	0.140964	uag	a	ag	agg	acc	T
DEPDC5_R555X	DAP	1251	2.6184	0.12181	uga	g	ga	gau	acu	T
BMPR2_R211X	DAP	1006	1.2908	0.313154	uga	g	gg	ggu	ggc	G
ERBB4_R838X	DAP	341	4.15442	0.266758	uga	c	cu	cuc	aga	R
PTPRT_R1207X	DAP	1719	3.83102	0.247625	uga	a	ag	agu	aau	N
FLT3_G124X	DAP	54	1.87876	0.874932	uga	g	gu	guu	aga	R
RB1_Q504X	DAP	22	0.730518	0.802368	uag	a	aa	aau	ucu	S
NF1_S1078X	DAP	426	4.59139	0.0174149	uga	c	cu	cuu	guu	V
BRCA1_Y1473X	DAP	90	0.795032	0.489462	uaa	g	gg	ggg	ugc	C
CREBBP_R1360X	DAP	315	3.50758	0.0967885	uga	g	gu	gug	guc	V
SATB2_R224X	DAP	1316	4.32132	0.238092	uga	a	aa	aac	auc	I
PIK3CG_E573X	DAP	136	0.822034	0.681128	uaa	u	uu	uug	aaa	K
BMPR2_W466X	DAP	55	3.59187	0.280371	uga	a	aa	aaa	gcc	A
DMD_Q1785X	DAP	32	0.884253	0.367033	uag	u	uu	uuu	gag	E
PTEN_Q87X	DAP	86	0.389705	0.0674495	uaa	u	ua	uau	gca	A
NOTCH3_Y2221X	DAP	75	0.570361	0.275032	uag	c	cc	ccg	gag	E
GAA_W516X	DAP	896	3.26098	0.66844	uga	a	au	auu	aug	M
NCOR1_R933X	DAP	2226	1.44478	0.415766	uga	g	gc	gcu	cau	H
ITGA2B_E746X	DAP	276	0.568663	0.160037	uag	u	uc	ucu	ggg	G
GLI3_R792X	DAP	320	3.12501	0.271276	uga	c	cu	cug	ccg	P
MAP2K2_K39X	DAP	135	0.634021	0.617155	uag	a	aa	aag	cag	Q
MDC1_S1753X	DAP	1121	3.87287	0.435134	uga	a	ag	agg	gcc	A
TULP1_Q401X	DAP	675	0.621073	0.551638	uag	g	ga	gag	cgg	R
TP53_E271X	DAP	139	0.82586	0.664701	uag	g	gu	gug	uuu	F
PMS2_Q317X	DAP	237	0.66011	0.655962	uag	u	ua	uau	cac	H
EXT2_Q205X	DAP	1162	1.20523	1.00262	uaa	g	gc	gcg	gca	A
PALB2_E878X	DAP	112	0.400139	0.271475	uaa	a	ag	aga	ugg	W
PKP2_Q688X	DAP	351	0.487129	0.088919	uag	c	ca	cac	cug	L
NF1_R1362X	DAP	25	1.69324	0.0555058	uga	a	ag	agu	cuu	L
KDM6A_W127X	DAP	126	4.11704	0.285408	uga	a	aa	aag	uac	Y
ROGDI_QNAX	DAP	289	0.572504	0.381344	uag	a	au	auc	cag	Q
BCOR_R1217X	DAP	128	3.66936	0.0235428	uga	u	ug	ugg	gaa	E
PAH_K85X	DAP	186	1.54333	1.43254	uaa	c	cg	cgu	gau	D
BAP1_Q253X	DAP	125	0.492501	0.349708	uag	a	ac	aca	cgu	R
MLH1_R659X	DAP	2055	4.65697	0.0515035	uga	c	cu	cua	cuu	L
MPL_R43X	DAP	617	4.25537	0.28028	uga	a	ac	aca	ucc	S
ARID1B_Q1344X	DAP	625	0.587001	0.425266	uag	c	ca	cag	ggg	G
SPAST_Q347X	DAP	66	1.00592	0.880352	uaa	g	ga	gac	ggu	G
CFTR_Y849X	DAP	20	0.226671	0.0982454	uaa	c	cu	cuu	aca	T
CASP8_E259X	DAP	37	0.28354	0.132402	uag	g	ga	gag	ggg	G
MEN1_Y232X	DAP	693	0.521438	0.439989	uaa	a	au	aug	uca	S
EPHB1_R252X	DAP	5134	1.65474	0.187592	uga	u	ug	ugc	ggg	G
SETD2_Q1667X	DAP	119	0.615443	0.555158	uag	u	uu	uuc	uau	Y
GNPTAB_R375X	DAP	1494	4.36135	0.202083	uga	a	aa	aau	uuu	F
CDKN1B_S27X	DAP	100	0.758193	0.0589028	uag	g	gc	gcc	ccc	P
RBM10_E277X	DAP	1245	0.508901	0.285543	uag	g	gc	gca	auc	I
INPP4A_R793X	DAP	823	2.09986	0.254063	uga	g	gu	gug	cug	L
HBB_ENAX	DAP	526	0.797757	0.333395	uag	u	uc	ucc	uuu	F
RET_R418X	DAP	87	2.29596	1.03303	uga	u	uu	uuu	cgc	R
CCDC40_R321X	DAP	506	2.52409	0.818287	uga	g	gc	gcc	agc	S
BAP1_Q694X	DAP	1165	0.374181	0.125796	uag	a	aa	aac	gag	E
ARID1A_G838X	DAP	2468	2.91219	0.129601	uga	g	gg	ggu	gcc	A
PCDH15_R245X	DAP	547	2.49051	0.0567349	uga	a	ac	acc	agg	R
NEB_Q2129X	DAP	158	0.692647	0.158646	uaa	g	gc	gcc	gcc	A
SPR_R219X	DAP	827	3.00338	0.365052	uga	a	aa	aaa	aug	M
ABCA4_W439X	DAP	36	2.6506	0.551918	uga	u	ua	uac	auc	I
ATRX_Q391X	DAP	11	0.450171	0.368896	uag	c	cu	cuu	cgu	R
PAK7_E122X	DAP	182	0.371107	0.203097	uaa	a	aa	aau	gaa	E
BRIP1_Q227X	DAP	30	0.394969	0.323647	uaa	g	ga	gag	agu	S
BRCA2_L1930X	DAP	15	0.562294	0.563199	uaa	c	ca	caa	auu	I
BRCA2_L1930X	DAP	19	3.27184	0.154415	uga	c	ca	caa	auu	I
FAT1_G3740X	DAP	1116	4.41721	0.0275584	uga	c	cu	cug	gcg	A
CSF3R_Q75X	DAP	212	0.602245	0.273255	uag	c	ca	cag	agg	R
MPL_R357X	DAP	538	3.33474	0.00920498	uga	a	aa	aau	uca	S
ATM_G2496X	DAP	98	2.19531	0.000233251	uga	g	gu	guu	ucu	S
ABCA4_Y362X	DAP	33	0.587471	0.447757	uaa	g	ga	gac	ucu	S
NSD1_R1766X	DAP	550	2.88359	0.440576	uga	u	ua	uac	gga	G
ERBB4_E382X	DAP	49	0.588022	0.601359	uaa	g	gc	gcc	auu	I
CASP8_R432X	DAP	1325	1.79763	0.41579	uga	u	ug	ugu	gag	E
BRCA1_Q1092X	DAP	184	0.805203	0.551419	uag	a	ag	agu	ucu	S
COL12A1_R1414X	DAP	365	4.16065	0.0486359	uga	u	ua	uau	gau	D
GAMT_W174X	DAP	1699	0.684696	0.633856	uag	g	gg	ggg	ucc	S
GAMT_W174X	DAP	834	2.64854	0.10058	uga	g	gg	ggg	ucc	S
LAMA2_R1029X	DAP	889	1.90986	0.198626	uga	u	ug	ugc	ggg	G
RB1_S565X	DAP	46	2.81107	0.249173	uga	g	ga	gau	cuc	L
DMD_Q1531X	DAP	37	1.43255	0.552076	uag	a	aa	aaa	gua	V
SOX5_Q195X	DAP	279	0.688194	0.707564	uag	c	cu	cug	aac	N
PALB2_Q460X	DAP	24	0.699165	0.744229	uaa	a	ag	agu	gac	D
CFTR_L88X	DAP	31	2.15168	0.399812	uga	u	ua	uau	uuu	F
ATRX_E1447X	DAP	19	0.182175	0.0455022	uag	g	ga	gaa	gag	E
XPC_R415X	DAP	435	3.7195	0.227432	uga	c	cg	cgu	cag	Q
SMAD3_C64X	DAP	1562	4.56458	0.0236703	uga	a	au	auc	aag	K
PIK3CG_E279X	DAP	61	0.579908	0.589272	uag	u	ua	uac	gau	D
MSH2_Q377X	DAP	16	0.508413	0.426849	uaa	g	ga	gaa	uua	L
EXT1_L667X	DAP	440	0.7619	0.741802	uag	c	cc	ccu	aaa	K
FBXW7_R658X	DAP	193	3.23932	0.308665	uga	a	aa	aac	auu	I
TP53_E343X	DAP	202	0.587839	0.57801	uag	c	cu	cug	cga	R
TET1_R1780X	DAP	789	3.44085	0.816447	uga	a	au	auc	ccc	P
MYO7A_R666X	DAP	4184	3.9771	0.0565902	uga	a	au	auc	auc	I
STK11_ENAX	DAP	147	0.609608	0.611291	uaa	g	ga	gag	aac	N
KMT2B_S2312X	DAP	336	2.72729	0.1223	uga	g	gg	ggc	ucc	S
SOX9_E190X	DAP	396	0.949619	0.653503	uag	g	ga	gag	gca	A
TRPS1_R544X	DAP	1031	4.52077	0.0693994	uga	u	ua	uau	uuc	F
SMAD3_K43X	DAP	265	0.626827	0.628362	uag	a	aa	aag	cuc	L
TSC2_Q371X	DAP	1127	0.807913	0.574789	uag	c	cu	cuc	cag	Q
NOTCH1_Q1845X	DAP	406	0.458475	0.217257	uag	c	ca	cag	acu	T
DICER1_Q1702X	DAP	200	0.867707	0.493226	uag	c	cg	cgc	uac	Y
KRIT1_W630X	DAP	148	2.46061	0.238018	uga	g	ga	gaa	ugc	C
MSH2_Q97X	DAP	33	0.573033	0.571242	uag	u	ua	uau	cgu	R
BRCA2_C2765X	DAP	268	2.97618	0.26625	uga	a	ac	aca	gcc	A
EP300_R397X	DAP	1775	4.23615	0.000657982	uga	c	ca	caa	ucu	S
CFTR_R810X	DAP	28	3.99177	0.330917	uga	a	ag	agg	uca	S
LDLR_W705X	DAP	225	0.442853	0.207176	uag	a	ac	aca	uuu	F
LDLR_W705X	DAP	541	4.2105	0.0363574	uga	a	ac	aca	uuu	F
TBX3_Q115X	DAP	98	0.636942	0.61323	uag	u	uu	uuu	gau	D
TMPRSS2_Y453X	DAP	454	0.430335	0.314135	uaa	g	ga	gac	guc	V
TP53_Y163X	DAP	351	0.832372	0.531344	uaa	a	aa	aag	auc	I
TP53_Y163X	DAP	320	0.400548	0.302048	uag	a	aa	aag	auc	I
PAH_Y216X	DAP	139	0.655326	0.505655	uag	u	ug	ugu	aag	K
SLC26A4_W83X	DAP	5709	4.48021	0.175926	uga	c	cu	cug	gaa	E
RYR1_R1409X	DAP	8860	4.63917	0.0599464	uga	c	cu	cuc	ccc	P
CSTB_R68X	DAP	992	1.94272	0.0387824	uga	g	gu	gug	cug	L
ATM_R248X	DAP	134	1.71111	0.334275	uga	a	au	auu	uuu	F
NUP93_R143X	DAP	427	3.85808	0.655484	uga	a	au	auu	cag	Q
MYBPC3_Q374X	DAP	131	0.558157	0.290996	uag	g	gu	gug	uac	Y
PKP2_R413X	DAP	166	1.46626	0.926013	uga	g	gc	gcu	cag	Q
FAT1_S1336X	DAP	27	3.03266	0.306779	uga	u	uc	uca	aag	K
RB1_S834X	DAP	41	0.460964	0.163563	uaa	a	au	auu	gua	V
RB1_S834X	DAP	37	3.64232	0.488162	uga	a	au	auu	gua	V
DNAH5_R2639X	DAP	275	4.00582	0.00700776	uga	a	au	aug	aaa	K
TRIP12_R503X	DAP	535	2.82162	0.206229	uga	g	gc	gcc	ugu	C
MSH6_L634X	DAP	73	0.456767	0.403247	uag	a	ag	aga	acu	T
PTEN_L247X	DAP	46	0.836276	0.337743	uaa	c	cc	ccu	ccg	P
PTEN_L247X	DAP	59	2.90918	0.305702	uga	c	cc	ccu	ccg	P
MYBPC3_Q404X	DAP	1494	0.530957	0.270292	uag	a	au	aug	auc	I
ARID1B_Q1166X	DAP	312	0.598457	0.552086	uag	c	cc	ccg	cuc	L
PAH_W120X	DAP	385	0.784237	0.673523	uag	u	uu	uuc	ccc	P
DYSF_C456X	DAP	854	2.51076	0.0693395	uga	g	ga	gaa	aug	M
SPRED1_R24X	DAP	3145	2.06579	0.127156	uga	g	ga	gau	acc	T
PTEN_K221X	DAP	181	0.937472	1.05755	uag	g	gu	gug	cua	L
PTEN_S287X	DAP	40	0.509831	0.500205	uaa	g	ga	gaa	acc	T
PTEN_S287X	DAP	25	2.41354	0.841316	uga	g	ga	gaa	acc	T
GJB2_W24X	DAP	1107	0.953702	0.811728	uag	c	cu	cuc	auc	I
NF2_E463X	DAP	353	0.434698	0.302112	uag	g	gc	gcg	cgc	R
DYNC2H1_R3525X	DAP	82	3.80398	0.587788	uga	c	cu	cuu	cuc	L
SDCCAG8_S431X	DAP	43	0.629519	0.0788217	uaa	g	gc	gcu	auu	I
RAD50_E730X	DAP	35	0.498205	0.312341	uag	c	cu	cua	aau	N
MED12_W1688X	DAP	146	0.397741	0.290795	uag	g	ga	gau	ccc	P
FH_Q254X	DAP	260	0.550563	0.263985	uaa	g	gu	gua	caa	Q
MYO7A_R150X	DAP	725	3.27404	0.0455224	uga	g	ga	gac	agc	S
CEP57_R339X	DAP	776	1.53503	0.516846	uga	g	gg	ggu	uca	S
BRIP1_W63X	DAP	315	4.58546	0.0582134	uga	c	ca	caa	gca	A
CFTR_W401X	DAP	11	0.355291	0.117444	uag	g	ga	gag	uuc	F
CFTR_W401X	DAP	15	3.84321	0.61074	uga	g	ga	gag	uuc	F
ATM_L697X	DAP	117	2.50003	0.12857	uga	u	uc	uca	gga	G
STK11_K146X	DAP	1073	1.52258	1.24814	uag	c	cg	cgu	gag	E
NEB_Q6226X	DAP	161	0.834976	0.301322	uaa	a	aa	aag	uuc	F
EVC2_R597X	DAP	68	2.4532	0.379163	uga	g	ga	gag	aga	R
ATRX_Q1007X	DAP	19	0.785072	0.893271	uaa	c	ca	cag	gaa	E
MSH6_W912X	DAP	129	0.545029	0.149985	uag	g	ga	gau	cga	R
MLH1_W712X	DAP	243	0.967598	0.124238	uag	a	aa	aag	ucc	S
MLH1_W712X	DAP	194	4.31231	0.0105744	uga	a	aa	aag	ucc	S
SMARCA4_S1410X	DAP	190	0.550409	0.547851	uaa	c	cg	cgg	uca	S
KDM5C_Q953X	DAP	343	0.398753	0.0587004	uag	g	gc	gcu	auc	I
ARID1A_E1904X	DAP	585	1.16427	0.809579	uaa	a	aa	aaa	cca	P
TSC1_R245X	DAP	634	2.64381	0.11727	uga	a	ag	agg	ccu	P
MAP3K1_Q977X	DAP	3584	1.25755	0.469002	uaa	u	uu	uua	ucc	S
USH2A_Q1408X	DAP	522	0.832134	0.47285	uaa	c	ca	cag	ccu	P
ATM_Q852X	DAP	118	0.587661	0.14903	uag	u	uc	uca	gau	D
BCOR_R810X	DAP	180	3.00188	0.0125961	uga	g	ga	gaa	cuc	L
SMARCA4_R381X	DAP	595	3.34363	0.152729	uga	a	au	auu	cac	H
L1CAM_R760X	DAP	3165	1.83047	0.0386088	uga	g	gg	ggg	aca	T
STK11_E65X	DAP	133	0.685815	0.713744	uag	g	gu	gug	aag	K
TP63_R266X	DAP	323	3.35441	0.158869	uga	g	gu	gua	auu	I
ATM_E834X	DAP	19	1.05693	1.03513	uaa	g	gu	gua	gga	G
KDM5C_R681X	DAP	729	3.45195	0.0365493	uga	a	aa	aag	cua	L
NF1_R1769X	DAP	127	1.99789	0.797004	uga	a	ac	aca	gag	E
GBA_W218X	DAP	205	0.693135	0.662049	uag	a	ac	aca	ccc	P
KIF7_R1111X	DAP	1699	2.23252	0.0224737	uga	g	ga	gag	cuc	L
ASXL1_E1006X	DAP	189	1.05574	0.0867351	uaa	g	gg	ggu	uuu	F
APOA5_Q97X	DAP	470	0.554067	0.326961	uag	g	ga	gag	cug	L
FLCN_W366X	DAP	1038	3.55754	0.461496	uga	c	ca	cac	gcc	A
ALDH7A1_R266X	DAP	1095	3.39115	0.327735	uga	g	gu	gug	gaa	E
RNF43_R132X	DAP	4332	0.914409	0.580587	uga	g	gg	gga	gag	E
CAPN3_W376X	DAP	178	0.572642	0.541525	uag	a	ag	agc	gac	D
LZTR1_R210X	DAP	1683	3.62517	0.0736014	uga	g	ga	gag	gac	D
ARID2_Q1100X	DAP	212	0.570459	0.386467	uag	g	gu	gug	uau	Y
ARID1A_Q1835X	DAP	668	0.537133	0.339921	uag	g	ga	gag	gug	V
PAH_Y387X	DAP	344	0.648456	0.611388	uaa	g	gu	gug	uau	Y
PAH_Y387X	DAP	225	0.418837	0.345426	uag	g	gu	gug	uau	Y
CERKL_R338X	DAP	257	3.51186	0.318898	uga	u	ug	ugg	uau	Y
MLH1_K416X	DAP	606	0.509602	0.31224	uag	a	ac	aca	gau	D
MLH1_E512X	DAP	66	0.761997	0.588606	uaa	a	au	auu	gaa	E
PHEX_W456X	DAP	87	0.326627	0.168662	uag	a	au	aug	gag	E
CHD2_R114X	DAP	90	2.61069	1.19982	uga	a	ag	agc	aac	N
ATRX_E1522X	DAP	17	0.158188	0.0089849	uaa	a	au	auu	aua	I
BBS2_RNAX	DAP	584	2.14962	0.115783	uga	u	uu	uuu	agu	S
LMNA_E159X	DAP	268	0.510652	0.453408	uag	g	gg	ggc	cug	L
GAA_Q757X	DAP	612	0.55884	0.424467	uag	g	gc	gcc	cuc	L
FGFR2_R625X	DAP	239	2.00512	0.579468	uga	g	ga	gau	cau	H
INVS_R899X	DAP	513	4.49004	0.053748	uga	c	cu	cug	cuc	L
SH3TC2_RNAX	DAP	1349	4.29713	0.299968	uga	c	cu	cuc	ggg	G
CENPA_E73X	DAP	344	0.370074	0.164967	uaa	a	au	aua	aga	R
LMNA_R225X	DAP	1838	4.60164	0.000567061	uga	c	cu	cug	acc	T
TULP1_Q301X	DAP	431	0.250714	0.085969	uag	g	gg	ggc	ccc	P
VRK1_R358X	DAP	159	4.01928	0.247332	uga	a	aa	aag	aag	K
PTEN_Q171X	DAP	41	0.55188	0.214022	uag	a	ag	agg	agu	S
KRIT1_E617X	DAP	108	0.709999	0.644896	uaa	a	au	aug	aaa	K
CHEK2_QNAX	DAP	130	0.662437	0.679044	uaa	g	ga	gau	uuu	F
ECEL1_RNAX	DAP	1934	1.90215	0.531602	uga	g	ga	gau	cgg	R
PLCG2_S443X	DAP	205	0.813202	0.269862	uag	c	cc	ccc	ccc	P
SRD5A3_W19X	DAP	1354	3.54502	0.111252	uga	c	cu	cuc	gug	V
GNPTAB_R1189X	DAP	175	2.59537	0.38184	uga	a	aa	aac	uau	Y
NF1_Q684X	DAP	1342	0.619703	0.578248	uag	a	ac	acc	gcc	A
FAT1_E1430X	DAP	498	0.660528	0.561859	uag	g	gc	gcu	guc	V
COL1A1_R472X	DAP	2471	1.88393	0.425938	uga	g	gg	ggu	gcu	A
PTEN_Y188X	DAP	98	0.803223	0.747557	uag	a	ag	aga	gau	D
PIK3CG_E479X	DAP	459	0.509321	0.338465	uaa	u	ua	uac	gga	G
LMX1B_R231X	DAP	1828	1.911	0.260449	uga	a	ag	aga	cag	Q
ASXL2_E33X	DAP	61	0.564131	0.410555	uaa	a	au	auu	aaa	K
NOTCH1_S2211X	DAP	8678	3.09659	0.0829772	uga	g	ga	gac	cug	L
ATRX_S1960X	DAP	23	2.51124	0.928907	uga	a	ag	aga	aau	N
GATAD2B_R179X	DAP	435	4.59164	0.064006	uga	c	cu	cug	gcc	A
COL6A2_R468X	DAP	602	3.94715	0.0633468	uga	g	gg	ggc	gac	D
COL7A1_R137X	DAP	1971	4.09689	0.0489824	uga	c	cc	ccu	gcc	A
COL5A1_R1062X	DAP	1858	2.83975	0.189357	uga	g	gg	ggg	gac	D
MECP2_R168X	DAP	520	1.37399	0.384002	uga	g	ga	gag	cgg	R
ROS1_E539X	DAP	375	0.84578	0.754496	uaa	u	uu	uuu	gaa	E
FBXW7_R14X	DAP	163	2.81171	0.17504	uga	a	ac	acu	cga	R
PTEN_Q245X	DAP	112	0.872168	0.888463	uag	c	cc	ccg	ccu	P
BCOR_E1415X	DAP	136	0.379105	0.212619	uag	c	cc	cca	cag	Q
KMT2D_R2099X	DAP	2667	4.67181	0.0708907	uga	c	cc	ccg	gac	D
DMD_L1424X	DAP	37	0.375367	0.202374	uaa	g	ga	gaa	agu	S
ASPM_R1271X	DAP	15	4.06965	0.441179	uga	c	cu	cuc	gcu	A
TNNI2_R156X	DAP	1078	2.51948	0.592068	uga	g	ga	gac	cug	L
STXBP1_R367X	DAP	1082	3.00972	0.0399438	uga	g	gu	gug	ugc	C
OCRL_R334X	DAP	89	2.54729	0.729234	uga	u	ua	uac	ugu	C
ATM_Q446X	DAP	685	0.514912	0.434541	uag	c	cg	cga	caa	Q
ALMS1_R3627X	DAP	1076	4.52159	0.0342195	uga	c	cu	cuu	gac	D
BRCA2_S309X	DAP	13	2.30263	1.31643	uga	u	uu	uua	uuu	F
SACS_K1715X	DAP	21	0.320921	0.0460941	uaa	a	aa	aaa	auu	I
ARID1A_S1149X	DAP	403	3.35386	0.0347452	uga	a	ac	acc	cag	Q
BAP1_Q392X	DAP	654	0.489257	0.385871	uag	c	ca	cag	ccc	P
DMD_E1540X	DAP	10	1.36648	1.71018	uaa	c	cu	cuu	aaa	K
TP53_Q144X	DAP	1563	1.02687	0.796464	uag	c	cu	cug	gug	V
LDLR_Y485X	DAP	537	1.88896	1.65959	uaa	c	cu	cuc	gcc	A
SHOX_R195X	DAP	965	3.24652	0.0850054	uga	g	gu	gug	ugc	C
NF1_W1685X	DAP	302	3.56096	0.0139816	uga	g	gu	guc	ucc	S
TSC1_Q765X	DAP	93	0.403075	0.312764	uag	g	ga	gag	cuc	L
XPA_R207X	DAP	14	4.04875	0.262339	uga	c	ca	cag	guc	V
PTEN_Q261X	DAP	49	1.16702	1.1672	uag	a	aa	aac	aaa	K
ZFHX3_R1439X	DAP	5322	4.58127	0.0750855	uga	a	ac	acu	uuc	F
STK11_K108X	DAP	85	0.383169	0.252759	uaa	a	aa	aau	cac	H
CASP8_E180X	DAP	17	0.531626	0.0693073	uaa	u	uu	uuc	gaa	E
CDKL5_Q865X	DAP	137	0.658938	0.649074	uaa	c	ca	caa	gcu	A
ARID1B_R1926X	DAP	1112	3.53876	0.170451	uga	g	ga	gac	agc	S
UBE3B_E21X	DAP	322	0.872432	0.969189	uaa	g	ga	gaa	cga	R
MAP3K1_Q1048X	DAP	14	1.15927	1.26776	uag	u	uc	uca	acu	T
MSH2_Y299X	DAP	64	1.08568	0.576146	uag	a	au	aug	cag	Q
SDCCAG8_E268X	DAP	50	0.43639	0.327594	uaa	u	uu	uuu	aaa	K
CHD7_E2675X	DAP	251	0.886047	0.756698	uaa	a	aa	aau	gaa	E
DIS3_R638X	DAP	49	3.31806	0.268478	uga	u	uu	uuc	guu	V
SDHB_R90X	DAP	536	3.85146	0.135569	uga	a	ag	aga	uuc	F
PBRM1_Q422X	DAP	19	0.344003	0.161014	uag	c	ca	caa	uac	Y
NF1_G638X	DAP	210	4.17784	0.00945745	uga	a	aa	aau	agu	S
ATRX_W1883X	DAP	24	0.775922	0.61457	uag	a	ac	acu	aua	I
PIK3C2G_E1163X	DAP	92	0.510846	0.0335589	uag	u	ug	ugu	cug	L
CACNA1F_R1299X	DAP	1550	4.27597	0.268968	uga	g	gu	guu	uuc	F
JAG1_C806X	DAP	1949	1.52931	0.176706	uga	g	ga	gaa	cgg	R
DYSF_W1843X	DAP	312	2.92935	0.0424195	uga	a	au	aug	ggu	G
NF1_Q963X	DAP	39	0.705051	0.686119	uaa	a	ac	acc	gaa	E
APC_K1982X	DAP	41	0.68426	0.708628	uaa	g	ga	gaa	aau	N
EPHA7_G642X	DAP	220	3.04965	0.0160449	uga	g	ga	gaa	gca	A
IQCB1_R364X	DAP	140	2.70456	0.0438439	uga	g	ga	gaa	ucc	S
MSH2_E278X	DAP	135	1.3648	1.56017	uaa	c	cu	cuc	uua	L
CFTR_R1162X	DAP	483	3.33551	0.305578	uga	g	gu	guc	agc	S
CFTR_E292X	DAP	67	0.981403	1.06179	uaa	c	cu	cug	aca	T
PKP2_Q616X	DAP	163	0.507447	0.110061	uag	g	ga	gac	uac	Y
DEPDC5_R422X	DAP	39	4.04457	0.0218045	uga	a	au	aua	cca	P
TGFBR1_R413X	DAP	574	1.8399	0.140199	uga	c	cg	cga	gcu	A
NF1_E91X	DAP	26	0.480334	0.226099	uaa	a	aa	aaa	cug	L
MMAA_Y24X	DAP	498	0.526562	0.480159	uaa	c	ca	cac	ugu	C
KMT2C_Q2396X	DAP	1505	0.931071	0.796446	uag	c	ca	cag	caa	Q
CNGA1_R101X	DAP	190	3.85139	0.0679654	uga	a	ag	agg	aua	I
PMS2_E77X	DAP	18	0.92085	0.567892	uaa	g	ga	gaa	gaa	E
CYP4V2_RNAX	DAP	150	4.29284	0.148537	uga	a	ag	aga	uuu	F
VPS13A_R267X	DAP	20	1.43211	0.359993	uga	u	uc	ucu	cgc	R
PALB2_E373X	DAP	90	0.36571	0.291977	uag	a	au	auu	agu	S
MGA_R627X	DAP	75	3.9247	0.632389	uga	c	cc	cca	gga	G
KMT2C_Q2220X	DAP	1060	0.720365	0.611776	uag	c	cc	cca	ucu	S
MSH2_Q816X	DAP	85	0.56712	0.554244	uag	g	gu	gug	uau	Y
RBM10_E138X	DAP	837	0.596968	0.353506	uag	g	ga	gac	aau	N
DSP_Q363X	DAP	184	0.458109	0.183065	uag	a	au	auc	cuu	L
TSC1_R786X	DAP	583	2.78512	0.044259	uga	g	ga	gag	gac	D
MSH2_G287X	DAP	153	4.26078	0.245207	uga	c	ca	cag	uuu	F
BBS9_R278X	DAP	65	3.08015	0.898464	uga	u	uu	uuc	auu	I
DMD_Y2141X	DAP	202	0.32473	0.185189	uaa	a	aa	aaa	aaa	K
DMD_Y2141X	DAP	212	0.382995	0.104897	uag	a	aa	aaa	aaa	K
IMPG2_R127X	DAP	212	4.6353	0.0282298	uga	c	cu	cuu	gau	D
ARID2_Y141X	DAP	134	1.68043	1.01218	uaa	c	cu	cug	gau	D
NF1_C383X	DAP	326	2.43747	0.113968	uga	u	uu	uuu	ucu	S
BRCA1_G1196X	DAP	365	2.37724	0.155754	uga	g	gu	gug	cca	P
APC_E893X	DAP	226	0.878065	0.448799	uaa	g	gu	gug	gaa	E
PCDH19_Y366X	DAP	764	0.593197	0.310666	uag	g	gu	gug	ggc	G
PRPH2_Q239X	DAP	1722	0.71243	0.229486	uag	a	ac	acg	cac	H
FUBP1_Y514X	DAP	157	0.737083	0.674718	uaa	c	cc	cca	gca	A
BRCA1_KNAX	DAP	157	0.463658	0.385154	uag	c	ca	cag	aca	T
TP53_E287X	DAP	264	0.362446	0.24809	uag	a	aa	aau	gaa	E
ARID1A_Q1332X	DAP	559	0.401853	0.125112	uag	c	ca	cag	cag	Q
MSH6_R1331X	DAP	99	3.47166	0.485669	uga	u	uu	uua	cua	L
MSH2_Y98X	DAP	34	0.556125	0.521102	uaa	a	ag	aga	cag	Q
PKP2_R355X	DAP	2946	0.932362	0.384157	uga	g	gc	gca	gag	E
NF1_L1018X	DAP	37	0.758481	0.293207	uaa	g	gu	guu	caa	Q
PIK3CG_R849X	DAP	376	4.16719	0.137843	uga	a	au	auc	cua	L
APC_Q1191X	DAP	53	1.34045	1.5709	uag	a	aa	aaa	uca	S
EPHA3_W52X	DAP	160	0.403287	0.287379	uag	g	ga	gaa	ggg	G
MAP3K13_R803X	DAP	223	3.33823	0.0358547	uga	a	aa	aaa	ccu	P
PTEN_R335X	DAP	35	3.07886	0.437363	uga	u	ua	uac	aac	N
KMT2C_S4077X	DAP	412	1.34079	0.255671	uga	g	gg	ggu	aga	R
MED12_R1329X	DAP	1657	4.44661	0.00432186	uga	c	cu	cug	cau	H
NSD1_W1770X	DAP	170	0.322716	0.179292	uag	c	cc	cca	ugg	W
MSH2_Q510X	DAP	69	0.689882	0.092112	uag	a	au	auu	aaa	K
PTPRT_Q625X	DAP	392	0.856792	0.948721	uag	c	cu	cug	uau	Y
KDM6A_E1370X	DAP	96	0.899744	1.01942	uaa	a	aa	aac	uug	L
SACS_R3170X	DAP	76	3.97484	0.483798	uga	c	cc	ccc	aaa	K
MLH1_W538X	DAP	281	0.917358	0.27285	uag	g	gc	gcc	cag	Q
MLH1_W538X	DAP	774	2.48427	0.150188	uga	g	gc	gcc	cag	Q
BRCA1_E1458X	DAP	96	0.80217	0.46895	uaa	u	uc	ucc	aga	R
TSC2_Q1588X	DAP	453	0.803813	0.862529	uag	c	cc	ccg	ugc	C
DMD_R1577X	DAP	256	4.02797	0.0066275	uga	a	aa	aag	aug	M
BARD1_S142X	DAP	24	0.896834	0.958157	uaa	a	au	auu	aau	N
PALB2_Q479X	DAP	90	0.57089	0.490931	uag	a	aa	aaa	ucu	S
MAN2B1_YNAX	DAP	327	1.24995	1.13021	uaa	g	gc	gcg	gac	D
DMD_R1844X	DAP	30	1.08261	0.118399	uga	g	ga	gag	aag	K
ANO5_R404X	DAP	286	2.06695	0.000315212	uga	c	ca	caa	caa	Q
ARID1A_W1844X	DAP	731	0.565513	0.103339	uag	c	cg	cgg	cac	H
ARID1A_W1844X	DAP	1503	3.18921	0.631118	uga	c	cg	cgg	cac	H
BTK_R255X	DAP	55	3.39665	0.609464	uga	g	ga	gau	gca	A
ARID1A_K1808X	DAP	245	0.48788	0.437333	uag	u	uu	uuu	agu	S
NF1_Q1987X	DAP	67	0.516699	0.501555	uag	a	au	aug	aaa	K
APC_Q1041X	DAP	16	0.558491	0.577693	uaa	a	ag	agu	agg	R
ADNP_R173X	DAP	509	2.53714	0.00304472	uga	g	ga	gau	uac	Y
MEN1_Q398X	DAP	734	0.732828	0.459378	uaa	a	ag	agc	gag	E
BRCA2_E541X	DAP	97	0.558822	0.28509	uaa	a	au	aua	cug	L
DMD_Q1951X	DAP	555	0.788731	0.816023	uag	c	cu	cuc	auc	I
EXT1_Q305X	DAP	707	0.571467	0.130676	uaa	a	aa	aag	ugg	W
ARID1A_Q840X	DAP	1571	0.475762	0.411741	uaa	a	au	aug	ggu	G
NF1_S1766X	DAP	22	1.03431	0.140056	uga	g	gc	gca	acu	T
DNMT3A_Q249X	DAP	538	0.771302	0.526324	uag	c	cc	ccc	cag	Q
KMT2C_Q202X	DAP	41	0.498724	0.233544	uag	c	ca	cag	ccu	P
TET1_Q1704X	DAP	657	0.785142	0.786005	uag	c	cu	cuc	gag	E
NOTCH2_C179X	DAP	1529	3.34642	0.0879367	uga	g	ga	gag	aaa	K
FBXL4_Q519X	DAP	82	0.57381	0.558919	uag	a	ag	agc	cug	L
USH2A_W3918X	DAP	120	2.38654	0.14746	uga	u	uc	uca	guc	V
COL1A1_R253X	DAP	6064	1.49854	0.275201	uga	g	gg	gga	gcu	A
DAXX_Q638X	DAP	30	0.693195	0.731916	uaa	a	ac	aca	aag	K
DNAJC6_R273X	DAP	150	4.46158	0.0141396	uga	a	au	aug	gaa	E
SLC3A1_R270X	DAP	54	2.6376	0.801761	uga	a	aa	aac	gug	V
CD79B_R142X	DAP	3094	2.97177	0.0449785	uga	g	gu	guc	cug	L
ADNP_Y719X	DAP	78	0.829639	0.44549	uaa	g	ga	gag	acu	T
ADNP_Y719X	DAP	87	0.884581	0.398085	uag	g	ga	gag	acu	T
ARID2_Q613X	DAP	970	0.550272	0.406982	uag	c	ca	cag	uau	Y
GATA3_K357X	DAP	56	0.5805	0.484916	uag	a	aa	aag	aug	M
USH2A_R1549X	DAP	406	3.96085	0.253145	uga	a	ac	aca	uuu	F
GRIN2B_R519X	DAP	4079	3.96233	0.0740129	uga	u	uc	ucg	gaa	E
ARID2_Q1411X	DAP	198	1.38581	1.53261	uaa	c	cu	cua	gau	D
EPHA3_R728X	DAP	1682	2.61134	0.0727656	uga	g	gg	ggg	cuu	L
RB1_S391X	DAP	14	0.669647	0.441899	uaa	g	gc	gca	aau	N
RB1_S391X	DAP	14	1.50825	0.660828	uga	g	gc	gca	aau	N
SMARCD1_R303X	DAP	383	4.66392	0.0537803	uga	c	cu	cuc	gcu	A
PAPSS2_R41X	DAP	611	3.97818	0.270421	uga	g	gg	gga	uuc	F
ATRX_R2131X	DAP	82	2.82006	0.162305	uga	g	gu	gua	aau	N
DMD_Q1711X	DAP	254	0.585182	0.412725	uag	c	ca	caa	ccc	P
AHI1_W420X	DAP	39	1.65202	0.975123	uga	g	ga	gaa	gag	E
CTCF_R457X	DAP	773	3.09166	0.314082	uga	a	aa	aag	uug	L
FH_Q439X	DAP	112	1.33233	1.39571	uag	g	gc	gcc	auc	I
NF1_W2494X	DAP	761	2.15366	0.186228	uga	u	uc	ucc	cca	P
BRCA2_L2838X	DAP	30	0.84972	0.963477	uaa	u	ua	uac	gga	G
BRCA2_L2838X	DAP	43	4.31088	0.183012	uga	u	ua	uac	gga	G
CC2D2A_R950X	DAP	34	2.41105	1.21322	uga	g	ga	gac	uua	L
INPP4B_R252X	DAP	11	2.77309	0.24794	uga	g	ga	gag	auu	I
EGFR_R1068X	DAP	358	3.11577	0.42747	uga	u	ua	uac	cag	Q
WRN_W1014X	DAP	161	3.56679	0.670594	uga	u	ug	ugg	agu	S
EPHA3_R104X	DAP	383	2.38773	0.101213	uga	g	ga	gac	cua	L
IL7R_R206X	DAP	89	1.90623	0.0478818	uga	u	uc	ucc	guu	V
BMPR1A_R152X	DAP	1602	1.65408	0.217344	uga	u	ug	ugg	auu	I
MSH2_E859X	DAP	54	0.778172	0.479599	uaa	u	uc	ucg	gga	G
TP53_E224X	DAP	453	0.931508	0.975024	uag	g	gu	guu	ccu	P
TET1_R107X	DAP	75	1.90453	0.592424	uga	a	ag	agc	cua	L
GFM1_R234X	DAP	155	3.12258	0.32939	uga	u	ua	uau	guu	V
APC_S837X	DAP	46	0.867898	0.372533	uaa	a	ag	aga	uca	S
APC_S837X	DAP	119	2.02239	0.167237	uga	a	ag	aga	uca	S
BRCA2_S2372X	DAP	12	0.355274	0.16479	uaa	a	ag	agc	ucu	S
BRCA2_S2372X	DAP	28	2.49702	0.714705	uga	a	ag	agc	ucu	S
BRCA1_YNAX	DAP	62	0.467846	0.144792	uaa	a	ag	aga	ggc	G
BRCA1_YNAX	DAP	36	0.66012	0.309281	uag	a	ag	aga	ggc	G
NIPBL_R1814X	DAP	207	2.0062	0.214445	uga	g	gg	ggu	caa	Q
NMNAT1_W169X	DAP	709	3.25777	0.120875	uga	a	aa	aag	uug	L
LCA5_Y354X	DAP	35	0.777622	0.0168955	uag	g	ga	gaa	ugu	C
TSC1_Q898X	DAP	19	0.403957	0.33615	uag	a	ac	acu	cag	Q
TP63_Q70X	DAP	167	0.836766	0.755194	uag	c	cc	ccc	guu	V
NF1_Q2588X	DAP	57	0.682726	0.648586	uaa	c	ca	cag	uca	S
CFTR_W1145X	DAP	1213	1.468	0.626073	uga	g	gc	gcu	cag	Q
CRB1_RNAX	DAP	338	3.30679	0.842593	uga	a	ag	agc	uuc	F
CBS_WNAX	DAP	819	3.50768	0.550623	uga	u	uu	uuc	aag	K
WT1_R369X	DAP	3428	2.14462	0.306896	uga	c	cg	cgu	gug	V
KMT2A_R2480X	DAP	562	4.10805	0.272846	uga	c	cc	cca	caa	Q
ALS2_Y411X	DAP	315	0.598058	0.238717	uag	g	ga	gaa	acu	T
ARID2_G1747X	DAP	326	1.45609	0.14352	uga	u	uc	uca	aga	R
HEXA_W26X	DAP	1508	1.92545	0.0310115	uga	c	cc	ccu	ccc	P
NAA15_Q493X	DAP	44	0.57288	0.536002	uag	g	gc	gcu	gcc	A
FBXW7_Q218X	DAP	78	0.33592	0.237856	uaa	g	gg	ggg	ggc	G
MAP3K1_E722X	DAP	39	0.60769	0.491988	uaa	a	au	aua	aga	R
PGR_R740X	DAP	435	4.26674	0.0571145	uga	a	aa	aac	uuu	F
APC_S1282X	DAP	18	2.61191	0.545231	uga	g	gc	gcu	uca	S
APC_W699X	DAP	102	0.550728	0.422772	uag	g	ga	gac	uua	L
APC_W699X	DAP	362	3.26104	0.208217	uga	g	ga	gac	uua	L
DSP_Q588X	DAP	110	0.913267	0.581094	uaa	g	ga	gag	uac	Y
NTRK2_W737X	DAP	214	0.642597	0.0732396	uag	a	ag	agc	guc	V
L1CAM_Q423X	DAP	1172	0.5526	0.240277	uag	c	cu	cug	guc	V
ASPM_E1266X	DAP	19	0.375643	0.316799	uaa	a	au	aua	aaa	K
ATP7A_R645X	DAP	127	3.52904	0.0355295	uga	g	ga	gaa	aaa	K
APC_E1317X	DAP	75	0.55709	0.197727	uaa	g	ga	gau	gcu	A
FLG_S2080X	DAP	106	1.08594	1.25598	uaa	g	gg	ggg	cag	Q
CDKL5_R59X	DAP	78	3.3341	0.413188	uga	g	ga	gag	uua	L
APC_L954X	DAP	15	2.78162	1.14325	uga	g	ga	gaa	aaa	K
GSK3B_R367X	DAP	602	1.89197	0.249886	uga	g	ga	gac	ggg	G
PIGN_E61X	DAP	153	0.725498	0.602757	uaa	u	uu	uua	uac	Y
APC_S1392X	DAP	112	1.24764	0.651268	uaa	c	cu	cuu	agu	S
DICER1_E1025X	DAP	141	0.474669	0.422607	uaa	a	ag	agu	ugg	W
NOTCH2_R2036X	DAP	1279	3.44439	0.0681309	uga	g	ga	gac	aau	N
APC_Q1244X	DAP	63	0.620783	0.229317	uaa	a	aa	aag	ccu	P
PTEN_E256X	DAP	46	0.385843	0.129778	uag	u	uu	uuc	gua	V
TP53_R280X	DAP	346	1.55885	0.154808	uga	g	ga	gac	ggg	G
GJB1_Y154X	DAP	1405	0.579541	0.331493	uag	c	cu	cug	uuu	F
NF1_E470X	DAP	24	0.272821	0.162989	uaa	a	aa	aaa	aaa	K
EPHA3_R684X	DAP	319	4.41008	0.267975	uga	c	cu	cug	auu	I
BRCA1_K1371X	DAP	66	0.340895	0.219038	uag	u	uu	uuu	uac	Y
PALB2_R238X	DAP	206	2.07168	0.47352	uga	a	ag	aga	cua	L
SETD5_R347X	DAP	222	3.88841	0.189774	uga	c	cg	cgg	gca	A
SCN9A_R1500X	DAP	17	1.111	0.640134	uga	c	cc	cca	ccu	P
RB1_L76X	DAP	27	3.45554	0.419857	uga	a	ac	acu	ugg	W
APC_Q264X	DAP	33	1.21806	1.10034	uaa	g	gg	gga	ggu	G
CFTR_Q414X	DAP	41	0.16229	0.00596051	uaa	a	aa	aac	aaa	K
KDM6A_R612X	DAP	288	3.81065	0.222128	uga	a	aa	aac	cag	Q
KMT2A_R3232X	DAP	89	3.36733	0.0213784	uga	a	aa	aag	acc	T
EXT1_W582X	DAP	725	2.91849	0.154846	uga	c	ca	cag	gug	V
NF1_Q1070X	DAP	340	1.12422	0.731901	uag	g	gc	gca	gac	D
DMD_R3113X	DAP	793	3.40484	0.324841	uga	a	ag	aga	cuc	L
NSD1_R1984X	DAP	66	4.07009	0.644812	uga	a	au	auu	gcu	A
APC_E1209X	DAP	196	0.81104	0.844384	uaa	c	ca	cau	acc	T
APC_S940X	DAP	13	0.920676	1.0899	uag	g	ga	gaa	aag	K
CDH1_W103X	DAP	517	1.97428	0.56049	uga	g	ga	gac	gcc	A
CACNA1A_R454X	DAP	159	2.88783	0.0232943	uga	g	gc	gcc	gcc	A
STAG2_Q573X	DAP	148	0.62229	0.397296	uag	u	uu	uua	ccu	P
PAK1_E310X	DAP	606	0.777322	0.509001	uag	c	cu	cug	aaa	K
EP300_S952X	DAP	72	4.09518	0.384123	uga	a	aa	aau	gua	V
DYSF_Q1962X	DAP	113	0.418947	0.350681	uag	a	aa	aaa	gag	E
RBM10_Q789X	DAP	473	0.628483	0.666834	uag	g	gc	gcc	cug	L
APC_Q1469X	DAP	120	0.976775	0.734825	uaa	g	gc	gcu	aag	K
SETD2_Q2362X	DAP	635	0.479563	0.130959	uag	c	cc	ccc	ccu	P
CTNNB1_R661X	DAP	1048	4.5741	0.0237261	uga	a	au	aug	uuc	F
FAT1_R1795X	DAP	762	1.36899	0.244139	uga	g	gc	gca	auu	I
SLC2A1_Q161X	DAP	1636	0.708559	0.377551	uag	c	cu	cug	cac	H
PALB2_K75X	DAP	26	0.557974	0.440972	uaa	a	au	aua	aau	N
CASP8_C312X	DAP	313	2.99959	0.414184	uga	u	ug	ugu	auc	I
KMT2C_W4352X	DAP	77	3.19162	1.07112	uga	a	ag	aga	aaa	K
MSH6_L740X	DAP	23	3.7666	0.305234	uga	a	aa	aac	aca	T
MGA_S1778X	DAP	1036	3.44695	0.620585	uga	a	aa	aac	guc	V
KRIT1_S467X	DAP	30	0.319042	0.224414	uaa	g	ga	gaa	ugu	C
PIK3CG_E919X	DAP	65	0.451253	0.270215	uaa	a	aa	aag	gaa	E
EXT1_E604X	DAP	550	0.536285	0.0495984	uag	c	cg	cgg	aag	K
RPE65_E102X	DAP	32	1.29555	0.9727	uaa	u	uu	uuu	aca	T
SPG11_Q1875X	DAP	57	0.708213	0.722111	uag	g	ga	gag	gag	E
APC_Q2372X	DAP	40	0.538693	0.543813	uag	a	au	aug	aga	R
KMT2C_Q3470X	DAP	28	0.669136	0.565617	uag	c	ca	cag	cuu	L
CACNA1A_R2068X	DAP	1726	2.49551	0.309138	uga	g	ga	gag	aug	M
ROS1_G140X	DAP	280	2.61531	0.619964	uga	a	ag	agc	cug	L
RB1_Q762X	DAP	79	0.960592	0.685119	uag	a	ag	aga	aug	M
DMD_Q1411X	DAP	60	0.779319	0.167043	uag	a	aa	aaa	gcc	A
VPS13A_R1471X	DAP	14	1.89778	2.06162	uga	a	au	aug	ccu	P
RB1_C221X	DAP	15	2.83149	0.0865747	uga	g	gu	guc	cua	L
MSH2_Y588X	DAP	43	0.430175	0.36741	uag	g	gu	gua	ggc	G
PMS2_Q713X	DAP	249	0.988457	1.144	uag	c	ca	cag	cug	L
MSH2_W764X	DAP	14	0.241993	0.0580549	uag	g	gc	gcu	gca	A
MSH2_W764X	DAP	67	3.66008	1.02224	uga	g	gc	gcu	gca	A
APC_S1356X	DAP	65	0.264243	0.0975531	uaa	g	gg	gga	ucu	S
APC_S1356X	DAP	216	1.71834	0.156873	uga	g	gg	gga	ucu	S
MSH6_E1023X	DAP	34	1.07044	1.00621	uaa	c	cg	cgg	gaa	E
TSC1_Q797X	DAP	71	0.903812	0.740625	uag	a	ac	acg	uua	L
DYSF_Y586X	DAP	1724	0.663033	0.449397	uag	c	cu	cuu	aag	K
NCOR1_R572X	DAP	245	3.42825	0.138321	uga	a	aa	aag	ggg	G
LATS2_R1043X	DAP	2095	4.57106	0.0802409	uga	a	ag	agg	uuc	F
DDR2_R709X	DAP	114	2.57924	0.570416	uga	g	ga	gau	cac	H
APC_K1165X	DAP	22	0.550366	0.534117	uaa	u	ua	uau	aua	I
TSC1_Q897X	DAP	80	0.892421	0.132471	uag	c	ca	cag	cuc	L
CAPN1_W392X	DAP	858	4.42876	0.140812	uga	g	gu	gug	uuc	F
NTRK3_C164X	DAP	1296	4.04853	0.435681	uga	a	ag	agc	aac	N
ADSL_R190X	DAP	1459	2.9629	0.0296326	uga	g	ga	gau	guc	V
ATR_R635X	DAP	246	2.26888	0.14306	uga	u	ug	ugu	uca	S
EIF4E_E32X	DAP	25	0.401205	0.347453	uaa	c	ca	cac	cca	P
MYO7A_R2024X	DAP	1411	3.11177	0.22519	uga	g	gg	ggc	cuc	L
ARID1B_R1075X	DAP	1008	4.49282	0.064916	uga	u	ua	uac	gac	D
MSH2_Q344X	DAP	110	1.05437	0.519752	uag	u	ug	ugg	aac	N
DMD_R2680X	DAP	304	1.39994	0.386462	uga	g	ga	gag	gag	E
ATM_L1327X	DAP	71	2.84594	0.0985975	uga	u	uu	uug	aac	N
IRS1_R411X	DAP	6045	1.59747	0.263917	uga	u	uc	ucu	cgg	R
SMARCAL1_E848X	DAP	150	0.474433	0.310435	uag	a	aa	aag	caa	Q
TP53_E336X	DAP	335	0.72818	0.300222	uag	c	cg	cgc	cgu	R
MAP2K1_R47X	DAP	328	3.93871	0.0406681	uga	a	aa	aag	cag	Q
SDHB_W218X	DAP	408	3.48401	0.119107	uga	a	au	aug	cgc	R
SMAD2_W132X	DAP	22	3.44509	0.240907	uga	c	cg	cgc	uua	L
BRCA1_Y1213X	DAP	55	0.402003	0.248587	uaa	a	au	aug	ugg	W
PAX6_R331X	DAP	391	2.10751	0.0592915	uga	a	ac	aca	ggc	G
TP53_C277X	DAP	539	3.0949	0.0426612	uga	c	cc	ccu	gcc	A
FLT1_E646X	DAP	87	0.865338	1.01015	uaa	a	au	auc	gaa	E
MAP3K1_S431X	DAP	89	0.44213	0.336742	uaa	g	ga	gaa	agu	S
NCF1_WNAX	DAP	638	1.95902	0.0790421	uga	u	ug	ugg	ggu	G
IQSEC2_R904X	DAP	394	2.34959	0.590321	uga	a	aa	aag	gaa	E
CLCN1_R626X	DAP	510	2.72726	0.278669	uga	a	ac	acc	uug	L
FBXL4_R36X	DAP	306	1.56633	0.264687	uga	g	gc	gcu	cau	H
CFTR_Q525X	DAP	41	1.49548	1.84126	uaa	c	cu	cua	ugc	C
ERCC8_CNAX	DAP	43	1.6713	0.365123	uga	u	ug	ugu	gac	D
NF1_Q835X	DAP	254	0.921834	0.350945	uag	g	ga	gaa	cua	L
ATM_Q441X	DAP	391	0.653553	0.0665642	uag	c	cu	cuu	ucu	S
SLC6A1_Q397X	DAP	1787	0.534899	0.355367	uag	u	uu	uuc	agc	S
LAMB3_R81X	DAP	2172	1.89346	0.64391	uga	g	gu	gua	cac	H
SLC16A2_R388X	DAP	5105	2.79878	0.0655177	uga	g	gu	gug	aug	M
TP63_R643X	DAP	1945	2.21461	0.448846	uga	u	uu	uuc	gug	V
ARID1A_R1989X	DAP	887	2.69851	0.158057	uga	a	ag	agc	auu	I
PALB2_E545X	DAP	23	0.539545	0.244425	uaa	g	gu	guc	gaa	E
HNF1B_Q182X	DAP	93	0.82352	0.919173	uaa	u	uu	uuc	cga	R
MSH2_R359X	DAP	182	2.29618	0.682445	uga	u	uu	uug	gag	E
CDH1_S9X	DAP	167	0.758881	0.0543136	uag	g	gc	gcg	cuc	L
LATS2_E722X	DAP	402	0.378233	0.148015	uag	g	gc	gca	gcc	A
NSD1_Q2024X	DAP	159	0.281548	0.163604	uag	c	cc	ccc	ugc	C
NR0B1_W236X	DAP	408	2.97011	0.117879	uga	g	ga	gac	ugg	W
NF1_E1929X	DAP	21	0.259217	0.0850535	uag	u	ug	ugu	gaa	E
USH2A_W3955X	DAP	115	0.728024	0.646585	uag	u	uc	uca	cug	L
BAP1_Q40X	DAP	223	0.616203	0.185898	uag	g	gg	ggc	ugu	C
NPR2_R479X	DAP	1032	3.14722	0.141345	uga	a	aa	aag	uuc	F
ADSL_R337X	DAP	245	2.81262	0.209529	uga	c	cg	cgg	aac	N
NUP93_R294X	DAP	840	3.8259	0.0361984	uga	a	ag	agu	guu	V
IFNGR1_E360X	DAP	24	1.04595	1.13312	uaa	a	aa	aau	gaa	E
INSRR_Q255X	DAP	1728	0.561741	0.226351	uag	g	gg	ggu	uuc	F
ALOX12B_Q36X	DAP	682	0.477805	0.153278	uag	c	cu	cug	aag	K
ARID1A_Q1947X	DAP	892	0.783546	0.784203	uag	a	ag	agc	gca	A
STXBP1_S476X	DAP	184	0.655336	0.409438	uaa	c	cg	cgg	cuc	L
STXBP1_S476X	DAP	153	4.01227	0.308696	uga	c	cg	cgg	cuc	L
SPEN_R2081X	DAP	39	3.69864	0.697382	uga	a	aa	aac	ucu	S
MUTYH_W174X	DAP	274	0.862978	0.369981	uag	g	gc	gcu	cuc	L
MUTYH_K492X	DAP	26	0.403023	0.293489	uag	g	gu	guu	aaa	K
NEGR1_R173X	DAP	139	3.78585	0.197321	uga	c	ca	cac	ugg	W
FANCA_R591X	DAP	540	2.46752	0.0620252	uga	g	gu	gug	ccu	P
GAA_W746X	DAP	159	0.706465	0.21817	uag	g	gg	ggg	cug	L
GAA_W746X	DAP	1181	2.88555	0.139158	uga	g	gg	ggg	cug	L
TP53_Y126X	DAP	445	0.642149	0.30675	uaa	u	uc	ucc	acg	T
TP53_Y126X	DAP	592	0.644582	0.58734	uag	u	uc	ucc	acg	T
DNMT3A_Q615X	DAP	72	0.660346	0.280774	uag	g	ga	gaa	gac	D
TMC1_W559X	DAP	627	0.471336	0.299022	uag	g	ga	gac	ugc	C
CHEK2_LNAX	DAP	1110	1.94321	0.570466	uga	g	gg	gga	agu	S
NF1_Q2531X	DAP	48	1.46356	0.268922	uag	g	gc	gcc	ucu	S
CLCN1_R317X	DAP	615	2.28091	0.129639	uga	g	gu	gug	uuu	F
MLH1_Q391X	DAP	174	0.619071	0.494472	uag	a	aa	aag	gaa	E
APC_R923X	DAP	158	1.76984	0.152771	uga	a	ag	aga	cuu	L
TP53_K164X	DAP	5274	1.2863	0.797995	uag	c	ca	cag	uac	Y
APC_S2570X	DAP	39	3.18356	1.41691	uga	u	uc	ucu	agu	S
ASXL2_Q36X	DAP	39	0.332581	0.214652	uaa	g	gu	guu	cuu	L
APC_E443X	DAP	125	0.597626	0.303125	uaa	c	ca	cau	guu	V
PROP1_R99X	DAP	478	2.83389	0.296719	uga	g	ga	gag	gcc	A
NF1_Q1835X	DAP	334	0.445013	0.106459	uag	c	cc	ccc	uca	S
ARID1B_R1102X	DAP	1801	4.71255	0.0331766	uga	c	cu	cuc	uuc	F
SOX9_Q312X	DAP	1261	0.819702	0.39358	uag	g	gu	guc	ggc	G
DHCR7_Y217X	DAP	177	0.648782	0.454592	uaa	a	aa	aac	uuu	F
BARD1_R641X	DAP	42	3.00205	0.231302	uga	a	ag	aga	cua	L
ABCA12_R2204X	DAP	37	1.90576	0.995748	uga	c	cu	cuc	uug	L
EFTUD2_R354X	DAP	47	3.1035	0.329843	uga	a	aa	aag	acg	T
DDR2_R806X	DAP	573	3.61646	0.209331	uga	g	ga	gac	uuc	F
EXT1_Y637X	DAP	268	1.09396	0.528785	uaa	c	cu	cug	cau	H
BRCA1_YNAX	DAP	24	0.750592	0.832858	uaa	g	gc	gca	gag	E
BRCA1_YNAX	DAP	13	0.601149	0.638021	uag	g	gc	gca	gag	E
NPHP1_RNAX	DAP	439	3.00413	0.0753111	uga	g	gc	gca	uuu	F
RAD52_R278X	DAP	289	2.40679	0.244917	uga	g	gu	guc	guu	V
Eastern equine encephalitis virus_no_WTNAX	DAP	483	3.96726	0.276676	uga	c	cg	cgg	aau	N
BAG3_R309X	DAP	275	1.72615	0.531786	uga	g	ga	gaa	cau	H
KMT2D_Q2004X	DAP	154	0.515532	0.167757	uag	c	cg	cgc	cuu	L
USH2A_S5030X	DAP	114	0.793795	0.903756	uag	c	cg	cgg	gga	G
APC_Q542X	DAP	35	0.851309	0.888135	uag	g	gu	guu	cag	Q
SCN1A_R865X	DAP	152	2.07636	0.901354	uga	g	gu	guu	cug	L
APC_Q1517X	DAP	20	0.807515	0.392434	uag	a	aa	aaa	aua	I
DMD_Q664X	DAP	61	0.729878	0.604809	uag	a	au	auu	gca	A
BAP1_E631X	DAP	30	0.543387	0.139362	uag	c	cu	cug	aag	K
SMARCA4_E535X	DAP	226	1.05908	1.18608	uag	g	ga	gag	gau	D
TAT_R417X	DAP	1368	3.76552	0.180177	uga	g	gu	gug	auc	I
STK11_Q37X	DAP	160	0.754062	0.818049	uag	c	cc	ccg	uac	Y
BRCA1_ENAX	DAP	57	0.759405	0.194699	uag	a	ag	agg	gcu	A
NUP93_Q15X	DAP	43	1.02277	1.15253	uag	c	cu	cuu	gaa	E
COL7A1_R1933X	DAP	329	1.09204	0.767946	uga	g	gg	gga	cug	L
BRCA1_E1077X	DAP	26	0.32086	0.226799	uag	a	ag	agu	ugu	C
CREBBP_R1392X	DAP	62	3.68273	0.246217	uga	a	ac	acc	uau	Y
KMT2B_Q4217X	DAP	19	0.428231	0.365194	uag	c	ca	cag	ccu	P
OTX2_R76X	DAP	274	2.39032	0.252744	uga	g	ga	gag	aug	M
ERCC6_Q723X	DAP	79	0.565776	0.511832	uag	g	gu	guc	gua	V
PIK3R1_R386X	DAP	42	1.11829	0.498168	uga	g	ga	gau	cau	H
ANKLE2_Q720X	DAP	179	1.12735	0.964819	uaa	c	cu	cuc	gac	D
CBL_R206X	DAP	72	3.57101	0.233499	uga	c	ca	cag	uuu	F
KRIT1_Q698X	DAP	101	0.993716	0.622243	uag	a	au	auc	uuu	F
DNAH5_R1883X	DAP	288	3.31782	0.138155	uga	g	gu	gug	gaa	E
PPM1D_E525X	DAP	18	0.606392	0.36225	uaa	a	au	auu	caa	Q
SMAD4_Q289X	DAP	1113	0.618115	0.320687	uag	c	ca	cac	cuu	L
SACS_R3792X	DAP	94	1.44307	0.0701361	uga	g	gg	ggg	uug	L
ASPM_R3304X	DAP	162	3.19523	0.326276	uga	a	ag	agu	auc	I
BRCA2_L2732X	DAP	118	0.605736	0.363275	uaa	g	ga	gau	cag	Q
BRCA2_L2732X	DAP	260	2.52096	0.223334	uga	g	ga	gau	cag	Q
BRCA2_S1064X	DAP	44	2.60281	0.131218	uga	a	au	auu	cag	Q
DNAH5_R1761X	DAP	161	4.58694	0.0494529	uga	a	au	auu	gau	D
FBXL4_R98X	DAP	1047	4.36763	0.223256	uga	a	ac	acu	uuu	F
GABRG2_R136X	DAP	31	2.92154	0.148223	uga	u	uu	uug	cuc	L
BRCA1_L1122X	DAP	582	1.56743	0.749672	uga	g	ga	gaa	gug	V
BRCA2_L1152X	DAP	75	0.64299	0.256937	uaa	a	aa	aag	auc	I
BRCA2_L1152X	DAP	158	3.71643	0.244123	uga	a	aa	aag	auc	I
APC_R348X	DAP	236	3.48823	0.101006	uga	c	ca	cag	aug	M
RB1_Q850X	DAP	10	0.247259	0.111355	uag	a	au	aug	aau	N
APC_Q1291X	DAP	39	0.265735	0.150502	uag	a	ac	acg	aau	N
USH2A_W2075X	DAP	99	0.853841	0.938963	uag	a	aa	aac	ucc	S
KMT2C_Q2161X	DAP	301	0.504455	0.121701	uaa	c	cc	ccu	ucu	S
RB1_S397X	DAP	32	1.55367	0.48298	uga	g	ga	gaa	ccu	P
SACS_R2119X	DAP	122	2.55854	0.262644	uga	g	gu	guu	gga	G
ABCA4_Q1291X	DAP	27	0.198572	0.0582227	uag	c	ca	cag	gcu	A
FBN1_R1596X	DAP	996	4.49078	0.0110087	uga	c	cc	cca	uuc	F
CTNNB1_Q113X	DAP	1826	1.06719	0.0503701	uag	u	uu	uuu	aca	T
SRCAP_R2267X	DAP	1646	3.30782	0.0515575	uga	c	cc	ccc	ccu	P
DMD_W2925X	DAP	121	4.01391	0.12302	uga	c	ca	cag	gac	D
PRKAR1A_R97X	DAP	498	1.18394	0.422625	uga	g	gg	ggu	cga	R
CFTR_Q1411X	DAP	96	0.904388	1.04325	uaa	c	ca	caa	ugc	C
RAD51C_KNAX	DAP	29	0.527723	0.529418	uag	u	ug	ugu	aag	K
MAK_R272X	DAP	127	4.51472	0.183694	uga	c	cc	ccg	aaa	K
TG_R296X	DAP	557	3.83486	0.0730625	uga	u	ug	ugc	uuc	F
STAG2_Q773X	DAP	63	0.249707	0.0887406	uaa	c	ca	cau	ugu	C
RB1_Q207X	DAP	15	0.925792	0.683356	uaa	a	au	aug	uua	L
DMD_E753X	DAP	17	2.47204	3.24981	uaa	g	gg	ggc	aag	K
Mayaro_no_WTNAX	DAP	1351	4.72021	0.0268939	uga	c	cu	cua	ucu	S
PALB2_S518X	DAP	34	1.04946	0.473259	uaa	g	gc	gcc	aaa	K
PALB2_S518X	DAP	191	2.88979	0.319806	uga	g	gc	gcc	aaa	K
PKD2_R325X	DAP	260	3.19897	0.561618	uga	g	gu	guc	cuc	L
DMD_Q442X	DAP	21	0.475027	0.313742	uaa	a	ag	agc	aaa	K
LDLR_E642X	DAP	92	0.721989	0.0280546	uaa	a	aa	aac	acu	T
ZFHX3_E1709X	DAP	94	1.11167	1.16159	uag	g	gc	gcc	aaa	K
BTK_R13X	DAP	89	2.26256	0.309183	uga	u	uc	ucc	aag	K
PYGM_R50X	DAP	644	2.14614	0.377787	uga	g	ga	gac	cca	P
BRCA1_E1348X	DAP	48	0.844362	0.850992	uaa	a	ag	agg	aca	T
EPG5_L88X	DAP	638	4.53159	0.0123594	uga	a	ac	acu	ucc	S
TP53_W23X	DAP	385	1.16707	0.760904	uag	a	aa	aaa	cua	L
TP53_W23X	DAP	1192	4.26914	0.0776197	uga	a	aa	aaa	cua	L
FH_E355X	DAP	226	1.19778	1.46457	uaa	u	uu	uug	gga	G
GYS2_Q183X	DAP	215	0.617208	0.352789	uag	g	gc	gcu	ugg	W
LAMP2_R293X	DAP	105	2.6635	0.398324	uga	u	uu	uuu	aac	N
SMCHD1_R344X	DAP	64	3.49447	0.864747	uga	c	ca	cag	aca	T
PALB2_L116X	DAP	74	0.502568	0.487398	uaa	c	cc	ccu	gga	G
ZEB2_L965X	DAP	62	0.607762	0.0167533	uag	c	cu	cuu	gaa	E
BCKDHB_E163X	DAP	138	0.646402	0.642515	uaa	g	gc	gcu	aau	N
IKZF1_R213X	DAP	604	1.53213	0.523554	uga	a	ag	agc	cag	Q
MSH2_W345X	DAP	12	0.424527	0.0808355	uag	a	au	auu	cag	Q
MSH2_W345X	DAP	40	3.36231	0.449437	uga	a	au	auu	cag	Q
AMER1_E138X	DAP	178	0.296159	0.0858428	uag	a	ac	aca	uug	L
COL1A1_R469X	DAP	337	2.2977	0.47929	uga	g	gg	gga	aag	K
ARID2_Q725X	DAP	47	0.65346	0.647744	uag	a	ac	aca	ccc	P
CTNNB1_R474X	DAP	1041	3.85066	0.275703	uga	c	ca	cac	agc	S
PTCH1_R1394X	DAP	856	1.94112	0.0425669	uga	g	gg	ggg	ccc	P
FIG4_R265X	DAP	340	3.97643	0.116227	uga	c	cc	cca	gga	G
FIG4_Q738X	DAP	61	0.355212	0.214847	uag	c	cg	cgg	uua	L
SETD2_S791X	DAP	61	0.656681	0.710346	uaa	g	ga	gac	gau	D
SETD2_S791X	DAP	44	3.09727	0.221076	uga	g	ga	gac	gau	D
SLC12A6_RNAX	DAP	814	2.67148	0.445516	uga	g	ga	gac	gag	E
BRCA2_Y1762X	DAP	10	0.984433	1.06135	uag	c	cu	cuc	gga	G
CFTR_S489X	DAP	17	0.788827	0.833971	uaa	u	uu	uuc	auu	I
MSH6_C687X	DAP	91	1.37385	0.59192	uga	g	gu	guc	ggu	G
ASXL2_R357X	DAP	57	3.96697	0.149158	uga	c	ca	caa	auu	I
MSH2_C778X	DAP	32	3.10223	0.972025	uga	a	au	aug	uuu	F
TSC2_Q1178X	DAP	688	0.502975	0.163669	uag	g	ga	gag	gug	V
MC4R_Y35X	DAP	504	0.497749	0.362506	uaa	u	uc	ucu	ggc	G
APC_S1272X	DAP	69	3.57071	0.467698	uga	a	ag	aga	uuu	F
LIPT1_S292X	DAP	34	2.91599	0.312296	uga	c	ca	cac	cag	Q
EPHA7_E930X	DAP	85	0.845407	0.814611	uaa	u	ug	ugg	gga	G
DCX_Q342X	DAP	109	0.704965	0.71187	uag	g	ga	gau	gcu	A
SCN9A_R842X	DAP	201	2.58813	0.494046	uga	g	gu	guc	cuc	L
CFTR_R1158X	DAP	298	1.44522	0.560842	uga	u	uc	ucu	aug	M
BRCA1_E720X	DAP	21	0.888864	0.571819	uaa	u	uu	uuu	aaa	K
AXIN1_E128X	DAP	228	0.409247	0.0959053	uag	c	cc	ccc	cug	L
ATM_E1072X	DAP	63	0.664797	0.138207	uaa	g	gu	gua	aau	N
BCL6_R270X	DAP	1241	3.70604	0.312315	uga	a	ag	agu	gca	A
BRCA1_E1398X	DAP	135	0.927538	0.760319	uag	u	uu	uuu	gcu	A
NF1_S536X	DAP	113	0.505596	0.378744	uaa	c	ca	cac	cag	Q
SLC2A2_R301X	DAP	277	4.43876	0.113844	uga	c	ca	cag	uac	Y
COL4A4_R1377X	DAP	939	4.03824	0.183126	uga	a	au	auc	ccc	P
DDX3X_R311X	DAP	491	2.4042	0.387026	uga	g	ga	gac	auu	I
FLG_R2613X	DAP	2320	2.02661	0.12856	uga	g	gc	gcu	gac	D
BRCA1_QNAX	DAP	84	1.80552	1.30412	uaa	c	cu	cuc	guc	V
LDLR_Q137X	DAP	831	0.430797	0.358336	uag	g	ga	gau	ugc	C
AKT3_R166X	DAP	27	1.98594	1.11461	uga	g	ga	gag	guu	V
BRCA2_S871X	DAP	14	4.02094	0.613159	uga	a	aa	aaa	auu	I
PHEX_Y207X	DAP	1109	1.00848	0.641682	uag	g	gu	gug	uug	L
RAD50_R954X	DAP	44	1.29199	0.073911	uga	g	ga	gaa	cuu	L
NAA15_R128X	DAP	238	2.40051	0.0668702	uga	g	ga	gau	aug	M
APC_S943X	DAP	27	0.694462	0.21792	uaa	a	aa	aau	aau	N
APC_S943X	DAP	37	2.38135	0.399459	uga	a	aa	aau	aau	N
NPHP1_RNAX	DAP	175	3.43725	0.175417	uga	c	ca	caa	uau	Y
ATRX_R1514X	DAP	171	1.84669	1.39325	uga	g	ga	gaa	gag	E
ABCA4_Q1135X	DAP	1641	0.604135	0.561227	uag	g	gg	gga	gcc	A
PPM1D_R552X	DAP	290	2.65255	0.204332	uga	a	aa	aau	aga	R
ARID1A_E1766X	DAP	122	0.680227	0.478904	uaa	g	ga	gaa	gaa	E
KMT2C_Q2539X	DAP	55	0.619387	0.595348	uag	c	ca	cau	ccu	P
CFTR_G542X	DAP	374	1.93662	0.0042513	uga	g	ga	gaa	cuu	L
ATM_R2034X	DAP	243	3.66721	0.237795	uga	a	ac	aca	cua	L
STAG2_E678X	DAP	63	0.744085	0.817484	uaa	c	cc	ccu	gaa	E
APC_S874X	DAP	184	3.54838	0.16076	uga	a	aa	aag	ucu	S
RAD50_Q326X	DAP	95	0.883244	0.448048	uag	c	ca	cag	uua	L
MCCC1_R371X	DAP	671	2.01445	0.269538	uga	g	gc	gca	ccu	P
HNRNPK_R287X	DAP	2193	2.44334	0.482687	uga	g	gg	gga	cgu	R
B2M_E89X	DAP	211	0.608647	0.455716	uaa	u	uu	uuc	acu	T
DNAH5_E91X	DAP	51	0.477577	0.294242	uaa	a	ac	aca	gca	A
NIPBL_R2407X	DAP	504	2.1137	0.154182	uga	g	gc	gcc	aga	R
FLG_S3296X	DAP	507	0.465435	0.073417	uaa	a	ag	agu	aga	R
PDE6A_RNAX	DAP	2276	3.84501	0.107523	uga	c	ca	cag	cgu	R
FLG_S1302X	DAP	139	0.761509	0.855414	uaa	a	ag	aga	cag	Q
MSH2_Y238X	DAP	17	0.911447	1.04955	uag	c	ca	cag	auu	I
TNFRSF13B_SNAX	DAP	78	0.232942	0.0601398	uaa	g	ga	gaa	ggc	G
TNFRSF13B_SNAX	DAP	138	1.69392	0.352793	uga	g	ga	gaa	ggc	G
MSH2_Q183X	DAP	298	0.652643	0.357784	uag	u	uu	uuc	gau	D
APC_K1182X	DAP	38	1.43272	1.77198	uaa	u	ua	uau	uua	L
CDKN1B_Q20X	DAP	217	1.19124	1.18846	uag	g	gc	gcg	agg	R
CRX_S150X	DAP	1345	1.94396	0.226845	uga	g	gg	ggc	ccc	P
CREBBP_R1341X	DAP	216	3.07221	0.20221	uga	g	gu	gug	gac	D
ERBB4_E890X	DAP	23	1.13507	0.421794	uag	u	ug	ugu	cug	L
RB1_R787X	DAP	318	1.4516	0.320031	uga	a	ag	agc	ccu	P
PTEN_Y65X	DAP	24	0.479905	0.390243	uaa	a	aa	aag	cau	H
PTEN_Y65X	DAP	14	0.17945	0.0054603	uag	a	aa	aag	cau	H
GSK3B_R306X	DAP	320	4.18709	0.114842	uga	c	cc	ccc	uuc	F
AGL_Q97X	DAP	111	0.84512	0.675146	uaa	g	gg	gga	cuu	L
TYR_Q220X	DAP	203	0.789571	0.194129	uaa	g	ga	gaa	gaa	E
PDGFRB_R849X	DAP	2114	2.89354	0.051803	uga	g	ga	gac	gcu	A
IGF1R_R1158X	DAP	728	1.76621	0.0564544	uga	g	ga	gau	acg	T
PKD2_R803X	DAP	1103	3.27812	0.671781	uga	a	ag	agu	agc	S
CDC73_R76X	DAP	424	4.5068	0.10401	uga	c	cg	cgu	guc	V
WAS_R13X	DAP	1282	1.36855	0.34982	uga	g	gg	gga	ggc	G
ABCB11_R1057X	DAP	214	4.5496	0.0143351	uga	c	ca	caa	gac	D
SMARCA4_Q205X	DAP	459	0.595402	0.11533	uag	g	gg	ggc	gug	V
MSH2_Q130X	DAP	266	0.630122	0.103078	uag	u	uu	uuu	ucu	S
CFTR_Y275X	DAP	57	0.479136	0.352142	uag	u	ug	ugc	gca	A
EPHA7_E643X	DAP	206	0.341286	0.0474688	uaa	u	uu	uuc	gga	G
RB1_E97X	DAP	261	1.40659	0.967841	uaa	c	cu	cug	aag	K
PTPRD_R1496X	DAP	257	2.47205	0.0955441	uga	a	ac	aca	guu	V
APC_W423X	DAP	879	3.5641	0.366427	uga	c	ca	cag	gag	E
ARID2_Q397X	DAP	78	0.503543	0.418387	uag	g	ga	gau	gau	D
COL3A1_R326X	DAP	8228	1.64414	0.216248	uga	g	gg	ggc	gcu	A
C8B_R376X	DAP	775	1.6215	0.502589	uga	g	gg	gga	gua	V
COL2A1_R533X	DAP	2198	1.4078	0.47136	uga	g	gg	ggg	gag	E
SACS_R3903X	DAP	1143	3.35945	0.0642988	uga	g	ga	gac	gua	V
DMD_E806X	DAP	216	0.747021	0.579926	uaa	c	ca	caa	uca	S
SDHB_R115X	DAP	546	3.27137	0.19739	uga	a	ag	agg	acc	T
IGHMBP2_R605X	DAP	1528	4.49585	0.165671	uga	c	cg	cgc	gcc	A
CFTR_Q1382X	DAP	70	0.190845	0.0389266	uaa	a	au	aua	uac	Y
DMD_Q2125X	DAP	12	0.345624	0.23671	uag	u	uu	uuu	gaa	E
FBN1_Q351X	DAP	676	0.42983	0.291118	uag	u	uc	ucc	cca	P
GLMN_C36X	DAP	17	3.84383	0.879599	uga	a	au	aua	aga	R
CHD7_R2653X	DAP	52	4.50287	0.029172	uga	a	aa	aau	aaa	K
PCCB_R113X	DAP	555	3.35316	0.0313991	uga	a	au	auc	ggc	G
RB1_R358X	DAP	38	2.37222	0.215221	uga	a	aa	aaa	cca	P
PEX7_LNAX	DAP	93	0.625878	0.524465	uaa	g	ga	gac	ggu	G
MSH2_R383X	DAP	51	2.5336	0.406095	uga	u	uu	uuc	cgu	R
CNTNAP2_W718X	DAP	73	0.281167	0.162472	uag	g	gg	gga	uac	Y
SPEN_R732X	DAP	1070	3.83104	0.279989	uga	c	cg	cgu	uug	L
PAH_Y154X	DAP	142	0.666492	0.302311	uaa	c	cg	cgu	gug	V
NBN_E636X	DAP	31	0.409872	0.274624	uaa	a	au	aua	aaa	K
CHM_Y308X	DAP	12	1.09095	1.11629	uag	c	cc	ccu	aaa	K
ECEL1_WNAX	DAP	3492	4.54933	0.0419571	uga	a	au	aug	gac	D
TOP1_S74X	DAP	19	1.80557	0.41992	uga	g	ga	gaa	agc	S
FBN1_R215X	DAP	1113	2.38862	0.318694	uga	g	gc	gcc	ggc	G
MAP3K13_W708X	DAP	933	2.44105	0.122839	uga	a	ag	aga	ugc	C
KIF7_E982X	DAP	380	0.45891	0.189496	uag	a	aa	aag	cug	L
PTPRT_E287X	DAP	640	0.549586	0.184189	uag	c	cc	ccu	aaa	K
BAP1_S513X	DAP	1091	3.09533	0.550649	uga	g	gc	gcc	cgc	R
ARID1A_S103X	DAP	27	0.31696	0.0597564	uag	a	aa	aac	aac	N
TP53_Y327X	DAP	204	1.41508	1.70442	uaa	u	uu	uuc	gaa	E
TP53_Y327X	DAP	118	0.413552	0.325506	uag	u	uu	uuc	gaa	E
BRCA2_S791X	DAP	31	0.786269	0.501756	uaa	u	ua	uac	gaa	E
BRCA2_S791X	DAP	48	4.03332	0.152829	uga	u	ua	uac	gaa	E
KMT2A_R2699X	DAP	157	3.90491	0.0882213	uga	c	cu	cug	gaa	E
SDHA_Q185X	DAP	866	0.450161	0.292652	uag	g	gc	gcc	ggg	G
ARID1B_Q1315X	DAP	982	0.446133	0.209077	uag	u	uu	uuu	cag	Q
SPRED1_R64X	DAP	108	3.79687	0.403616	uga	c	cu	cuc	gag	E
PHEX_W403X	DAP	213	0.905555	0.748018	uag	g	ga	gac	caa	Q
PHEX_W403X	DAP	283	3.03824	0.250906	uga	g	ga	gac	caa	Q
INPP4B_E519X	DAP	277	0.411682	0.0327882	uaa	g	ga	gag	gag	E
MSH6_R298X	DAP	71	3.16588	0.357815	uga	a	aa	aag	gcu	A
KDM5A_R1350X	DAP	565	1.08108	0.510814	uga	g	ga	gag	auu	I
CSF1R_Q911X	DAP	458	0.544199	0.0510069	uag	g	ga	gag	cuu	L
EVC2_R319X	DAP	265	2.8584	0.168992	uga	a	ac	aca	ugu	C
ARID1A_R693X	DAP	3040	2.48844	0.19678	uga	g	gg	ggc	auc	I
MEN1_W428X	DAP	6249	3.48764	0.189911	uga	g	ga	gag	aaa	K
APC_R1920X	DAP	312	2.38005	0.200527	uga	g	gg	ggu	aau	N
BRCA1_E1194X	DAP	151	0.692338	0.66708	uaa	c	cc	cca	aaa	K
KEAP1_K97X	DAP	3633	0.771509	0.652024	uag	g	gu	gug	cac	H
BRCA1_Q1151X	DAP	43	0.15559	0.0036657	uaa	a	ag	agc	gaa	E
SMAD4_Q256X	DAP	476	0.655871	0.383125	uag	c	cc	cca	ggu	G
CFTR_E1371X	DAP	149	0.935978	0.433732	uaa	c	cc	ccc	gau	D
PAX5_G85X	DAP	154	2.09996	0.0510598	uga	u	uc	ucc	gga	G
ARID1B_Q540X	DAP	688	0.436787	0.340021	uag	c	ca	cag	ccu	P
AP4M1_QNAX	DAP	2124	1.30407	1.32554	uaa	c	cu	cuc	ucu	S
NSD1_E1534X	DAP	127	0.296745	0.129559	uaa	c	cg	cgc	ggu	G
PRDM1_S535X	DAP	149	2.61387	0.376395	uga	g	gc	gca	acc	T
AR_Y107X	DAP	556	0.731764	0.195665	uag	c	cu	cug	ggc	G
PKD1_Q978X	DAP	1767	1.01127	0.90934	uag	a	aa	aac	uuc	F
FAT1_Q2830X	DAP	106	0.577021	0.337659	uag	a	au	auc	auu	I
ATM_K1435X	DAP	11	0.54217	0.545536	uag	c	ca	cac	aag	K
APC_R1450X	DAP	137	2.92264	0.210369	uga	g	ga	gaa	aag	K
MID1_R495X	DAP	190	2.84715	0.402836	uga	a	aa	aaa	cau	H
DNMT3A_Q402X	DAP	215	0.594487	0.466947	uag	a	aa	aac	gug	V
TSC2_Q1752X	DAP	182	0.376718	0.221239	uag	c	cg	cgg	cgc	R
CFTR_E193X	DAP	274	0.709486	0.523493	uaa	g	gg	gga	gau	D
FAT1_E2684X	DAP	61	1.35924	0.792621	uaa	u	uc	ucu	aaa	K
APC_Q1529X	DAP	34	0.949537	1.0943	uag	g	ga	gaa	guu	V
PAH_R111X	DAP	268	3.1658	0.296232	uga	g	ga	gau	uca	S
GAA_E888X	DAP	1181	0.629764	0.247156	uag	c	cu	cug	aau	N
KMT2B_E1527X	DAP	509	0.49308	0.449395	uaa	c	cg	cgg	ugu	C
PALB2_Q559X	DAP	17	0.514204	0.0012243	uaa	g	gu	gug	auu	I
KMT2D_R2771X	DAP	1365	4.65935	0.0772243	uga	c	cu	cuc	gac	D
PAX6_W170X	DAP	344	2.11553	0.751001	uga	g	gg	ggc	agc	S
ERCC5_Q1056X	DAP	19	0.242089	0.10195	uag	a	aa	aag	acc	T
APC_E1345X	DAP	103	0.566879	0.510258	uaa	u	uc	uca	uca	S
PCDH19_E287X	DAP	2978	0.703089	0.597049	uag	c	cu	cuc	cgc	R
TP53_R209X	DAP	1588	4.29103	0.034705	uga	a	aa	aac	gac	D
CDKN2A_R80X	DAP	1129	3.71434	0.357244	uga	c	cc	ccc	acc	T
CDKN2A_X80X	DAP	1192	3.58962	0.246215	uga	c	cc	ccc	acu	T
LRP5_R1078X	DAP	2439	3.25531	0.0874835	uga	g	gg	ggg	gag	E
BRCA1_Q1105X	DAP	251	0.487853	0.238549	uaa	c	ca	cau	aug	M
LDLR_W895X	DAP	774	2.31951	0.382681	uga	a	aa	aag	cua	L
BRCA1_K1156X	DAP	62	0.494675	0.482195	uaa	g	gc	gca	gaa	E
BAP1_W196X	DAP	3141	1.49371	0.179354	uga	g	gg	ggg	ccc	P
CASK_R106X	DAP	680	1.86906	0.28918	uga	g	gc	gcu	aag	K
PTCH1_WNAX	DAP	649	2.64535	0.336836	uga	a	ac	aca	aag	K
CHD7_Q166X	DAP	348	0.794303	0.426116	uag	c	cc	ccg	cca	P
KAT6A_R1024X	DAP	149	1.80327	0.174385	uga	a	aa	aag	guc	V
MSH6_R338X	DAP	698	1.78802	0.13463	uga	g	gc	gcu	uug	L
PALB2_Y512X	DAP	140	1.01117	0.502548	uaa	a	ac	aca	aga	R
ENG_L572X	DAP	708	0.442892	0.149931	uag	a	aa	aac	cgc	R
ITGA2B_E538X	DAP	96	0.686107	0.507951	uag	c	cu	cug	gcc	A
CFTR_W882X	DAP	37	0.713871	0.550225	uag	c	cu	cuc	cug	L
VEGFA_R145X	DAP	146	1.34735	0.825997	uga	g	gg	gga	guu	V
TGFBR2_E526X	DAP	977	0.609861	0.301495	uag	g	gc	gcc	cca	P
NR0B1_W172X	DAP	485	2.2919	0.381526	uga	g	ga	gac	ugg	W
MEN1_Q410X	DAP	1536	0.742976	0.733825	uag	g	ga	gac	cuc	L
BRCA2_S353X	DAP	14	0.302765	0.194079	uaa	u	uu	uuu	uac	Y
BRCA2_S353X	DAP	12	2.65966	1.15001	uga	u	uu	uuu	uac	Y
CEP290_R908X	DAP	13	3.54014	0.688559	uga	c	ca	caa	gag	E
BRCA2_Y91X	DAP	19	0.770075	0.275791	uaa	c	ca	caa	cug	L
BRCA2_Y91X	DAP	12	0.297287	0.0460833	uag	c	ca	caa	cug	L
ANKRD11_Y289X	DAP	875	0.525836	0.384479	uaa	a	ac	acu	acu	T
PHEX_Q682X	DAP	267	0.563589	0.486751	uag	c	cu	cuc	aac	N
PAH_L424X	DAP	346	0.914629	0.797415	uag	g	ga	gac	guc	V
IDUA_R643X	DAP	1163	2.91853	0.0360157	uga	g	gc	gcc	guu	V
KMT2B_E1838X	DAP	516	0.786361	0.858655	uag	g	gg	ggc	cuc	L
KCNQ2_R420X	DAP	1122	2.67053	0.212304	uga	g	gg	ggc	ccc	P
EXT1_Y284X	DAP	531	1.33686	1.13164	uaa	c	ca	cac	uua	L
PIGA_R412X	DAP	655	4.45114	0.0220872	uga	c	cu	cug	aaa	K
LATS1_R63X	DAP	145	3.08289	0.294387	uga	c	ca	caa	ccu	P
ZFHX3_W2993X	DAP	37	0.570107	0.193947	uag	u	uu	uuc	guc	V
CUL7_W788X	DAP	1487	3.9846	0.305245	uga	c	ca	cac	ccc	P
EYS_C1008X	DAP	373	4.22499	0.236687	uga	c	cu	cua	gaa	E
ARID2_R1769X	DAP	41	4.6136	0.0783159	uga	c	cu	cua	auc	I
SPINK5_R853X	DAP	180	4.26203	0.230519	uga	a	ag	agc	uuu	F
DYSF_Q612X	DAP	1173	0.667296	0.58296	uag	u	uu	uuu	auc	I
NF2_Q470X	DAP	339	0.556222	0.26222	uag	a	aa	aag	aag	K
FKTN_R203X	DAP	1956	4.48501	0.160315	uga	a	aa	aag	uuc	F
SMAD4_E526X	DAP	81	0.594113	0.00330174	uaa	a	au	auu	auu	I
MTM1_R24X	DAP	110	2.59839	0.187208	uga	g	ga	gau	ucu	S
Highlands J virus_no_WTNAX	DAP	519	4.11607	0.306029	uga	c	cg	cgg	aau	N
MYO15A_R1966X	DAP	4656	4.26588	0.0525143	uga	c	cg	cgc	cgc	R
MSH2_Q397X	DAP	100	0.66925	0.304639	uaa	g	gc	gca	aga	R
CHD7_R157X	DAP	469	2.31287	0.18575	uga	g	gc	gcc	aua	I
TNFAIP3_Q737X	DAP	58	0.483146	0.386479	uag	c	ca	cau	ugu	C
KMT2C_Q2301X	DAP	514	0.621067	0.617845	uag	u	uc	ucu	gau	D
APC_Q757X	DAP	19	0.188089	0.0461807	uaa	a	aa	aaa	aaa	K
WDR45_RNAX	DAP	2652	1.44992	0.0650033	uga	g	gg	gga	cuu	L
CENPA_Q39X	DAP	11	1.58024	2.00011	uaa	c	ca	cac	cau	H
TP53_E198X	DAP	401	0.678029	0.664642	uaa	g	gg	gga	gug	V
TP53_X198X	DAP	390	0.656754	0.529987	uaa	g	gg	gga	guu	V
USH2A_R63X	DAP	1251	3.74521	0.133052	uga	a	ag	agc	gac	D
KCNH2_Q969X	DAP	1079	0.625848	0.133688	uag	c	cu	cug	cug	L
PKHD1_R1775X	DAP	5652	3.25978	0.123766	uga	g	gu	guc	ugc	C
PBRM1_R710X	DAP	37	2.66946	0.587538	uga	a	ag	agu	auu	I
MYBPC3_Y333X	DAP	1952	0.528859	0.328292	uaa	g	ga	gag	gag	E
MYBPC3_Y333X	DAP	3555	0.622719	0.542421	uag	g	ga	gag	gag	E
LDLR_G621X	DAP	1060	3.19864	0.0855955	uga	a	ac	acu	ugg	W
ARID1B_Q1440X	DAP	1327	0.585029	0.187734	uag	u	uc	ucg	cug	L
NBN_QNAX	DAP	83	1.10689	1.18018	uaa	a	ac	aca	gaa	E
FANCG_E105X	DAP	827	0.409779	0.329384	uag	a	ac	aca	cug	L
ZRSR2_S43X	DAP	90	4.14227	0.279339	uga	c	ca	cag	cuc	L
COL4A3_Y117X	DAP	426	0.510118	0.392236	uaa	g	gg	gga	ccu	P
PMS2_C551X	DAP	452	4.31406	0.0450536	uga	c	ca	cau	gac	D
COL2A1_R653X	DAP	1716	3.17625	0.0897177	uga	g	gg	ggc	gaa	E
SCN9A_W1333X	DAP	149	0.580361	0.167769	uag	c	cu	cug	uuc	F
DMD_R2095X	DAP	106	4.23479	0.106526	uga	c	ca	caa	gac	D
L1CAM_R558X	DAP	7832	1.52553	0.252987	uga	g	ga	gac	ggu	G
RLBP1_Y111X	DAP	482	0.361372	0.181844	uag	g	ga	gag	gcc	A
FBXW7_Q508X	DAP	204	0.615513	0.165772	uaa	u	ua	uau	guu	V
BAP1_Q441X	DAP	205	1.51985	0.71312	uag	c	cc	ccc	cug	L
APC_Q1338X	DAP	96	0.587992	0.571457	uag	g	gg	ggu	cug	L
APC_E268X	DAP	266	0.608006	0.0362763	uaa	a	au	auc	gga	G
SMAD3_R93X	DAP	900	3.59494	0.132709	uga	u	ug	ugg	ugg	W
CFTR_G27X	DAP	156	3.58208	0.64592	uga	u	ua	uac	aaa	K
SMARCA4_Q678X	DAP	73	0.549572	0.536793	uag	c	cc	ccu	gca	A
LAMB3_Y339X	DAP	410	0.617982	0.46	uag	g	gg	gga	gca	A
EYS_C937X	DAP	58	1.48321	0.31488	uga	a	aa	aaa	ccu	P
ATM_G1130X	DAP	46	4.23606	0.012254	uga	a	au	aug	gaa	E
ABCA12_R2482X	DAP	305	2.84189	0.68369	uga	g	gg	gga	gga	G
TMC1_R389X	DAP	623	1.28485	0.109533	uga	u	uc	ucc	aag	K
SCN1A_W1408X	DAP	35	2.57745	0.0217646	uga	a	aa	aaa	cga	R
APC_S583X	DAP	29	0.726509	0.52332	uaa	a	ac	acc	gaa	E
APC_S583X	DAP	99	3.68395	0.895734	uga	a	ac	acc	gaa	E
NF1_R1306X	DAP	140	4.13916	0.31141	uga	a	au	auu	uua	L
ATRX_E853X	DAP	19	0.467216	0.30498	uag	a	aa	aaa	gau	D
RB1_Q384X	DAP	65	1.84787	1.98979	uaa	u	uu	uua	caa	Q
KMT2A_R1064X	DAP	625	1.28884	0.638482	uga	g	gg	gga	gug	V
ARID1A_S645X	DAP	325	3.66816	0.137989	uga	a	au	aua	ggu	G
APC_Q1096X	DAP	117	0.712142	0.57946	uag	g	ga	gaa	cag	Q
KDM6A_Q611X	DAP	61	0.348672	0.250276	uag	c	cg	cga	cug	L
EP300_R1055X	DAP	436	3.50413	0.30688	uga	c	ca	cag	cua	L
APC_Y1262X	DAP	17	0.284551	0.0972029	uaa	u	ug	ugu	acu	T
MLH1_Q398X	DAP	230	0.331055	0.145386	uag	c	cc	ccu	cug	L
APC_K993X	DAP	42	0.54731	0.476139	uag	u	uu	uuu	agu	S
FAT1_R191X	DAP	96	2.68342	0.714578	uga	a	ac	aca	gau	D
TSC1_E232X	DAP	62	0.613701	0.2251	uaa	u	uu	uua	ccg	P
APTX_W279X	DAP	45	3.22448	0.465728	uga	a	aa	aau	cau	H
DICER1_R544X	DAP	17	2.63524	0.206551	uga	u	uc	ucc	uau	Y
MGA_R1818X	DAP	1599	1.65381	0.303101	uga	g	gg	ggc	cuu	L
JAK2_E1080X	DAP	61	0.892076	0.688942	uaa	c	cu	cuu	aua	I
FAT1_Q4114X	DAP	747	0.579566	0.421961	uag	u	ug	ugu	ugu	C
BRCA2_Y3308X	DAP	10	0.524972	0.375196	uag	g	ga	gaa	aaa	K
ASXL1_R1415X	DAP	750	3.13679	0.131537	uga	g	ga	gag	ccc	P
ARID1B_R1324X	DAP	1026	4.07837	0.0762203	uga	a	ag	agg	gac	D
ABCG8_R412X	DAP	3324	3.97153	0.377343	uga	g	ga	gac	uuc	F
DMD_R768X	DAP	154	2.02512	0.312539	uga	g	ga	gaa	gag	E
NF1_Q950X	DAP	10	0.562278	0.5043	uag	g	gu	guu	gga	G
COL4A3_R406X	DAP	455	2.77548	0.292171	uga	g	gg	ggc	gaa	E
ETFDH_E412X	DAP	30	0.160162	0.0143714	uaa	u	uc	ucu	gca	A
KPTN_S259X	DAP	237	0.347521	0.242407	uag	g	gc	gcc	cuc	L
PROM1_Y205X	DAP	58	0.940229	0.121194	uaa	a	au	aua	aaa	K
SETD2_S918X	DAP	21	2.872	0.284633	uga	g	ga	gag	agu	S
INSR_E390X	DAP	239	0.742736	0.64511	uaa	a	au	auu	gaa	E
BRCA1_E1244X	DAP	463	0.823527	0.893167	uaa	g	ga	gag	cug	L
PMS2_E663X	DAP	55	1.98149	0.258297	uaa	c	cu	cua	gau	D
MTOR_R1391X	DAP	165	2.15173	0.432079	uga	g	gc	gca	ugc	C
DNMT3B_R576X	DAP	363	2.22004	0.120773	uga	g	gu	guc	auu	I
BRCA1_E1117X	DAP	184	1.53946	1.63218	uaa	c	cu	cua	gcu	A
RBM10_Q664X	DAP	268	0.918204	0.126775	uag	g	ga	gag	gag	E
ARHGEF9_R289X	DAP	1436	4.19056	0.0812311	uga	c	cg	cgu	aag	K
BRCA1_Q1162X	DAP	59	0.853684	0.833926	uag	a	aa	aaa	uca	S
ARID5B_E550X	DAP	102	0.653833	0.465556	uaa	a	aa	aaa	cca	P
KMT2C_R2028X	DAP	980	3.68341	0.0178809	uga	c	cc	ccc	gca	A
ATM_S891X	DAP	132	2.90678	0.381827	uga	a	aa	aag	cug	L
SGCE_Y170X	DAP	32	1.29777	0.531366	uaa	a	aa	aac	gcc	A
MSH2_Y522X	DAP	17	0.74812	0.837537	uag	u	uu	uuu	uau	Y
NOTCH1_E1719X	DAP	1007	0.685826	0.373178	uag	g	gc	gcc	auc	I
ATR_R1951X	DAP	2214	4.03604	0.188352	uga	c	cu	cuc	uca	S
POLG_R709X	DAP	1421	1.97879	0.428289	uga	g	gc	gcu	uug	L
MET_E1009X	DAP	375	0.378086	0.248666	uaa	g	ga	gau	cca	P
KMT2A_Q814X	DAP	108	0.792428	0.816814	uag	a	ag	aga	aau	N
SPAST_R431X	DAP	23	1.67895	0.622772	uga	g	ga	gaa	gcu	A
RNF43_W159X	DAP	3181	4.35402	0.100993	uga	c	cc	cca	acc	T
FLT1_R339X	DAP	253	1.72902	0.492055	uga	a	aa	aaa	cau	H
B2M_L7X	DAP	6238	2.66187	0.132532	uga	g	gc	gcu	gcc	A
SYNGAP1_Q919X	DAP	4353	1.17474	0.937859	uag	c	ca	caa	gcc	A
CACNA1A_R1345X	DAP	613	2.97222	0.00301204	uga	g	gu	guc	cuc	L
TP53_E285X	DAP	578	0.678085	0.597793	uag	g	ga	gaa	aca	T
VPS13A_R1921X	DAP	133	3.6282	0.324801	uga	a	ac	acc	auc	I
ARID2_G1490X	DAP	510	2.1208	0.20533	uga	u	uc	uca	uca	S
BRCA2_S1099X	DAP	12	2.79679	1.86441	uga	a	aa	aac	aau	N
ERCC6_R1288X	DAP	4231	3.1217	0.0932748	uga	g	gu	gug	aac	N
GRIN2B_W559X	DAP	5769	3.01639	0.0552826	uga	g	gu	gug	gua	V
SLC2A1_Q250X	DAP	838	0.529304	0.422772	uag	a	au	aug	cgg	R
CDH1_Q351X	DAP	510	0.629118	0.23746	uaa	g	gg	ggu	cuu	L
LATS1_W268X	DAP	395	2.76194	0.29142	uga	g	ga	gaa	uca	S
MSH2_E101X	DAP	34	0.765022	0.692654	uaa	g	gu	guu	guu	V
KMT2C_R4541X	DAP	2687	3.15092	0.206079	uga	g	gg	gga	caa	Q
CHD7_R2631X	DAP	132	1.97742	0.593389	uga	a	aa	aac	ugu	C
SETD2_Q884X	DAP	175	0.40789	0.144681	uag	a	ag	agu	cuu	L
KMT2B_Q3860X	DAP	7179	1.15332	0.606398	uag	c	ca	caa	cag	Q
NF1_L2301X	DAP	688	4.04939	0.222498	uga	c	ca	cag	aaa	K
APC_Q1204X	DAP	40	0.758309	0.0135395	uaa	a	ag	agc	gga	G
TP63_Q575X	DAP	454	0.531824	0.344865	uag	a	au	auu	uau	Y
PROM1_R675X	DAP	75	2.94078	0.263799	uga	g	gu	guc	caa	Q
MAP2K4_Q316X	DAP	110	1.56449	1.95408	uaa	c	cu	cua	gau	D
FBN1_C811X	DAP	16	3.27094	0.997169	uga	g	ga	gaa	gaa	E
BRCA2_S1442X	DAP	10	0.827851	0.0454863	uga	u	uu	uuu	gag	E
PALB2_E990X	DAP	37	1.48076	0.771837	uaa	g	gu	guc	gua	V
BRCA1_Y1133X	DAP	113	0.403931	0.249743	uaa	c	cc	ccu	agc	S
NSD1_C792X	DAP	25	3.03677	0.646812	uga	a	aa	aaa	aag	K
NF2_R198X	DAP	267	1.89819	0.12272	uga	g	gc	gcc	ggc	G
FANCA_E1420X	DAP	1428	0.779685	0.486901	uag	c	cu	cug	gca	A
RPE65_R124X	DAP	70	2.66294	0.180568	uga	g	gg	gga	uuu	F
PALB2_W912X	DAP	247	3.44804	0.158389	uga	c	ca	cac	acc	T
DICER1_E503X	DAP	125	0.848932	0.720845	uag	g	gu	gua	gaa	E
NF1_L79X	DAP	18	3.27231	0.551451	uga	u	ua	uau	aau	N
SLC25A15_Q8X	DAP	713	0.748264	0.533985	uag	g	gc	gcu	auc	I
BRCA1_S1161X	DAP	55	0.512245	0.469641	uaa	c	ca	cag	acu	T
BRCA1_S1161X	DAP	79	3.37032	0.14303	uga	c	ca	cag	acu	T
MSH2_Y521X	DAP	12	0.157026	0.00993655	uaa	u	ua	uac	gga	G
NF1_R304X	DAP	145	3.25209	0.0580144	uga	a	aa	aaa	cua	L
PALB2_K142X	DAP	115	0.470312	0.42619	uag	c	cu	cug	cag	Q
RICTOR_E904X	DAP	34	1.15087	1.27088	uaa	c	cu	cuc	aca	T
MSH2_Q193X	DAP	29	0.526526	0.504981	uag	a	au	auu	auc	I
ABCA4_W31X	DAP	209	2.48079	0.290677	uga	c	cc	ccu	gug	V
BRCA2_Y3049X	DAP	26	0.587873	0.380564	uaa	c	ca	cag	auu	I
BRCA2_Y3049X	DAP	41	0.601434	0.61146	uag	c	ca	cag	auu	I
RAD51C_RNAX	DAP	71	3.75199	0.0274154	uga	g	gu	gug	gau	D
COL4A3_R1037X	DAP	39	2.02203	1.04433	uga	g	gc	gca	ggu	G
FAT1_L823X	DAP	36	0.942567	0.295991	uaa	c	ca	cag	uuu	F
ATR_S1660X	DAP	14	1.88101	0.0359374	uaa	u	uu	uuu	gaa	E
CFTR_L732X	DAP	365	2.01299	0.658751	uga	g	ga	gag	ccu	P
DBT_E224X	DAP	68	0.807405	0.559628	uaa	a	au	auu	guu	V
TSC1_S836X	DAP	2585	4.43956	0.0708897	uga	a	aa	aac	cuc	L
APC_E1080X	DAP	23	1.26862	1.18941	uag	a	ag	agc	acu	T
FAT1_E1147X	DAP	146	0.747548	0.765288	uaa	a	au	auc	cca	P
DMD_Q790X	DAP	114	0.593349	0.582666	uag	a	au	aug	gaa	E
PTEN_K330X	DAP	23	0.826266	0.908432	uaa	g	ga	gac	aau	N
ARID2_R542X	DAP	148	2.84837	0.754681	uga	g	gc	gca	ucu	S
APC_Q1328X	DAP	51	0.660878	0.45483	uag	c	ca	cac	uca	S
PAFAH1B1_R273X	DAP	527	2.27759	0.165744	uga	g	ga	gag	cuc	L
ZFHX3_E1884X	DAP	73	0.484887	0.463925	uaa	a	aa	aag	aaa	K
DMD_K919X	DAP	212	0.903236	0.62565	uag	c	ca	caa	uuu	F
APC_K670X	DAP	46	0.836438	0.450632	uaa	u	uc	ucu	uua	L
ATM_W1710X	DAP	76	2.81437	0.252199	uga	a	ac	acc	cag	Q
LATS1_R737X	DAP	147	3.7752	0.220953	uga	a	aa	aag	cuu	L
RB1_Y446X	DAP	41	0.377734	0.137302	uaa	a	aa	aaa	cga	R
ERCC6_R975X	DAP	26	3.85581	0.10116	uga	c	ca	caa	cac	H
NF1_Q1189X	DAP	293	0.453483	0.251424	uaa	g	gg	ggc	caa	Q
DEPDC5_R838X	DAP	760	2.84403	0.0162057	uga	g	gg	ggc	agc	S
PTEN_E91X	DAP	54	0.510763	0.400788	uaa	g	ga	gac	uuu	F
CFTR_E831X	DAP	38	0.214254	0.0340146	uag	u	ug	ugc	aag	K
NGLY1_RNAX	DAP	27	1.82058	0.167582	uga	g	gg	ggu	gcc	A
IFNGR1_S306X	DAP	80	1.16276	1.36901	uaa	c	cu	cuc	gua	V
IFNGR1_S306X	DAP	144	4.32287	0.103265	uga	c	cu	cuc	gua	V
EYS_C385X	DAP	19	3.93897	0.427533	uga	a	aa	aag	aca	T
PBRM1_E707X	DAP	831	0.852163	0.622175	uaa	a	aa	aaa	aug	M
DICER1_W1397X	DAP	37	0.441811	0.318705	uag	g	ga	gaa	aaa	K
FBN1_Q2830X	DAP	21	0.427593	0.38573	uaa	a	au	auc	uua	L
GAA_Q838X	DAP	2150	0.60432	0.4955	uag	c	ca	cag	cgc	R
DSP_Q909X	DAP	95	0.623326	0.156707	uag	g	ga	gau	cgc	R
ATP2A1_R164X	DAP	5335	4.5311	0.147968	uga	a	au	auc	auc	I
MSH2_Q298X	DAP	68	0.893132	0.800105	uag	u	ua	uau	agc	S
ATM_Q1117X	DAP	129	0.598375	0.426129	uaa	a	ac	aca	cag	Q
BLM_Q700X	DAP	7812	0.765717	0.270349	uag	c	cu	cuc	uac	Y
RAB3GAP1_R491X	DAP	998	4.67505	0.0891068	uga	u	ug	ugg	uuc	F
NF1_S2587X	DAP	138	3.8302	0.307326	uga	c	ca	caa	uca	S
VHL_Y175X	DAP	300	0.474645	0.387672	uaa	a	ag	agg	aau	N
CD274_R125X	DAP	497	4.21396	0.00744648	uga	a	au	auu	aag	K
MEN1_Q171X	DAP	468	0.697655	0.434879	uag	g	gc	gcc	ugc	C
NF1_E1333X	DAP	162	1.09327	0.520588	uag	g	ga	gaa	cuu	L
ARID1A_E1032X	DAP	623	0.621275	0.448851	uag	g	ga	gag	acu	T
WDR81_R1779X	DAP	15247	4.61173	0.0848928	uga	c	cu	cug	uuc	F
ERCC6_R735X	DAP	198	3.67064	0.314715	uga	g	ga	gau	uua	L
ABCA4_W1618X	DAP	463	1.8374	0.338263	uga	u	uu	uuu	gug	V
USH2A_G1645X	DAP	86	3.23122	0.947822	uga	g	gu	guc	aca	T
ZSWIM6_R913X	DAP	1073	3.0808	0.329635	uga	c	cg	cgg	ugg	W
PKHD1_R781X	DAP	1317	2.25045	0.159601	uga	c	ca	cag	aga	R
RUNX1_R174X	DAP	396	1.72676	0.345841	uga	g	ga	gaa	ccc	P
PRPH2_Y204X	DAP	276	0.515112	0.307534	uaa	c	cu	cug	cgg	R
PRPH2_Y204X	DAP	530	0.535569	0.480358	uag	c	cu	cug	cgg	R
SPEN_R308X	DAP	2858	1.73904	0.333844	uga	u	uc	uca	gcu	A
CFTR_S776X	DAP	1433	2.01994	0.354145	uga	g	gu	guu	cac	H
JAK2_R228X	DAP	78	2.86657	0.720198	uga	a	au	aua	aag	K
SZT2_R1409X	DAP	1163	1.45327	0.185951	uga	g	ga	gaa	agg	R
BRCA1_QNAX	DAP	48	0.612027	0.107428	uaa	c	cc	ccc	cau	H
EPHA3_R385X	DAP	248	3.09034	0.0870456	uga	c	ca	cag	ccu	P
CACNA1F_E1145X	DAP	450	0.849537	0.593781	uag	c	ca	cag	ggc	G
NPHS2_R138X	DAP	177	4.37555	0.112356	uga	c	cu	cug	uuc	F
DMD_Q2886X	DAP	367	0.632507	0.444504	uag	g	ga	gag	uac	Y
CHEK2_KNAX	DAP	83	0.368317	0.284557	uaa	g	gu	gua	aag	K
KMT2D_R5454X	DAP	1253	4.5441	0.164821	uga	a	au	aua	uuc	F
EBF3_R206X	DAP	117	1.45251	0.00192918	uga	g	ga	gau	ccu	P
DMD_R3345X	DAP	179	1.65503	0.123911	uga	g	gu	guu	ggu	G
HADHA_R560X	DAP	1443	4.48865	0.0717376	uga	a	au	auc	auc	I
BRCA1_ENAX	DAP	194	0.513889	0.199498	uaa	a	ac	acc	cag	Q
TSC2_R458X	DAP	476	2.76328	0.00660015	uga	g	gg	ggc	ucc	S
SCN1A_R1886X	DAP	247	4.38001	0.144099	uga	a	au	aua	cua	L
B2M_C45X	DAP	156	3.53348	0.0495293	uga	u	ua	uau	aau	N
STXBP1_Q229X	DAP	3013	0.967489	0.780031	uag	c	cu	cuc	ucc	S
PKD1_S2269X	DAP	2619	3.62685	0.595396	uga	g	ga	gac	ugg	W
SYNE1_R4882X	DAP	419	4.10881	0.0366875	uga	a	au	aug	agc	S
DMD_E197X	DAP	143	0.422998	0.0451871	uaa	c	ca	cau	cug	L
AHI1_G621X	DAP	94	2.86234	0.119904	uga	a	ag	aga	aau	N
MVK_W188X	DAP	364	3.32818	0.0122908	uga	g	gc	gcc	aag	K
POGZ_R784X	DAP	138	3.31637	0.110685	uga	g	gc	gcu	ucu	S
APC_E428X	DAP	203	0.466459	0.204541	uaa	c	cc	cca	cau	H
LMNA_R321X	DAP	263	3.04814	0.116469	uga	g	ga	gac	cuu	L
PLOD1_Y511X	DAP	870	0.526569	0.413181	uag	c	cg	cgc	agc	S
COL7A1_R2814X	DAP	5658	3.83787	0.0742629	uga	c	cc	ccc	uca	S
TP53_C275X	DAP	1383	2.52459	0.128534	uga	g	gc	gcc	guu	V
ABCC6_R518X	DAP	1860	3.35521	0.328587	uga	g	gg	ggc	auc	I
MSH2_G759X	DAP	187	3.06416	0.50381	uga	u	uu	uuu	gau	D
FLT4_R318X	DAP	1884	2.66455	0.439299	uga	u	uu	uuu	cag	Q
PDHA1_R342X	DAP	374	2.57364	0.213871	uga	g	ga	gaa	aca	T
SMAD3_E28X	DAP	147	0.776609	0.79446	uag	a	aa	aaa	gag	E
TCIRG1_R670X	DAP	1570	4.57901	0.0783968	uga	c	ca	cag	gac	D
SLC2A1_Q283X	DAP	962	0.766448	0.530878	uag	c	cu	cug	cag	Q
SLC37A4_ENAX	DAP	2465	0.373295	0.244178	uag	a	ag	agu	aac	N
CNGB1_Q312X	DAP	423	0.568856	0.558065	uag	g	ga	gau	cac	H
TCF7L2_R407X	DAP	207	2.78916	0.203065	uga	c	ca	cag	gag	E
DRAM2_W165X	DAP	547	0.512176	0.327619	uag	u	ug	ugu	auc	I
RB1_R556X	DAP	42	2.89409	1.00956	uga	a	au	auc	cau	H
FAT1_Q4023X	DAP	1212	0.465057	0.198833	uag	a	aa	aau	ugc	C
CRB1_Q362X	DAP	213	1.26371	1.40111	uaa	u	ua	uau	aaa	K
INPP4A_E47X	DAP	122	1.04274	1.16092	uaa	u	uu	uuu	uua	L
PDE6B_R799X	DAP	684	4.47812	0.14463	uga	c	cu	cug	gac	D
KMT2B_R5448X	DAP	712	2.12399	0.831469	uga	g	gg	ggc	aau	N
STK11_E70X	DAP	305	1.03143	0.111685	uag	a	ac	acg	ucg	S
STK11_E291X	DAP	449	0.751967	0.555911	uag	u	ua	uac	cuu	L
LOXHD1_R1982X	DAP	212	2.94206	0.0515418	uga	u	uc	ucc	aac	N
GRM6_R621X	DAP	1011	2.60309	0.069372	uga	g	ga	gag	ggc	G
BMPR1A_Q454X	DAP	619	0.65088	0.377508	uaa	u	uu	uug	uac	Y
LMNA_Q234X	DAP	194	0.425225	0.00781625	uag	c	cg	cgu	aag	K
PKLR_E210X	DAP	204	0.496	0.381904	uag	a	aa	aac	gug	V
KEAP1_E449X	DAP	341	0.457391	0.286162	uag	u	ug	ugg	gau	D
OAT_Y209X	DAP	270	0.438961	0.225022	uaa	a	aa	aau	ccc	P
KCNQ1_Q361X	DAP	362	0.429937	0.124735	uag	a	aa	aag	agg	R
AXIN2_R399X	DAP	236	2.29896	0.202525	uga	g	ga	gag	auc	I
NF2_S288X	DAP	28	4.13711	0.125385	uga	a	aa	aag	ucc	S
GNE_R451X	DAP	122	2.76731	0.0614855	uga	g	gu	guu	cuc	L
APC_R2166X	DAP	14	3.83302	0.162728	uga	a	au	auu	cca	P
XPC_R247X	DAP	1105	2.18188	0.116726	uga	g	ga	gau	ccu	P
NF1_Q1815X	DAP	687	0.600324	0.238316	uag	g	ga	gag	cac	H
PTPRT_R999X	DAP	391	2.34433	0.166215	uga	u	ua	uac	gug	V
GJB2_E47X	DAP	987	0.625232	0.526434	uag	c	ca	cag	gau	D
STK11_K262X	DAP	904	0.591235	0.41328	uag	u	uu	uug	uac	Y
RB1_E125X	DAP	28	0.267178	0.0891644	uaa	a	au	auc	aua	I
RIT1_R122X	DAP	817	3.57178	0.535929	uga	c	cg	cgu	guc	V
MITF_R371X	DAP	176	3.99439	0.321864	uga	c	ca	cag	aac	N
DNAAF3_W185X	DAP	642	0.710908	0.350818	uag	g	gg	ggg	gug	V
PMS2_Q719X	DAP	110	0.410651	0.0857902	uag	g	gg	ggg	cuc	L
KEAP1_Q20X	DAP	904	0.622055	0.177371	uag	u	uc	uca	cug	L
ABCB11_R928X	DAP	724	2.6622	0.194706	uga	g	ga	gau	ucu	S
DDR2_E498X	DAP	537	0.495391	0.407044	uag	g	ga	gag	ggg	G
KCNQ3_R227X	DAP	1544	2.98699	0.116455	uga	a	ag	agc	cug	L
CDK12_R1242X	DAP	255	2.90141	0.862501	uga	a	ag	aga	ccc	P
RAD50_R938X	DAP	19	3.3627	0.502406	uga	c	ca	cag	ggg	G
APC_R2237X	DAP	147	2.62621	0.16084	uga	a	aa	aau	guu	V
AR_R832X	DAP	137	2.55979	0.217837	uga	a	au	aug	cuu	L
MSH2_Q324X	DAP	179	0.379776	0.076338	uag	u	uc	ucu	ucu	S
PALB2_Q1056X	DAP	91	0.721573	0.0428527	uaa	g	gc	gcu	uac	Y
SEC23B_R264X	DAP	2750	1.455	0.206907	uga	u	uc	ucc	uug	L
FH_R101X	DAP	84	2.65928	0.750544	uga	g	gc	gcg	aag	K
DMD_L1451X	DAP	84	4.5434	0.166297	uga	c	ca	caa	aaa	K
MED13L_R1760X	DAP	944	2.0579	0.213873	uga	c	cc	cca	agg	R
COL4A5_Q580X	DAP	225	0.382896	0.219188	uag	g	ga	gau	gga	G
MSH2_L277X	DAP	17	0.429568	0.378673	uaa	g	ga	gaa	uuu	F
MSH2_L277X	DAP	45	2.59034	1.19716	uga	g	ga	gaa	uuu	F
FBXW7_S25X	DAP	407	4.39885	0.100853	uga	a	ag	agc	ucc	S
ATRX_RNAX	DAP	116	3.47549	0.579232	uga	a	ag	aga	aaa	K
DIAPH1_R1214X	DAP	1927	4.37682	0.123676	uga	c	cg	cgg	uuc	F
USH2A_C3090X	DAP	118	2.73747	0.172545	uga	a	ac	aca	guc	V
ERBB4_Q274X	DAP	206	0.842285	0.914177	uaa	c	cu	cug	uuu	F
EP300_W403X	DAP	392	2.71801	0.244579	uga	a	aa	aag	cac	H
ARID1A_R1528X	DAP	189	2.49432	0.245114	uga	a	ac	aca	aac	N
ARID1A_E1726X	DAP	136	0.720487	0.416178	uag	a	au	auc	auu	I
ZEB2_Q368X	DAP	16	0.43849	0.39452	uag	u	uu	uua	acc	T
NSD1_R1811X	DAP	402	3.18236	0.263188	uga	g	gu	guc	gcc	A
NF1_E126X	DAP	61	0.488274	0.117692	uaa	g	gg	gga	cgu	R
ARID1A_Q386X	DAP	183	0.855503	0.631838	uag	a	au	aug	gau	D
LDLR_E372X	DAP	539	0.652276	0.565529	uaa	u	ug	ugc	ggc	G
GNAQ_R114X	DAP	242	1.57964	0.176167	uga	g	ga	gaa	guu	V
LAMB3_R144X	DAP	1973	3.67807	0.00369591	uga	g	gu	gug	ugg	W
PEX13_R170X	DAP	158	2.77772	0.0216663	uga	u	uu	uug	ucc	S
NF1_E1238X	DAP	1742	1.36337	1.27661	uaa	c	cu	cua	gau	D
NF1_Q400X	DAP	303	0.560604	0.276065	uag	a	aa	aau	gcu	A
BRCA1_Q1128X	DAP	113	0.55154	0.380912	uag	c	cc	ccu	agc	S
PKD1_Q1116X	DAP	4483	1.01201	0.545585	uag	c	ca	cag	acg	T
CTCF_R448X	DAP	174	3.44134	0.0691144	uga	a	aa	aaa	gcc	A
ABCA4_E328X	DAP	289	0.832801	0.455572	uag	g	gg	gga	ccc	P
CC2D2A_Q895X	DAP	74	0.659871	0.181384	uag	g	ga	gag	caa	Q
ATM_Q118X	DAP	40	0.442447	0.344239	uaa	g	ga	gaa	ugu	C
ENG_K438X	DAP	2490	0.617213	0.383175	uaa	a	aa	aag	cgg	R
FGFR2_R210X	DAP	646	3.75319	0.261821	uga	a	aa	aac	gua	V
KIAA0586_R741X	DAP	119	4.00975	0.196176	uga	a	aa	aaa	ucu	S
DYSF_R1586X	DAP	130	1.75573	0.459525	uga	g	gc	gca	guc	V
SLC22A5_RNAX	DAP	1406	3.40359	0.228931	uga	u	uu	uuu	gga	G
KCNV2_K260X	DAP	1567	0.539903	0.424832	uag	g	gc	gcc	gcc	A
AP4M1_RNAX	DAP	309	3.38005	0.314965	uga	g	gg	ggc	gac	D
ARSA_R311X	DAP	1650	2.72605	0.308663	uga	g	ga	gag	guc	V
PTEN_E288X	DAP	28	0.164361	0.0114251	uaa	a	aa	aaa	uca	S
OPA1_R612X	DAP	112	2.7538	0.546633	uga	g	ga	gag	gua	V
GAA_Y292X	DAP	1525	0.45896	0.311848	uag	g	gg	ggg	cuc	L
GBA_R398X	DAP	2227	2.93617	0.25712	uga	g	gg	ggg	gau	D
MMACHC_Q98X	DAP	322	0.648101	0.0534972	uag	a	au	aua	cug	L
SLC22A5_RNAX	DAP	2395	2.04841	0.203043	uga	u	ug	ugg	ccc	P
CASK_Y282X	DAP	189	0.384988	0.300652	uaa	g	gc	gcc	cgu	R
CASK_Y282X	DAP	46	0.435535	0.388788	uag	g	gc	gcc	cgu	R
TP53_E68X	DAP	168	0.453401	0.281109	uag	g	gc	gcu	cca	P
AGK_R137X	DAP	1217	2.97276	0.186478	uga	c	cg	cga	cuu	L
NF1_Q2492X	DAP	561	0.868864	0.661211	uag	c	cc	cca	acu	T
JAK2_S507X	DAP	66	4.1795	0.410143	uga	a	aa	aac	aaa	K
LATS1_S443X	DAP	95	1.83332	0.566146	uga	u	uc	ucc	cag	Q
OCRL_R541X	DAP	945	3.70481	0.0504453	uga	a	ag	agg	gaa	E
GPS2_Q80X	DAP	12	0.753433	0.778722	uag	g	ga	gaa	cua	L
CDKN1B_W76X	DAP	211	4.02217	0.189538	uga	c	ca	caa	gag	E
BRCA2_Y2658X	DAP	47	0.454923	0.333642	uaa	a	ag	aga	aaa	K
BRCA2_Y2658X	DAP	18	0.671528	0.69068	uag	a	ag	aga	aaa	K
FAT1_Y3610X	DAP	315	0.530551	0.375562	uag	c	cu	cuu	caa	Q
LAMA2_E1792X	DAP	79	1.08243	0.676169	uaa	g	gc	gcc	aga	R
ANK1_R1488X	DAP	1269	4.03576	0.366468	uga	c	ca	cag	ggc	G
KMT2D_Q1041X	DAP	2108	0.550289	0.403034	uag	u	ug	ugc	ucc	S
CDKN2A_E33X	DAP	508	0.539022	0.448593	uag	g	gc	gcg	cug	L
PAH_Y204X	DAP	28	0.995644	1.17056	uag	g	ga	gag	ugc	C
PALB2_Q692X	DAP	48	0.613536	0.548783	uag	c	ca	cau	agc	S
PTPRQ_R2155X	DAP	351	3.96124	0.0494996	uga	c	ca	cag	guu	V
MEN1_Q263X	DAP	2133	0.505226	0.218008	uag	c	cu	cug	cug	L
NF2_R57X	DAP	196	1.73936	0.297255	uga	g	ga	gaa	cuc	L
ATRX_R444X	DAP	18	3.85818	0.414	uga	a	aa	aaa	gca	A
SPG21_R92X	DAP	335	2.11212	0.0512179	uga	a	ag	aga	gcc	A
FH_Y68X	DAP	90	0.684076	0.652741	uaa	g	gg	ggc	uau	Y
DMD_R1967X	DAP	456	3.7376	0.274229	uga	a	ag	aga	uuu	F
ARID1A_E896X	DAP	133	0.837919	0.531124	uaa	a	ac	acu	caa	Q
VPS13B_RNAX	DAP	117	3.72126	0.578128	uga	a	au	aua	guc	V
HGSNAT_R534X	DAP	185	2.22719	0.128431	uga	u	uu	uuc	auu	I
MAP3K13_W344X	DAP	132	2.38365	0.157106	uga	g	ga	gag	cuu	L
DDR2_R714X	DAP	394	4.23786	0.152554	uga	a	aa	aac	aca	T
CTNNB1_W25X	DAP	926	3.23809	0.0164297	uga	c	ca	cag	cac	H
BMPR1A_S184X	DAP	154	1.94661	0.240775	uga	a	ag	agc	auc	I
EP300_R2263X	DAP	1410	4.52403	0.0516708	uga	c	cu	cuc	cag	Q
CFTR_W496X	DAP	33	0.791325	0.896025	uag	a	au	auu	ucc	S
TP63_Q523X	DAP	525	0.597648	0.0160705	uag	g	gc	gca	acc	T
PTEN_S59X	DAP	30	0.207406	0.0323989	uaa	a	aa	aag	gau	D
PTEN_S59X	DAP	31	2.98154	0.369641	uga	a	aa	aag	gau	D
TCF4_R157X	DAP	199	3.11797	0.585024	uga	a	ag	agg	ccc	P
NOTCH1_R1984X	DAP	3370	3.2412	0.124895	uga	g	gc	gcc	aac	N
ARID1A_E992X	DAP	85	0.511659	0.336931	uaa	u	uc	ucc	aca	T
OTOF_Q829X	DAP	755	1.08251	0.512727	uag	a	aa	aac	ugc	C
COL7A1_R2685X	DAP	228	3.63193	0.359815	uga	g	gg	ggc	gac	D
ARID1B_R898X	DAP	2348	3.91695	0.382549	uga	a	au	aug	gga	G
MGA_R866X	DAP	163	2.77558	0.0236876	uga	a	ac	aca	gua	V
ALK_Y635X	DAP	103	1.3404	1.20289	uaa	c	cu	cuc	ugc	C
SURF1_R230X	DAP	407	3.52443	0.261028	uga	g	ga	gac	uau	Y
MECP2_R270X	DAP	148	3.09987	0.206824	uga	a	aa	aag	ggc	G
CFTR_Q493X	DAP	34	0.314376	0.148747	uag	u	uu	uuu	ucu	S
BRCA1_L1380X	DAP	44	0.785783	0.87212	uaa	a	ac	acu	acu	T
BRCA1_L1380X	DAP	188	2.92491	0.568175	uga	a	ac	acu	acu	T
PHEX_Q394X	DAP	78	0.593083	0.568006	uag	g	gg	ggg	auc	I
CUL3_R148X	DAP	230	3.45888	0.292386	uga	g	ga	gau	uuu	F
TSC1_E218X	DAP	269	0.879897	0.774586	uaa	g	gu	gug	gaa	E
PTEN_K263X	DAP	85	0.345342	0.171538	uag	a	au	aug	aac	N
ARID1A_Q1342X	DAP	222	0.592261	0.534083	uag	u	uu	uuc	aau	N
NSD1_Q2274X	DAP	40	0.823885	0.896005	uag	a	ag	agg	ugu	C
RB1_E137X	DAP	10	0.916924	0.43447	uaa	a	au	auu	aaa	K
KIAA0753_R324X	DAP	545	3.18975	0.0543697	uga	g	gg	ggg	gac	D
CREBBP_E349X	DAP	438	0.565546	0.348102	uaa	a	aa	aaa	ccu	P
EPHA3_R842X	DAP	1701	4.29428	0.0544018	uga	c	cu	cug	uau	Y
PGR_L825X	DAP	93	1.02392	1.20781	uaa	c	cu	cuu	uug	L
RNF43_R337X	DAP	2527	1.48928	0.320674	uga	a	ag	aga	ggu	G
RASA1_Q938X	DAP	100	0.608346	0.481682	uag	a	aa	aac	gug	V
COL4A3_R1609X	DAP	375	3.6694	0.664812	uga	g	gc	gcc	uuc	F
MYO7A_Y333X	DAP	726	0.395618	0.0953598	uaa	g	ga	gag	cag	Q
MYO7A_Y333X	DAP	1122	0.331075	0.0839406	uag	g	ga	gag	cag	Q
PTEN_S229X	DAP	320	0.583776	0.428124	uaa	g	gg	gga	aau	N
PTEN_S229X	DAP	1315	1.8061	0.104103	uga	g	gg	gga	aau	N
ALS2_K1174X	DAP	286	0.535038	0.360958	uag	u	ua	uau	gaa	E
MLH1_Y548X	DAP	986	1.20084	0.862648	uag	c	cu	cuu	uua	L
RB1_Q257X	DAP	28	0.656381	0.16005	uag	a	aa	aac	ggu	G
PIK3C2G_R378X	DAP	43	4.50257	0.0590885	uga	a	aa	aag	ucu	S
PDHX_R431X	DAP	1121	4.44939	0.203879	uga	c	cc	ccu	uuc	F
ASPM_R3233X	DAP	23	3.88023	0.180914	uga	c	cu	cua	aua	I
OPA1_R788X	DAP	315	3.01804	0.470665	uga	u	uc	ucc	gac	D
RB1_R251X	DAP	44	2.02798	0.148395	uga	a	ac	aca	ccu	P
BRCA1_Q1451X	DAP	21	1.24078	0.611645	uaa	g	gg	ggu	cac	H
BRCA2_S1404X	DAP	12	3.82198	0.414573	uga	a	aa	aau	acu	T
INPP4B_R297X	DAP	33	2.47944	0.409232	uga	a	aa	aaa	cug	L
DNAH5_R3042X	DAP	31	2.17214	0.259404	uga	g	ga	gau	gcu	A
FBN1_R529X	DAP	727	1.49045	0.0397146	uga	g	ga	gac	ugc	C
ATM_R1618X	DAP	158	3.14461	0.150711	uga	a	ag	aga	cuu	L
MLH1_L525X	DAP	125	0.870133	0.497817	uag	c	ca	cau	aug	M
LAMA2_R1706X	DAP	23	2.81327	1.37684	uga	g	ga	gac	acu	T
OPA1_R912X	DAP	259	1.30727	0.387341	uga	a	ag	aga	ugu	C
CAPN3_R748X	DAP	331	4.11932	0.28387	uga	a	aa	aau	aug	M
BRCA2_Q1089X	DAP	14	0.594367	0.617346	uag	a	au	aug	ccu	P
MSH3_Q214X	DAP	32	0.66793	0.395964	uag	a	aa	aaa	uua	L
BLM_R959X	DAP	144	2.33965	0.461487	uga	u	uu	uuu	gug	V
MLH1_Q537X	DAP	231	0.810705	0.560975	uag	u	ug	ugg	ccu	P
BRCA2_Q2354X	DAP	15	1.11286	1.35537	uaa	g	ga	gaa	ggu	G
MSH6_E1123X	DAP	74	0.528266	0.225754	uaa	a	aa	aau	cag	Q
BRCA1_E572X	DAP	12	0.228205	0.0594173	uaa	u	uc	uca	aua	I
OTOGL_R1663X	DAP	470	3.20549	0.25085	uga	u	uu	uuu	uuc	F
PMS1_E852X	DAP	13	1.06083	1.28466	uaa	a	au	auu	aaa	K
RICTOR_Q178X	DAP	144	0.835001	0.0171624	uaa	g	ga	gaa	cuu	L
MSH2_Y656X	DAP	11	1.39485	1.67275	uaa	u	uu	uuu	gua	V
MSH2_Y656X	DAP	19	0.807526	0.88752	uag	u	uu	uuu	gua	V
NIPBL_C1754X	DAP	167	2.1911	0.461339	uga	u	uu	uug	gcu	A
EPHA5_R541X	DAP	411	1.63185	0.252837	uga	g	gc	gca	auu	I
USH2A_W409X	DAP	20	2.72877	0.186735	uga	g	ga	gag	gau	D
PALB2_Y1055X	DAP	31	0.493249	0.043169	uaa	c	ca	caa	ucu	S
PALB2_Y1055X	DAP	67	0.529766	0.156039	uag	c	ca	caa	ucu	S
GJB2_Q57X	DAP	2367	0.591313	0.441742	uag	c	cc	cca	cug	L
NF1_Q1033X	DAP	51	0.384064	0.301136	uaa	g	ga	gag	ugc	C
STK11_Q123X	DAP	81	0.741428	0.62538	uag	a	aa	aaa	aag	K
SPG11_R651X	DAP	60	3.82789	0.330536	uga	a	ac	acc	cuu	L
PTEN_L146X	DAP	26	0.226677	0.0914315	uaa	a	aa	aag	uuu	F
PTEN_L146X	DAP	45	2.68557	0.494066	uga	a	aa	aag	uuu	F
BRCA2_Q2893X	DAP	126	0.830144	0.0615717	uag	c	ca	caa	aga	R
ACAT1_Q96X	DAP	130	0.39531	0.250064	uaa	g	gg	gga	cua	L
STAG2_R146X	DAP	92	3.62018	0.108769	uga	a	aa	aaa	auu	I
SETBP1_R625X	DAP	160	3.41205	0.0173579	uga	c	cg	cga	aag	K
NF1_E524X	DAP	166	1.19641	1.38485	uaa	u	uu	uua	gca	A
ERBB4_G185X	DAP	1188	2.05122	0.438663	uga	u	ug	ugu	uca	S
MLH1_K732X	DAP	159	0.738856	0.328232	uaa	c	ca	cau	ccu	P
MCEE_RNAX	DAP	257	4.36613	0.0181139	uga	c	cu	cuc	ggu	G
CREBBP_Q719X	DAP	814	0.720035	0.25353	uaa	g	gg	ggg	ucu	S
EDA_Q226X	DAP	363	0.687342	0.218967	uaa	g	gg	gga	ccu	P
MSH6_R1005X	DAP	129	3.23438	0.543671	uga	u	ua	uac	aaa	K
COL4A3_R1481X	DAP	240	3.04589	0.172822	uga	g	gc	gcc	caa	Q
RAG1_R897X	DAP	506	2.34549	0.0878666	uga	u	uc	uca	ugg	W
ATRX_R1504X	DAP	66	2.33479	0.209709	uga	a	aa	aaa	aga	R
NF1_L1869X	DAP	128	4.00131	0.00528346	uga	c	cg	cgg	agu	S
USH2A_G3142X	DAP	671	3.66338	0.327521	uga	u	ua	uau	cuu	L
TBX5_S196X	DAP	50	0.411104	0.238826	uaa	a	aa	aaa	ggc	G
TBX5_S196X	DAP	85	2.721	0.258231	uga	a	aa	aaa	ggc	G
FANCC_W113X	DAP	37	1.30084	0.0105596	uag	a	au	aua	ucc	S
FANCC_W113X	DAP	43	1.35111	0.107671	uga	a	au	aua	ucc	S
TGFB2_E223X	DAP	223	0.479052	0.388504	uaa	g	gg	ggc	gca	A
BRAF_R354X	DAP	293	2.58568	0.474285	uga	a	aa	aau	cau	H
MSH2_Q158X	DAP	111	0.33926	0.218536	uag	a	ag	aga	ggc	G
EPHA3_R510X	DAP	1049	1.84709	0.259604	uga	g	gc	gcc	auc	I
MSH2_K246X	DAP	93	0.584578	0.406662	uaa	g	gg	ggc	uug	L
WRN_R1305X	DAP	1239	1.26348	0.720988	uga	g	gc	gca	gag	E
BRCA2_L2776X	DAP	305	3.2862	0.44346	uga	a	aa	aag	aug	M
DMD_Q1920X	DAP	83	0.688064	0.738542	uag	a	aa	aag	uug	L
MSH6_R1035X	DAP	111	2.61652	0.594147	uga	c	cu	cug	cgg	R
CFTR_Q290X	DAP	40	0.687741	0.644273	uaa	a	ac	aca	aga	R
CARD11_Q281X	DAP	167	0.528319	0.403724	uag	g	ga	gag	aac	N
ALMS1_S3734X	DAP	21	0.854297	0.868025	uag	g	ga	gau	ucu	S
RASA1_E725X	DAP	84	1.42863	1.30125	uaa	u	uu	uuu	agu	S
SPATA7_RNAX	DAP	17	3.43478	0.238265	uga	c	ca	cau	gag	E
KMT2C_Q1791X	DAP	275	0.694153	0.730913	uag	c	ca	cau	ucu	S
ATM_Y370X	DAP	12	0.176646	0.0281883	uag	a	ac	acu	ucu	S
SPEN_Q915X	DAP	54	0.287318	0.0945469	uag	a	aa	aaa	gac	D
ASXL2_S293X	DAP	157	1.22972	1.10551	uaa	g	gu	guc	uuu	F
ASXL2_S293X	DAP	387	2.85587	0.418183	uga	g	gu	guc	uuu	F
CEP290_R205X	DAP	18	2.31822	0.378291	uga	u	uc	uca	uac	Y
EPHA5_E701X	DAP	22	0.681445	0.475628	uaa	u	uu	uua	aga	R
FAT1_S3560X	DAP	585	2.23032	0.355888	uga	g	gg	ggu	uac	Y
PALB2_E837X	DAP	71	0.826225	0.881157	uaa	c	ca	cag	guc	V
CHM_R267X	DAP	28	2.67349	0.000674009	uga	g	ga	gaa	uuu	F
CHM_R253X	DAP	41	2.50728	0.563582	uga	u	ua	uau	agu	S
SLC12A3_W948X	DAP	1212	4.27686	0.246901	uga	a	aa	aag	ccc	P
APC_R499X	DAP	292	1.50196	0.0577365	uga	u	ua	uau	aga	R
PHEX_W386X	DAP	23	0.300273	0.0722925	uag	c	cu	cug	aga	R
PHEX_W386X	DAP	99	3.24938	0.00879116	uga	c	cu	cug	aga	R
PHEX_L45X	DAP	219	0.374586	0.121643	uaa	a	ag	agu	cuc	L
PHEX_L45X	DAP	471	2.16304	0.163173	uga	a	ag	agu	cuc	L
MUTYH_R247X	DAP	5097	2.38639	0.0425693	uga	g	gc	gcc	guc	V
BRCA1_E1435X	DAP	27	0.47572	0.309889	uag	c	ca	cau	aau	N
ARID2_Q904X	DAP	223	0.675359	0.351952	uag	c	ca	caa	ucu	S
IQCB1_E346X	DAP	94	0.664458	0.0737245	uag	g	ga	gac	gaa	E
XPA_E111X	DAP	67	1.10371	1.30903	uaa	u	uu	uuu	aaa	K
GJB2_W44X	DAP	2687	0.849596	0.246966	uga	g	gg	gga	gug	V
DMD_W431X	DAP	13	0.523187	0.503222	uag	g	ga	gaa	aga	R
NF1_W2075X	DAP	653	2.25087	0.0910332	uga	g	ga	gau	aug	M
MSH2_Q218X	DAP	31	0.661723	0.498927	uaa	a	ag	aga	auu	I
ARID1A_S1085X	DAP	191	0.67895	0.457874	uaa	a	ag	agc	aca	T
ARID1A_S1085X	DAP	141	3.44346	0.183121	uga	a	ag	agc	aca	T
RB1_E748X	DAP	65	0.564319	0.333618	uag	u	ua	uau	gag	E
SMARCA4_R1093X	DAP	435	1.83976	0.0754306	uga	g	gc	gca	cuc	L
LDLR_K900X	DAP	631	0.658842	0.654367	uag	a	aa	aac	cuu	L
MYBPC3_W683X	DAP	687	0.635549	0.438816	uag	c	ca	cag	auc	I
MSH2_Q601X	DAP	220	1.12669	1.06174	uag	c	cu	cua	gcu	A
NF1_E836X	DAP	793	0.908558	0.967419	uaa	u	ug	ugg	cag	Q
FAT1_R885X	DAP	1483	2.95224	0.137635	uga	g	ga	gag	gau	D
SACS_R401X	DAP	618	1.33688	0.738963	uga	g	gg	ggg	ggg	G
USH2A_Q4235X	DAP	22	1.04563	1.18629	uag	u	ug	ugu	acg	T
ATRX_S2094X	DAP	55	3.47153	0.3668	uga	a	ag	agg	cag	Q
ATM_Q1171X	DAP	30	1.10116	0.832175	uag	g	gc	gcu	aaa	K
PARN_R237X	DAP	21	4.05534	0.0192277	uga	u	ua	uau	gag	E
DPYS_R465X	DAP	142	1.65708	0.136635	uga	a	aa	aaa	ccu	P
DMD_Q1791X	DAP	13	0.510996	0.0541938	uaa	a	aa	aaa	aua	I
ETV6_R39X	DAP	1223	2.46358	0.169629	uga	g	gc	gcg	ccu	P
CNGA1_R493X	DAP	32	4.13129	0.005228	uga	a	aa	aau	uuu	F
CFTR_L1254X	DAP	62	1.12635	0.243898	uga	u	uc	uca	uug	L
MGA_Q2271X	DAP	33	0.761472	0.711537	uag	g	gg	ggu	uuu	F
ARID2_R274X	DAP	138	3.11411	0.643706	uga	a	aa	aag	ccu	P
PMS2_K614X	DAP	52	0.644022	0.495156	uaa	g	gu	guu	aag	K
ATR_Q2173X	DAP	175	0.552633	0.00806568	uaa	c	ca	caa	ccu	P
EYS_W558X	DAP	158	0.799519	0.176146	uag	g	gc	gcu	aga	R
BRCA1_E1119X	DAP	90	0.596611	0.448801	uaa	g	gc	gcu	cua	L
MTOR_E804X	DAP	175	0.445784	0.308766	uaa	u	uu	uug	gga	G
DICER1_E470X	DAP	125	0.483716	0.00345697	uag	c	cu	cug	cca	P
ALMS1_L939X	DAP	85	0.662738	0.698126	uag	g	gc	gcu	gua	V
KMT2C_Q1719X	DAP	36	0.384476	0.154162	uag	c	ca	caa	agg	R
ARID1A_W1498X	DAP	153	2.98808	0.864753	uga	c	ca	cag	aug	M
NSD1_R1322X	DAP	720	1.50493	0.422808	uga	u	uc	ucu	ggu	G
GALNT3_R162X	DAP	2219	1.67252	0.645552	uga	g	ga	gau	cac	H
ATM_R2849X	DAP	207	2.29378	0.198043	uga	u	uu	uug	aag	K
NF1_S1150X	DAP	1953	3.95777	0.44739	uga	a	aa	aac	aug	M
CHD7_R312X	DAP	70	2.35562	0.0959995	uga	u	ua	uau	ucu	S
CASP8_R413X	DAP	1428	4.55027	0.108319	uga	a	aa	aac	uac	Y
ARID2_Q1165X	DAP	194	0.813631	0.71526	uaa	g	gg	ggg	uuc	F
ARID2_Q961X	DAP	244	0.934414	0.540728	uag	c	cu	cua	guu	V
MSH2_Q419X	DAP	36	0.486046	0.131704	uag	g	gc	gcu	aua	I
NF1_R2258X	DAP	294	3.73886	0.600226	uga	g	gu	gug	aaa	K
TET2_E788X	DAP	16	0.209307	0.0704068	uaa	a	aa	aau	ggu	G
BRCA1_S1087X	DAP	370	2.32927	0.297713	uga	g	gg	ggg	ugc	C
ABCA4_R107X	DAP	397	3.04291	0.136221	uga	g	ga	gau	uau	Y
CASP8_E56X	DAP	248	0.505077	0.474514	uaa	a	ag	agc	gag	E
ARID1A_Q379X	DAP	345	0.568712	0.222468	uag	c	cc	cca	ccu	P
COL7A1_R185X	DAP	7149	2.0635	0.227945	uga	g	gu	guu	aag	K
COL17A1_R9X	DAP	109	3.363	0.124075	uga	g	ga	gau	aaa	K
APC_S1327X	DAP	32	0.201777	0.0317138	uaa	c	ca	cag	gug	V
ASXL2_R284X	DAP	790	1.17711	0.00950274	uga	g	gc	gca	cug	L
ANO5_R50X	DAP	53	3.3667	0.435821	uga	u	uu	uuc	aag	K
KMT2C_R3850X	DAP	70	2.25624	0.124033	uga	a	ag	agc	cag	Q
DMD_R295X	DAP	1139	2.4253	0.21937	uga	u	uu	uuc	ccu	P
DCLRE1C_Y79X	DAP	142	0.524429	0.172185	uaa	c	ca	cau	ccg	P
ARID1A_Q200X	DAP	278	0.580038	0.164624	uag	a	aa	aac	cag	Q
Western equine encephalomyelitis virus_no_WTNAX	DAP	1057	4.38325	0.0520601	uga	c	cg	cgg	aac	N
LAMB3_R42X	DAP	2079	3.1208	0.438674	uga	g	gc	gcu	cuc	L
BMPR2_R899X	DAP	1151	1.99775	0.350365	uga	a	ac	acu	ggc	G
ARID2_Q958X	DAP	417	0.341046	0.137188	uag	a	ac	aca	ggu	G
ZFHX3_R372X	DAP	115	3.57151	0.0701414	uga	a	au	aug	auu	I
NF1_R416X	DAP	1503	2.66377	0.358028	uga	a	au	auc	cau	H
KMT2B_R3982X	DAP	1167	4.33864	0.292215	uga	a	ac	acu	agu	S
KMT2C_E1744X	DAP	35	0.757405	0.0410175	uaa	u	uc	uca	aga	R
CREBBP_Q2235X	DAP	671	1.0667	0.537215	uaa	g	gg	gga	ccu	P
PAX6_R217X	DAP	31	4.34669	0.079529	uga	c	cu	cuu	aug	M
ARID1A_Q428X	DAP	289	1.14653	1.02803	uag	c	cg	cgg	ccg	P
KDM6A_Q271X	DAP	319	0.597759	0.419128	uag	u	ua	uau	auu	I
BRCA2_S1955X	DAP	13	0.718474	0.655079	uaa	g	ga	gau	acu	T
BRCA2_S1955X	DAP	21	2.02781	0.453001	uga	g	ga	gau	acu	T
APC_R1114X	DAP	71	2.83462	0.0601055	uga	g	gu	gug	aau	N
VPS13B_RNAX	DAP	150	2.47313	0.651136	uga	g	gu	gug	aug	M
HSD3B2_R335X	DAP	268	2.85444	0.149643	uga	g	ga	gau	cag	Q
CREBBP_S723X	DAP	161	0.411502	0.291465	uaa	u	uu	uuu	aau	N
ARID1A_Q521X	DAP	1229	0.954945	0.843178	uag	c	cc	cca	cag	Q
NIPBL_R1837X	DAP	422	1.77406	0.221186	uga	u	uu	uuu	ggu	G
TPP1_RNAX	DAP	1698	3.59749	0.0620428	uga	u	ua	uac	aag	K
BRCA2_L3061X	DAP	11	0.642641	0.344838	uaa	g	ga	gau	uuu	F
BRCA2_L3061X	DAP	33	3.60695	0.436579	uga	g	ga	gau	uuu	F
SMAD4_E390X	DAP	466	0.676695	0.65479	uaa	u	ug	ugu	uug	L
MUTYH_E196X	DAP	1737	0.979728	0.800319	uag	c	cu	cua	gag	E
FLCN_C11X	DAP	1947	4.1227	0.257913	uga	g	ga	gag	uuc	F
BAP1_S460X	DAP	1165	4.46939	0.0919929	uga	a	au	auu	cuc	L
SLC12A6_E127X	DAP	29	1.11684	0.771392	uaa	u	ua	uau	gau	D
PEX12_R202X	DAP	1540	4.53927	0.0369172	uga	c	cu	cug	ggu	G
DGKE_W322X	DAP	186	1.76301	0.127755	uga	g	gg	ggu	ggu	G
CTNNB1_Y333X	DAP	116	0.658604	0.658157	uaa	g	ga	gaa	acu	T
CTNNB1_Y333X	DAP	30	0.75765	0.382298	uag	g	ga	gaa	acu	T
EYS_R1349X	DAP	269	3.17759	0.61662	uga	u	uu	uuc	ucu	S
EYS_R794X	DAP	136	3.08347	0.428507	uga	u	ug	ugu	uau	Y
LAMA2_R1549X	DAP	2027	2.98105	0.113593	uga	c	cc	ccu	ugc	C
BRCA1_CNAX	DAP	31	3.02292	0.227474	uga	g	ga	gaa	gcu	A
ROS1_E874X	DAP	183	0.557311	0.44191	uaa	u	uu	uuu	aca	T
RAD50_Q718X	DAP	22	1.84515	2.35724	uag	g	ga	gaa	cag	Q
ATRX_R907X	DAP	495	4.56787	0.102946	uga	c	cu	cuu	gau	D
ATR_R1368X	DAP	123	2.59112	0.262205	uga	u	uu	uua	ggu	G
ATM_E1664X	DAP	60	1.40912	1.10186	uaa	a	aa	aaa	ggu	G
TP53_E62X	DAP	527	0.733326	0.502442	uaa	g	gc	gcu	gau	D
ARID2_Q1245X	DAP	143	0.579535	0.300888	uaa	a	aa	aag	ugc	C
GSK3B_R96X	DAP	248	2.80627	0.479237	uga	g	ga	gag	aau	N
DMD_W1956X	DAP	106	0.595367	0.26928	uag	c	cg	cgg	cgc	R
ALMS1_Q3815X	DAP	61	0.57396	0.394777	uag	a	ag	agg	caa	Q
SYNE1_R8193X	DAP	594	3.91448	0.109668	uga	c	cg	cgg	cuc	L
CAPN3_R147X	DAP	1987	3.79707	0.206861	uga	g	gu	guc	uuc	F
ALK_Q515X	DAP	1315	0.511822	0.397293	uaa	g	ga	gac	cac	H
NF1_Q543X	DAP	262	0.656062	0.0631126	uag	g	ga	gaa	gcu	A
RTEL1_R974X	DAP	1442	3.32066	0.00182989	uga	g	gg	ggc	gga	G
PNKP_RNAX	DAP	2459	4.21822	0.0962369	uga	g	gc	gcc	gcc	A
MVK_R215X	DAP	408	2.65849	0.01744	uga	u	ua	uac	cuc	L
STAG2_R1012X	DAP	133	4.23837	0.0643575	uga	c	ca	caa	cuu	L
ARID1A_Q944X	DAP	752	0.426556	0.341178	uag	g	gg	gga	ccu	P
BRCA2_S2984X	DAP	13	0.478047	0.100791	uaa	g	gu	guu	gau	D
BRCA2_S2984X	DAP	46	4.07357	0.346262	uga	g	gu	guu	gau	D
FLT3_W464X	DAP	956	4.12965	0.311484	uga	a	aa	aag	acc	T
PTEN_W111X	DAP	177	0.90447	0.401207	uag	c	cu	cua	caa	Q
PTEN_W111X	DAP	372	4.38591	0.0459346	uga	c	cu	cua	caa	Q
KAT6B_R1058X	DAP	117	0.952158	0.307513	uga	g	gg	ggg	gag	E
ASXL1_Q1063X	DAP	898	0.546996	0.437193	uag	a	ag	agc	ccu	P
CFTR_R709X	DAP	10	4.1586	0.297745	uga	a	aa	aaa	aua	I
CDKN1B_E171X	DAP	134	0.545464	0.365485	uaa	g	ga	gaa	aca	T
ROS1_L600X	DAP	365	2.83711	0.0835266	uga	g	gg	ggc	gaa	E
MGA_R1155X	DAP	64	3.2898	0.378932	uga	c	ca	cau	guu	V
STK11_Y131X	DAP	211	0.65632	0.0597738	uaa	u	ug	ugc	gag	E
SMARCA4_E993X	DAP	1449	0.474684	0.327557	uag	u	ua	uac	gug	V
MMAA_R196X	DAP	330	4.13961	0.206855	uga	a	au	aug	acc	T
NF1_S413X	DAP	428	1.45173	1.67563	uaa	c	cu	cuc	aau	N
NF1_S413X	DAP	1025	4.28444	0.0615711	uga	c	cu	cuc	aau	N
APC_Q412X	DAP	181	0.942629	0.345456	uag	a	au	aua	gaa	E
TOP1_R31X	DAP	26	2.5648	0.375952	uga	g	ga	gaa	gau	D
PDE6A_YNAX	DAP	642	0.54153	0.205932	uag	u	uu	uuc	cgc	R
RBM10_E667X	DAP	56	0.387191	0.00245389	uaa	a	aa	aac	aaa	K
NF2_E182X	DAP	118	0.656447	0.569178	uaa	a	au	aug	ccg	P
ENG_E239X	DAP	1009	1.4326	1.55968	uaa	c	cu	cug	gug	V
SCN5A_E302X	DAP	123	1.06514	1.23868	uaa	u	uc	ucc	ugg	W
FOXP1_R544X	DAP	212	3.34022	0.236052	uga	a	ag	agg	aaa	K
ALDH5A1_W204X	DAP	818	3.53407	0.0982808	uga	a	aa	aau	ccg	P
CTCF_Q180X	DAP	48	0.397137	0.343623	uaa	g	gg	ggg	gaa	E
PKD1_Q1117X	DAP	2921	0.820619	0.716409	uag	g	gu	gug	cag	Q
NAGLU_Q232X	DAP	3673	0.596118	0.534171	uag	a	au	aug	gac	D
FBXW7_R479X	DAP	853	1.93982	0.657061	uga	g	ga	gau	ucu	S
PIK3CA_Q879X	DAP	286	0.651329	0.279707	uag	u	ug	ugg	cau	H
SRCAP_R2258X	DAP	3432	1.59545	0.388062	uga	g	gu	guu	gag	E
PMS2_S459X	DAP	148	0.389994	0.312139	uaa	g	gg	ggu	acu	T
PMS2_S459X	DAP	1193	1.37925	0.493148	uga	g	gg	ggu	acu	T
USH2A_E4884X	DAP	138	0.525637	0.38108	uaa	a	ac	aca	aua	I
NF1_Q28X	DAP	59	0.370071	0.273843	uag	a	aa	aac	cag	Q
BRCA1_E1239X	DAP	559	0.44718	0.349229	uag	g	ga	gag	gug	V
DMD_E1714X	DAP	62	0.570166	6.32274e-05	uaa	g	ga	gac	aaa	K
MEN1_W346X	DAP	208	0.346605	0.174116	uag	g	gc	gcg	gcc	A
TP53_Q192X	DAP	466	0.781521	0.0716832	uag	c	ca	cau	ccu	P
SERAC1_QNAX	DAP	59	0.787497	0.592223	uag	g	ga	gau	uau	Y
PAH_Q232X	DAP	302	0.389287	0.288701	uag	u	uu	uuc	ucu	S
SALL1_R179X	DAP	1571	4.28767	0.222546	uga	a	ac	aca	uua	L
ATM_L1107X	DAP	51	0.563771	0.559873	uaa	c	cu	cug	agg	R
AXIN1_W564X	DAP	592	3.78333	0.23991	uga	g	gg	ggc	gcc	A
FOXG1_Y341X	DAP	371	0.583929	0.547946	uag	a	ag	agc	ccc	P
PDE6B_Q652X	DAP	435	0.480355	0.188177	uag	c	ca	cac	cgg	R
TP53_K320X	DAP	612	0.772531	0.693507	uag	a	aa	aaa	aag	K
WDR62_CNAX	DAP	451	3.42213	0.461259	uga	c	ca	cag	gcc	A
MSH2_E452X	DAP	45	0.779663	0.800743	uaa	a	au	aug	cag	Q
KMT2C_S682X	DAP	120	2.88844	0.846592	uga	a	ag	agg	gaa	E
GAA_W738X	DAP	1255	4.41031	0.354425	uga	a	ac	acu	acc	T
BRIP1_Q827X	DAP	75	0.546612	0.547195	uag	g	gc	gcc	aac	N
MMACHC_R132X	DAP	721	4.58968	0.0109301	uga	c	ca	caa	caa	Q
LAMA2_Y121X	DAP	155	0.621017	0.593996	uaa	c	ca	cau	gaa	E
CYB5R3_RNAX	DAP	2631	4.19637	0.149881	uga	a	au	auu	gcu	A
FLCN_Q116X	DAP	369	0.423667	0.350708	uag	c	cu	cuc	ccc	P
APC_E1353X	DAP	112	0.776417	0.748396	uaa	u	uu	uuu	guu	V
RNF43_Q577X	DAP	64	0.811336	0.562548	uag	u	uc	ucc	ccc	P
CIC_W238X	DAP	509	2.46932	0.649593	uga	u	ua	uau	ugg	W
HNF1A_R171X	DAP	622	2.6559	0.140743	uga	g	ga	gag	cag	Q
PTPRT_R1358X	DAP	1183	3.84348	0.301449	uga	c	cg	cga	guc	V
DYSF_Q771X	DAP	909	0.455354	0.0210113	uag	g	gc	gcg	gag	E
MEN1_W441X	DAP	656	0.601355	0.366638	uag	g	gc	gcc	ggc	G
DMD_E2591X	DAP	144	0.646148	0.320786	uaa	g	gc	gcu	gaa	E
DMD_Q1194X	DAP	14	1.47273	1.75911	uag	a	aa	aaa	uua	L
EP300_Q65X	DAP	98	0.793924	0.893811	uag	a	ac	aca	cuu	L
IKBKE_Q639X	DAP	186	0.509895	0.339709	uag	g	ga	gag	guc	V
TRAF7_S323X	DAP	77	0.339183	0.102108	uag	g	ga	gag	cuc	L
TP53_K321X	DAP	399	0.835264	0.594332	uaa	c	cc	cca	aag	K
CNTNAP2_R483X	DAP	69	2.51621	0.498979	uga	a	ac	acu	guu	V
SLC22A5_Y4X	DAP	923	0.592193	0.249581	uag	g	ga	gac	gac	D
HIVEP2_R1979X	DAP	310	1.84531	0.271338	uga	g	gu	guu	auu	I
IDUA_W424X	DAP	341	0.330892	0.0840313	uag	g	gc	gcc	cuc	L
IDUA_W424X	DAP	1981	3.787	0.600314	uga	g	gc	gcc	cuc	L
ITGB3_R242X	DAP	466	2.24281	0.333295	uga	g	ga	gau	aac	N
HBB_E122X	DAP	467	0.556296	0.283321	uaa	u	uu	uuc	aaa	K
AR_Q739X	DAP	3027	0.481573	0.219921	uag	u	ua	uac	auu	I
INSR_G1109X	DAP	3357	2.72939	0.12069	uga	g	ga	gac	cac	H
DDX3X_R603X	DAP	868	4.55286	0.0534523	uga	c	ca	caa	uac	Y
PTPRT_R470X	DAP	989	2.44435	0.338466	uga	a	au	aug	ggc	G
GATA2_R337X	DAP	1450	3.26074	0.361305	uga	a	ag	aga	aag	K
MAN2B1_RNAX	DAP	2734	2.7861	0.35985	uga	c	cc	ccc	ggg	G
DNAH5_R2772X	DAP	383	4.57739	0.130379	uga	c	cu	cua	cgc	R
MSH6_S612X	DAP	22	1.30141	1.42065	uaa	u	uu	uug	agu	S
MSH6_S612X	DAP	18	3.2194	0.40714	uga	u	uu	uug	agu	S
IL7R_S235X	DAP	156	1.77782	0.0944145	uga	g	gg	ggg	agc	S
PAK7_R335X	DAP	1326	2.54475	0.253133	uga	g	gc	gca	gau	D
FAH_E287X	DAP	250	0.851908	0.262913	uaa	a	aa	aac	cca	P
CEP290_R549X	DAP	27	4.19597	0.0335329	uga	c	cu	cuu	gaa	E
PTEN_C296X	DAP	17	2.81498	0.677949	uga	g	ga	gau	cua	L
DMD_Q1472X	DAP	48	1.02812	0.279577	uaa	g	ga	gaa	cua	L
MGA_E2508X	DAP	12	0.200013	0.0508553	uaa	g	gu	gug	gaa	E
TP53_C124X	DAP	1315	2.28371	0.0110857	uga	a	ac	acg	acu	T
LATS1_R148X	DAP	134	2.08924	0.191495	uga	g	ga	gag	cga	R
PTEN_E285X	DAP	14	0.592528	0.171564	uaa	a	ac	acc	gag	E
DSP_Q90X	DAP	286	0.466911	0.391501	uag	c	cc	ccu	gug	V
HEXA_S52X	DAP	961	0.375781	0.164798	uag	g	gc	gcc	agc	S
SMARCA4_E371X	DAP	196	0.430542	0.378184	uag	u	ua	uac	cgc	R
KMT2B_R5021X	DAP	2530	3.36973	0.0405884	uga	c	cc	ccu	uug	L
ALMS1_R3607X	DAP	735	2.77314	0.078345	uga	c	ca	cag	gag	E
MEN1_E482X	DAP	90	0.50827	0.470393	uaa	g	gg	ggc	cgg	R
TSC1_Q325X	DAP	1154	0.808969	0.638633	uag	c	cu	cua	ggg	G
TNFAIP3_R706X	DAP	1250	3.28911	0.233294	uga	a	ac	acc	ccu	P
LDLR_E115X	DAP	494	0.4839	0.215037	uag	u	uu	uuc	aac	N
NEB_W3876X	DAP	180	0.695962	0.489836	uag	c	cu	cug	gag	E
DMD_Q957X	DAP	386	0.572651	0.450176	uag	u	uc	uca	cag	Q
PEX5_R390X	DAP	3549	3.09827	0.269841	uga	g	ga	gac	cua	L
CLPB_R417X	DAP	590	4.05299	0.272849	uga	c	ca	cac	gag	E
PTPRD_W57X	DAP	92	0.483275	0.222887	uag	a	aa	aac	guc	V
BAP1_Q277X	DAP	176	0.416037	0.347448	uaa	g	ga	gag	ucu	S
ARID5B_Q876X	DAP	45	0.794065	0.841333	uaa	g	ga	gaa	cac	H
TCOF1_QNAX	DAP	114	0.61936	0.462297	uaa	g	gc	gcc	acc	T
APC_S1315X	DAP	67	0.606341	0.205044	uaa	g	gc	gcu	agg	R
APC_S1315X	DAP	154	1.50965	0.394441	uga	g	gc	gcu	agg	R
FANCC_Q465X	DAP	507	0.659212	0.413937	uag	g	ga	gac	gcc	A
LAMA2_R2604X	DAP	279	3.71552	0.153026	uga	a	ac	aca	gca	A
FANCE_Q119X	DAP	546	0.532845	0.230816	uag	a	au	auu	cug	L
BRCA1_Q1124X	DAP	223	0.873752	0.157943	uag	c	ca	cau	gaa	E
SYNGAP1_Q1093X	DAP	178	0.741869	0.615704	uag	u	uc	ucc	uug	L
CLCN2_W570X	DAP	838	0.48446	0.427883	uag	g	gg	ggc	ggc	G
INPP4A_E811X	DAP	377	0.461855	0.379307	uag	a	ag	agg	gcc	A
MSH2_Q239X	DAP	28	0.730307	0.564923	uag	g	ga	gac	uau	Y
MAP3K1_Q345X	DAP	308	0.617318	0.526514	uag	a	aa	aac	ccu	P
DMD_Q1973X	DAP	100	0.765795	0.782344	uaa	a	au	auu	gca	A
SPG11_R1824X	DAP	683	3.88792	0.041362	uga	c	ca	cag	ucu	S
MCCC2_R72X	DAP	169	1.81926	0.254877	uga	g	gc	gca	gcc	A
NF2_E202X	DAP	315	0.735501	0.551599	uaa	g	gc	gcu	gau	D
SCN1A_R1912X	DAP	654	4.38248	0.203621	uga	a	aa	aaa	aaa	K
PKHD1_R496X	DAP	404	2.61795	0.0957383	uga	g	gc	gcc	guc	V
RBM10_Q674X	DAP	97	0.762093	0.682525	uag	c	cc	ccu	uuc	F
KDM5A_R264X	DAP	156	2.24972	0.849606	uga	a	ag	aga	acc	T
ARID1A_Q497X	DAP	1060	0.65298	0.527895	uaa	c	cc	ccu	gcc	A
PMS2_E661X	DAP	61	0.366765	0.271897	uaa	g	ga	gau	gcc	A
KMT2B_Q3634X	DAP	447	0.624317	0.617714	uag	c	cu	cug	ggu	G
MTOR_R1749X	DAP	2076	3.83556	0.352285	uga	u	ug	ugc	gcc	A
KMT2B_Q3934X	DAP	42	0.833495	0.604786	uag	c	ca	caa	cag	Q
BRCA2_S1385X	DAP	11	2.62227	0.635958	uga	g	ga	gau	uug	L
NKX2-1_S79X	DAP	90	0.551946	0.257523	uag	c	ca	cac	cuc	L
ZEB2_Q461X	DAP	80	0.214147	0.0315332	uaa	a	aa	aag	gua	V
CDC14A_RNAX	DAP	37	4.17073	0.00173591	uga	c	cc	cca	aau	N
BRCA1_E1123X	DAP	311	0.886471	0.971852	uaa	c	ca	cag	uua	L
CREBBP_Q540X	DAP	95	0.293936	0.0659899	uag	c	ca	cag	gau	D
POLG_Q68X	DAP	894	0.708317	0.645962	uag	c	cu	cug	ggg	G
KMT2B_Q3927X	DAP	94	0.361921	0.272078	uag	c	ca	cag	cuu	L
HNF1A_Q497X	DAP	414	0.373495	0.257985	uag	a	ag	agc	cug	L
MST1R_R845X	DAP	1229	2.30814	0.271902	uga	g	gg	ggg	gcc	A
PTEN_E7X	DAP	68	0.62795	0.586739	uag	a	au	auc	aaa	K
GAA_Q81X	DAP	377	0.430107	0.328522	uag	u	ug	ugc	aca	T
EP300_E2252X	DAP	906	0.465757	0.376452	uag	g	gc	gca	gca	A
GLB1_R351X	DAP	354	4.15748	0.183255	uga	a	aa	aac	cug	L
AAAS_RNAX	DAP	1864	2.64312	0.0254405	uga	a	au	auu	ggc	G
ARID1A_Q605X	DAP	606	0.653839	0.253827	uaa	g	ga	gau	ucu	S
PDCD1_R231X	DAP	2998	2.5391	0.337016	uga	g	ga	gag	ugg	W
JUN_Q230X	DAP	255	0.95654	0.070156	uag	a	ac	aca	ccu	P
CREBBP_R1103X	DAP	281	4.08851	0.0667539	uga	c	ca	cag	uau	Y
CFTR_Y122X	DAP	578	1.28191	1.46112	uaa	c	cu	cua	auu	I
APC_E418X	DAP	174	1.0206	0.984222	uaa	a	ac	acc	ugu	C
SMAD4_Q248X	DAP	591	0.442372	0.171946	uag	c	ca	cag	gga	G
USH2A_R1946X	DAP	927	2.0233	0.0704745	uga	g	gg	gga	agu	S
SMAD3_S266X	DAP	878	0.596196	0.275193	uag	g	ga	gag	aau	N
CYP11B2_C450X	DAP	1327	4.20897	0.181517	uga	c	cu	cuc	cag	Q
NF1_Q1360X	DAP	57	0.56655	0.0231887	uaa	c	cu	cuu	ccu	P
CDH23_W2597X	DAP	2607	3.42442	0.178718	uga	g	gg	ggc	cuc	L
DES_R212X	DAP	1198	4.48762	0.0975778	uga	g	gc	gcg	uuc	F
KIT_R946X	DAP	1283	3.82489	0.0510575	uga	c	ca	cag	aac	N
RAD50_R262X	DAP	43	1.45884	0.608884	uga	g	ga	gag	gug	V
VPS13B_RNAX	DAP	588	2.42696	0.0303379	uga	g	gu	gug	cag	Q
ATM_R805X	DAP	159	2.53021	0.288282	uga	u	uu	uug	cug	L
CYP11B1_WNAX	DAP	844	2.34336	0.226678	uga	g	ga	gac	gcc	A
ATP13A2_Q630X	DAP	3151	0.839235	0.586367	uag	c	cg	cgc	cug	L
RAD51D_R253X	DAP	690	2.78533	0.125477	uga	g	ga	gac	acu	T
BRCA2_E97X	DAP	23	0.802082	0.896982	uaa	u	uu	uua	aaa	K
NR0B1_E307X	DAP	1095	0.585509	0.450905	uag	a	ac	acu	uuc	F
IDUA_E426X	DAP	1301	0.671098	0.40638	uaa	g	gu	gug	gcc	A
AMER1_R601X	DAP	627	2.03118	0.377336	uga	g	ga	gag	acu	T
MED12_R816X	DAP	2849	1.82661	0.102667	uga	c	cg	cgc	cgg	R
MSH6_Q1146X	DAP	433	0.574348	0.273473	uag	g	gc	gcu	aga	R
BRCA1_QNAX	DAP	151	0.440815	0.316319	uaa	c	cc	ccu	aua	I
KMT2B_Q3741X	DAP	303	0.533115	0.498819	uaa	c	ca	cag	cag	Q
MUTYH_Q338X	DAP	1420	0.639558	0.601484	uag	u	ug	ugc	gga	G
TTC19_L219X	DAP	39	2.98991	0.905709	uga	g	gc	gca	gaa	E
APC_S457X	DAP	185	0.692117	0.363284	uaa	u	uu	uuu	cuu	L
APC_S457X	DAP	617	1.80865	0.413925	uga	u	uu	uuu	cuu	L
TET2_R550X	DAP	272	3.56318	0.0483872	uga	g	ga	gau	aca	T
LAMA3_Q2981X	DAP	501	0.571776	0.282381	uag	g	gc	gcc	acc	T
ABCA4_Q636X	DAP	1690	0.463033	0.115985	uag	a	au	aug	cag	Q
PMS2_Q805X	DAP	317	0.573319	0.285785	uag	a	au	aug	aag	K
NCOR1_R414X	DAP	62	1.81141	0.473079	uga	g	gu	guc	aga	R
MYBPC3_Q425X	DAP	1266	0.497554	0.194008	uag	u	ug	ugc	agc	S
TCF7L2_E51X	DAP	122	0.528419	0.242187	uaa	u	uc	uca	aau	N
TSC2_E1366X	DAP	2189	0.472658	0.344851	uag	g	gg	ggu	ucg	S
KMT2B_R5027X	DAP	7804	1.94211	0.165532	uga	g	ga	gac	ccg	P
ADAMTS2_Q225X	DAP	1452	0.540522	0.17344	uag	g	gc	gcc	cca	P
NPHS1_Q178X	DAP	169	0.420415	0.300416	uag	a	ac	aca	gga	G
APC_R232X	DAP	43	3.40177	0.808274	uga	c	ca	cag	aua	I
KDM6A_R393X	DAP	106	4.06569	0.1546	uga	a	au	auu	gca	A
ARID1A_Q1212X	DAP	353	0.905368	0.347785	uag	c	cc	ccc	uau	Y
ARID1A_W2050X	DAP	863	1.61031	0.0929961	uga	g	ga	gac	ugg	W
NCOA3_Q1213X	DAP	201	0.602261	0.568065	uag	g	gu	gug	ccc	P
USH2A_W3702X	DAP	118	0.585002	0.44539	uag	a	ag	agu	uau	Y
MED12_Q2147X	DAP	272	0.754262	0.566561	uag	c	ca	cag	cag	Q
EYS_E1551X	DAP	119	0.650467	0.301302	uaa	u	uu	uua	aga	R
UNC13D_R899X	DAP	2930	4.58267	0.0502883	uga	a	au	auc	agc	S
CASP8_E382X	DAP	92	0.627658	0.599883	uaa	a	au	aug	uua	L
ZFHX3_R237X	DAP	595	2.88854	0.148625	uga	c	ca	cac	gug	V
EDA_Q256X	DAP	546	0.473272	0.401994	uaa	g	gg	ggg	ggc	G
TYR_R402X	DAP	793	3.08394	0.498842	uga	a	ag	agg	cuc	L
COL1A1_R1141X	DAP	1773	1.7203	0.0753063	uga	g	gg	ggu	ccc	P
WAS_R321X	DAP	840	1.8649	0.0794871	uga	g	gg	gga	ucu	S
APC_R302X	DAP	536	2.2576	0.122648	uga	a	ag	agg	ccu	P
VPS13B_ENAX	DAP	24	0.509516	0.502551	uag	g	ga	gag	aau	N
CSTB_Q46X	DAP	291	0.872675	0.490951	uag	g	gu	gug	agc	S
TMEM237_R10X	DAP	50	1.26133	0.581591	uga	g	gc	gcu	cca	P
BBS10_K40X	DAP	464	0.824566	0.832648	uag	c	cc	ccc	acg	T
KCNQ1_Q244X	DAP	1312	0.694263	0.484131	uag	g	gg	gga	cgc	R
PMS2_R628X	DAP	93	4.13727	0.556112	uga	a	au	aua	aaa	K
MSH2_Q288X	DAP	70	0.730115	0.287958	uag	u	uu	uuu	gga	G
MGA_E2741X	DAP	16	0.406038	0.23985	uag	u	uu	uuc	caa	Q
PIK3R3_E171X	DAP	36	0.507888	0.298419	uaa	g	ga	gau	aaa	K
KDM6A_S1061X	DAP	74	1.8388	0.0385787	uga	g	ga	gau	cac	H
NOTCH1_Y550X	DAP	689	0.359429	0.195545	uaa	a	ac	acc	acu	T
NOTCH1_Y550X	DAP	1057	0.318316	0.185753	uag	a	ac	acc	acu	T
EXT1_R701X	DAP	1808	3.95402	0.103975	uga	c	ca	cag	cag	Q
MSH2_Y121X	DAP	36	0.784489	0.8158	uag	a	aa	aag	gca	A
STAT3_Q91X	DAP	149	0.368681	0.261767	uag	a	ag	agc	cuu	L
MAX_E96X	DAP	586	0.871886	0.329103	uag	c	ca	cag	cug	L
KDM6A_S295X	DAP	112	3.6839	0.274557	uga	a	ag	agu	uau	Y
KCNQ1_Y171X	DAP	1930	0.421008	0.21701	uaa	g	gu	gug	gag	E
KCNQ1_Y171X	DAP	2145	0.34625	0.157465	uag	g	gu	gug	gag	E
MAP3K1_W1449X	DAP	88	0.642667	0.665834	uag	a	aa	aau	cca	P
FAT1_S2450X	DAP	174	3.6793	0.530971	uga	a	aa	aac	cuc	L
TCF4_R174X	DAP	141	2.91721	0.442973	uga	a	aa	aaa	guu	V
ARID1A_Q1172X	DAP	161	0.596964	0.594982	uag	a	au	auc	agu	S
GATAD2B_Q325X	DAP	1145	0.573461	0.20944	uag	c	cc	cca	auc	I
TSC2_E1113X	DAP	358	0.603996	0.430142	uag	u	uc	ucc	cug	L
DNMT3B_R54X	DAP	1324	4.42097	0.0070589	uga	c	cu	cuc	ucg	S
HNF1B_W171X	DAP	112	3.1245	0.869727	uga	u	ua	uac	acc	T
KCNQ2_R365X	DAP	2431	2.03048	0.58694	uga	a	ac	acg	gag	E
KDM6A_Q333X	DAP	194	0.411137	0.292716	uag	c	cc	ccc	aau	N
MSH2_Q348X	DAP	97	1.13638	0.452574	uag	c	cc	ccu	aag	K
FLG_R1474X	DAP	1929	4.41583	0.120048	uga	a	aa	aac	gca	A
FLG_R2447X	DAP	498	3.40178	0.452789	uga	g	ga	gac	gca	A
VWF_R2535X	DAP	575	3.34859	0.17045	uga	g	gu	gug	guc	V
EGFR_Q581X	DAP	1053	0.444838	0.287051	uag	u	ug	ugu	auc	I
GAA_W126X	DAP	162	0.373079	0.209886	uag	u	ug	ugc	ccc	P
NSD1_E1585X	DAP	55	1.14287	1.35946	uaa	u	ug	ugu	aau	N
HIVEP2_R943X	DAP	1097	4.40644	0.0272116	uga	c	cu	cuu	cug	L
MLH1_Y561X	DAP	1017	0.855697	0.739842	uag	c	ca	cag	uuc	F
KDM5C_Q132X	DAP	535	0.750445	0.721586	uag	u	uc	ucu	cga	R
CARD11_R72X	DAP	1045	2.34613	0.591244	uga	g	gc	gca	aac	N
BRCA1_ENAX	DAP	142	0.746464	0.419219	uaa	g	ga	gag	guu	V
EP300_C1771X	DAP	1384	1.66355	0.177998	uga	a	aa	aaa	ggu	G
NSD1_R2187X	DAP	3937	1.55769	0.352624	uga	g	ga	gaa	cau	H
FBXW7_E655X	DAP	34	0.672508	0.524351	uaa	u	uu	uuu	ggu	G
NF1_Q1822X	DAP	291	0.464673	0.226389	uag	u	uc	ucu	guc	V
APC_E1059X	DAP	27	0.40656	0.00862299	uaa	a	au	aua	gau	D
STAG2_R614X	DAP	160	3.27239	0.213551	uga	c	ca	cag	uug	L
LCA5_R280X	DAP	19	4.38501	0.294506	uga	c	cu	cua	cag	Q
NPC1_R116X	DAP	27	3.72188	0.502197	uga	c	ca	cag	ccu	P
PAH_Y325X	DAP	63	0.577446	0.24921	uag	u	ug	ugg	auu	I
APC_K1030X	DAP	20	0.690783	0.719382	uaa	u	ua	uau	cuu	L
ATRX_S1387X	DAP	30	1.36126	0.0884434	uga	g	gg	gga	gaa	E
PHEX_Q133X	DAP	74	0.810433	0.751323	uag	a	aa	aaa	aua	I
MSH6_Y850X	DAP	10	0.854191	0.34894	uaa	a	ag	agc	aca	T
MSH6_Y850X	DAP	16	0.400622	0.340966	uag	a	ag	agc	aca	T
ARID1A_Q708X	DAP	1483	0.46427	0.237619	uag	u	uc	ucu	gcu	A
ATR_R1886X	DAP	299	4.60946	0.0094064	uga	c	cu	cua	gcu	A
BBS2_QNAX	DAP	12	1.23349	1.28434	uag	u	uc	uca	auc	I
TMEM127_Q157X	DAP	1450	0.676298	0.428488	uag	c	ca	cag	gcc	A
POGZ_Y536X	DAP	1046	1.76842	0.912918	uaa	c	cg	cgc	ugu	C
RAD51C_SNAX	DAP	294	1.29021	0.000343133	uga	g	ga	gaa	cuu	L
TH_Q232X	DAP	1427	0.470249	0.199774	uag	c	cg	cgc	cgc	R
BRCA1_QNAX	DAP	88	0.502671	0.469003	uag	g	gg	ggu	uau	Y
EYS_Y2365X	DAP	146	0.864283	0.269831	uag	u	uc	uca	cug	L
PIK3R1_R642X	DAP	3029	2.28879	0.227598	uga	g	ga	gau	aag	K
HDAC8_R166X	DAP	393	2.83547	0.0971423	uga	c	cg	cgg	uug	L
PTPRT_R197X	DAP	2539	4.00259	0.227038	uga	c	cu	cuc	cug	L
NUP93_R340X	DAP	553	2.44418	0.783704	uga	g	gc	gcc	aau	N
RB1_R579X	DAP	222	3.20117	0.030179	uga	g	ga	gaa	gac	D
RNF43_R330X	DAP	1017	2.46932	0.129089	uga	u	uc	ucu	ucu	S
PTEN_G165X	DAP	25	2.45423	0.130956	uga	g	gu	gua	aag	K
HNF1B_R177X	DAP	17	3.94132	0.259058	uga	g	ga	gag	caa	Q
HBB_ENAX	DAP	2064	0.491272	0.171064	uag	g	gc	gcc	ggu	G
KMT2B_R4484X	DAP	592	1.43079	0.738816	uga	g	gc	gcu	cug	L
PTEN_G209X	DAP	281	3.16122	0.119969	uga	a	ac	acu	ggc	G
LAMA2_R1326X	DAP	82	1.87929	1.01875	uga	g	ga	gaa	acc	T
SMAD2_Y165X	DAP	67	0.967075	1.14311	uag	c	ca	cac	ccu	P
SMARCB1_R201X	DAP	1359	1.79514	0.319875	uga	g	ga	gac	cug	L
GJB2_Q124X	DAP	131	0.24181	0.052354	uag	a	aa	aag	acc	T
MYBPC3_S311X	DAP	439	0.352458	0.221455	uag	a	aa	aag	gac	D
SETBP1_R626X	DAP	143	1.87463	0.467273	uga	c	cg	cgc	cga	R
MLH1_Q542X	DAP	604	0.867123	0.22105	uag	c	ca	cau	gca	A
PTPRT_E1227X	DAP	1569	0.630965	0.610084	uaa	u	uc	ucc	gga	G
GAA_Q57X	DAP	377	0.556708	0.511051	uag	c	ca	cag	cac	H
GALC_R210X	DAP	24	4.22441	0.277744	uga	a	aa	aaa	uua	L
BRCA1_Q1460X	DAP	259	0.59868	0.508755	uag	g	ga	gac	ucc	S
ARID2_Q1676X	DAP	858	1.20254	0.21192	uag	c	cg	cga	uuu	F
EGFR_R531X	DAP	879	2.79154	0.209415	uga	g	gg	ggc	agc	S
BBS2_RNAX	DAP	675	1.51877	0.123185	uga	a	ag	agu	gcu	A
CHD2_Q1641X	DAP	196	0.615485	0.200423	uag	a	ag	agg	ugg	W
PAH_S295X	DAP	266	3.03353	0.0975789	uga	g	ga	gau	uuu	F
SPINK5_R350X	DAP	118	2.93449	0.478995	uga	g	gc	gcu	gca	A
NF1_Y2285X	DAP	92	0.551478	0.353569	uaa	a	aa	aac	acu	T
NF1_Y2285X	DAP	66	0.239705	0.0202721	uag	a	aa	aac	acu	T
PTCH1_S192X	DAP	211	2.89138	0.0781996	uga	a	ac	acc	aau	N
RB1_Q93X	DAP	118	0.957391	0.783579	uaa	a	aa	aag	auu	I
SACS_R2906X	DAP	143	1.11981	0.140891	uga	a	ag	agu	guu	V
SMAD4_Q116X	DAP	103	0.691906	0.488704	uag	u	ua	uau	ugu	C
[truncated: 20,343 more rows]

## Sheet: Fig.2e
mutation_identifier	treatment	reads_allbins	RT	sd_RT	stop_type	down_1nt	down_12nt	down_123nt	up_123nt	up_aa
TGFBR2_S150X	DAP	211	3.63128	0.329086	uga	g	ga	gaa	uuc	F
PKD2_R742X	DAP	85	3.96294	0.0798968	uga	c	ca	caa	cuu	L
RPS6KA3_R110X	DAP	286	1.99625	0.232447	uga	g	ga	gac	guu	V
NSD1_R1320X	DAP	311	2.24281	0.361008	uga	g	gg	ggu	gcc	A
IQCB1_R461X	DAP	464	3.9753	0.102715	uga	g	gu	gug	aaa	K
AHI1_R329X	DAP	264	2.26422	0.180229	uga	g	ga	gau	agc	S
AP1S2_R52X	DAP	276	1.93584	0.38826	uga	g	ga	gau	ugg	W
MALT1_R296X	DAP	124	3.37366	0.24005	uga	g	ga	gac	gau	D
DMD_R145X	DAP	263	4.64216	0.039493	uga	c	ca	caa	guc	V
DMD_R1314X	DAP	184	3.52848	0.197631	uga	c	ca	cau	aug	M
MMAA_R22X	DAP	363	3.74675	0.427752	uga	u	ug	ugu	uuc	F
LDLR_W618X	DAP	2584	3.93021	0.0958222	uga	a	ac	acu	uac	Y
APC_R2816X	DAP	440	3.0298	0.0402193	uga	g	ga	gau	aag	K
PBRM1_R58X	DAP	194	2.87225	0.325385	uga	g	ga	gac	auc	I
IQCB1_R72X	DAP	198	3.96865	0.458962	uga	a	au	auc	ucu	S
FRAS1_R124X	DAP	1923	2.30953	0.0105907	uga	u	ug	ugu	guc	V
ABCA4_R408X	DAP	544	4.35184	0.13963	uga	a	ag	agg	gca	A
FBXW7_S191X	DAP	88	1.73183	0.109789	uga	g	ga	gaa	guc	V
SETD2_R1492X	DAP	33	1.67834	0.527577	uga	g	ga	gau	cau	H
BRCA2_L24X	DAP	28	2.85175	0.216608	uga	g	gg	gga	gau	D
BRCA1_R1455X	DAP	251	3.05533	0.0946997	uga	g	gc	gca	aag	K
PTEN_G293X	DAP	25	2.96644	0.1385	uga	a	ag	agu	aau	N
BRCA2_S2186X	DAP	23	4.04966	0.0909143	uga	c	cc	ccu	gcu	A
TLK2_R154X	DAP	1075	3.63269	0.205372	uga	c	ca	cac	guc	V
PAH_S359X	DAP	186	3.78096	0.320051	uga	g	ga	gag	uua	L
MTM1_R474X	DAP	68	1.60631	0.389241	uga	u	uu	uuu	ugc	C
CDK8_R323X	DAP	230	3.27747	0.232368	uga	a	au	auu	aag	K
PTCH1_RNAX	DAP	2236	1.516	0.17188	uga	g	gu	gug	acc	T
ATM_R2598X	DAP	27	2.80542	0.0414277	uga	a	ac	aca	gau	D
KMT2B_R4198X	DAP	1439	1.613	0.275891	uga	g	gc	gca	cuu	L
ABCB11_R470X	DAP	1164	3.01008	0.150956	uga	u	uu	uuc	cag	Q
FBXW7_R367X	DAP	1295	1.33322	0.968975	uga	g	gg	gga	agg	R
CFTR_W1204X	DAP	50	3.95263	0.384003	uga	c	cc	ccc	auc	I
CASP8_S375X	DAP	125	2.45085	0.0846497	uga	g	ga	gag	gau	D
MSH6_S1028X	DAP	31	2.22461	0.931898	uga	u	uu	uug	gua	V
RASA1_R512X	DAP	62	2.1916	0.751693	uga	g	gc	gcu	aaa	K
AR_S663X	DAP	412	4.06845	0.0942202	uga	c	ca	cac	gug	V
IRF6_R412X	DAP	2617	2.4353	0.0368999	uga	u	uc	ucc	aca	T
STXBP1_R388X	DAP	1804	2.62224	0.402842	uga	g	gc	gcc	aug	M
MAP2K4_R110X	DAP	65	1.35463	0.160023	uga	g	gg	gga	gga	G
DMD_W2670X	DAP	64	2.75541	0.535146	uga	a	ag	aga	ucu	S
NSD1_C1435X	DAP	128	3.8183	0.325891	uga	u	ua	uau	aag	K
SH3TC2_RNAX	DAP	305	3.03377	0.107476	uga	g	gc	gcu	uac	Y
FLT1_R224X	DAP	126	3.4357	0.611922	uga	c	ca	caa	cau	H
NCOA3_S777X	DAP	69	3.85771	0.407992	uga	a	ag	agu	agc	S
ATM_R1730X	DAP	154	1.24782	0.596363	uga	u	uc	uca	guu	V
CEP290_R1508X	DAP	77	2.32683	0.400589	uga	u	uu	uug	cuu	L
NSD1_R604X	DAP	184	2.54954	0.316556	uga	g	ga	gag	ucu	S
SETD2_R1592X	DAP	55	2.81364	0.599803	uga	g	gu	gug	gcu	A
CDK8_R71X	DAP	149	1.67294	0.263507	uga	g	ga	gag	cuu	L
TRMU_R240X	DAP	361	1.85996	0.00294131	uga	c	cc	ccu	ccu	P
KMT2B_R1702X	DAP	988	2.18783	0.575736	uga	c	ca	cag	gug	V
CC2D2A_R173X	DAP	455	4.31518	0.206481	uga	a	aa	aaa	gca	A
OPA1_R421X	DAP	95	3.04182	0.205993	uga	a	au	aug	cuu	L
CFTR_S466X	DAP	17	4.32688	0.27852	uga	c	cu	cuu	acu	T
BCKDHB_R111X	DAP	133	2.13125	0.34566	uga	g	ga	gac	uug	L
KAT6A_R1129X	DAP	240	1.51065	0.360034	uga	a	aa	aaa	uug	L
MSH3_R268X	DAP	134	1.89095	0.142621	uga	g	ga	gag	gcc	A
KDM5A_R782X	DAP	198	4.41932	0.304978	uga	a	aa	aaa	uuu	F
ATR_R2598X	DAP	370	4.55333	0.0435089	uga	c	cu	cua	cag	Q
MECP2_S204X	DAP	82	1.50048	0.223526	uga	g	ga	gag	acg	T
GATAD2B_R478X	DAP	167	2.63967	0.0711393	uga	u	uu	uua	cag	Q
HEXB_R56X	DAP	79	2.90648	0.169985	uga	g	gg	gga	uua	L
MSH2_L744X	DAP	152	4.09176	0.231254	uga	a	au	aua	uca	S
RPGRIP1_R52X	DAP	482	4.49507	0.112121	uga	c	cu	cuu	uuu	F
SETD2_R620X	DAP	17	3.48667	0.365135	uga	u	uu	uua	aau	N
NSD1_S1679X	DAP	1317	2.73728	0.0858731	uga	a	aa	aag	ggg	G
MGA_S2127X	DAP	45	2.30095	0.233827	uga	a	ag	agu	aac	N
FGA_R168X	DAP	265	4.51475	0.0130572	uga	c	cu	cug	aaa	K
SDR9C7_R220X	DAP	794	3.9475	0.177217	uga	a	aa	aag	aug	M
RICTOR_R148X	DAP	323	2.30988	0.0739371	uga	u	uu	uua	cuu	L
NF1_S1776X	DAP	54	4.19313	0.218624	uga	g	gu	guc	caa	Q
PEX7_R232X	DAP	592	4.47722	0.0320498	uga	c	ca	caa	gua	V
SMC1A_R398X	DAP	51	3.11169	0.559919	uga	g	ga	gac	aau	N
STXBP1_R122X	DAP	103	3.05744	0.440337	uga	g	gc	gca	ucc	S
SETD2_R400X	DAP	56	4.77	0	uga	c	cg	cgg	gag	E
MSH2_S699X	DAP	1148	1.26114	0.121434	uga	g	gc	gca	gag	E
APC_G1357X	DAP	332	2.54029	0.0815217	uga	g	gc	gcg	uca	S
RDH12_G127X	DAP	319	3.28906	0.306976	uga	g	gu	gua	gcg	A
NPHP3_RNAX	DAP	136	3.37934	0.101018	uga	c	ca	cac	gaa	E
RASA1_R903X	DAP	624	3.10019	0.267886	uga	c	cu	cuc	cuu	L
DICER1_R676X	DAP	672	2.89432	0.0581363	uga	g	gc	gcc	cuu	L
TTN_R16695X	DAP	632	1.648	0.581801	uga	a	aa	aaa	agg	R
RAB3GAP1_L881X	DAP	292	2.28126	0.410821	uga	g	gu	guc	gug	V
ERBB4_R979X	DAP	749	1.62194	0.260889	uga	g	ga	gac	gcu	A
NCOA3_S644X	DAP	219	3.34511	0.359903	uga	a	ag	agu	gau	D
DDR2_R611X	DAP	177	3.70289	0.0502248	uga	g	gc	gca	cuc	L
HADHA_R291X	DAP	79	2.07581	0.134338	uga	a	aa	aag	gug	V
F9_R75X	DAP	71	2.48164	0.0573181	uga	g	ga	gaa	gca	A
FAT1_R2726X	DAP	206	2.28185	0.506843	uga	g	gc	gca	auc	I
FAT1_X2726X	DAP	261	2.0284	0.187577	uga	g	gc	gca	auu	I
PTEN_G36X	DAP	160	2.16417	0.126558	uga	u	uu	uuu	aug	M
KRIT1_R423X	DAP	20	3.74829	0.631263	uga	a	au	aua	guu	V
FUT8_R239X	DAP	4998	1.55733	0.301014	uga	a	ac	aca	cag	Q
EGFR_G627X	DAP	4150	4.04354	0.0843788	uga	u	ug	ugc	uac	Y
TCF4_W362X	DAP	412	2.45207	0.442379	uga	u	uc	ucu	guu	V
SMAD3_R368X	DAP	4804	4.40175	0.0332723	uga	a	au	aug	acc	T
TP53_W53X	DAP	2858	4.05728	0.0142154	uga	u	uu	uuc	caa	Q
MSH6_C765X	DAP	147	2.90915	0.0929772	uga	c	ca	cau	acu	T
RAG2_G319X	DAP	74	3.49018	0.110839	uga	a	ag	agc	uuu	F
ASXL2_R312X	DAP	485	4.11435	0.0262675	uga	c	ca	cag	gau	D
LATS2_R1054X	DAP	1066	4.3556	0.221043	uga	u	ug	ugc	uuu	F
ARID1A_S138X	DAP	332	1.67174	0.108845	uga	g	gc	gcc	cac	H
PIK3R1_R348X	DAP	282	2.31533	0.798643	uga	g	ga	gau	cuu	L
EP300_R648X	DAP	100	3.47377	0.493633	uga	a	ag	agg	aaa	K
PDGFRA_R376X	DAP	37	3.15916	0.093154	uga	a	ag	agc	uau	Y
DMD_R3190X	DAP	248	1.94269	0.239436	uga	a	ac	aca	gga	G
NPHP3_R577X	DAP	1136	4.2689	0.0710505	uga	c	cu	cua	aaa	K
ITGA2B_R782X	DAP	3676	1.73565	0.461515	uga	g	gg	ggg	cug	L
ESR1_R256X	DAP	198	3.23157	0.176084	uga	a	aa	aaa	aua	I
DEPDC5_R555X	DAP	1251	2.6184	0.12181	uga	g	ga	gau	acu	T
BMPR2_R211X	DAP	1006	1.2908	0.313154	uga	g	gg	ggu	ggc	G
ERBB4_R838X	DAP	341	4.15442	0.266758	uga	c	cu	cuc	aga	R
PTPRT_R1207X	DAP	1719	3.83102	0.247625	uga	a	ag	agu	aau	N
FLT3_G124X	DAP	54	1.87876	0.874932	uga	g	gu	guu	aga	R
NF1_S1078X	DAP	426	4.59139	0.0174149	uga	c	cu	cuu	guu	V
CREBBP_R1360X	DAP	315	3.50758	0.0967885	uga	g	gu	gug	guc	V
SATB2_R224X	DAP	1316	4.32132	0.238092	uga	a	aa	aac	auc	I
BMPR2_W466X	DAP	55	3.59187	0.280371	uga	a	aa	aaa	gcc	A
GAA_W516X	DAP	896	3.26098	0.66844	uga	a	au	auu	aug	M
NCOR1_R933X	DAP	2226	1.44478	0.415766	uga	g	gc	gcu	cau	H
GLI3_R792X	DAP	320	3.12501	0.271276	uga	c	cu	cug	ccg	P
MDC1_S1753X	DAP	1121	3.87287	0.435134	uga	a	ag	agg	gcc	A
NF1_R1362X	DAP	25	1.69324	0.0555058	uga	a	ag	agu	cuu	L
KDM6A_W127X	DAP	126	4.11704	0.285408	uga	a	aa	aag	uac	Y
BCOR_R1217X	DAP	128	3.66936	0.0235428	uga	u	ug	ugg	gaa	E
MLH1_R659X	DAP	2055	4.65697	0.0515035	uga	c	cu	cua	cuu	L
MPL_R43X	DAP	617	4.25537	0.28028	uga	a	ac	aca	ucc	S
EPHB1_R252X	DAP	5134	1.65474	0.187592	uga	u	ug	ugc	ggg	G
GNPTAB_R375X	DAP	1494	4.36135	0.202083	uga	a	aa	aau	uuu	F
INPP4A_R793X	DAP	823	2.09986	0.254063	uga	g	gu	gug	cug	L
RET_R418X	DAP	87	2.29596	1.03303	uga	u	uu	uuu	cgc	R
CCDC40_R321X	DAP	506	2.52409	0.818287	uga	g	gc	gcc	agc	S
ARID1A_G838X	DAP	2468	2.91219	0.129601	uga	g	gg	ggu	gcc	A
PCDH15_R245X	DAP	547	2.49051	0.0567349	uga	a	ac	acc	agg	R
SPR_R219X	DAP	827	3.00338	0.365052	uga	a	aa	aaa	aug	M
ABCA4_W439X	DAP	36	2.6506	0.551918	uga	u	ua	uac	auc	I
BRCA2_L1930X	DAP	19	3.27184	0.154415	uga	c	ca	caa	auu	I
FAT1_G3740X	DAP	1116	4.41721	0.0275584	uga	c	cu	cug	gcg	A
MPL_R357X	DAP	538	3.33474	0.00920498	uga	a	aa	aau	uca	S
ATM_G2496X	DAP	98	2.19531	0.000233251	uga	g	gu	guu	ucu	S
NSD1_R1766X	DAP	550	2.88359	0.440576	uga	u	ua	uac	gga	G
CASP8_R432X	DAP	1325	1.79763	0.41579	uga	u	ug	ugu	gag	E
COL12A1_R1414X	DAP	365	4.16065	0.0486359	uga	u	ua	uau	gau	D
GAMT_W174X	DAP	834	2.64854	0.10058	uga	g	gg	ggg	ucc	S
LAMA2_R1029X	DAP	889	1.90986	0.198626	uga	u	ug	ugc	ggg	G
RB1_S565X	DAP	46	2.81107	0.249173	uga	g	ga	gau	cuc	L
CFTR_L88X	DAP	31	2.15168	0.399812	uga	u	ua	uau	uuu	F
XPC_R415X	DAP	435	3.7195	0.227432	uga	c	cg	cgu	cag	Q
SMAD3_C64X	DAP	1562	4.56458	0.0236703	uga	a	au	auc	aag	K
FBXW7_R658X	DAP	193	3.23932	0.308665	uga	a	aa	aac	auu	I
TET1_R1780X	DAP	789	3.44085	0.816447	uga	a	au	auc	ccc	P
MYO7A_R666X	DAP	4184	3.9771	0.0565902	uga	a	au	auc	auc	I
KMT2B_S2312X	DAP	336	2.72729	0.1223	uga	g	gg	ggc	ucc	S
TRPS1_R544X	DAP	1031	4.52077	0.0693994	uga	u	ua	uau	uuc	F
KRIT1_W630X	DAP	148	2.46061	0.238018	uga	g	ga	gaa	ugc	C
BRCA2_C2765X	DAP	268	2.97618	0.26625	uga	a	ac	aca	gcc	A
EP300_R397X	DAP	1775	4.23615	0.000657982	uga	c	ca	caa	ucu	S
CFTR_R810X	DAP	28	3.99177	0.330917	uga	a	ag	agg	uca	S
LDLR_W705X	DAP	541	4.2105	0.0363574	uga	a	ac	aca	uuu	F
SLC26A4_W83X	DAP	5709	4.48021	0.175926	uga	c	cu	cug	gaa	E
RYR1_R1409X	DAP	8860	4.63917	0.0599464	uga	c	cu	cuc	ccc	P
CSTB_R68X	DAP	992	1.94272	0.0387824	uga	g	gu	gug	cug	L
ATM_R248X	DAP	134	1.71111	0.334275	uga	a	au	auu	uuu	F
NUP93_R143X	DAP	427	3.85808	0.655484	uga	a	au	auu	cag	Q
PKP2_R413X	DAP	166	1.46626	0.926013	uga	g	gc	gcu	cag	Q
FAT1_S1336X	DAP	27	3.03266	0.306779	uga	u	uc	uca	aag	K
RB1_S834X	DAP	37	3.64232	0.488162	uga	a	au	auu	gua	V
DNAH5_R2639X	DAP	275	4.00582	0.00700776	uga	a	au	aug	aaa	K
TRIP12_R503X	DAP	535	2.82162	0.206229	uga	g	gc	gcc	ugu	C
PTEN_L247X	DAP	59	2.90918	0.305702	uga	c	cc	ccu	ccg	P
DYSF_C456X	DAP	854	2.51076	0.0693395	uga	g	ga	gaa	aug	M
SPRED1_R24X	DAP	3145	2.06579	0.127156	uga	g	ga	gau	acc	T
PTEN_S287X	DAP	25	2.41354	0.841316	uga	g	ga	gaa	acc	T
DYNC2H1_R3525X	DAP	82	3.80398	0.587788	uga	c	cu	cuu	cuc	L
MYO7A_R150X	DAP	725	3.27404	0.0455224	uga	g	ga	gac	agc	S
CEP57_R339X	DAP	776	1.53503	0.516846	uga	g	gg	ggu	uca	S
BRIP1_W63X	DAP	315	4.58546	0.0582134	uga	c	ca	caa	gca	A
CFTR_W401X	DAP	15	3.84321	0.61074	uga	g	ga	gag	uuc	F
ATM_L697X	DAP	117	2.50003	0.12857	uga	u	uc	uca	gga	G
EVC2_R597X	DAP	68	2.4532	0.379163	uga	g	ga	gag	aga	R
MLH1_W712X	DAP	194	4.31231	0.0105744	uga	a	aa	aag	ucc	S
TSC1_R245X	DAP	634	2.64381	0.11727	uga	a	ag	agg	ccu	P
BCOR_R810X	DAP	180	3.00188	0.0125961	uga	g	ga	gaa	cuc	L
SMARCA4_R381X	DAP	595	3.34363	0.152729	uga	a	au	auu	cac	H
L1CAM_R760X	DAP	3165	1.83047	0.0386088	uga	g	gg	ggg	aca	T
TP63_R266X	DAP	323	3.35441	0.158869	uga	g	gu	gua	auu	I
KDM5C_R681X	DAP	729	3.45195	0.0365493	uga	a	aa	aag	cua	L
NF1_R1769X	DAP	127	1.99789	0.797004	uga	a	ac	aca	gag	E
KIF7_R1111X	DAP	1699	2.23252	0.0224737	uga	g	ga	gag	cuc	L
FLCN_W366X	DAP	1038	3.55754	0.461496	uga	c	ca	cac	gcc	A
ALDH7A1_R266X	DAP	1095	3.39115	0.327735	uga	g	gu	gug	gaa	E
RNF43_R132X	DAP	4332	0.914409	0.580587	uga	g	gg	gga	gag	E
LZTR1_R210X	DAP	1683	3.62517	0.0736014	uga	g	ga	gag	gac	D
CERKL_R338X	DAP	257	3.51186	0.318898	uga	u	ug	ugg	uau	Y
CHD2_R114X	DAP	90	2.61069	1.19982	uga	a	ag	agc	aac	N
BBS2_RNAX	DAP	584	2.14962	0.115783	uga	u	uu	uuu	agu	S
FGFR2_R625X	DAP	239	2.00512	0.579468	uga	g	ga	gau	cau	H
INVS_R899X	DAP	513	4.49004	0.053748	uga	c	cu	cug	cuc	L
SH3TC2_RNAX	DAP	1349	4.29713	0.299968	uga	c	cu	cuc	ggg	G
LMNA_R225X	DAP	1838	4.60164	0.000567061	uga	c	cu	cug	acc	T
VRK1_R358X	DAP	159	4.01928	0.247332	uga	a	aa	aag	aag	K
ECEL1_RNAX	DAP	1934	1.90215	0.531602	uga	g	ga	gau	cgg	R
SRD5A3_W19X	DAP	1354	3.54502	0.111252	uga	c	cu	cuc	gug	V
GNPTAB_R1189X	DAP	175	2.59537	0.38184	uga	a	aa	aac	uau	Y
COL1A1_R472X	DAP	2471	1.88393	0.425938	uga	g	gg	ggu	gcu	A
LMX1B_R231X	DAP	1828	1.911	0.260449	uga	a	ag	aga	cag	Q
NOTCH1_S2211X	DAP	8678	3.09659	0.0829772	uga	g	ga	gac	cug	L
ATRX_S1960X	DAP	23	2.51124	0.928907	uga	a	ag	aga	aau	N
GATAD2B_R179X	DAP	435	4.59164	0.064006	uga	c	cu	cug	gcc	A
COL6A2_R468X	DAP	602	3.94715	0.0633468	uga	g	gg	ggc	gac	D
COL7A1_R137X	DAP	1971	4.09689	0.0489824	uga	c	cc	ccu	gcc	A
COL5A1_R1062X	DAP	1858	2.83975	0.189357	uga	g	gg	ggg	gac	D
MECP2_R168X	DAP	520	1.37399	0.384002	uga	g	ga	gag	cgg	R
FBXW7_R14X	DAP	163	2.81171	0.17504	uga	a	ac	acu	cga	R
KMT2D_R2099X	DAP	2667	4.67181	0.0708907	uga	c	cc	ccg	gac	D
ASPM_R1271X	DAP	15	4.06965	0.441179	uga	c	cu	cuc	gcu	A
TNNI2_R156X	DAP	1078	2.51948	0.592068	uga	g	ga	gac	cug	L
STXBP1_R367X	DAP	1082	3.00972	0.0399438	uga	g	gu	gug	ugc	C
OCRL_R334X	DAP	89	2.54729	0.729234	uga	u	ua	uac	ugu	C
ALMS1_R3627X	DAP	1076	4.52159	0.0342195	uga	c	cu	cuu	gac	D
BRCA2_S309X	DAP	13	2.30263	1.31643	uga	u	uu	uua	uuu	F
ARID1A_S1149X	DAP	403	3.35386	0.0347452	uga	a	ac	acc	cag	Q
SHOX_R195X	DAP	965	3.24652	0.0850054	uga	g	gu	gug	ugc	C
NF1_W1685X	DAP	302	3.56096	0.0139816	uga	g	gu	guc	ucc	S
XPA_R207X	DAP	14	4.04875	0.262339	uga	c	ca	cag	guc	V
ZFHX3_R1439X	DAP	5322	4.58127	0.0750855	uga	a	ac	acu	uuc	F
ARID1B_R1926X	DAP	1112	3.53876	0.170451	uga	g	ga	gac	agc	S
DIS3_R638X	DAP	49	3.31806	0.268478	uga	u	uu	uuc	guu	V
SDHB_R90X	DAP	536	3.85146	0.135569	uga	a	ag	aga	uuc	F
NF1_G638X	DAP	210	4.17784	0.00945745	uga	a	aa	aau	agu	S
CACNA1F_R1299X	DAP	1550	4.27597	0.268968	uga	g	gu	guu	uuc	F
JAG1_C806X	DAP	1949	1.52931	0.176706	uga	g	ga	gaa	cgg	R
DYSF_W1843X	DAP	312	2.92935	0.0424195	uga	a	au	aug	ggu	G
EPHA7_G642X	DAP	220	3.04965	0.0160449	uga	g	ga	gaa	gca	A
IQCB1_R364X	DAP	140	2.70456	0.0438439	uga	g	ga	gaa	ucc	S
CFTR_R1162X	DAP	483	3.33551	0.305578	uga	g	gu	guc	agc	S
DEPDC5_R422X	DAP	39	4.04457	0.0218045	uga	a	au	aua	cca	P
TGFBR1_R413X	DAP	574	1.8399	0.140199	uga	c	cg	cga	gcu	A
CNGA1_R101X	DAP	190	3.85139	0.0679654	uga	a	ag	agg	aua	I
CYP4V2_RNAX	DAP	150	4.29284	0.148537	uga	a	ag	aga	uuu	F
VPS13A_R267X	DAP	20	1.43211	0.359993	uga	u	uc	ucu	cgc	R
MGA_R627X	DAP	75	3.9247	0.632389	uga	c	cc	cca	gga	G
TSC1_R786X	DAP	583	2.78512	0.044259	uga	g	ga	gag	gac	D
MSH2_G287X	DAP	153	4.26078	0.245207	uga	c	ca	cag	uuu	F
BBS9_R278X	DAP	65	3.08015	0.898464	uga	u	uu	uuc	auu	I
IMPG2_R127X	DAP	212	4.6353	0.0282298	uga	c	cu	cuu	gau	D
NF1_C383X	DAP	326	2.43747	0.113968	uga	u	uu	uuu	ucu	S
BRCA1_G1196X	DAP	365	2.37724	0.155754	uga	g	gu	gug	cca	P
MSH6_R1331X	DAP	99	3.47166	0.485669	uga	u	uu	uua	cua	L
PKP2_R355X	DAP	2946	0.932362	0.384157	uga	g	gc	gca	gag	E
PIK3CG_R849X	DAP	376	4.16719	0.137843	uga	a	au	auc	cua	L
MAP3K13_R803X	DAP	223	3.33823	0.0358547	uga	a	aa	aaa	ccu	P
PTEN_R335X	DAP	35	3.07886	0.437363	uga	u	ua	uac	aac	N
KMT2C_S4077X	DAP	412	1.34079	0.255671	uga	g	gg	ggu	aga	R
MED12_R1329X	DAP	1657	4.44661	0.00432186	uga	c	cu	cug	cau	H
SACS_R3170X	DAP	76	3.97484	0.483798	uga	c	cc	ccc	aaa	K
MLH1_W538X	DAP	774	2.48427	0.150188	uga	g	gc	gcc	cag	Q
DMD_R1577X	DAP	256	4.02797	0.0066275	uga	a	aa	aag	aug	M
DMD_R1844X	DAP	30	1.08261	0.118399	uga	g	ga	gag	aag	K
ANO5_R404X	DAP	286	2.06695	0.000315212	uga	c	ca	caa	caa	Q
ARID1A_W1844X	DAP	1503	3.18921	0.631118	uga	c	cg	cgg	cac	H
BTK_R255X	DAP	55	3.39665	0.609464	uga	g	ga	gau	gca	A
ADNP_R173X	DAP	509	2.53714	0.00304472	uga	g	ga	gau	uac	Y
NF1_S1766X	DAP	22	1.03431	0.140056	uga	g	gc	gca	acu	T
NOTCH2_C179X	DAP	1529	3.34642	0.0879367	uga	g	ga	gag	aaa	K
USH2A_W3918X	DAP	120	2.38654	0.14746	uga	u	uc	uca	guc	V
COL1A1_R253X	DAP	6064	1.49854	0.275201	uga	g	gg	gga	gcu	A
DNAJC6_R273X	DAP	150	4.46158	0.0141396	uga	a	au	aug	gaa	E
SLC3A1_R270X	DAP	54	2.6376	0.801761	uga	a	aa	aac	gug	V
CD79B_R142X	DAP	3094	2.97177	0.0449785	uga	g	gu	guc	cug	L
USH2A_R1549X	DAP	406	3.96085	0.253145	uga	a	ac	aca	uuu	F
GRIN2B_R519X	DAP	4079	3.96233	0.0740129	uga	u	uc	ucg	gaa	E
EPHA3_R728X	DAP	1682	2.61134	0.0727656	uga	g	gg	ggg	cuu	L
RB1_S391X	DAP	14	1.50825	0.660828	uga	g	gc	gca	aau	N
SMARCD1_R303X	DAP	383	4.66392	0.0537803	uga	c	cu	cuc	gcu	A
PAPSS2_R41X	DAP	611	3.97818	0.270421	uga	g	gg	gga	uuc	F
ATRX_R2131X	DAP	82	2.82006	0.162305	uga	g	gu	gua	aau	N
AHI1_W420X	DAP	39	1.65202	0.975123	uga	g	ga	gaa	gag	E
CTCF_R457X	DAP	773	3.09166	0.314082	uga	a	aa	aag	uug	L
NF1_W2494X	DAP	761	2.15366	0.186228	uga	u	uc	ucc	cca	P
BRCA2_L2838X	DAP	43	4.31088	0.183012	uga	u	ua	uac	gga	G
CC2D2A_R950X	DAP	34	2.41105	1.21322	uga	g	ga	gac	uua	L
INPP4B_R252X	DAP	11	2.77309	0.24794	uga	g	ga	gag	auu	I
EGFR_R1068X	DAP	358	3.11577	0.42747	uga	u	ua	uac	cag	Q
WRN_W1014X	DAP	161	3.56679	0.670594	uga	u	ug	ugg	agu	S
EPHA3_R104X	DAP	383	2.38773	0.101213	uga	g	ga	gac	cua	L
IL7R_R206X	DAP	89	1.90623	0.0478818	uga	u	uc	ucc	guu	V
BMPR1A_R152X	DAP	1602	1.65408	0.217344	uga	u	ug	ugg	auu	I
TET1_R107X	DAP	75	1.90453	0.592424	uga	a	ag	agc	cua	L
GFM1_R234X	DAP	155	3.12258	0.32939	uga	u	ua	uau	guu	V
APC_S837X	DAP	119	2.02239	0.167237	uga	a	ag	aga	uca	S
BRCA2_S2372X	DAP	28	2.49702	0.714705	uga	a	ag	agc	ucu	S
NIPBL_R1814X	DAP	207	2.0062	0.214445	uga	g	gg	ggu	caa	Q
NMNAT1_W169X	DAP	709	3.25777	0.120875	uga	a	aa	aag	uug	L
CFTR_W1145X	DAP	1213	1.468	0.626073	uga	g	gc	gcu	cag	Q
CRB1_RNAX	DAP	338	3.30679	0.842593	uga	a	ag	agc	uuc	F
CBS_WNAX	DAP	819	3.50768	0.550623	uga	u	uu	uuc	aag	K
WT1_R369X	DAP	3428	2.14462	0.306896	uga	c	cg	cgu	gug	V
KMT2A_R2480X	DAP	562	4.10805	0.272846	uga	c	cc	cca	caa	Q
ARID2_G1747X	DAP	326	1.45609	0.14352	uga	u	uc	uca	aga	R
HEXA_W26X	DAP	1508	1.92545	0.0310115	uga	c	cc	ccu	ccc	P
PGR_R740X	DAP	435	4.26674	0.0571145	uga	a	aa	aac	uuu	F
APC_S1282X	DAP	18	2.61191	0.545231	uga	g	gc	gcu	uca	S
APC_W699X	DAP	362	3.26104	0.208217	uga	g	ga	gac	uua	L
ATP7A_R645X	DAP	127	3.52904	0.0355295	uga	g	ga	gaa	aaa	K
CDKL5_R59X	DAP	78	3.3341	0.413188	uga	g	ga	gag	uua	L
APC_L954X	DAP	15	2.78162	1.14325	uga	g	ga	gaa	aaa	K
GSK3B_R367X	DAP	602	1.89197	0.249886	uga	g	ga	gac	ggg	G
NOTCH2_R2036X	DAP	1279	3.44439	0.0681309	uga	g	ga	gac	aau	N
TP53_R280X	DAP	346	1.55885	0.154808	uga	g	ga	gac	ggg	G
EPHA3_R684X	DAP	319	4.41008	0.267975	uga	c	cu	cug	auu	I
PALB2_R238X	DAP	206	2.07168	0.47352	uga	a	ag	aga	cua	L
SETD5_R347X	DAP	222	3.88841	0.189774	uga	c	cg	cgg	gca	A
SCN9A_R1500X	DAP	17	1.111	0.640134	uga	c	cc	cca	ccu	P
RB1_L76X	DAP	27	3.45554	0.419857	uga	a	ac	acu	ugg	W
KDM6A_R612X	DAP	288	3.81065	0.222128	uga	a	aa	aac	cag	Q
KMT2A_R3232X	DAP	89	3.36733	0.0213784	uga	a	aa	aag	acc	T
EXT1_W582X	DAP	725	2.91849	0.154846	uga	c	ca	cag	gug	V
DMD_R3113X	DAP	793	3.40484	0.324841	uga	a	ag	aga	cuc	L
NSD1_R1984X	DAP	66	4.07009	0.644812	uga	a	au	auu	gcu	A
CDH1_W103X	DAP	517	1.97428	0.56049	uga	g	ga	gac	gcc	A
CACNA1A_R454X	DAP	159	2.88783	0.0232943	uga	g	gc	gcc	gcc	A
EP300_S952X	DAP	72	4.09518	0.384123	uga	a	aa	aau	gua	V
CTNNB1_R661X	DAP	1048	4.5741	0.0237261	uga	a	au	aug	uuc	F
FAT1_R1795X	DAP	762	1.36899	0.244139	uga	g	gc	gca	auu	I
CASP8_C312X	DAP	313	2.99959	0.414184	uga	u	ug	ugu	auc	I
KMT2C_W4352X	DAP	77	3.19162	1.07112	uga	a	ag	aga	aaa	K
MSH6_L740X	DAP	23	3.7666	0.305234	uga	a	aa	aac	aca	T
MGA_S1778X	DAP	1036	3.44695	0.620585	uga	a	aa	aac	guc	V
CACNA1A_R2068X	DAP	1726	2.49551	0.309138	uga	g	ga	gag	aug	M
ROS1_G140X	DAP	280	2.61531	0.619964	uga	a	ag	agc	cug	L
VPS13A_R1471X	DAP	14	1.89778	2.06162	uga	a	au	aug	ccu	P
RB1_C221X	DAP	15	2.83149	0.0865747	uga	g	gu	guc	cua	L
MSH2_W764X	DAP	67	3.66008	1.02224	uga	g	gc	gcu	gca	A
APC_S1356X	DAP	216	1.71834	0.156873	uga	g	gg	gga	ucu	S
NCOR1_R572X	DAP	245	3.42825	0.138321	uga	a	aa	aag	ggg	G
LATS2_R1043X	DAP	2095	4.57106	0.0802409	uga	a	ag	agg	uuc	F
DDR2_R709X	DAP	114	2.57924	0.570416	uga	g	ga	gau	cac	H
CAPN1_W392X	DAP	858	4.42876	0.140812	uga	g	gu	gug	uuc	F
NTRK3_C164X	DAP	1296	4.04853	0.435681	uga	a	ag	agc	aac	N
ADSL_R190X	DAP	1459	2.9629	0.0296326	uga	g	ga	gau	guc	V
ATR_R635X	DAP	246	2.26888	0.14306	uga	u	ug	ugu	uca	S
MYO7A_R2024X	DAP	1411	3.11177	0.22519	uga	g	gg	ggc	cuc	L
ARID1B_R1075X	DAP	1008	4.49282	0.064916	uga	u	ua	uac	gac	D
DMD_R2680X	DAP	304	1.39994	0.386462	uga	g	ga	gag	gag	E
ATM_L1327X	DAP	71	2.84594	0.0985975	uga	u	uu	uug	aac	N
IRS1_R411X	DAP	6045	1.59747	0.263917	uga	u	uc	ucu	cgg	R
MAP2K1_R47X	DAP	328	3.93871	0.0406681	uga	a	aa	aag	cag	Q
SDHB_W218X	DAP	408	3.48401	0.119107	uga	a	au	aug	cgc	R
SMAD2_W132X	DAP	22	3.44509	0.240907	uga	c	cg	cgc	uua	L
PAX6_R331X	DAP	391	2.10751	0.0592915	uga	a	ac	aca	ggc	G
TP53_C277X	DAP	539	3.0949	0.0426612	uga	c	cc	ccu	gcc	A
NCF1_WNAX	DAP	638	1.95902	0.0790421	uga	u	ug	ugg	ggu	G
IQSEC2_R904X	DAP	394	2.34959	0.590321	uga	a	aa	aag	gaa	E
CLCN1_R626X	DAP	510	2.72726	0.278669	uga	a	ac	acc	uug	L
FBXL4_R36X	DAP	306	1.56633	0.264687	uga	g	gc	gcu	cau	H
ERCC8_CNAX	DAP	43	1.6713	0.365123	uga	u	ug	ugu	gac	D
LAMB3_R81X	DAP	2172	1.89346	0.64391	uga	g	gu	gua	cac	H
SLC16A2_R388X	DAP	5105	2.79878	0.0655177	uga	g	gu	gug	aug	M
TP63_R643X	DAP	1945	2.21461	0.448846	uga	u	uu	uuc	gug	V
ARID1A_R1989X	DAP	887	2.69851	0.158057	uga	a	ag	agc	auu	I
MSH2_R359X	DAP	182	2.29618	0.682445	uga	u	uu	uug	gag	E
NR0B1_W236X	DAP	408	2.97011	0.117879	uga	g	ga	gac	ugg	W
NPR2_R479X	DAP	1032	3.14722	0.141345	uga	a	aa	aag	uuc	F
ADSL_R337X	DAP	245	2.81262	0.209529	uga	c	cg	cgg	aac	N
NUP93_R294X	DAP	840	3.8259	0.0361984	uga	a	ag	agu	guu	V
STXBP1_S476X	DAP	153	4.01227	0.308696	uga	c	cg	cgg	cuc	L
SPEN_R2081X	DAP	39	3.69864	0.697382	uga	a	aa	aac	ucu	S
NEGR1_R173X	DAP	139	3.78585	0.197321	uga	c	ca	cac	ugg	W
FANCA_R591X	DAP	540	2.46752	0.0620252	uga	g	gu	gug	ccu	P
GAA_W746X	DAP	1181	2.88555	0.139158	uga	g	gg	ggg	cug	L
CHEK2_LNAX	DAP	1110	1.94321	0.570466	uga	g	gg	gga	agu	S
CLCN1_R317X	DAP	615	2.28091	0.129639	uga	g	gu	gug	uuu	F
APC_R923X	DAP	158	1.76984	0.152771	uga	a	ag	aga	cuu	L
APC_S2570X	DAP	39	3.18356	1.41691	uga	u	uc	ucu	agu	S
PROP1_R99X	DAP	478	2.83389	0.296719	uga	g	ga	gag	gcc	A
ARID1B_R1102X	DAP	1801	4.71255	0.0331766	uga	c	cu	cuc	uuc	F
BARD1_R641X	DAP	42	3.00205	0.231302	uga	a	ag	aga	cua	L
ABCA12_R2204X	DAP	37	1.90576	0.995748	uga	c	cu	cuc	uug	L
EFTUD2_R354X	DAP	47	3.1035	0.329843	uga	a	aa	aag	acg	T
DDR2_R806X	DAP	573	3.61646	0.209331	uga	g	ga	gac	uuc	F
NPHP1_RNAX	DAP	439	3.00413	0.0753111	uga	g	gc	gca	uuu	F
RAD52_R278X	DAP	289	2.40679	0.244917	uga	g	gu	guc	guu	V
Eastern equine encephalitis virus_no_WTNAX	DAP	483	3.96726	0.276676	uga	c	cg	cgg	aau	N
BAG3_R309X	DAP	275	1.72615	0.531786	uga	g	ga	gaa	cau	H
SCN1A_R865X	DAP	152	2.07636	0.901354	uga	g	gu	guu	cug	L
TAT_R417X	DAP	1368	3.76552	0.180177	uga	g	gu	gug	auc	I
COL7A1_R1933X	DAP	329	1.09204	0.767946	uga	g	gg	gga	cug	L
CREBBP_R1392X	DAP	62	3.68273	0.246217	uga	a	ac	acc	uau	Y
OTX2_R76X	DAP	274	2.39032	0.252744	uga	g	ga	gag	aug	M
PIK3R1_R386X	DAP	42	1.11829	0.498168	uga	g	ga	gau	cau	H
CBL_R206X	DAP	72	3.57101	0.233499	uga	c	ca	cag	uuu	F
DNAH5_R1883X	DAP	288	3.31782	0.138155	uga	g	gu	gug	gaa	E
SACS_R3792X	DAP	94	1.44307	0.0701361	uga	g	gg	ggg	uug	L
ASPM_R3304X	DAP	162	3.19523	0.326276	uga	a	ag	agu	auc	I
BRCA2_L2732X	DAP	260	2.52096	0.223334	uga	g	ga	gau	cag	Q
BRCA2_S1064X	DAP	44	2.60281	0.131218	uga	a	au	auu	cag	Q
DNAH5_R1761X	DAP	161	4.58694	0.0494529	uga	a	au	auu	gau	D
FBXL4_R98X	DAP	1047	4.36763	0.223256	uga	a	ac	acu	uuu	F
GABRG2_R136X	DAP	31	2.92154	0.148223	uga	u	uu	uug	cuc	L
BRCA1_L1122X	DAP	582	1.56743	0.749672	uga	g	ga	gaa	gug	V
BRCA2_L1152X	DAP	158	3.71643	0.244123	uga	a	aa	aag	auc	I
APC_R348X	DAP	236	3.48823	0.101006	uga	c	ca	cag	aug	M
RB1_S397X	DAP	32	1.55367	0.48298	uga	g	ga	gaa	ccu	P
SACS_R2119X	DAP	122	2.55854	0.262644	uga	g	gu	guu	gga	G
FBN1_R1596X	DAP	996	4.49078	0.0110087	uga	c	cc	cca	uuc	F
SRCAP_R2267X	DAP	1646	3.30782	0.0515575	uga	c	cc	ccc	ccu	P
DMD_W2925X	DAP	121	4.01391	0.12302	uga	c	ca	cag	gac	D
PRKAR1A_R97X	DAP	498	1.18394	0.422625	uga	g	gg	ggu	cga	R
MAK_R272X	DAP	127	4.51472	0.183694	uga	c	cc	ccg	aaa	K
TG_R296X	DAP	557	3.83486	0.0730625	uga	u	ug	ugc	uuc	F
Mayaro_no_WTNAX	DAP	1351	4.72021	0.0268939	uga	c	cu	cua	ucu	S
PALB2_S518X	DAP	191	2.88979	0.319806	uga	g	gc	gcc	aaa	K
PKD2_R325X	DAP	260	3.19897	0.561618	uga	g	gu	guc	cuc	L
BTK_R13X	DAP	89	2.26256	0.309183	uga	u	uc	ucc	aag	K
PYGM_R50X	DAP	644	2.14614	0.377787	uga	g	ga	gac	cca	P
EPG5_L88X	DAP	638	4.53159	0.0123594	uga	a	ac	acu	ucc	S
TP53_W23X	DAP	1192	4.26914	0.0776197	uga	a	aa	aaa	cua	L
LAMP2_R293X	DAP	105	2.6635	0.398324	uga	u	uu	uuu	aac	N
SMCHD1_R344X	DAP	64	3.49447	0.864747	uga	c	ca	cag	aca	T
IKZF1_R213X	DAP	604	1.53213	0.523554	uga	a	ag	agc	cag	Q
MSH2_W345X	DAP	40	3.36231	0.449437	uga	a	au	auu	cag	Q
COL1A1_R469X	DAP	337	2.2977	0.47929	uga	g	gg	gga	aag	K
CTNNB1_R474X	DAP	1041	3.85066	0.275703	uga	c	ca	cac	agc	S
PTCH1_R1394X	DAP	856	1.94112	0.0425669	uga	g	gg	ggg	ccc	P
FIG4_R265X	DAP	340	3.97643	0.116227	uga	c	cc	cca	gga	G
SETD2_S791X	DAP	44	3.09727	0.221076	uga	g	ga	gac	gau	D
SLC12A6_RNAX	DAP	814	2.67148	0.445516	uga	g	ga	gac	gag	E
MSH6_C687X	DAP	91	1.37385	0.59192	uga	g	gu	guc	ggu	G
ASXL2_R357X	DAP	57	3.96697	0.149158	uga	c	ca	caa	auu	I
MSH2_C778X	DAP	32	3.10223	0.972025	uga	a	au	aug	uuu	F
APC_S1272X	DAP	69	3.57071	0.467698	uga	a	ag	aga	uuu	F
LIPT1_S292X	DAP	34	2.91599	0.312296	uga	c	ca	cac	cag	Q
SCN9A_R842X	DAP	201	2.58813	0.494046	uga	g	gu	guc	cuc	L
CFTR_R1158X	DAP	298	1.44522	0.560842	uga	u	uc	ucu	aug	M
BCL6_R270X	DAP	1241	3.70604	0.312315	uga	a	ag	agu	gca	A
SLC2A2_R301X	DAP	277	4.43876	0.113844	uga	c	ca	cag	uac	Y
COL4A4_R1377X	DAP	939	4.03824	0.183126	uga	a	au	auc	ccc	P
DDX3X_R311X	DAP	491	2.4042	0.387026	uga	g	ga	gac	auu	I
FLG_R2613X	DAP	2320	2.02661	0.12856	uga	g	gc	gcu	gac	D
AKT3_R166X	DAP	27	1.98594	1.11461	uga	g	ga	gag	guu	V
BRCA2_S871X	DAP	14	4.02094	0.613159	uga	a	aa	aaa	auu	I
RAD50_R954X	DAP	44	1.29199	0.073911	uga	g	ga	gaa	cuu	L
NAA15_R128X	DAP	238	2.40051	0.0668702	uga	g	ga	gau	aug	M
APC_S943X	DAP	37	2.38135	0.399459	uga	a	aa	aau	aau	N
NPHP1_RNAX	DAP	175	3.43725	0.175417	uga	c	ca	caa	uau	Y
ATRX_R1514X	DAP	171	1.84669	1.39325	uga	g	ga	gaa	gag	E
PPM1D_R552X	DAP	290	2.65255	0.204332	uga	a	aa	aau	aga	R
CFTR_G542X	DAP	374	1.93662	0.0042513	uga	g	ga	gaa	cuu	L
ATM_R2034X	DAP	243	3.66721	0.237795	uga	a	ac	aca	cua	L
APC_S874X	DAP	184	3.54838	0.16076	uga	a	aa	aag	ucu	S
MCCC1_R371X	DAP	671	2.01445	0.269538	uga	g	gc	gca	ccu	P
HNRNPK_R287X	DAP	2193	2.44334	0.482687	uga	g	gg	gga	cgu	R
NIPBL_R2407X	DAP	504	2.1137	0.154182	uga	g	gc	gcc	aga	R
PDE6A_RNAX	DAP	2276	3.84501	0.107523	uga	c	ca	cag	cgu	R
TNFRSF13B_SNAX	DAP	138	1.69392	0.352793	uga	g	ga	gaa	ggc	G
CRX_S150X	DAP	1345	1.94396	0.226845	uga	g	gg	ggc	ccc	P
CREBBP_R1341X	DAP	216	3.07221	0.20221	uga	g	gu	gug	gac	D
RB1_R787X	DAP	318	1.4516	0.320031	uga	a	ag	agc	ccu	P
GSK3B_R306X	DAP	320	4.18709	0.114842	uga	c	cc	ccc	uuc	F
PDGFRB_R849X	DAP	2114	2.89354	0.051803	uga	g	ga	gac	gcu	A
IGF1R_R1158X	DAP	728	1.76621	0.0564544	uga	g	ga	gau	acg	T
PKD2_R803X	DAP	1103	3.27812	0.671781	uga	a	ag	agu	agc	S
CDC73_R76X	DAP	424	4.5068	0.10401	uga	c	cg	cgu	guc	V
WAS_R13X	DAP	1282	1.36855	0.34982	uga	g	gg	gga	ggc	G
ABCB11_R1057X	DAP	214	4.5496	0.0143351	uga	c	ca	caa	gac	D
PTPRD_R1496X	DAP	257	2.47205	0.0955441	uga	a	ac	aca	guu	V
APC_W423X	DAP	879	3.5641	0.366427	uga	c	ca	cag	gag	E
COL3A1_R326X	DAP	8228	1.64414	0.216248	uga	g	gg	ggc	gcu	A
C8B_R376X	DAP	775	1.6215	0.502589	uga	g	gg	gga	gua	V
COL2A1_R533X	DAP	2198	1.4078	0.47136	uga	g	gg	ggg	gag	E
SACS_R3903X	DAP	1143	3.35945	0.0642988	uga	g	ga	gac	gua	V
SDHB_R115X	DAP	546	3.27137	0.19739	uga	a	ag	agg	acc	T
IGHMBP2_R605X	DAP	1528	4.49585	0.165671	uga	c	cg	cgc	gcc	A
GLMN_C36X	DAP	17	3.84383	0.879599	uga	a	au	aua	aga	R
CHD7_R2653X	DAP	52	4.50287	0.029172	uga	a	aa	aau	aaa	K
PCCB_R113X	DAP	555	3.35316	0.0313991	uga	a	au	auc	ggc	G
RB1_R358X	DAP	38	2.37222	0.215221	uga	a	aa	aaa	cca	P
MSH2_R383X	DAP	51	2.5336	0.406095	uga	u	uu	uuc	cgu	R
SPEN_R732X	DAP	1070	3.83104	0.279989	uga	c	cg	cgu	uug	L
ECEL1_WNAX	DAP	3492	4.54933	0.0419571	uga	a	au	aug	gac	D
TOP1_S74X	DAP	19	1.80557	0.41992	uga	g	ga	gaa	agc	S
FBN1_R215X	DAP	1113	2.38862	0.318694	uga	g	gc	gcc	ggc	G
MAP3K13_W708X	DAP	933	2.44105	0.122839	uga	a	ag	aga	ugc	C
BAP1_S513X	DAP	1091	3.09533	0.550649	uga	g	gc	gcc	cgc	R
BRCA2_S791X	DAP	48	4.03332	0.152829	uga	u	ua	uac	gaa	E
KMT2A_R2699X	DAP	157	3.90491	0.0882213	uga	c	cu	cug	gaa	E
SPRED1_R64X	DAP	108	3.79687	0.403616	uga	c	cu	cuc	gag	E
PHEX_W403X	DAP	283	3.03824	0.250906	uga	g	ga	gac	caa	Q
MSH6_R298X	DAP	71	3.16588	0.357815	uga	a	aa	aag	gcu	A
KDM5A_R1350X	DAP	565	1.08108	0.510814	uga	g	ga	gag	auu	I
EVC2_R319X	DAP	265	2.8584	0.168992	uga	a	ac	aca	ugu	C
ARID1A_R693X	DAP	3040	2.48844	0.19678	uga	g	gg	ggc	auc	I
MEN1_W428X	DAP	6249	3.48764	0.189911	uga	g	ga	gag	aaa	K
APC_R1920X	DAP	312	2.38005	0.200527	uga	g	gg	ggu	aau	N
PAX5_G85X	DAP	154	2.09996	0.0510598	uga	u	uc	ucc	gga	G
PRDM1_S535X	DAP	149	2.61387	0.376395	uga	g	gc	gca	acc	T
APC_R1450X	DAP	137	2.92264	0.210369	uga	g	ga	gaa	aag	K
MID1_R495X	DAP	190	2.84715	0.402836	uga	a	aa	aaa	cau	H
PAH_R111X	DAP	268	3.1658	0.296232	uga	g	ga	gau	uca	S
KMT2D_R2771X	DAP	1365	4.65935	0.0772243	uga	c	cu	cuc	gac	D
PAX6_W170X	DAP	344	2.11553	0.751001	uga	g	gg	ggc	agc	S
TP53_R209X	DAP	1588	4.29103	0.034705	uga	a	aa	aac	gac	D
CDKN2A_R80X	DAP	1129	3.71434	0.357244	uga	c	cc	ccc	acc	T
CDKN2A_X80X	DAP	1192	3.58962	0.246215	uga	c	cc	ccc	acu	T
LRP5_R1078X	DAP	2439	3.25531	0.0874835	uga	g	gg	ggg	gag	E
LDLR_W895X	DAP	774	2.31951	0.382681	uga	a	aa	aag	cua	L
BAP1_W196X	DAP	3141	1.49371	0.179354	uga	g	gg	ggg	ccc	P
CASK_R106X	DAP	680	1.86906	0.28918	uga	g	gc	gcu	aag	K
PTCH1_WNAX	DAP	649	2.64535	0.336836	uga	a	ac	aca	aag	K
KAT6A_R1024X	DAP	149	1.80327	0.174385	uga	a	aa	aag	guc	V
MSH6_R338X	DAP	698	1.78802	0.13463	uga	g	gc	gcu	uug	L
VEGFA_R145X	DAP	146	1.34735	0.825997	uga	g	gg	gga	guu	V
NR0B1_W172X	DAP	485	2.2919	0.381526	uga	g	ga	gac	ugg	W
BRCA2_S353X	DAP	12	2.65966	1.15001	uga	u	uu	uuu	uac	Y
CEP290_R908X	DAP	13	3.54014	0.688559	uga	c	ca	caa	gag	E
IDUA_R643X	DAP	1163	2.91853	0.0360157	uga	g	gc	gcc	guu	V
KCNQ2_R420X	DAP	1122	2.67053	0.212304	uga	g	gg	ggc	ccc	P
PIGA_R412X	DAP	655	4.45114	0.0220872	uga	c	cu	cug	aaa	K
LATS1_R63X	DAP	145	3.08289	0.294387	uga	c	ca	caa	ccu	P
CUL7_W788X	DAP	1487	3.9846	0.305245	uga	c	ca	cac	ccc	P
EYS_C1008X	DAP	373	4.22499	0.236687	uga	c	cu	cua	gaa	E
ARID2_R1769X	DAP	41	4.6136	0.0783159	uga	c	cu	cua	auc	I
SPINK5_R853X	DAP	180	4.26203	0.230519	uga	a	ag	agc	uuu	F
FKTN_R203X	DAP	1956	4.48501	0.160315	uga	a	aa	aag	uuc	F
MTM1_R24X	DAP	110	2.59839	0.187208	uga	g	ga	gau	ucu	S
Highlands J virus_no_WTNAX	DAP	519	4.11607	0.306029	uga	c	cg	cgg	aau	N
MYO15A_R1966X	DAP	4656	4.26588	0.0525143	uga	c	cg	cgc	cgc	R
CHD7_R157X	DAP	469	2.31287	0.18575	uga	g	gc	gcc	aua	I
WDR45_RNAX	DAP	2652	1.44992	0.0650033	uga	g	gg	gga	cuu	L
USH2A_R63X	DAP	1251	3.74521	0.133052	uga	a	ag	agc	gac	D
PKHD1_R1775X	DAP	5652	3.25978	0.123766	uga	g	gu	guc	ugc	C
PBRM1_R710X	DAP	37	2.66946	0.587538	uga	a	ag	agu	auu	I
LDLR_G621X	DAP	1060	3.19864	0.0855955	uga	a	ac	acu	ugg	W
ZRSR2_S43X	DAP	90	4.14227	0.279339	uga	c	ca	cag	cuc	L
PMS2_C551X	DAP	452	4.31406	0.0450536	uga	c	ca	cau	gac	D
COL2A1_R653X	DAP	1716	3.17625	0.0897177	uga	g	gg	ggc	gaa	E
DMD_R2095X	DAP	106	4.23479	0.106526	uga	c	ca	caa	gac	D
L1CAM_R558X	DAP	7832	1.52553	0.252987	uga	g	ga	gac	ggu	G
SMAD3_R93X	DAP	900	3.59494	0.132709	uga	u	ug	ugg	ugg	W
CFTR_G27X	DAP	156	3.58208	0.64592	uga	u	ua	uac	aaa	K
EYS_C937X	DAP	58	1.48321	0.31488	uga	a	aa	aaa	ccu	P
ATM_G1130X	DAP	46	4.23606	0.012254	uga	a	au	aug	gaa	E
ABCA12_R2482X	DAP	305	2.84189	0.68369	uga	g	gg	gga	gga	G
TMC1_R389X	DAP	623	1.28485	0.109533	uga	u	uc	ucc	aag	K
SCN1A_W1408X	DAP	35	2.57745	0.0217646	uga	a	aa	aaa	cga	R
APC_S583X	DAP	99	3.68395	0.895734	uga	a	ac	acc	gaa	E
NF1_R1306X	DAP	140	4.13916	0.31141	uga	a	au	auu	uua	L
KMT2A_R1064X	DAP	625	1.28884	0.638482	uga	g	gg	gga	gug	V
ARID1A_S645X	DAP	325	3.66816	0.137989	uga	a	au	aua	ggu	G
EP300_R1055X	DAP	436	3.50413	0.30688	uga	c	ca	cag	cua	L
FAT1_R191X	DAP	96	2.68342	0.714578	uga	a	ac	aca	gau	D
APTX_W279X	DAP	45	3.22448	0.465728	uga	a	aa	aau	cau	H
DICER1_R544X	DAP	17	2.63524	0.206551	uga	u	uc	ucc	uau	Y
MGA_R1818X	DAP	1599	1.65381	0.303101	uga	g	gg	ggc	cuu	L
ASXL1_R1415X	DAP	750	3.13679	0.131537	uga	g	ga	gag	ccc	P
ARID1B_R1324X	DAP	1026	4.07837	0.0762203	uga	a	ag	agg	gac	D
ABCG8_R412X	DAP	3324	3.97153	0.377343	uga	g	ga	gac	uuc	F
DMD_R768X	DAP	154	2.02512	0.312539	uga	g	ga	gaa	gag	E
COL4A3_R406X	DAP	455	2.77548	0.292171	uga	g	gg	ggc	gaa	E
SETD2_S918X	DAP	21	2.872	0.284633	uga	g	ga	gag	agu	S
MTOR_R1391X	DAP	165	2.15173	0.432079	uga	g	gc	gca	ugc	C
DNMT3B_R576X	DAP	363	2.22004	0.120773	uga	g	gu	guc	auu	I
ARHGEF9_R289X	DAP	1436	4.19056	0.0812311	uga	c	cg	cgu	aag	K
KMT2C_R2028X	DAP	980	3.68341	0.0178809	uga	c	cc	ccc	gca	A
ATM_S891X	DAP	132	2.90678	0.381827	uga	a	aa	aag	cug	L
ATR_R1951X	DAP	2214	4.03604	0.188352	uga	c	cu	cuc	uca	S
POLG_R709X	DAP	1421	1.97879	0.428289	uga	g	gc	gcu	uug	L
SPAST_R431X	DAP	23	1.67895	0.622772	uga	g	ga	gaa	gcu	A
RNF43_W159X	DAP	3181	4.35402	0.100993	uga	c	cc	cca	acc	T
FLT1_R339X	DAP	253	1.72902	0.492055	uga	a	aa	aaa	cau	H
B2M_L7X	DAP	6238	2.66187	0.132532	uga	g	gc	gcu	gcc	A
CACNA1A_R1345X	DAP	613	2.97222	0.00301204	uga	g	gu	guc	cuc	L
VPS13A_R1921X	DAP	133	3.6282	0.324801	uga	a	ac	acc	auc	I
ARID2_G1490X	DAP	510	2.1208	0.20533	uga	u	uc	uca	uca	S
BRCA2_S1099X	DAP	12	2.79679	1.86441	uga	a	aa	aac	aau	N
ERCC6_R1288X	DAP	4231	3.1217	0.0932748	uga	g	gu	gug	aac	N
GRIN2B_W559X	DAP	5769	3.01639	0.0552826	uga	g	gu	gug	gua	V
LATS1_W268X	DAP	395	2.76194	0.29142	uga	g	ga	gaa	uca	S
KMT2C_R4541X	DAP	2687	3.15092	0.206079	uga	g	gg	gga	caa	Q
CHD7_R2631X	DAP	132	1.97742	0.593389	uga	a	aa	aac	ugu	C
NF1_L2301X	DAP	688	4.04939	0.222498	uga	c	ca	cag	aaa	K
PROM1_R675X	DAP	75	2.94078	0.263799	uga	g	gu	guc	caa	Q
FBN1_C811X	DAP	16	3.27094	0.997169	uga	g	ga	gaa	gaa	E
BRCA2_S1442X	DAP	10	0.827851	0.0454863	uga	u	uu	uuu	gag	E
NSD1_C792X	DAP	25	3.03677	0.646812	uga	a	aa	aaa	aag	K
NF2_R198X	DAP	267	1.89819	0.12272	uga	g	gc	gcc	ggc	G
RPE65_R124X	DAP	70	2.66294	0.180568	uga	g	gg	gga	uuu	F
PALB2_W912X	DAP	247	3.44804	0.158389	uga	c	ca	cac	acc	T
NF1_L79X	DAP	18	3.27231	0.551451	uga	u	ua	uau	aau	N
BRCA1_S1161X	DAP	79	3.37032	0.14303	uga	c	ca	cag	acu	T
NF1_R304X	DAP	145	3.25209	0.0580144	uga	a	aa	aaa	cua	L
ABCA4_W31X	DAP	209	2.48079	0.290677	uga	c	cc	ccu	gug	V
RAD51C_RNAX	DAP	71	3.75199	0.0274154	uga	g	gu	gug	gau	D
COL4A3_R1037X	DAP	39	2.02203	1.04433	uga	g	gc	gca	ggu	G
CFTR_L732X	DAP	365	2.01299	0.658751	uga	g	ga	gag	ccu	P
TSC1_S836X	DAP	2585	4.43956	0.0708897	uga	a	aa	aac	cuc	L
ARID2_R542X	DAP	148	2.84837	0.754681	uga	g	gc	gca	ucu	S
PAFAH1B1_R273X	DAP	527	2.27759	0.165744	uga	g	ga	gag	cuc	L
ATM_W1710X	DAP	76	2.81437	0.252199	uga	a	ac	acc	cag	Q
LATS1_R737X	DAP	147	3.7752	0.220953	uga	a	aa	aag	cuu	L
ERCC6_R975X	DAP	26	3.85581	0.10116	uga	c	ca	caa	cac	H
DEPDC5_R838X	DAP	760	2.84403	0.0162057	uga	g	gg	ggc	agc	S
NGLY1_RNAX	DAP	27	1.82058	0.167582	uga	g	gg	ggu	gcc	A
IFNGR1_S306X	DAP	144	4.32287	0.103265	uga	c	cu	cuc	gua	V
EYS_C385X	DAP	19	3.93897	0.427533	uga	a	aa	aag	aca	T
ATP2A1_R164X	DAP	5335	4.5311	0.147968	uga	a	au	auc	auc	I
RAB3GAP1_R491X	DAP	998	4.67505	0.0891068	uga	u	ug	ugg	uuc	F
NF1_S2587X	DAP	138	3.8302	0.307326	uga	c	ca	caa	uca	S
CD274_R125X	DAP	497	4.21396	0.00744648	uga	a	au	auu	aag	K
WDR81_R1779X	DAP	15247	4.61173	0.0848928	uga	c	cu	cug	uuc	F
ERCC6_R735X	DAP	198	3.67064	0.314715	uga	g	ga	gau	uua	L
ABCA4_W1618X	DAP	463	1.8374	0.338263	uga	u	uu	uuu	gug	V
USH2A_G1645X	DAP	86	3.23122	0.947822	uga	g	gu	guc	aca	T
ZSWIM6_R913X	DAP	1073	3.0808	0.329635	uga	c	cg	cgg	ugg	W
PKHD1_R781X	DAP	1317	2.25045	0.159601	uga	c	ca	cag	aga	R
RUNX1_R174X	DAP	396	1.72676	0.345841	uga	g	ga	gaa	ccc	P
SPEN_R308X	DAP	2858	1.73904	0.333844	uga	u	uc	uca	gcu	A
CFTR_S776X	DAP	1433	2.01994	0.354145	uga	g	gu	guu	cac	H
JAK2_R228X	DAP	78	2.86657	0.720198	uga	a	au	aua	aag	K
SZT2_R1409X	DAP	1163	1.45327	0.185951	uga	g	ga	gaa	agg	R
EPHA3_R385X	DAP	248	3.09034	0.0870456	uga	c	ca	cag	ccu	P
NPHS2_R138X	DAP	177	4.37555	0.112356	uga	c	cu	cug	uuc	F
KMT2D_R5454X	DAP	1253	4.5441	0.164821	uga	a	au	aua	uuc	F
EBF3_R206X	DAP	117	1.45251	0.00192918	uga	g	ga	gau	ccu	P
DMD_R3345X	DAP	179	1.65503	0.123911	uga	g	gu	guu	ggu	G
HADHA_R560X	DAP	1443	4.48865	0.0717376	uga	a	au	auc	auc	I
TSC2_R458X	DAP	476	2.76328	0.00660015	uga	g	gg	ggc	ucc	S
SCN1A_R1886X	DAP	247	4.38001	0.144099	uga	a	au	aua	cua	L
B2M_C45X	DAP	156	3.53348	0.0495293	uga	u	ua	uau	aau	N
PKD1_S2269X	DAP	2619	3.62685	0.595396	uga	g	ga	gac	ugg	W
SYNE1_R4882X	DAP	419	4.10881	0.0366875	uga	a	au	aug	agc	S
AHI1_G621X	DAP	94	2.86234	0.119904	uga	a	ag	aga	aau	N
MVK_W188X	DAP	364	3.32818	0.0122908	uga	g	gc	gcc	aag	K
POGZ_R784X	DAP	138	3.31637	0.110685	uga	g	gc	gcu	ucu	S
LMNA_R321X	DAP	263	3.04814	0.116469	uga	g	ga	gac	cuu	L
COL7A1_R2814X	DAP	5658	3.83787	0.0742629	uga	c	cc	ccc	uca	S
TP53_C275X	DAP	1383	2.52459	0.128534	uga	g	gc	gcc	guu	V
ABCC6_R518X	DAP	1860	3.35521	0.328587	uga	g	gg	ggc	auc	I
MSH2_G759X	DAP	187	3.06416	0.50381	uga	u	uu	uuu	gau	D
FLT4_R318X	DAP	1884	2.66455	0.439299	uga	u	uu	uuu	cag	Q
PDHA1_R342X	DAP	374	2.57364	0.213871	uga	g	ga	gaa	aca	T
TCIRG1_R670X	DAP	1570	4.57901	0.0783968	uga	c	ca	cag	gac	D
TCF7L2_R407X	DAP	207	2.78916	0.203065	uga	c	ca	cag	gag	E
RB1_R556X	DAP	42	2.89409	1.00956	uga	a	au	auc	cau	H
PDE6B_R799X	DAP	684	4.47812	0.14463	uga	c	cu	cug	gac	D
KMT2B_R5448X	DAP	712	2.12399	0.831469	uga	g	gg	ggc	aau	N
LOXHD1_R1982X	DAP	212	2.94206	0.0515418	uga	u	uc	ucc	aac	N
GRM6_R621X	DAP	1011	2.60309	0.069372	uga	g	ga	gag	ggc	G
AXIN2_R399X	DAP	236	2.29896	0.202525	uga	g	ga	gag	auc	I
NF2_S288X	DAP	28	4.13711	0.125385	uga	a	aa	aag	ucc	S
GNE_R451X	DAP	122	2.76731	0.0614855	uga	g	gu	guu	cuc	L
APC_R2166X	DAP	14	3.83302	0.162728	uga	a	au	auu	cca	P
XPC_R247X	DAP	1105	2.18188	0.116726	uga	g	ga	gau	ccu	P
PTPRT_R999X	DAP	391	2.34433	0.166215	uga	u	ua	uac	gug	V
RIT1_R122X	DAP	817	3.57178	0.535929	uga	c	cg	cgu	guc	V
MITF_R371X	DAP	176	3.99439	0.321864	uga	c	ca	cag	aac	N
ABCB11_R928X	DAP	724	2.6622	0.194706	uga	g	ga	gau	ucu	S
KCNQ3_R227X	DAP	1544	2.98699	0.116455	uga	a	ag	agc	cug	L
CDK12_R1242X	DAP	255	2.90141	0.862501	uga	a	ag	aga	ccc	P
RAD50_R938X	DAP	19	3.3627	0.502406	uga	c	ca	cag	ggg	G
APC_R2237X	DAP	147	2.62621	0.16084	uga	a	aa	aau	guu	V
AR_R832X	DAP	137	2.55979	0.217837	uga	a	au	aug	cuu	L
SEC23B_R264X	DAP	2750	1.455	0.206907	uga	u	uc	ucc	uug	L
FH_R101X	DAP	84	2.65928	0.750544	uga	g	gc	gcg	aag	K
DMD_L1451X	DAP	84	4.5434	0.166297	uga	c	ca	caa	aaa	K
MED13L_R1760X	DAP	944	2.0579	0.213873	uga	c	cc	cca	agg	R
MSH2_L277X	DAP	45	2.59034	1.19716	uga	g	ga	gaa	uuu	F
FBXW7_S25X	DAP	407	4.39885	0.100853	uga	a	ag	agc	ucc	S
ATRX_RNAX	DAP	116	3.47549	0.579232	uga	a	ag	aga	aaa	K
DIAPH1_R1214X	DAP	1927	4.37682	0.123676	uga	c	cg	cgg	uuc	F
USH2A_C3090X	DAP	118	2.73747	0.172545	uga	a	ac	aca	guc	V
EP300_W403X	DAP	392	2.71801	0.244579	uga	a	aa	aag	cac	H
ARID1A_R1528X	DAP	189	2.49432	0.245114	uga	a	ac	aca	aac	N
NSD1_R1811X	DAP	402	3.18236	0.263188	uga	g	gu	guc	gcc	A
GNAQ_R114X	DAP	242	1.57964	0.176167	uga	g	ga	gaa	guu	V
LAMB3_R144X	DAP	1973	3.67807	0.00369591	uga	g	gu	gug	ugg	W
PEX13_R170X	DAP	158	2.77772	0.0216663	uga	u	uu	uug	ucc	S
CTCF_R448X	DAP	174	3.44134	0.0691144	uga	a	aa	aaa	gcc	A
FGFR2_R210X	DAP	646	3.75319	0.261821	uga	a	aa	aac	gua	V
KIAA0586_R741X	DAP	119	4.00975	0.196176	uga	a	aa	aaa	ucu	S
DYSF_R1586X	DAP	130	1.75573	0.459525	uga	g	gc	gca	guc	V
SLC22A5_RNAX	DAP	1406	3.40359	0.228931	uga	u	uu	uuu	gga	G
AP4M1_RNAX	DAP	309	3.38005	0.314965	uga	g	gg	ggc	gac	D
ARSA_R311X	DAP	1650	2.72605	0.308663	uga	g	ga	gag	guc	V
OPA1_R612X	DAP	112	2.7538	0.546633	uga	g	ga	gag	gua	V
GBA_R398X	DAP	2227	2.93617	0.25712	uga	g	gg	ggg	gau	D
SLC22A5_RNAX	DAP	2395	2.04841	0.203043	uga	u	ug	ugg	ccc	P
AGK_R137X	DAP	1217	2.97276	0.186478	uga	c	cg	cga	cuu	L
JAK2_S507X	DAP	66	4.1795	0.410143	uga	a	aa	aac	aaa	K
LATS1_S443X	DAP	95	1.83332	0.566146	uga	u	uc	ucc	cag	Q
OCRL_R541X	DAP	945	3.70481	0.0504453	uga	a	ag	agg	gaa	E
CDKN1B_W76X	DAP	211	4.02217	0.189538	uga	c	ca	caa	gag	E
ANK1_R1488X	DAP	1269	4.03576	0.366468	uga	c	ca	cag	ggc	G
PTPRQ_R2155X	DAP	351	3.96124	0.0494996	uga	c	ca	cag	guu	V
NF2_R57X	DAP	196	1.73936	0.297255	uga	g	ga	gaa	cuc	L
ATRX_R444X	DAP	18	3.85818	0.414	uga	a	aa	aaa	gca	A
SPG21_R92X	DAP	335	2.11212	0.0512179	uga	a	ag	aga	gcc	A
DMD_R1967X	DAP	456	3.7376	0.274229	uga	a	ag	aga	uuu	F
VPS13B_RNAX	DAP	117	3.72126	0.578128	uga	a	au	aua	guc	V
HGSNAT_R534X	DAP	185	2.22719	0.128431	uga	u	uu	uuc	auu	I
MAP3K13_W344X	DAP	132	2.38365	0.157106	uga	g	ga	gag	cuu	L
DDR2_R714X	DAP	394	4.23786	0.152554	uga	a	aa	aac	aca	T
CTNNB1_W25X	DAP	926	3.23809	0.0164297	uga	c	ca	cag	cac	H
BMPR1A_S184X	DAP	154	1.94661	0.240775	uga	a	ag	agc	auc	I
EP300_R2263X	DAP	1410	4.52403	0.0516708	uga	c	cu	cuc	cag	Q
PTEN_S59X	DAP	31	2.98154	0.369641	uga	a	aa	aag	gau	D
TCF4_R157X	DAP	199	3.11797	0.585024	uga	a	ag	agg	ccc	P
NOTCH1_R1984X	DAP	3370	3.2412	0.124895	uga	g	gc	gcc	aac	N
COL7A1_R2685X	DAP	228	3.63193	0.359815	uga	g	gg	ggc	gac	D
ARID1B_R898X	DAP	2348	3.91695	0.382549	uga	a	au	aug	gga	G
MGA_R866X	DAP	163	2.77558	0.0236876	uga	a	ac	aca	gua	V
SURF1_R230X	DAP	407	3.52443	0.261028	uga	g	ga	gac	uau	Y
MECP2_R270X	DAP	148	3.09987	0.206824	uga	a	aa	aag	ggc	G
BRCA1_L1380X	DAP	188	2.92491	0.568175	uga	a	ac	acu	acu	T
CUL3_R148X	DAP	230	3.45888	0.292386	uga	g	ga	gau	uuu	F
KIAA0753_R324X	DAP	545	3.18975	0.0543697	uga	g	gg	ggg	gac	D
EPHA3_R842X	DAP	1701	4.29428	0.0544018	uga	c	cu	cug	uau	Y
RNF43_R337X	DAP	2527	1.48928	0.320674	uga	a	ag	aga	ggu	G
COL4A3_R1609X	DAP	375	3.6694	0.664812	uga	g	gc	gcc	uuc	F
PTEN_S229X	DAP	1315	1.8061	0.104103	uga	g	gg	gga	aau	N
PIK3C2G_R378X	DAP	43	4.50257	0.0590885	uga	a	aa	aag	ucu	S
PDHX_R431X	DAP	1121	4.44939	0.203879	uga	c	cc	ccu	uuc	F
ASPM_R3233X	DAP	23	3.88023	0.180914	uga	c	cu	cua	aua	I
OPA1_R788X	DAP	315	3.01804	0.470665	uga	u	uc	ucc	gac	D
RB1_R251X	DAP	44	2.02798	0.148395	uga	a	ac	aca	ccu	P
BRCA2_S1404X	DAP	12	3.82198	0.414573	uga	a	aa	aau	acu	T
INPP4B_R297X	DAP	33	2.47944	0.409232	uga	a	aa	aaa	cug	L
DNAH5_R3042X	DAP	31	2.17214	0.259404	uga	g	ga	gau	gcu	A
FBN1_R529X	DAP	727	1.49045	0.0397146	uga	g	ga	gac	ugc	C
ATM_R1618X	DAP	158	3.14461	0.150711	uga	a	ag	aga	cuu	L
LAMA2_R1706X	DAP	23	2.81327	1.37684	uga	g	ga	gac	acu	T
OPA1_R912X	DAP	259	1.30727	0.387341	uga	a	ag	aga	ugu	C
CAPN3_R748X	DAP	331	4.11932	0.28387	uga	a	aa	aau	aug	M
BLM_R959X	DAP	144	2.33965	0.461487	uga	u	uu	uuu	gug	V
OTOGL_R1663X	DAP	470	3.20549	0.25085	uga	u	uu	uuu	uuc	F
NIPBL_C1754X	DAP	167	2.1911	0.461339	uga	u	uu	uug	gcu	A
EPHA5_R541X	DAP	411	1.63185	0.252837	uga	g	gc	gca	auu	I
USH2A_W409X	DAP	20	2.72877	0.186735	uga	g	ga	gag	gau	D
SPG11_R651X	DAP	60	3.82789	0.330536	uga	a	ac	acc	cuu	L
PTEN_L146X	DAP	45	2.68557	0.494066	uga	a	aa	aag	uuu	F
STAG2_R146X	DAP	92	3.62018	0.108769	uga	a	aa	aaa	auu	I
SETBP1_R625X	DAP	160	3.41205	0.0173579	uga	c	cg	cga	aag	K
ERBB4_G185X	DAP	1188	2.05122	0.438663	uga	u	ug	ugu	uca	S
MCEE_RNAX	DAP	257	4.36613	0.0181139	uga	c	cu	cuc	ggu	G
MSH6_R1005X	DAP	129	3.23438	0.543671	uga	u	ua	uac	aaa	K
COL4A3_R1481X	DAP	240	3.04589	0.172822	uga	g	gc	gcc	caa	Q
RAG1_R897X	DAP	506	2.34549	0.0878666	uga	u	uc	uca	ugg	W
ATRX_R1504X	DAP	66	2.33479	0.209709	uga	a	aa	aaa	aga	R
NF1_L1869X	DAP	128	4.00131	0.00528346	uga	c	cg	cgg	agu	S
USH2A_G3142X	DAP	671	3.66338	0.327521	uga	u	ua	uau	cuu	L
TBX5_S196X	DAP	85	2.721	0.258231	uga	a	aa	aaa	ggc	G
FANCC_W113X	DAP	43	1.35111	0.107671	uga	a	au	aua	ucc	S
BRAF_R354X	DAP	293	2.58568	0.474285	uga	a	aa	aau	cau	H
EPHA3_R510X	DAP	1049	1.84709	0.259604	uga	g	gc	gcc	auc	I
WRN_R1305X	DAP	1239	1.26348	0.720988	uga	g	gc	gca	gag	E
BRCA2_L2776X	DAP	305	3.2862	0.44346	uga	a	aa	aag	aug	M
MSH6_R1035X	DAP	111	2.61652	0.594147	uga	c	cu	cug	cgg	R
SPATA7_RNAX	DAP	17	3.43478	0.238265	uga	c	ca	cau	gag	E
ASXL2_S293X	DAP	387	2.85587	0.418183	uga	g	gu	guc	uuu	F
CEP290_R205X	DAP	18	2.31822	0.378291	uga	u	uc	uca	uac	Y
FAT1_S3560X	DAP	585	2.23032	0.355888	uga	g	gg	ggu	uac	Y
CHM_R267X	DAP	28	2.67349	0.000674009	uga	g	ga	gaa	uuu	F
CHM_R253X	DAP	41	2.50728	0.563582	uga	u	ua	uau	agu	S
SLC12A3_W948X	DAP	1212	4.27686	0.246901	uga	a	aa	aag	ccc	P
APC_R499X	DAP	292	1.50196	0.0577365	uga	u	ua	uau	aga	R
PHEX_W386X	DAP	99	3.24938	0.00879116	uga	c	cu	cug	aga	R
PHEX_L45X	DAP	471	2.16304	0.163173	uga	a	ag	agu	cuc	L
MUTYH_R247X	DAP	5097	2.38639	0.0425693	uga	g	gc	gcc	guc	V
GJB2_W44X	DAP	2687	0.849596	0.246966	uga	g	gg	gga	gug	V
NF1_W2075X	DAP	653	2.25087	0.0910332	uga	g	ga	gau	aug	M
ARID1A_S1085X	DAP	141	3.44346	0.183121	uga	a	ag	agc	aca	T
SMARCA4_R1093X	DAP	435	1.83976	0.0754306	uga	g	gc	gca	cuc	L
FAT1_R885X	DAP	1483	2.95224	0.137635	uga	g	ga	gag	gau	D
SACS_R401X	DAP	618	1.33688	0.738963	uga	g	gg	ggg	ggg	G
ATRX_S2094X	DAP	55	3.47153	0.3668	uga	a	ag	agg	cag	Q
PARN_R237X	DAP	21	4.05534	0.0192277	uga	u	ua	uau	gag	E
DPYS_R465X	DAP	142	1.65708	0.136635	uga	a	aa	aaa	ccu	P
ETV6_R39X	DAP	1223	2.46358	0.169629	uga	g	gc	gcg	ccu	P
CNGA1_R493X	DAP	32	4.13129	0.005228	uga	a	aa	aau	uuu	F
CFTR_L1254X	DAP	62	1.12635	0.243898	uga	u	uc	uca	uug	L
ARID2_R274X	DAP	138	3.11411	0.643706	uga	a	aa	aag	ccu	P
ARID1A_W1498X	DAP	153	2.98808	0.864753	uga	c	ca	cag	aug	M
NSD1_R1322X	DAP	720	1.50493	0.422808	uga	u	uc	ucu	ggu	G
GALNT3_R162X	DAP	2219	1.67252	0.645552	uga	g	ga	gau	cac	H
ATM_R2849X	DAP	207	2.29378	0.198043	uga	u	uu	uug	aag	K
NF1_S1150X	DAP	1953	3.95777	0.44739	uga	a	aa	aac	aug	M
CHD7_R312X	DAP	70	2.35562	0.0959995	uga	u	ua	uau	ucu	S
CASP8_R413X	DAP	1428	4.55027	0.108319	uga	a	aa	aac	uac	Y
NF1_R2258X	DAP	294	3.73886	0.600226	uga	g	gu	gug	aaa	K
BRCA1_S1087X	DAP	370	2.32927	0.297713	uga	g	gg	ggg	ugc	C
ABCA4_R107X	DAP	397	3.04291	0.136221	uga	g	ga	gau	uau	Y
COL7A1_R185X	DAP	7149	2.0635	0.227945	uga	g	gu	guu	aag	K
COL17A1_R9X	DAP	109	3.363	0.124075	uga	g	ga	gau	aaa	K
ASXL2_R284X	DAP	790	1.17711	0.00950274	uga	g	gc	gca	cug	L
ANO5_R50X	DAP	53	3.3667	0.435821	uga	u	uu	uuc	aag	K
KMT2C_R3850X	DAP	70	2.25624	0.124033	uga	a	ag	agc	cag	Q
DMD_R295X	DAP	1139	2.4253	0.21937	uga	u	uu	uuc	ccu	P
Western equine encephalomyelitis virus_no_WTNAX	DAP	1057	4.38325	0.0520601	uga	c	cg	cgg	aac	N
LAMB3_R42X	DAP	2079	3.1208	0.438674	uga	g	gc	gcu	cuc	L
BMPR2_R899X	DAP	1151	1.99775	0.350365	uga	a	ac	acu	ggc	G
ZFHX3_R372X	DAP	115	3.57151	0.0701414	uga	a	au	aug	auu	I
NF1_R416X	DAP	1503	2.66377	0.358028	uga	a	au	auc	cau	H
KMT2B_R3982X	DAP	1167	4.33864	0.292215	uga	a	ac	acu	agu	S
PAX6_R217X	DAP	31	4.34669	0.079529	uga	c	cu	cuu	aug	M
BRCA2_S1955X	DAP	21	2.02781	0.453001	uga	g	ga	gau	acu	T
APC_R1114X	DAP	71	2.83462	0.0601055	uga	g	gu	gug	aau	N
VPS13B_RNAX	DAP	150	2.47313	0.651136	uga	g	gu	gug	aug	M
HSD3B2_R335X	DAP	268	2.85444	0.149643	uga	g	ga	gau	cag	Q
NIPBL_R1837X	DAP	422	1.77406	0.221186	uga	u	uu	uuu	ggu	G
TPP1_RNAX	DAP	1698	3.59749	0.0620428	uga	u	ua	uac	aag	K
BRCA2_L3061X	DAP	33	3.60695	0.436579	uga	g	ga	gau	uuu	F
FLCN_C11X	DAP	1947	4.1227	0.257913	uga	g	ga	gag	uuc	F
BAP1_S460X	DAP	1165	4.46939	0.0919929	uga	a	au	auu	cuc	L
PEX12_R202X	DAP	1540	4.53927	0.0369172	uga	c	cu	cug	ggu	G
DGKE_W322X	DAP	186	1.76301	0.127755	uga	g	gg	ggu	ggu	G
EYS_R1349X	DAP	269	3.17759	0.61662	uga	u	uu	uuc	ucu	S
EYS_R794X	DAP	136	3.08347	0.428507	uga	u	ug	ugu	uau	Y
LAMA2_R1549X	DAP	2027	2.98105	0.113593	uga	c	cc	ccu	ugc	C
BRCA1_CNAX	DAP	31	3.02292	0.227474	uga	g	ga	gaa	gcu	A
ATRX_R907X	DAP	495	4.56787	0.102946	uga	c	cu	cuu	gau	D
ATR_R1368X	DAP	123	2.59112	0.262205	uga	u	uu	uua	ggu	G
GSK3B_R96X	DAP	248	2.80627	0.479237	uga	g	ga	gag	aau	N
SYNE1_R8193X	DAP	594	3.91448	0.109668	uga	c	cg	cgg	cuc	L
CAPN3_R147X	DAP	1987	3.79707	0.206861	uga	g	gu	guc	uuc	F
RTEL1_R974X	DAP	1442	3.32066	0.00182989	uga	g	gg	ggc	gga	G
PNKP_RNAX	DAP	2459	4.21822	0.0962369	uga	g	gc	gcc	gcc	A
MVK_R215X	DAP	408	2.65849	0.01744	uga	u	ua	uac	cuc	L
STAG2_R1012X	DAP	133	4.23837	0.0643575	uga	c	ca	caa	cuu	L
BRCA2_S2984X	DAP	46	4.07357	0.346262	uga	g	gu	guu	gau	D
FLT3_W464X	DAP	956	4.12965	0.311484	uga	a	aa	aag	acc	T
PTEN_W111X	DAP	372	4.38591	0.0459346	uga	c	cu	cua	caa	Q
KAT6B_R1058X	DAP	117	0.952158	0.307513	uga	g	gg	ggg	gag	E
CFTR_R709X	DAP	10	4.1586	0.297745	uga	a	aa	aaa	aua	I
ROS1_L600X	DAP	365	2.83711	0.0835266	uga	g	gg	ggc	gaa	E
MGA_R1155X	DAP	64	3.2898	0.378932	uga	c	ca	cau	guu	V
MMAA_R196X	DAP	330	4.13961	0.206855	uga	a	au	aug	acc	T
NF1_S413X	DAP	1025	4.28444	0.0615711	uga	c	cu	cuc	aau	N
TOP1_R31X	DAP	26	2.5648	0.375952	uga	g	ga	gaa	gau	D
FOXP1_R544X	DAP	212	3.34022	0.236052	uga	a	ag	agg	aaa	K
ALDH5A1_W204X	DAP	818	3.53407	0.0982808	uga	a	aa	aau	ccg	P
FBXW7_R479X	DAP	853	1.93982	0.657061	uga	g	ga	gau	ucu	S
SRCAP_R2258X	DAP	3432	1.59545	0.388062	uga	g	gu	guu	gag	E
PMS2_S459X	DAP	1193	1.37925	0.493148	uga	g	gg	ggu	acu	T
SALL1_R179X	DAP	1571	4.28767	0.222546	uga	a	ac	aca	uua	L
AXIN1_W564X	DAP	592	3.78333	0.23991	uga	g	gg	ggc	gcc	A
WDR62_CNAX	DAP	451	3.42213	0.461259	uga	c	ca	cag	gcc	A
KMT2C_S682X	DAP	120	2.88844	0.846592	uga	a	ag	agg	gaa	E
GAA_W738X	DAP	1255	4.41031	0.354425	uga	a	ac	acu	acc	T
MMACHC_R132X	DAP	721	4.58968	0.0109301	uga	c	ca	caa	caa	Q
CYB5R3_RNAX	DAP	2631	4.19637	0.149881	uga	a	au	auu	gcu	A
CIC_W238X	DAP	509	2.46932	0.649593	uga	u	ua	uau	ugg	W
HNF1A_R171X	DAP	622	2.6559	0.140743	uga	g	ga	gag	cag	Q
PTPRT_R1358X	DAP	1183	3.84348	0.301449	uga	c	cg	cga	guc	V
CNTNAP2_R483X	DAP	69	2.51621	0.498979	uga	a	ac	acu	guu	V
HIVEP2_R1979X	DAP	310	1.84531	0.271338	uga	g	gu	guu	auu	I
IDUA_W424X	DAP	1981	3.787	0.600314	uga	g	gc	gcc	cuc	L
ITGB3_R242X	DAP	466	2.24281	0.333295	uga	g	ga	gau	aac	N
INSR_G1109X	DAP	3357	2.72939	0.12069	uga	g	ga	gac	cac	H
DDX3X_R603X	DAP	868	4.55286	0.0534523	uga	c	ca	caa	uac	Y
PTPRT_R470X	DAP	989	2.44435	0.338466	uga	a	au	aug	ggc	G
GATA2_R337X	DAP	1450	3.26074	0.361305	uga	a	ag	aga	aag	K
MAN2B1_RNAX	DAP	2734	2.7861	0.35985	uga	c	cc	ccc	ggg	G
DNAH5_R2772X	DAP	383	4.57739	0.130379	uga	c	cu	cua	cgc	R
MSH6_S612X	DAP	18	3.2194	0.40714	uga	u	uu	uug	agu	S
IL7R_S235X	DAP	156	1.77782	0.0944145	uga	g	gg	ggg	agc	S
PAK7_R335X	DAP	1326	2.54475	0.253133	uga	g	gc	gca	gau	D
CEP290_R549X	DAP	27	4.19597	0.0335329	uga	c	cu	cuu	gaa	E
PTEN_C296X	DAP	17	2.81498	0.677949	uga	g	ga	gau	cua	L
TP53_C124X	DAP	1315	2.28371	0.0110857	uga	a	ac	acg	acu	T
LATS1_R148X	DAP	134	2.08924	0.191495	uga	g	ga	gag	cga	R
KMT2B_R5021X	DAP	2530	3.36973	0.0405884	uga	c	cc	ccu	uug	L
ALMS1_R3607X	DAP	735	2.77314	0.078345	uga	c	ca	cag	gag	E
TNFAIP3_R706X	DAP	1250	3.28911	0.233294	uga	a	ac	acc	ccu	P
PEX5_R390X	DAP	3549	3.09827	0.269841	uga	g	ga	gac	cua	L
CLPB_R417X	DAP	590	4.05299	0.272849	uga	c	ca	cac	gag	E
APC_S1315X	DAP	154	1.50965	0.394441	uga	g	gc	gcu	agg	R
LAMA2_R2604X	DAP	279	3.71552	0.153026	uga	a	ac	aca	gca	A
SPG11_R1824X	DAP	683	3.88792	0.041362	uga	c	ca	cag	ucu	S
MCCC2_R72X	DAP	169	1.81926	0.254877	uga	g	gc	gca	gcc	A
SCN1A_R1912X	DAP	654	4.38248	0.203621	uga	a	aa	aaa	aaa	K
PKHD1_R496X	DAP	404	2.61795	0.0957383	uga	g	gc	gcc	guc	V
KDM5A_R264X	DAP	156	2.24972	0.849606	uga	a	ag	aga	acc	T
MTOR_R1749X	DAP	2076	3.83556	0.352285	uga	u	ug	ugc	gcc	A
BRCA2_S1385X	DAP	11	2.62227	0.635958	uga	g	ga	gau	uug	L
CDC14A_RNAX	DAP	37	4.17073	0.00173591	uga	c	cc	cca	aau	N
MST1R_R845X	DAP	1229	2.30814	0.271902	uga	g	gg	ggg	gcc	A
GLB1_R351X	DAP	354	4.15748	0.183255	uga	a	aa	aac	cug	L
AAAS_RNAX	DAP	1864	2.64312	0.0254405	uga	a	au	auu	ggc	G
PDCD1_R231X	DAP	2998	2.5391	0.337016	uga	g	ga	gag	ugg	W
CREBBP_R1103X	DAP	281	4.08851	0.0667539	uga	c	ca	cag	uau	Y
USH2A_R1946X	DAP	927	2.0233	0.0704745	uga	g	gg	gga	agu	S
CYP11B2_C450X	DAP	1327	4.20897	0.181517	uga	c	cu	cuc	cag	Q
CDH23_W2597X	DAP	2607	3.42442	0.178718	uga	g	gg	ggc	cuc	L
DES_R212X	DAP	1198	4.48762	0.0975778	uga	g	gc	gcg	uuc	F
KIT_R946X	DAP	1283	3.82489	0.0510575	uga	c	ca	cag	aac	N
RAD50_R262X	DAP	43	1.45884	0.608884	uga	g	ga	gag	gug	V
VPS13B_RNAX	DAP	588	2.42696	0.0303379	uga	g	gu	gug	cag	Q
ATM_R805X	DAP	159	2.53021	0.288282	uga	u	uu	uug	cug	L
CYP11B1_WNAX	DAP	844	2.34336	0.226678	uga	g	ga	gac	gcc	A
RAD51D_R253X	DAP	690	2.78533	0.125477	uga	g	ga	gac	acu	T
AMER1_R601X	DAP	627	2.03118	0.377336	uga	g	ga	gag	acu	T
MED12_R816X	DAP	2849	1.82661	0.102667	uga	c	cg	cgc	cgg	R
TTC19_L219X	DAP	39	2.98991	0.905709	uga	g	gc	gca	gaa	E
APC_S457X	DAP	617	1.80865	0.413925	uga	u	uu	uuu	cuu	L
TET2_R550X	DAP	272	3.56318	0.0483872	uga	g	ga	gau	aca	T
NCOR1_R414X	DAP	62	1.81141	0.473079	uga	g	gu	guc	aga	R
KMT2B_R5027X	DAP	7804	1.94211	0.165532	uga	g	ga	gac	ccg	P
APC_R232X	DAP	43	3.40177	0.808274	uga	c	ca	cag	aua	I
KDM6A_R393X	DAP	106	4.06569	0.1546	uga	a	au	auu	gca	A
ARID1A_W2050X	DAP	863	1.61031	0.0929961	uga	g	ga	gac	ugg	W
UNC13D_R899X	DAP	2930	4.58267	0.0502883	uga	a	au	auc	agc	S
ZFHX3_R237X	DAP	595	2.88854	0.148625	uga	c	ca	cac	gug	V
TYR_R402X	DAP	793	3.08394	0.498842	uga	a	ag	agg	cuc	L
COL1A1_R1141X	DAP	1773	1.7203	0.0753063	uga	g	gg	ggu	ccc	P
WAS_R321X	DAP	840	1.8649	0.0794871	uga	g	gg	gga	ucu	S
APC_R302X	DAP	536	2.2576	0.122648	uga	a	ag	agg	ccu	P
TMEM237_R10X	DAP	50	1.26133	0.581591	uga	g	gc	gcu	cca	P
PMS2_R628X	DAP	93	4.13727	0.556112	uga	a	au	aua	aaa	K
KDM6A_S1061X	DAP	74	1.8388	0.0385787	uga	g	ga	gau	cac	H
EXT1_R701X	DAP	1808	3.95402	0.103975	uga	c	ca	cag	cag	Q
KDM6A_S295X	DAP	112	3.6839	0.274557	uga	a	ag	agu	uau	Y
FAT1_S2450X	DAP	174	3.6793	0.530971	uga	a	aa	aac	cuc	L
TCF4_R174X	DAP	141	2.91721	0.442973	uga	a	aa	aaa	guu	V
DNMT3B_R54X	DAP	1324	4.42097	0.0070589	uga	c	cu	cuc	ucg	S
HNF1B_W171X	DAP	112	3.1245	0.869727	uga	u	ua	uac	acc	T
KCNQ2_R365X	DAP	2431	2.03048	0.58694	uga	a	ac	acg	gag	E
FLG_R1474X	DAP	1929	4.41583	0.120048	uga	a	aa	aac	gca	A
FLG_R2447X	DAP	498	3.40178	0.452789	uga	g	ga	gac	gca	A
VWF_R2535X	DAP	575	3.34859	0.17045	uga	g	gu	gug	guc	V
HIVEP2_R943X	DAP	1097	4.40644	0.0272116	uga	c	cu	cuu	cug	L
CARD11_R72X	DAP	1045	2.34613	0.591244	uga	g	gc	gca	aac	N
EP300_C1771X	DAP	1384	1.66355	0.177998	uga	a	aa	aaa	ggu	G
NSD1_R2187X	DAP	3937	1.55769	0.352624	uga	g	ga	gaa	cau	H
STAG2_R614X	DAP	160	3.27239	0.213551	uga	c	ca	cag	uug	L
LCA5_R280X	DAP	19	4.38501	0.294506	uga	c	cu	cua	cag	Q
NPC1_R116X	DAP	27	3.72188	0.502197	uga	c	ca	cag	ccu	P
ATRX_S1387X	DAP	30	1.36126	0.0884434	uga	g	gg	gga	gaa	E
ATR_R1886X	DAP	299	4.60946	0.0094064	uga	c	cu	cua	gcu	A
RAD51C_SNAX	DAP	294	1.29021	0.000343133	uga	g	ga	gaa	cuu	L
PIK3R1_R642X	DAP	3029	2.28879	0.227598	uga	g	ga	gau	aag	K
HDAC8_R166X	DAP	393	2.83547	0.0971423	uga	c	cg	cgg	uug	L
PTPRT_R197X	DAP	2539	4.00259	0.227038	uga	c	cu	cuc	cug	L
NUP93_R340X	DAP	553	2.44418	0.783704	uga	g	gc	gcc	aau	N
RB1_R579X	DAP	222	3.20117	0.030179	uga	g	ga	gaa	gac	D
RNF43_R330X	DAP	1017	2.46932	0.129089	uga	u	uc	ucu	ucu	S
PTEN_G165X	DAP	25	2.45423	0.130956	uga	g	gu	gua	aag	K
HNF1B_R177X	DAP	17	3.94132	0.259058	uga	g	ga	gag	caa	Q
KMT2B_R4484X	DAP	592	1.43079	0.738816	uga	g	gc	gcu	cug	L
PTEN_G209X	DAP	281	3.16122	0.119969	uga	a	ac	acu	ggc	G
LAMA2_R1326X	DAP	82	1.87929	1.01875	uga	g	ga	gaa	acc	T
SMARCB1_R201X	DAP	1359	1.79514	0.319875	uga	g	ga	gac	cug	L
SETBP1_R626X	DAP	143	1.87463	0.467273	uga	c	cg	cgc	cga	R
GALC_R210X	DAP	24	4.22441	0.277744	uga	a	aa	aaa	uua	L
EGFR_R531X	DAP	879	2.79154	0.209415	uga	g	gg	ggc	agc	S
BBS2_RNAX	DAP	675	1.51877	0.123185	uga	a	ag	agu	gcu	A
PAH_S295X	DAP	266	3.03353	0.0975789	uga	g	ga	gau	uuu	F
SPINK5_R350X	DAP	118	2.93449	0.478995	uga	g	gc	gcu	gca	A
PTCH1_S192X	DAP	211	2.89138	0.0781996	uga	a	ac	acc	aau	N
SACS_R2906X	DAP	143	1.11981	0.140891	uga	a	ag	agu	guu	V
SMAD4_R135X	DAP	132	3.27665	0.065991	uga	g	gu	guu	gaa	E
BRCA1_G1414X	DAP	162	3.43558	0.104276	uga	a	aa	aaa	gga	G
HPRT1_R51X	DAP	241	2.43607	0.399093	uga	g	ga	gau	gcu	A
GLI1_R380X	DAP	1197	3.09634	0.113652	uga	a	aa	aaa	cug	L
SETD5_R670X	DAP	246	2.36848	0.230298	uga	a	ag	agg	cgu	R
RASA1_R1010X	DAP	1245	1.98842	0.369365	uga	a	ac	acg	cuu	L
MSH6_R482X	DAP	555	3.99337	0.425578	uga	g	gu	gug	gca	A
MSH6_S602X	DAP	50	4.01533	0.548209	uga	a	aa	aag	cuc	L
PBRM1_R921X	DAP	18	3.21718	0.0678598	uga	g	ga	gaa	aaa	K
PBRM1_R434X	DAP	11	2.90157	1.02099	uga	a	ac	aca	auc	I
RB1_G435X	DAP	110	2.53072	0.0220289	uga	c	ca	cag	gug	V
TP53_R342X	DAP	477	4.21867	0.273484	uga	g	ga	gag	uuc	F
TP53_X342X	DAP	299	3.73318	0.171492	uga	g	ga	gag	uuu	F
BRCA2_C2636X	DAP	23	2.61441	0.128605	uga	g	gc	gcc	gaa	E
MBD5_R64X	DAP	16	2.94137	0.852289	uga	g	gc	gca	cca	P
NSD1_R1778X	DAP	942	1.5849	0.187273	uga	g	gc	gcu	ccu	P
RPE65_R234X	DAP	512	4.22908	0.00659914	uga	u	uu	uuc	gac	D
CHD2_R1679X	DAP	1042	2.35456	0.324001	uga	c	ca	cau	cgg	R
KMT2A_R1151X	DAP	548	1.75848	0.318085	uga	u	uc	ucg	cgu	R
GUSB_WNAX	DAP	135	3.61356	0.554213	uga	u	ua	uau	ucu	S
IDS_R443X	DAP	813	3.94562	0.340314	uga	u	uu	uuc	uuu	F
TCF20_R742X	DAP	333	3.62741	0.495414	uga	a	aa	aag	gaa	E
MYO15A_W3292X	DAP	1863	3.16233	0.230396	uga	u	uu	uuc	cuc	L
GNPTAB_R1031X	DAP	78	3.45899	0.404642	uga	a	ac	aca	auc	I
DNAH11_R4364X	DAP	1289	3.59997	0.320391	uga	u	ug	ugc	cug	L
COL7A1_R669X	DAP	5323	1.89603	0.331817	uga	g	gg	ggc	cug	L
CHD2_R1072X	DAP	68	4.27197	0.0548367	uga	a	au	auu	ccu	P
CFTR_R764X	DAP	2580	4.06445	0.106216	uga	a	ag	agg	gca	A
RUNX1_S322X	DAP	1162	3.62848	0.109348	uga	a	ac	acg	cuc	L
AXIN1_R723X	DAP	173	2.74875	0.227154	uga	g	gc	gca	agc	S
MGA_R91X	DAP	272	2.18826	0.305297	uga	a	ag	agc	cau	H
PALB2_L703X	DAP	326	2.83198	0.582102	uga	c	cu	cuu	aua	I
MTFMT_R332X	DAP	268	1.4775	0.285448	uga	u	uc	uca	guu	V
COLQ_R227X	DAP	1210	1.37522	0.31123	uga	g	gg	gga	cac	H
POGZ_R238X	DAP	2558	3.11971	0.106473	uga	a	ag	agc	auu	I
TP53_G325X	DAP	496	3.6315	0.208996	uga	g	ga	gaa	gau	D
SYNGAP1_R135X	DAP	504	3.98979	0.327942	uga	c	cg	cgg	agc	S
EDA_R244X	DAP	277	2.82221	0.143359	uga	g	ga	gaa	acu	T
COL4A3_R1450X	DAP	344	2.80224	0.115564	uga	c	ca	cac	acc	T
CDKN1A_R48X	DAP	6025	1.98424	0.20448	uga	u	ug	ugg	gag	E
PGM1_R521X	DAP	1943	4.59167	0.0645242	uga	c	cu	cug	uuc	F
WAC_R468X	DAP	1208	2.46698	0.436618	uga	a	ag	agu	ccu	P
TGFBR1_R157X	DAP	1365	1.00454	0.407674	uga	g	gu	gug	cau	H
MAP3K13_R397X	DAP	233	2.98154	0.245948	uga	c	cc	ccu	aac	N
RNF43_R650X	DAP	1086	4.1259	0.0142208	uga	c	ca	cac	gcc	A
SMAD4_S154X	DAP	149	3.14405	1.06542	uga	a	ag	agu	cca	P
KERA_R279X	DAP	166	3.90321	0.495927	uga	a	au	auc	ccc	P
AURAV_no_WTNAX	DAP	173	4.51781	0.207127	uga	c	cu	cua	uau	Y
MAX_R75X	DAP	236	2.61624	0.625917	uga	a	ag	agg	aug	M
JAK1_R839X	DAP	128	4.50914	0.148166	uga	g	gc	gcc	uuc	F
NF1_R2517X	DAP	413	2.31581	0.133406	uga	g	gc	gcc	ccc	P
ARID1B_R2128X	DAP	473	2.37427	0.0977513	uga	g	ga	gaa	ugu	C
TGFBR2_R497X	DAP	944	3.3777	0.042023	uga	c	cc	cca	ggg	G
ABL1_R639X	DAP	1779	2.32978	0.206616	uga	g	ga	gac	ggc	G
NCOR1_S54X	DAP	1072	4.512	0.14069	uga	c	ca	cag	gca	A
LAMA2_R2383X	DAP	1009	2.89835	0.0755298	uga	g	ga	gac	aca	T
ARID1A_R1276X	DAP	693	3.24584	0.584402	uga	c	ca	cag	cca	P
TGM1_R760X	DAP	3376	3.64232	0.197808	uga	c	cc	cca	gug	V
ARID1B_R1802X	DAP	1108	3.85276	0.0666312	uga	u	uc	ucu	gac	D
CDKN1A_S98X	DAP	941	3.10764	0.114652	uga	c	cc	ccu	acc	T
APC_R805X	DAP	180	3.43648	0.10688	uga	c	ca	cau	aau	N
EFNB1_R66X	DAP	1781	2.4491	0.11608	uga	g	gc	gca	ccc	P
IKBKB_RNAX	DAP	441	3.84355	0.243309	uga	c	ca	cag	ccc	P
MLH1_G232X	DAP	209	2.46152	0.742951	uga	u	ug	ugu	auu	I
EYA1_R297X	DAP	314	1.72112	0.0188239	uga	g	gg	ggu	cgu	R
CIC_S1058X	DAP	940	2.41084	0.257613	uga	g	gc	gca	cuc	L
COL7A1_R525X	DAP	2039	1.92679	0.43168	uga	g	gu	gug	gug	V
FAT1_G3443X	DAP	764	3.4783	0.326126	uga	a	aa	aac	agg	R
AIRE_RNAX	DAP	657	3.06002	0.155976	uga	g	gc	gcc	guu	V
CFTR_W19X	DAP	236	4.19109	0.117469	uga	a	ac	acc	agc	S
PALB2_R753X	DAP	621	4.06281	0.0532238	uga	a	ac	acu	gga	G
COL6A3_R2202X	DAP	213	2.2323	0.0771094	uga	a	ag	agg	ggc	G
PAX3_R223X	DAP	63	1.91582	0.0280601	uga	a	ac	acc	agc	S
COL5A1_R1133X	DAP	84	2.45328	0.181787	uga	g	ga	gac	ggc	G
ARID1B_R1611X	DAP	3537	2.88105	0.098726	uga	a	aa	aag	agg	R
MYBPC3_W916X	DAP	1714	2.31372	0.0469348	uga	g	gu	gug	gag	E
AIRE_RNAX	DAP	450	2.22306	0.168056	uga	g	gc	gcu	gcu	A
COL1A1_R1026X	DAP	754	3.35537	0.127703	uga	g	ga	gac	gga	G
PRRT2_R240X	DAP	516	2.78433	0.137791	uga	g	gg	ggu	ccc	P
ERF_R183X	DAP	1240	2.93024	0.157663	uga	g	gg	ggc	ggc	G
LMX1B_R246X	DAP	2257	3.55255	0.52122	uga	a	aa	aag	ugc	C
FBN1_R429X	DAP	1389	3.22647	0.272164	uga	c	cc	cca	ccu	P
KMT2D_R2645X	DAP	162	1.94006	0.392109	uga	g	ga	gaa	aag	K
COL1A1_R120X	DAP	92	2.58745	0.223115	uga	g	gg	ggc	ccc	P
FLT1_G712X	DAP	50	2.16211	0.423272	uga	a	ag	agc	cca	P
EPHA5_R853X	DAP	489	4.51869	0.166653	uga	a	aa	aag	uuc	F
PRKAR1A_R16X	DAP	814	2.16606	0.264749	uga	g	ga	gaa	cuu	L
MAP3K1_R183X	DAP	51	4.34367	0.317688	uga	a	au	aug	gaa	E
COL2A1_R1192X	DAP	1067	2.29846	0.265249	uga	u	uc	uca	gga	G
RAD50_R567X	DAP	131	3.9134	0.245688	uga	c	cu	cuu	cug	L
MAP3K1_S1077X	DAP	77	3.00234	0.396856	uga	a	aa	aaa	ccc	P
DLL3_R221X	DAP	396	1.53442	0.398591	uga	g	gc	gca	ugc	C
CARD11_R688X	DAP	3061	2.13573	0.470684	uga	g	gg	ggg	gcg	A
NOTCH4_G723X	DAP	1865	3.26884	0.17969	uga	c	cc	ccc	aca	T
PTEN_G127X	DAP	161	2.87015	0.719175	uga	a	aa	aag	gcu	A
NF1_R2637X	DAP	99	2.31283	0.264683	uga	a	au	auu	caa	Q
TP53_C176X	DAP	64	3.91448	0.514644	uga	c	cc	ccc	cgc	R
MYBPC3_W818X	DAP	691	2.61067	0.237799	uga	a	au	aug	cgg	R
NOTCH1_C1391X	DAP	572	4.14335	0.0560147	uga	c	cu	cug	ccc	P
HLA-A_S95X	DAP	250	3.95327	0.0512625	uga	c	ca	cag	cag	Q
SOX9_R394X	DAP	311	3.19916	0.473511	uga	a	ac	acg	cag	Q
PDGFRB_W62X	DAP	305	1.49007	0.0622494	uga	g	ga	gaa	gug	V
DYSF_R204X	DAP	246	2.13715	0.00795575	uga	a	ag	agu	aag	K
MSH2_S676X	DAP	208	4.16362	0.213542	uga	a	ac	aca	aaa	K
SMAD4_W302X	DAP	1692	3.74294	0.0262221	uga	c	cc	ccu	uac	Y
PHIP_R503X	DAP	616	2.02665	0.259268	uga	u	uc	ucu	aua	I
RPGRIP1_R1189X	DAP	210	2.07036	0.247298	uga	a	ag	agg	ggc	G
AGL_R910X	DAP	74	3.3909	0.0447003	uga	u	ug	ugu	uac	Y
MYBPC3_W890X	DAP	784	3.71175	0.0936172	uga	c	cg	cgg	aag	K
IL7R_W264X	DAP	66	2.18602	0.231939	uga	a	aa	aaa	uua	L
VPS13B_R1143X	DAP	58	3.61899	0.0829739	uga	c	cc	ccc	cca	P
AKT3_R66X	DAP	98	3.24289	0.357691	uga	c	cc	cca	gaa	E
BUB1B_R114X	DAP	81	4.66053	0.0118032	uga	u	ua	uau	aaa	K
RB1_S807X	DAP	12	4.06554	0.286543	uga	c	cc	ccc	auu	I
ARID1A_S711X	DAP	790	3.01776	0.293328	uga	g	gg	gga	cgc	R
MMACHC_W203X	DAP	966	4.09031	0.13264	uga	a	ac	acu	gau	D
COL3A1_R271X	DAP	191	3.56244	0.127086	uga	a	aa	aau	gga	G
RB1_R255X	DAP	130	1.3178	0.791505	uga	g	gg	ggu	agg	R
ARID1A_G276X	DAP	17	1.86503	0.454444	uga	g	gg	ggc	ggg	G
CYBB_R290X	DAP	496	2.03606	0.115687	uga	u	uc	ucu	ugg	W
APC_G1466X	DAP	74	3.1221	0.514009	uga	c	cc	ccu	agu	S
SPEN_R3011X	DAP	1442	3.52042	0.0619111	uga	a	ac	acu	gau	D
ASXL3_R1467X	DAP	608	1.95323	0.234449	uga	u	uc	uca	aac	N
KMT2C_W4357X	DAP	44	4.61557	0.117175	uga	a	aa	aag	aaa	K
PLA2G6_R635X	DAP	716	2.97627	0.0463739	uga	a	ag	agc	gcc	A
ARID5B_R511X	DAP	49	3.3783	0.38925	uga	g	gu	gua	ucc	S
NTRK3_R222X	DAP	2532	2.46069	0.0689063	uga	g	ga	gag	gua	V
TNFRSF13B_CNAX	DAP	1228	4.48781	0.171564	uga	a	ag	agg	uuc	F
GPC3_R387X	DAP	57	3.63067	0.735451	uga	a	ag	aga	agc	S
MSH6_R922X	DAP	119	2.91072	0.0724858	uga	a	aa	aag	gcu	A
KMT2B_R2471X	DAP	1073	2.68611	0.00470249	uga	c	cc	ccc	ccc	P
SERPINB7_R266X	DAP	19	2.28835	1.54528	uga	a	au	aug	agg	R
LOXHD1_R670X	DAP	1518	2.11142	0.269901	uga	g	ga	gag	guc	V
PTPRS_R188X	DAP	294	2.36797	0.255049	uga	u	uc	uca	cug	L
POGZ_R979X	DAP	245	2.84476	0.155927	uga	g	gu	gua	cuu	L
ARID1A_S664X	DAP	306	2.76233	0.0127154	uga	g	gg	ggg	aca	T
FBN1_R1539X	DAP	226	2.95678	0.293133	uga	c	cc	ccu	auu	I
NDUFS4_RNAX	DAP	263	2.11202	0.840229	uga	u	ug	ugg	gag	E
MSH6_S1185X	DAP	600	1.63541	0.143468	uga	g	gg	ggu	aug	M
COL7A1_R1343X	DAP	173	2.2974	0.282069	uga	g	gg	ggc	ccu	P
COL5A1_R912X	DAP	516	2.67664	0.466829	uga	g	gg	ggc	cag	Q
RDH12_R62X	DAP	952	2.023	0.349266	uga	g	gg	gga	agc	S
COL5A1_R594X	DAP	906	1.72565	0.141705	uga	g	gg	ggu	ccu	P
COL6A2_R366X	DAP	71	1.02422	0.746647	uga	g	gg	gga	gag	E
SRD5A2_RNAX	DAP	1468	1.6173	0.466005	uga	g	gg	ggg	aau	N
COL7A1_R578X	DAP	4972	2.87912	0.0267205	uga	g	gu	gug	gcu	A
DNAJB11_RNAX	DAP	99	3.64325	0.480937	uga	a	ac	acg	gaa	E
ASXL1_R965X	DAP	1309	1.43342	0.41034	uga	g	gg	gga	ucu	S
PKHD1_R2671X	DAP	974	4.68673	0.112143	uga	g	gu	gug	agu	S
ADNP_S738X	DAP	169	4.1781	0.257553	uga	c	cc	ccc	gau	D
MGA_R1242X	DAP	233	2.47333	0.414904	uga	g	gu	gua	guu	V
TP53_S166X	DAP	2975	3.95672	0.151454	uga	c	ca	cag	cag	Q
MAP3K1_R532X	DAP	64	2.8906	0.549313	uga	a	ag	agg	uca	S
SMAD4_S242X	DAP	749	2.83488	0.0988487	uga	g	gg	ggg	gca	A
AUTS2_R316X	DAP	424	2.26112	0.14757	uga	g	gc	gcu	cuc	L
PAH_R176X	DAP	85	1.63705	0.689959	uga	g	gu	gug	ccu	P
SLC2A1_R330X	DAP	10125	1.60557	0.513626	uga	g	gc	gca	gag	E
SGCE_R133X	DAP	109	3.252	0.454405	uga	c	cc	ccu	gac	D
KDM6A_W632X	DAP	380	3.04229	0.256374	uga	a	aa	aaa	ccg	P
MSH2_L496X	DAP	96	4.1064	0.277318	uga	a	au	aua	aca	T
ARID1A_R1335X	DAP	1400	4.16358	0.140763	uga	c	ca	cau	caa	Q
SACS_L1411X	DAP	319	4.5228	0.0720815	uga	c	cu	cuu	gac	D
APC_R2560X	DAP	110	2.20815	0.291419	uga	g	gu	gua	ccu	P
SPEN_R1403X	DAP	233	1.91744	0.945266	uga	u	uu	uug	ucu	S
USH2A_C870X	DAP	213	3.0151	0.417945	uga	a	aa	aaa	ccu	P
TSC2_R751X	DAP	1327	1.58535	0.433754	uga	g	gg	ggc	cuc	L
TSC1_R692X	DAP	576	2.34973	0.107954	uga	g	ga	gac	cuc	L
TBX3_W113X	DAP	77	2.65269	0.637803	uga	g	ga	gau	cuu	L
CDK12_R93X	DAP	578	3.18002	0.195305	uga	a	ag	agg	gac	D
KMT2C_R2066X	DAP	285	2.03358	0.0371961	uga	u	uu	uug	agg	R
DYRK1A_R246X	DAP	202	3.17528	0.074262	uga	g	gg	ggg	uuc	F
TMCO1_R206X	DAP	952	4.06015	0.0681654	uga	c	ca	cag	auu	I
TGM1_R78X	DAP	946	2.10899	0.00453238	uga	a	ag	aga	acu	T
ATM_S2058X	DAP	52	2.21142	0.246194	uga	a	ac	aca	uca	S
KMT2A_R745X	DAP	221	1.83783	0.196065	uga	u	uc	ucu	auu	I
PPM1D_R581X	DAP	280	3.08482	0.135888	uga	c	cg	cgc	aug	M
NPC1_R958X	DAP	2819	2.52907	0.370177	uga	g	gu	gug	ugu	C
NF1_R440X	DAP	3281	4.36444	0.0371922	uga	a	aa	aau	cuu	L
ATM_C1899X	DAP	140	2.45579	0.111857	uga	u	ug	ugu	cga	R
ZEB1_R309X	DAP	31	3.17586	0.645129	uga	c	cc	cca	aca	T
TGFBR2_W521X	DAP	927	2.61841	0.184307	uga	g	ga	gac	ugc	C
SETD2_R424X	DAP	65	3.01638	0.617097	uga	u	uc	ucu	gaa	E
LAMA2_R1350X	DAP	68	3.12401	0.374206	uga	c	ca	caa	aug	M
USH1C_R31X	DAP	285	3.45358	0.0524405	uga	a	au	aug	cug	L
PAFAH1B1_R113X	DAP	598	1.83845	0.0933236	uga	g	gu	guc	acu	T
SCN2A_R607X	DAP	1953	2.17228	0.157366	uga	a	ag	aga	agc	S
TH_R153X	DAP	1475	1.41738	0.666767	uga	g	gc	gcu	ccg	P
ERF_R207X	DAP	4680	3.80839	0.206657	uga	c	cc	cca	gcc	A
DNAH5_R3909X	DAP	345	2.22523	0.253867	uga	g	gu	guc	aac	N
COL3A1_R596X	DAP	981	2.64552	0.407611	uga	g	gg	ggu	gaa	E
RB1_S576X	DAP	162	4.49173	0.142036	uga	a	aa	aag	caa	Q
VPS13A_R1297X	DAP	122	4.37992	0.0575514	uga	a	aa	aau	gaa	E
SPAST_S245X	DAP	124	3.3713	0.148177	uga	c	cu	cug	aau	N
CYP7B1_R63X	DAP	387	4.05096	0.168072	uga	a	aa	aaa	uua	L
LATS1_R924X	DAP	506	2.29931	0.291352	uga	a	ac	aca	cua	L
GBA2_R234X	DAP	3971	2.42111	0.00862971	uga	g	gc	gcc	ccc	P
KMT2B_R2635X	DAP	1955	1.87891	0.406967	uga	u	uc	uca	cag	Q
Getah_no_WTNAX	DAP	421	4.56224	0.00884021	uga	c	cu	cua	ucc	S
PAH_C265X	DAP	1414	1.94678	0.0351667	uga	a	ac	aca	cac	H
CBFB_W73X	DAP	25	3.73245	0.585985	uga	c	ca	cag	agc	S
ARAF_W303X	DAP	320	3.27314	0.226459	uga	g	ga	gag	uac	Y
CDH1_R74X	DAP	285	3.27322	0.520753	uga	u	uu	uuc	acc	T
TP53_G199X	DAP	2653	4.33812	0.170317	uga	a	aa	aau	gaa	E
CTNS_W138X	DAP	1925	2.67761	0.0615266	uga	u	uc	ucc	gcc	A
SATB2_R370X	DAP	1002	2.02394	0.179995	uga	g	ga	gau	gag	E
PMS2_R3X	DAP	3534	1.57415	0.960915	uga	g	gc	gcu	gag	E
IKZF1_R208X	DAP	442	2.53597	0.141903	uga	a	ag	agc	ggc	G
KDM5C_R761X	DAP	547	3.77438	0.598051	uga	g	gc	gcu	ucc	S
CUL3_R733X	DAP	489	1.92518	0.903584	uga	u	uu	uuc	gcg	A
ASL_R217X	DAP	2938	3.22542	0.137177	uga	g	gc	gca	cuc	L
PKP2_R79X	DAP	2223	2.03169	0.130109	uga	a	ac	acc	cac	H
PKD2_R872X	DAP	999	2.49195	0.410732	uga	g	gc	gcc	gag	E
HNF1B_RNAX	DAP	794	1.3522	0.260407	uga	g	gg	ggg	cag	Q
PIK3CA_R832X	DAP	201	3.19979	0.292743	uga	a	au	aug	cuu	L
APC_R283X	DAP	619	4.09204	0.362632	uga	a	au	aug	aca	T
KMT2B_R2410X	DAP	481	3.88189	0.330453	uga	g	gu	gug	ucc	S
ICOSLG_R17X	DAP	2208	1.97635	1.1848	uga	g	gc	gcu	cuu	L
TP53_R306X	DAP	151	2.59801	0.310853	uga	g	gc	gca	aag	K
CSF1R_R216X	DAP	2897	2.18299	0.485143	uga	g	gg	ggg	auu	I
FLCN_L292X	DAP	55	3.72132	0.412377	uga	g	ga	gaa	gau	D
ZMYND11_R358X	DAP	709	1.68628	0.366295	uga	g	ga	gaa	cua	L
SPEN_R702X	DAP	104	2.56037	0.372327	uga	g	ga	gaa	gaa	E
FLNA_R2411X	DAP	17	3.16896	0.807909	uga	g	gu	guu	auc	I
PIK3CB_R628X	DAP	275	3.59184	0.0785687	uga	c	ca	cag	cug	L
DYRK1A_R428X	DAP	438	2.1606	0.197747	uga	c	cg	cgu	ggg	G
ZFYVE26_R1378X	DAP	2023	2.72426	0.290273	uga	g	gg	ggg	cug	L
FGFR4_R104X	DAP	4217	4.18367	0.191283	uga	g	gg	ggc	gca	A
USH2A_R2723X	DAP	640	3.66815	0.196569	uga	c	cc	ccu	uca	S
KDM6A_R1279X	DAP	60	3.84642	0.0334778	uga	a	aa	aau	gca	A
INPP4A_R209X	DAP	4279	1.95302	0.42999	uga	u	uc	ucc	auc	I
CYP27A1_RNAX	DAP	2927	4.61521	0.0712547	uga	c	cu	cug	acu	T
SDHAF2_S17X	DAP	241	2.218	0.211429	uga	a	ag	agg	cug	L
AHI1_R589X	DAP	618	4.46127	0.017429	uga	c	cu	cuc	aaa	K
MSH2_R406X	DAP	73	4.34273	0.0534706	uga	c	cu	cuc	uac	Y
CHAMP1_R497X	DAP	563	4.0878	0.358324	uga	a	aa	aaa	acc	T
NEB_L8379X	DAP	1149	4.63657	0.0980279	uga	c	ca	cac	agc	S
LAMA2_R2319X	DAP	143	3.43872	0.219479	uga	g	ga	gaa	uuc	F
WT1_R458X	DAP	64	2.99006	0.0521347	uga	a	aa	aag	cag	Q
TSC1_R228X	DAP	92	2.80844	0.0478346	uga	a	au	auu	gug	V
KMT2A_R1502X	DAP	220	3.1436	0.0852067	uga	a	aa	aac	ugc	C
NOTCH2_G476X	DAP	745	2.66676	0.289582	uga	g	gg	ggc	auu	I
XPC_R220X	DAP	1740	4.35452	0.0978	uga	a	aa	aau	uau	Y
SMARCAL1_R563X	DAP	1041	1.68591	0.303086	uga	g	gc	gca	ugu	C
DOCK7_R1380X	DAP	69	3.5007	0.477654	uga	a	au	aug	gaa	E
ACAT1_RNAX	DAP	83	4.54775	0.00837256	uga	a	aa	aau	gca	A
PALB2_W1038X	DAP	114	3.48648	0.849972	uga	a	aa	aau	auu	I
PTEN_C136X	DAP	76	1.6987	0.421281	uga	g	gc	gca	aua	I
CHM_R270X	DAP	65	3.00276	0.629142	uga	g	gu	gug	gga	G
DMD_R2098X	DAP	40	1.12474	0.35149	uga	u	uu	uuu	ggg	G
BRIP1_W816X	DAP	61	2.53415	0.378529	uga	u	ua	uau	cag	Q
TSC1_W164X	DAP	239	4.25355	0.233983	uga	u	ug	ugc	uca	S
CTNNB1_R515X	DAP	678	4.19568	0.0966071	uga	a	aa	aau	auu	I
ITGA2B_R628X	DAP	913	4.14085	0.460542	uga	a	au	auc	aca	T
NF1_G675X	DAP	580	4.05645	0.046546	uga	a	ac	acc	agc	S
NF1_R1534X	DAP	395	3.10707	0.0846472	uga	c	cc	ccu	aga	R
MAP3K13_R517X	DAP	393	4.52501	0.0565651	uga	c	ca	cac	aaa	K
APC_S1599X	DAP	53	3.5632	0.959818	uga	a	aa	aaa	gcu	A
CFTR_G550X	DAP	134	1.99902	0.040205	uga	g	gg	ggu	agu	S
BAP1_R385X	DAP	1217	2.67186	0.583054	uga	g	gu	guu	agc	S
DMD_R2905X	DAP	88	4.39747	0.286911	uga	a	aa	aag	cua	L
PHKG2_R185X	DAP	233	2.18763	0.559846	uga	g	ga	gag	cuu	L
FKTN_R307X	DAP	57	3.73699	0.385345	uga	c	ca	caa	uau	Y
E2F3_R162X	DAP	51	3.68141	0.156215	uga	a	ag	agu	cua	L
KDM6A_S1114X	DAP	431	1.80943	0.166171	uga	g	gc	gca	gua	V
SMARCE1_R251X	DAP	85	3.6087	0.365865	uga	c	ca	cac	gaa	E
FGFR4_R529X	DAP	3035	3.67548	0.178263	uga	c	ca	cac	ggc	G
GRHPR_RNAX	DAP	2785	2.15731	0.0995852	uga	g	gu	guu	auc	I
SPG7_R457X	DAP	3198	2.61661	0.369661	uga	g	gc	gcu	aac	N
ABCA4_R2149X	DAP	1175	4.4171	0.106789	uga	u	ug	ugu	uuu	F
SCN5A_R535X	DAP	906	1.64179	0.548215	uga	g	ga	gac	agg	R
NF1_S1834X	DAP	757	3.34866	0.0382424	uga	c	ca	cag	cug	L
SMAD2_R321X	DAP	202	3.31273	0.34376	uga	a	aa	aau	aac	N
FANCC_R185X	DAP	1035	3.50914	0.0858757	uga	g	gu	guu	uca	S
NR2E3_CNAX	DAP	2120	4.28384	0.0810589	uga	c	cg	cgg	gcc	A
MSH2_R711X	DAP	2373	3.81553	0.221876	uga	g	gu	gua	gcc	A
SLC12A6_R675X	DAP	4583	1.32319	0.464472	uga	u	uu	uuc	ccc	P
ZFHX3_R1309X	DAP	413	2.80564	0.528437	uga	g	ga	gau	gau	D
ATM_R1875X	DAP	147	2.80863	0.472754	uga	c	ca	cac	cuu	L
CDH1_W4X	DAP	499	2.26457	0.219676	uga	a	ag	agc	ccu	P
SPAST_S249X	DAP	103	1.95972	0.364978	uga	a	aa	aaa	cgu	R
SMARCA4_R1189X	DAP	1673	3.54422	0.0285804	uga	g	gc	gcc	gac	D
GBA_S212X	DAP	3966	4.68543	0.0910231	uga	c	cu	cuc	guu	V
KMT2B_R2685X	DAP	2291	4.3892	0.11204	uga	c	cu	cua	cag	Q
AP4M1_RNAX	DAP	1658	2.59978	0.295457	uga	u	ug	ugu	uug	L
CDH1_R335X	DAP	801	3.08082	0.258123	uga	g	ga	gag	gac	D
EPHA5_G74X	DAP	173	2.63047	0.577659	uga	u	ug	ugg	cug	L
DMD_W2960X	DAP	255	4.37028	0.0442018	uga	c	ca	cag	ucc	S
XRCC2_R17X	DAP	316	4.56937	0.00936963	uga	c	cu	cuu	gcc	A
FOXP1_R503X	DAP	348	3.41724	0.149666	uga	c	cg	cgc	uuc	F
AMER1_W940X	DAP	374	1.91477	0.078427	uga	a	ag	agc	gaa	E
STX1B_R245X	DAP	212	1.08075	0.231036	uga	g	gc	gcu	gag	E
PMS2_S329X	DAP	140	2.80901	0.3465	uga	g	ga	gaa	gau	D
SYNE1_R6755X	DAP	50	4.13305	0.0374937	uga	c	cu	cuu	aaa	K
RPS6KA3_R632X	DAP	746	4.50688	0.117093	uga	a	au	aua	gca	A
CHEK2_R95X	DAP	175	2.78401	0.197745	uga	u	uu	uua	gcu	A
NF1_S1053X	DAP	52	3.22767	0.329522	uga	a	aa	aac	aca	T
NDP_R37X	DAP	683	2.58664	0.119952	uga	c	cg	cgc	ccu	P
PAH_C357X	DAP	232	4.2903	0.150689	uga	u	uu	uua	uac	Y
NPHS1_R1109X	DAP	619	2.83403	0.0609941	uga	g	gu	guc	gac	D
MYO7A_R1861X	DAP	899	4.27644	0.0499591	uga	a	aa	aag	ucc	S
ITGB3_R34X	DAP	11107	1.38537	0.253427	uga	g	gg	ggu	acg	T
SETD2_R2399X	DAP	391	2.19272	0.359572	uga	g	ga	gau	gcu	A
TPP1_RNAX	DAP	1912	4.35432	0.0429471	uga	c	ca	caa	auc	I
IDUA_R650X	DAP	868	4.17465	0.28644	uga	c	cc	cca	gcc	A
TRPM1_R427X	DAP	1998	4.55876	0.100218	uga	a	ag	agc	gca	A
RET_R770X	DAP	2524	2.5813	0.237492	uga	g	ga	gac	cug	L
EVC2_R865X	DAP	647	1.59881	0.108676	uga	g	gg	ggu	guu	V
KMT2B_G1616X	DAP	2371	2.80534	0.294612	uga	c	cg	cgg	cga	R
ZFHX3_R1210X	DAP	690	4.27947	0.0427513	uga	c	cc	cca	aag	K
TP63_R594X	DAP	1723	4.55015	0.0701921	uga	c	ca	cau	uuu	F
MED12_R605X	DAP	511	2.62874	0.131085	uga	c	ca	cau	auu	I
DYRK1A_R108X	DAP	73	2.33863	0.13298	uga	a	ag	aga	aag	K
USH2A_S1307X	DAP	119	2.67683	0.044437	uga	u	uu	uuu	cau	H
KMT2C_R4478X	DAP	338	2.77994	1.0717	uga	u	ug	ugc	uuu	F
SH2D1A_R55X	DAP	465	3.01223	0.125871	uga	g	gu	gug	uac	Y
TYR_G346X	DAP	189	2.51373	0.191915	uga	u	uu	uuu	gaa	E
MLH1_S252X	DAP	74	4.09577	0.341086	uga	g	gu	gug	uac	Y
KIF7_R973X	DAP	1884	2.09959	0.540592	uga	g	gu	gug	gug	V
ALK_R401X	DAP	512	3.35246	0.329033	uga	g	gu	gug	uuu	F
ATP7A_R547X	DAP	260	2.57825	0.100051	uga	g	ga	gaa	auc	I
COL6A3_R836X	DAP	3835	3.47168	0.17777	uga	g	ga	gac	aag	K
ARID1A_R2158X	DAP	1091	4.52394	0.105665	uga	a	aa	aag	gac	D
LAMA2_R1319X	DAP	75	1.28904	0.336138	uga	g	gu	guc	ccu	P
SUFU_W275X	DAP	542	2.92217	0.289575	uga	g	ga	gau	gcc	A
ALMS1_R2510X	DAP	27	2.73963	0.266564	uga	g	gc	gca	gua	V
PYCR2_RNAX	DAP	390	2.87948	0.282503	uga	g	ga	gag	aca	T
ATM_R2763X	DAP	226	1.84478	0.0741749	uga	a	ag	agu	cag	Q
OCRL_R822X	DAP	1541	3.6757	0.147089	uga	c	ca	cag	ugc	C
GNPTAB_R587X	DAP	303	2.53533	0.366951	uga	c	ca	cau	auu	I
ABCA4_W41X	DAP	411	1.47233	0.200985	uga	u	uu	uua	auc	I
PHEX_W180X	DAP	602	2.34602	0.317741	uga	u	uc	uca	guu	V
MYBPC3_W322X	DAP	1297	1.88006	0.37743	uga	g	ga	gag	gug	V
NAGLU_R626X	DAP	718	3.06092	0.204824	uga	g	gc	gca	gcc	A
PEX26_R192X	DAP	1057	3.67526	0.439758	uga	c	cu	cug	cgg	R
CACNA1F_R969X	DAP	3178	1.76227	0.114632	uga	g	gu	gua	cug	L
ABCC8_R248X	DAP	1487	3.07493	0.192747	uga	g	gc	gcc	uug	L
SGCB_R131X	DAP	341	2.32199	0.286589	uga	a	aa	aau	agg	R
PAH_G272X	DAP	1041	1.76703	0.273387	uga	u	uc	ucc	cau	H
PKD1_R4021X	DAP	2034	2.90623	0.00943397	uga	g	gc	gcu	ugc	C
KDM6A_R519X	DAP	1378	1.46815	0.63703	uga	u	uc	ucu	gua	V
SLC25A13_R320X	DAP	2661	4.30084	0.139915	uga	c	cc	cca	gcu	A
SYNGAP1_R1240X	DAP	886	4.55853	0.0461004	uga	c	cu	cug	gcc	A
EVC_R911X	DAP	772	2.75262	0.151932	uga	g	gu	gug	gcc	A
RAD50_RNAX	DAP	229	4.15105	0.0736579	uga	g	ga	gaa	gac	D
PIK3CG_R544X	DAP	933	1.61908	0.246609	uga	g	gc	gca	guu	V
PRF1_W374X	DAP	1452	2.04606	0.315491	uga	a	ag	agg	cgc	R
ARID1A_W1073X	DAP	239	4.09292	0.144158	uga	c	cg	cgg	aaa	K
L1CAM_R485X	DAP	3439	1.47257	0.111407	uga	g	ga	gac	auu	I
MGA_R495X	DAP	187	3.49602	0.344653	uga	a	aa	aag	ucu	S
CARD11_R337X	DAP	575	1.92757	0.225307	uga	g	ga	gac	cug	L
PPM1D_S446X	DAP	300	3.72937	0.507886	uga	g	ga	gag	uuc	F
SCN2A_R102X	DAP	26	1.97317	0.292994	uga	u	uu	uuc	ucu	S
KCNH2_R767X	DAP	1986	1.88683	0.271513	uga	g	ga	gau	cug	L
KCNH2_W467X	DAP	4166	3.19634	0.286842	uga	c	cu	cua	cac	H
DDHD2_R329X	DAP	268	3.7228	0.23166	uga	a	au	aua	aac	N
PKD2_R417X	DAP	80	2.79205	0.403869	uga	g	gg	gga	gac	D
MMACHC_W140X	DAP	1945	1.78899	0.0988995	uga	g	gg	ggg	cca	P
RUNX1_W106X	DAP	2619	3.99128	0.132138	uga	c	cg	cgc	cac	H
KCNQ2_W269X	DAP	1695	3.45429	0.209392	uga	u	ug	ugg	cuc	L
ACVRL1_R493X	DAP	401	4.70287	0.0473724	uga	c	cu	cuc	gcc	A
SZT2_R3235X	DAP	842	2.97098	0.266545	uga	c	cu	cug	gau	D
APC_R332X	DAP	857	2.82047	0.049088	uga	a	ac	acu	ucg	S
AHI1_R506X	DAP	234	1.5434	0.576937	uga	u	uc	ucc	ccu	P
SLC27A4_C168X	DAP	2596	4.49946	0.0575121	uga	c	cu	cuc	cac	H
AGL_R595X	DAP	671	3.37978	0.0874217	uga	u	ua	uau	uac	Y
RUNX2_R391X	DAP	1185	2.55115	0.363071	uga	a	au	aug	cca	P
MMACHC_R111X	DAP	346	4.4343	0.109696	uga	c	cg	cgc	aac	N
TP53_C135X	DAP	1622	4.64927	0.105309	uga	c	ca	caa	uuu	F
PKD1_R4228X	DAP	10631	4.64227	0.0651491	uga	c	cu	cuc	gac	D
SLC13A5_R333X	DAP	6003	1.47304	0.329061	uga	g	ga	gac	ucc	S
PEX10_R264X	DAP	3615	1.41727	0.314614	uga	g	gc	gcc	cag	Q
GATA1_S30X	DAP	1965	2.92245	0.0940242	uga	g	gg	ggg	gaa	E
PKD1_R2639X	DAP	1937	2.00721	0.0930244	uga	g	gc	gcc	cac	H
GRIN2A_W771X	DAP	1140	3.06876	0.601448	uga	a	aa	aag	ccu	P
ASXL2_R302X	DAP	226	4.40309	0.0697232	uga	c	cu	cug	caa	Q
MPL_R90X	DAP	1352	3.36868	0.604387	uga	u	ua	uac	acc	T
NSD1_R1023X	DAP	536	2.78078	0.296375	uga	u	uc	uca	gga	G
SDHA_R31X	DAP	837	2.008	0.0535271	uga	g	gg	ggu	acc	T
NOTCH4_R1474X	DAP	987	2.86076	0.0665632	uga	c	cg	cgc	cgu	R
POLE_R1371X	DAP	5039	2.72415	0.237199	uga	g	gu	guc	cag	Q
FANCC_R174X	DAP	133	2.32953	0.0301189	uga	a	au	aug	agg	R
RPS6KA3_R305X	DAP	92	3.70054	0.980548	uga	a	aa	aau	aag	K
NF1_R816X	DAP	349	2.3068	0.256325	uga	a	au	aug	agg	R
MSH6_R911X	DAP	155	1.81947	0.273489	uga	u	ug	ugg	aac	N
FAT1_R132X	DAP	130	2.37661	0.27196	uga	a	ac	aca	gcg	A
ADNP_R730X	DAP	135	4.5534	0.114557	uga	a	aa	aag	aaa	K
CHD8_R1242X	DAP	607	4.0567	0.00805516	uga	u	ug	ugu	gca	A
CLMP_R222X	DAP	2444	1.95205	0.445644	uga	g	gu	gua	gug	V
MSH2_L811X	DAP	473	4.29227	0.182847	uga	a	ac	acu	acc	T
MYO7A_R634X	DAP	2424	2.79307	0.0525183	uga	u	ug	ugc	gug	V
MSH6_S564X	DAP	453	3.40794	0.0541549	uga	c	cu	cug	acu	T
RB1_W195X	DAP	28	3.9096	0.214891	uga	a	au	auc	ucu	S
LATS1_R147X	DAP	131	1.94317	0.29424	uga	c	cg	cga	ccu	P
MTRR_R552X	DAP	869	2.9199	0.45748	uga	a	ac	aca	ccu	P
CFTR_R785X	DAP	410	2.39972	0.359751	uga	a	aa	aag	cac	H
BRCA2_S1989X	DAP	70	2.03121	0.412904	uga	g	ga	gau	gua	V
CREBBP_R386X	DAP	617	2.60973	0.117668	uga	a	ac	acc	ugu	C
DYSF_R89X	DAP	635	2.44409	0.397574	uga	g	ga	gag	cuc	L
KMT2B_R4960X	DAP	229	3.66739	0.105744	uga	c	cc	ccc	gcc	A
SGCE_R273X	DAP	25	2.94337	0.837767	uga	g	ga	gaa	uua	L
COL3A1_R1024X	DAP	1630	1.89196	0.681036	uga	g	ga	gau	ggc	G
ATRX_S677X	DAP	31	2.80389	0.477329	uga	g	ga	gau	aau	N
ATM_R1898X	DAP	126	4.24906	0.254685	uga	u	ug	ugc	uuc	F
CDK8_W94X	DAP	113	3.65667	0.0896595	uga	c	cu	cuu	gug	V
KIF7_S1094X	DAP	433	3.18624	0.187645	uga	g	ga	gag	ucc	S
COL7A1_R1683X	DAP	59	2.88857	0.139484	uga	a	aa	aau	gga	G
BRIP1_R439X	DAP	73	1.78338	0.0412539	uga	g	gc	gcu	cua	L
BRCA2_S158X	DAP	24	1.95034	0.889858	uga	g	gu	gug	aag	K
ABCC8_R1251X	DAP	1661	2.85061	0.157888	uga	a	au	aug	guc	V
NOTCH4_R1489X	DAP	2161	2.27678	0.111974	uga	c	cg	cgg	acu	T
RASA1_R789X	DAP	309	4.14872	0.232793	uga	g	gc	gcc	uuu	F
RAD50_R1013X	DAP	61	1.81849	0.0718268	uga	a	ag	agu	ugg	W
OTUD6B_R145X	DAP	136	1.66477	0.22216	uga	g	ga	gaa	gag	E
IGHMBP2_R43X	DAP	659	2.47916	0.201009	uga	g	gg	ggc	agc	S
DYRK1A_R222X	DAP	382	3.58852	0.425897	uga	a	aa	aac	uuu	F
JAK1_R174X	DAP	961	1.94494	0.119727	uga	g	ga	gac	auu	I
NF1_S1567X	DAP	105	4.14989	0.111317	uga	a	aa	aag	agu	S
SCN1A_R1645X	DAP	3603	3.97382	0.307231	uga	a	au	auc	ggc	G
ATM_G1102X	DAP	274	2.30912	0.511289	uga	g	ga	gau	aag	K
MAP3K1_R1482X	DAP	526	3.4019	0.271497	uga	g	ga	gau	uua	L
NF1_R1026X	DAP	113	0.958127	0.357349	uga	g	ga	gau	agg	R
APC_W553X	DAP	72	2.35542	0.0943046	uga	c	cg	cga	ucu	S
COL7A1_R2261X	DAP	4140	1.38404	0.597466	uga	g	ga	gau	ggu	G
FAT1_S3268X	DAP	79	4.35836	0.265556	uga	a	au	aua	uac	Y
BRCA1_S1200X	DAP	105	1.39072	0.859096	uga	u	uc	ucc	agg	R
NF1_R1968X	DAP	216	4.15789	0.233341	uga	c	ca	caa	aaa	K
BRCA2_L366X	DAP	11	2.50289	1.53779	uga	g	ga	gau	cca	P
CFTR_R75X	DAP	109	1.195	0.651735	uga	u	ug	ugu	cgg	R
FANCI_R1285X	DAP	266	3.58941	0.664567	uga	g	ga	gac	uca	S
FAT1_R3872X	DAP	454	1.60468	0.0265049	uga	g	gg	gga	gcu	A
BRCA2_S1900X	DAP	21	2.53708	0.222626	uga	g	ga	gag	gau	D
NDUFB11_R88X	DAP	1698	3.09884	0.317042	uga	c	cu	cuu	aug	M
TET2_R1516X	DAP	424	4.22763	0.122784	uga	c	cu	cuu	uug	L
PIK3R1_R534X	DAP	38	2.77035	0.296392	uga	a	au	auc	ucu	S
NCOR1_R350X	DAP	41	2.52074	0.0922219	uga	a	aa	aaa	auu	I
CEP290_R108X	DAP	17	1.6162	0.400844	uga	g	ga	gau	gga	G
MSH6_W970X	DAP	31	2.3311	0.262743	uga	g	gg	ggg	uau	Y
FAT1_R1262X	DAP	45	4.06817	0.0597988	uga	g	ga	gaa	gac	D
NIPBL_R868X	DAP	27	3.61073	0.707818	uga	a	aa	aaa	gaa	E
LDLR_C112X	DAP	1587	2.29625	0.148506	uga	g	ga	gaa	aga	R
PALB2_G115X	DAP	81	2.8462	0.221424	uga	u	uu	uua	gga	G
F9_R294X	DAP	122	3.04208	0.240809	uga	a	aa	aau	aag	K
MSH2_G250X	DAP	86	3.35543	0.426064	uga	g	ga	gag	aag	K
FUBP1_R344X	DAP	905	1.95865	0.0360352	uga	a	ag	agu	cuu	L
CDC73_R139X	DAP	632	4.54461	0.0227274	uga	a	au	auu	cca	P
SETBP1_R544X	DAP	715	2.17533	0.0726661	uga	g	ga	gag	cuu	L
RDH12_R106X	DAP	349	3.29844	0.59499	uga	g	gc	gcc	auc	I
CBFB_R78X	DAP	140	4.007	0.242479	uga	c	ca	caa	cag	Q
MAP3K1_R248X	DAP	151	3.16242	0.757654	uga	c	cg	cgc	ggc	G
DYRK1A_R254X	DAP	631	4.44692	0.274021	uga	a	aa	aag	aca	T
FH_S187X	DAP	241	3.80988	0.308125	uga	a	aa	aau	agc	S
BRCA2_S37X	DAP	14	1.18407	0.5423	uga	g	ga	gaa	ucu	S
BRCA1_R1147X	DAP	167	2.3396	0.758754	uga	a	aa	aau	cug	L
AMER1_R358X	DAP	366	2.91666	0.185285	uga	a	ag	agu	aag	K
FLG_S2344X	DAP	1002	2.2704	0.091944	uga	g	gg	ggc	cac	H
FAM161A_R432X	DAP	171	2.54257	0.122863	uga	u	ua	uac	gag	E
RB1_W78X	DAP	12	3.22258	0.757389	uga	a	aa	aag	acu	T
RBM10_R680X	DAP	49	2.59507	0.23096	uga	g	ga	gau	cug	L
CIC_G107X	DAP	305	2.94599	0.288768	uga	c	cc	ccc	cca	P
Fort Morgan virus_no_WTNAX	DAP	265	3.85673	0.277989	uga	c	cg	cgc	aau	N
KDR_R275X	DAP	31	2.71987	0.403728	uga	g	ga	gac	aac	N
FBXW7_R393X	DAP	237	3.38029	0.147772	uga	a	au	aua	aac	N
DMD_R2553X	DAP	48	4.22419	0.208806	uga	a	au	auu	gau	D
CHM_C406X	DAP	51	3.23505	0.362914	uga	c	cu	cuu	cag	Q
CABP4_R111X	DAP	674	3.604	0.353611	uga	g	ga	gag	uuc	F
ARID1A_S1791X	DAP	33	3.88943	0.561951	uga	g	gg	ggc	uuu	F
TSC1_R509X	DAP	204	3.01427	0.356353	uga	g	ga	gac	uac	Y
NSD1_R2117X	DAP	53	1.58295	0.388854	uga	g	ga	gaa	gag	E
BRCA2_S2052X	DAP	10	2.0297	1.09378	uga	u	uc	ucu	aau	N
SETD2_R1105X	DAP	98	1.69724	0.158871	uga	u	uu	uug	gag	E
CFTR_W846X	DAP	34	3.69831	0.0706982	uga	a	aa	aac	aca	T
NBN_LNAX	DAP	90	3.36166	1.15942	uga	a	au	auu	acc	T
NDE1_R37X	DAP	74	2.28133	0.580202	uga	g	ga	gaa	cuc	L
KDM6A_S884X	DAP	114	4.27848	0.00848826	uga	a	au	aug	cca	P
TSC2_R1459X	DAP	468	2.65536	0.217213	uga	g	gg	ggu	ccc	P
FLNB_R649X	DAP	2489	1.5976	0.259468	uga	g	gc	gca	guu	V
DYSF_W1478X	DAP	404	2.72719	0.252369	uga	a	ag	agc	ugg	W
PTPRT_W506X	DAP	155	3.26941	0.198726	uga	a	aa	aaa	cag	Q
CFTR_R851X	DAP	291	1.51979	0.585732	uga	u	ua	uau	cuu	L
USH2A_S2415X	DAP	143	3.45951	0.0164639	uga	a	aa	aau	auu	I
CEP290_W2266X	DAP	23	3.75344	0.798986	uga	a	aa	aaa	agc	S
ZFHX3_S1519X	DAP	249	1.61063	0.749534	uga	g	ga	gag	ggc	G
MCCC2_R332X	DAP	453	1.67042	0.193115	uga	g	ga	gag	guc	V
ABCB4_R1046X	DAP	110	2.1608	0.0818828	uga	g	gc	gca	acc	T
APC_C1289X	DAP	28	3.47239	0.57707	uga	a	aa	aau	gga	G
PTEN_R130X	DAP	83	3.34965	0.656776	uga	a	ac	acu	gga	G
FANCA_S947X	DAP	341	2.1639	0.280686	uga	g	ga	gau	cuu	L
DMD_R3391X	DAP	276	3.12338	0.332913	uga	a	au	aug	ccc	P
ARSB_R197X	DAP	57	2.54315	0.0480951	uga	g	ga	gau	uuu	F
ARID2_R1273X	DAP	175	1.19231	0.540312	uga	g	gg	gga	cga	R
SYK_W444X	DAP	338	4.43692	0.0349435	uga	a	au	aug	ucc	S
APC_R216X	DAP	213	3.14282	0.409141	uga	a	ag	aga	cag	Q
SMAD4_W398X	DAP	398	2.44685	0.770661	uga	g	gu	guc	guu	V
OTOF_R1495X	DAP	2586	3.79253	0.0785579	uga	g	gu	guc	guc	V
AMER1_R631X	DAP	299	2.40748	0.216866	uga	g	ga	gag	gcc	A
FLCN_W511X	DAP	259	1.71474	0.428249	uga	a	au	aug	gag	E
GALNT3_R169X	DAP	118	2.29665	0.345415	uga	c	cc	ccu	acu	T
XIAP_G188X	DAP	244	4.07728	0.115046	uga	c	cu	cuc	gcu	A
AMER1_R641X	DAP	305	2.51553	0.323638	uga	g	ga	gag	guc	V
RAD51D_R186X	DAP	1111	2.44321	0.268782	uga	g	gg	ggc	cuc	L
PDCD10_R35X	DAP	210	3.86546	0.503477	uga	g	gu	gua	gaa	E
PGM1_R235X	DAP	499	4.40603	0.14073	uga	c	cu	cug	aac	N
NCOR1_R1275X	DAP	285	2.82776	0.0291088	uga	g	gc	gca	ugc	C
FBN1_R2057X	DAP	296	2.78895	0.163574	uga	a	au	aug	uug	L
CFTR_S1196X	DAP	110	4.64645	0.0209111	uga	c	ca	cac	aau	N
MCCC1_R243X	DAP	47	2.71072	0.0733459	uga	c	ca	cau	agg	R
MAP3K13_R456X	DAP	167	3.02642	0.198885	uga	a	ag	agg	auu	I
DEPDC5_R239X	DAP	50	3.4138	0.0423325	uga	g	gc	gcc	aac	N
PTPRD_G1643X	DAP	301	4.19768	0.182408	uga	a	au	aug	aca	T
MAP3K13_R585X	DAP	297	3.04101	0.362035	uga	a	ag	agc	uau	Y
NF2_R341X	DAP	346	3.17087	0.38166	uga	g	ga	gag	gcu	A
APC_S1346X	DAP	34	3.14948	0.0224398	uga	g	gc	gcc	gaa	E
STAG2_R110X	DAP	84	3.59877	0.914654	uga	g	ga	gau	gac	D
RAD50_R1046X	DAP	96	3.45436	0.875974	uga	g	gu	gug	uac	Y
MSH6_R732X	DAP	122	4.35731	0.0570681	uga	a	au	aug	caa	Q
BMPR1A_R228X	DAP	115	3.2708	0.508406	uga	a	ac	acu	cag	Q
NIPBL_R1723X	DAP	47	2.93064	0.133354	uga	a	aa	aaa	aac	N
MTHFR_S78X	DAP	1846	4.27665	0.0571826	uga	a	ag	agg	auc	I
NSD1_R1471X	DAP	51	3.43217	0.929602	uga	a	aa	aaa	aag	K
VEGFA_R153X	DAP	83	3.64274	0.0119222	uga	a	aa	aag	aaa	K
ATRX_R2079X	DAP	15	3.38044	0.164186	uga	a	aa	aac	cuu	L
SLC26A4_C706X	DAP	58	3.62055	0.0490129	uga	g	gg	ggg	caa	Q
CHD7_R494X	DAP	2123	4.55674	0.0673094	uga	c	cu	cug	gaa	E
DAXX_R238X	DAP	2317	4.06206	0.0114631	uga	c	cu	cua	ggg	G
MSH6_S702X	DAP	303	4.45176	0.0981958	uga	a	au	aug	uua	L
CFTR_W57X	DAP	17	2.83241	0.442431	uga	g	ga	gau	gaa	E
RASA1_R749X	DAP	86	2.98128	1.05869	uga	a	ac	aca	gac	D
GRIN2A_R681X	DAP	366	2.72219	0.121304	uga	u	uu	uuu	uuu	F
DNMT3B_R299X	DAP	888	3.68578	0.0585934	uga	a	aa	aaa	uau	Y
KMT2C_R199X	DAP	38	2.69984	0.393996	uga	u	uc	ucu	gaa	E
ARID1A_R1722X	DAP	373	2.44397	0.886087	uga	u	ug	ugc	cga	R
CDH23_R1442X	DAP	1065	2.05706	0.196857	uga	g	gu	gug	cag	Q
KIF11_R83X	DAP	142	3.17019	0.0630541	uga	a	ag	agu	uac	Y
PTEN_L140X	DAP	19	3.15854	0.492306	uga	c	ca	cau	uua	L
BRIP1_R798X	DAP	112	3.90557	0.048777	uga	c	ca	caa	aaa	K
ALPL_R428X	DAP	2968	3.23614	0.0125665	uga	g	ga	gag	gaa	E
MAN2B1_WNAX	DAP	670	4.61464	0.124955	uga	u	ua	uac	uuc	F
TTC37_W936X	DAP	139	2.44169	0.92977	uga	g	gu	guc	uau	Y
RASA1_S1006X	DAP	110	2.54801	0.204491	uga	g	ga	gau	cau	H
ERCC4_R692X	DAP	273	3.10265	0.21145	uga	a	ag	agu	uuu	F
CHD2_R466X	DAP	58	1.76955	0.510948	uga	u	uu	uuu	cca	P
SCN1A_R1407X	DAP	58	2.2774	0.606005	uga	u	ug	ugg	gcu	A
MTRR_R445X	DAP	1747	2.19562	0.20758	uga	g	ga	gau	gua	V
FAT1_G2299X	DAP	149	3.19337	0.364286	uga	a	ac	acg	auu	I
CNGB1_R723X	DAP	818	3.43756	0.0869405	uga	a	aa	aau	aug	M
TECPR2_W1024X	DAP	1107	3.1784	0.417252	uga	c	ca	caa	ugg	W
CFTR_R553X	DAP	132	2.56065	0.35619	uga	g	gc	gca	caa	Q
BRD4_R423X	DAP	1509	3.54364	0.05324	uga	u	uu	uug	guc	V
FAH_W192X	DAP	1396	1.88218	0.118338	uga	g	gu	gug	ccg	P
DICER1_R624X	DAP	1242	1.84605	0.0759061	uga	g	gu	guc	cca	P
PAH_W187X	DAP	72	2.59704	0.29103	uga	g	gg	ggc	aca	T
ABCA4_W15X	DAP	363	2.89641	0.106373	uga	a	ac	acc	aac	N
HAAO_WNAX	DAP	2493	4.62346	0.0211554	uga	c	cu	cug	gcc	A
GRIN2A_R1206X	DAP	311	2.89064	0.655909	uga	u	ua	uac	gag	E
PPM1D_R458X	DAP	26	3.09242	0.520788	uga	g	ga	gag	gcu	A
CDK8_R356X	DAP	35	3.15298	1.07993	uga	g	ga	gaa	aaa	K
CC2D2A_R423X	DAP	70	2.02952	0.193281	uga	g	ga	gag	agc	S
DICER1_R1003X	DAP	320	2.73162	0.279553	uga	c	ca	cau	ccu	P
KCNH2_R270X	DAP	1137	2.01777	0.166476	uga	a	ac	acc	gag	E
NIPBL_R45X	DAP	414	3.74835	0.328257	uga	a	au	aua	gca	A
PCDH19_R886X	DAP	268	2.51689	0.163601	uga	g	gc	gcc	agc	S
IGHMBP2_R570X	DAP	582	2.29383	0.659473	uga	g	ga	gag	ggc	G
ITGB3_R169X	DAP	216	3.7929	0.186361	uga	a	aa	aag	aug	M
BBS2_RNAX	DAP	375	3.98399	0.146811	uga	a	ac	acu	gac	D
BRCA2_L3119X	DAP	55	3.12434	0.0603613	uga	a	au	auu	aug	M
CASK_R27X	DAP	462	2.89373	0.150493	uga	c	cg	cga	gua	V
TECTA_R1993X	DAP	164	3.77673	0.481856	uga	u	ua	uau	cuc	L
FH_R343X	DAP	200	2.90929	0.23409	uga	u	uu	uuu	auu	I
POLE_R114X	DAP	247	1.118	0.867828	uga	g	ga	gaa	gag	E
CDH23_R2940X	DAP	1245	3.96373	0.369178	uga	g	ga	gac	gcc	A
YAP1_G467X	DAP	533	2.70958	0.268523	uga	g	ga	gag	gaa	E
POMT2_RNAX	DAP	351	3.08992	0.101786	uga	a	au	auu	agu	S
COL7A1_R1632X	DAP	331	1.859	0.679163	uga	g	ga	gau	gga	G
AMER1_R497X	DAP	411	2.30513	0.300646	uga	g	ga	gac	ccc	P
AGXT_R122X	DAP	1924	2.86053	0.185868	uga	g	gu	gug	gcc	A
CALR_G259X	DAP	592	3.85153	0.248962	uga	g	ga	gag	gac	D
BMPR2_R321X	DAP	202	1.07304	0.0478329	uga	g	gg	gga	cca	P
SLC25A20_R178X	DAP	260	2.10614	0.58878	uga	g	ga	gau	aug	M
DICER1_S1585X	DAP	462	3.95463	0.557374	uga	c	cu	cug	ugu	C
SMAD4_S144X	DAP	182	3.09423	0.189427	uga	g	gg	gga	cuc	L
KDR_R1022X	DAP	439	3.55931	0.192858	uga	a	aa	aag	ucg	S
MTTP_G865X	DAP	295	3.01712	0.138312	uga	u	ug	ugu	gca	A
XIAP_R381X	DAP	13	3.72688	0.185962	uga	a	au	aug	aua	I
CEP290_R360X	DAP	41	2.94121	0.0576653	uga	g	ga	gac	gaa	E
PKD2_R807X	DAP	214	2.79522	0.468226	uga	a	ag	agc	ccu	P
SDHA_SNAX	DAP	311	2.31398	0.423385	uga	g	ga	gag	auu	I
KMT2C_R2403X	DAP	300	4.08813	0.148536	uga	c	ca	cag	ggu	G
NSD1_R788X	DAP	45	4.09284	0.131598	uga	a	ag	agu	uuc	F
AGL_R408X	DAP	110	3.37865	0.447524	uga	c	cu	cug	gaa	E
TCF3_R607X	DAP	238	1.55966	0.526817	uga	g	ga	gag	gug	V
GRIN2A_R52X	DAP	1612	2.62807	0.204294	uga	a	ac	aca	cuu	L
GNAQ_R149X	DAP	332	1.49766	0.811933	uga	g	ga	gaa	cga	R
PTPRD_C45X	DAP	73	3.7608	0.375492	uga	c	ca	caa	auc	I
SCN1A_R1245X	DAP	97	2.0147	0.340675	uga	a	aa	aag	cag	Q
CABP4_R120X	DAP	519	4.2265	0.0520856	uga	a	au	auu	gga	G
DICER1_R1895X	DAP	109	2.29351	0.41671	uga	a	ag	agu	ggu	G
DEPDC5_R286X	DAP	265	4.03228	0.0922119	uga	c	cu	cug	gug	V
CDKN2A_W15X	DAP	2336	4.62597	0.0896818	uga	c	cu	cug	gac	D
KCNQ2_R553X	DAP	432	4.45573	0.0193308	uga	a	au	auu	ucc	S
APC_L1488X	DAP	827	2.79996	0.237029	uga	u	uu	uua	acu	T
SCNN1B_R566X	DAP	3205	1.27395	0.38561	uga	g	gc	gcc	cgg	R
CASP8_S109X	DAP	117	2.00094	0.161313	uga	g	ga	gaa	auu	I
MLH1_L547X	DAP	473	3.59544	0.464974	uga	u	ua	uac	aag	K
BRCA1_C1086X	DAP	168	2.23616	0.114837	uga	u	uc	uca	gac	D
BRCA1_G1264X	DAP	796	1.85408	0.240874	uga	a	ac	acc	gag	E
DYRK1A_R196X	DAP	41	3.38063	0.125004	uga	c	cu	cuu	gug	V
DYSF_R1905X	DAP	1423	4.16764	0.209277	uga	g	gu	gug	gca	A
EDAR_C333X	DAP	989	4.4953	0.0975901	uga	c	cu	cug	cug	L
NEB_R7611X	DAP	214	2.73997	0.539824	uga	g	gg	gga	gaa	E
CNGB1_C626X	DAP	516	3.66596	0.134707	uga	a	aa	aag	ugc	C
KDR_G493X	DAP	20	1.05272	0.116415	uga	g	gg	gga	cag	Q
CREBBP_R1173X	DAP	845	3.53643	0.174826	uga	g	gu	guc	ucc	S
NPHS1_R1160X	DAP	1331	2.67859	0.255633	uga	g	gg	ggu	ucc	S
TGFBR2_R520X	DAP	1034	3.40161	0.0270191	uga	g	gg	ggg	gau	D
SDHA_R352X	DAP	1910	2.29255	0.203033	uga	g	ga	gaa	auc	I
MITF_R315X	DAP	89	2.46727	0.465145	uga	a	ag	aga	gaa	E
GDAP1_S194X	DAP	70	4.45748	0.0341503	uga	a	aa	aag	aaa	K
PTPRT_W306X	DAP	621	3.40938	0.140957	uga	a	au	auc	cug	L
CHD2_R1313X	DAP	45	1.68094	0.147441	uga	g	gc	gcg	acc	T
PCDH19_S378X	DAP	1005	3.38584	0.52588	uga	g	gg	ggc	gac	D
RPGRIP1_R981X	DAP	94	2.85337	0.0307367	uga	u	uc	ucu	uau	Y
ARID2_R1272X	DAP	120	2.81031	0.461684	uga	c	cg	cga	ugc	C
KDR_R1229X	DAP	29	3.69548	0.173785	uga	a	aa	aag	aag	K
TNFRSF14_W201X	DAP	2061	2.69653	0.194194	uga	g	gu	gua	cac	H
KMT2B_S2935X	DAP	95	2.37245	0.517281	uga	g	gc	gcc	ccc	P
ARID1B_R1931X	DAP	873	2.90261	0.610491	uga	u	ug	ugc	aag	K
NHS_R248X	DAP	907	2.41317	0.742225	uga	g	ga	gag	cgc	R
TSC2_R505X	DAP	855	4.04309	0.0828725	uga	a	aa	aag	guc	V
PLEC_R2429X	DAP	1249	4.52906	0.135583	uga	c	cu	cug	gcg	A
LMNA_W467X	DAP	554	3.60642	0.295478	uga	c	ca	cag	aau	N
PKHD1_R564X	DAP	376	2.91429	0.0220598	uga	g	gg	ggc	gaa	E
PAPSS2_R329X	DAP	571	3.34838	0.062834	uga	g	ga	gac	uua	L
SLC2A10_R229X	DAP	292	2.20969	0.249831	uga	g	gg	ggc	aug	M
UNC13D_R256X	DAP	726	2.20459	0.351134	uga	g	ga	gag	ugc	C
PINK1_RNAX	DAP	1402	1.51025	0.322348	uga	g	ga	gag	cag	Q
ANKRD11_R1311X	DAP	1416	4.25406	0.189646	uga	g	gg	ggg	gac	D
NF1_W571X	DAP	68	3.38967	0.220606	uga	g	ga	gag	uuu	F
DMD_R1459X	DAP	69	4.51128	0.170163	uga	u	uu	uua	uuu	F
CSF1R_R399X	DAP	917	1.90957	0.529079	uga	u	ua	uac	cuu	L
AMER1_R626X	DAP	263	2.15117	0.0884871	uga	g	ga	gaa	acc	T
PQBP1_RNAX	DAP	718	2.80996	0.515325	uga	a	aa	aag	agc	S
ACADVL_RNAX	DAP	891	2.68245	0.0122459	uga	g	ga	gag	auc	I
CACNA1F_R513X	DAP	2545	2.21794	0.028113	uga	g	gc	gcc	cgc	R
SYNGAP1_R143X	DAP	2069	4.18999	0.367174	uga	a	ac	acg	aaa	K
MYO7A_R1373X	DAP	3542	1.18808	0.405508	uga	g	gg	gga	gug	V
RB1_L389X	DAP	25	4.273	0.055304	uga	a	aa	aau	auu	I
ASL_R213X	DAP	1158	3.11762	0.487051	uga	g	ga	gag	gac	D
RB1_W516X	DAP	20	3.62571	0.696006	uga	a	au	auu	cca	P
ERBB4_R81X	DAP	1013	1.49225	0.245901	uga	g	ga	gaa	guu	V
AR_W797X	DAP	116	4.57034	0.0677382	uga	c	cu	cuc	gga	G
KCNH2_W472X	DAP	1318	1.5467	0.00244079	uga	u	ua	uac	auc	I
MSH2_S586X	DAP	48	2.17999	0.248602	uga	g	gg	ggc	ucu	S
CLCNKB_W610X	DAP	910	3.72444	0.485512	uga	g	gc	gcu	ucc	S
SACS_R321X	DAP	448	2.17708	0.235575	uga	g	ga	gag	guc	V
SLC6A8_R514X	DAP	8993	4.34974	0.119168	uga	c	cc	ccu	uac	Y
FBN1_C1431X	DAP	1415	3.79572	0.101001	uga	g	ga	gac	gaa	E
ERCC3_R452X	DAP	1574	4.61746	0.0457867	uga	a	ag	agg	uuc	F
FLT4_R82X	DAP	1710	1.75716	0.672393	uga	g	ga	gac	gug	V
TSC1_S282X	DAP	407	2.45053	0.14365	uga	g	gc	gcc	auc	I
RASA1_S853X	DAP	17	1.60482	0.24037	uga	g	ga	gag	cuu	L
POLE_R2127X	DAP	2477	3.26585	0.0353979	uga	g	ga	gac	aac	N
MUTYH_W427X	DAP	4120	1.33905	0.846335	uga	g	gc	gcu	cgu	R
AMER1_R531X	DAP	1878	1.83403	0.333942	uga	a	ag	agc	ggu	G
SIN3A_R537X	DAP	158	1.89151	0.495737	uga	g	gc	gcc	gag	E
TET2_R1452X	DAP	148	1.66021	0.126251	uga	a	aa	aaa	cgg	R
BRCA1_W1422X	DAP	64	4.11692	0.228827	uga	g	gu	gug	uuc	F
SETD2_R2024X	DAP	32	4.06429	0.557758	uga	a	au	auu	uau	Y
PBRM1_S941X	DAP	41	2.54647	0.0124312	uga	g	gg	ggc	cuc	L
TSC1_R500X	DAP	728	1.28131	0.504211	uga	g	gg	gga	ccu	P
ANKRD11_R54X	DAP	235	1.21844	0.187292	uga	g	gc	gcc	gag	E
MMP13_R109X	DAP	40	3.16316	0.476829	uga	a	ac	acu	ccu	P
SACS_R2502X	DAP	16	3.4333	0.223293	uga	c	ca	cac	aag	K
RB1_R445X	DAP	33	2.96597	0.661029	uga	u	ua	uac	cag	Q
FBN1_R1790X	DAP	155	3.38946	0.469408	uga	u	ug	ugu	uuc	F
NF1_R1241X	DAP	210	2.89561	0.0294197	uga	g	gu	guu	gcu	A
ASPM_R931X	DAP	149	2.67427	0.112287	uga	g	ga	gau	uca	S
KMT2C_R1481X	DAP	494	4.02322	0.044178	uga	c	cc	cca	uca	S
BRCA2_S744X	DAP	14	2.49112	0.0681453	uga	a	aa	aaa	cau	H
NIPBL_R629X	DAP	10	3.91572	0.280096	uga	u	uu	uug	aac	N
NF1_L1326X	DAP	280	1.09195	0.0813502	uga	g	ga	gaa	agg	R
MDC1_G671X	DAP	452	3.27934	0.0443556	uga	a	ag	agg	aca	T
FBXW7_R278X	DAP	201	2.09904	0.197994	uga	g	ga	gac	caa	Q
PALB2_S640X	DAP	30	2.01207	0.637056	uga	a	aa	aaa	gag	E
SMAD2_R182X	DAP	235	3.44858	0.723186	uga	c	ca	cac	ccc	P
RASA1_R711X	DAP	55	4.03633	0.483135	uga	u	ua	uac	gca	A
FBN1_R516X	DAP	856	1.77579	0.859361	uga	g	gc	gcu	ugc	C
FBXW7_G423X	DAP	545	1.71348	0.546831	uga	g	gu	gua	ggu	G
ARID1A_R1721X	DAP	596	4.17132	0.0366945	uga	c	cg	cga	uuc	F
SATB2_R400X	DAP	10032	4.57188	0.0589161	uga	a	ac	acc	ucc	S
CDK8_L69X	DAP	111	4.40401	0.109659	uga	c	cu	cuu	gca	A
MSH6_G599X	DAP	36	4.34498	0.214212	uga	a	aa	aau	aaa	K
CUL7_R634X	DAP	1832	4.18903	0.271996	uga	c	cu	cuc	cag	Q
TP53_R65X	DAP	588	3.6191	0.101749	uga	a	au	aug	ccc	P
NOTCH3_R735X	DAP	1678	2.97302	0.0330735	uga	g	ga	gac	gcc	A
FAT1_R1070X	DAP	401	2.74551	0.202969	uga	u	ua	uac	auc	I
SMARCA4_R1523X	DAP	698	3.85857	0.388943	uga	a	aa	aag	ucg	S
CC2D2A_R520X	DAP	20	2.64045	0.504912	uga	g	ga	gag	cuu	L
SPEN_R1371X	DAP	111	3.22723	0.123697	uga	g	ga	gau	gua	V
TOP1_R95X	DAP	23	1.31339	0.699117	uga	g	gc	gcc	guu	V
COL1A1_R415X	DAP	940	2.01938	0.0106864	uga	g	gg	ggc	gcc	A
BRCA2_S2835X	DAP	29	1.33436	0.564377	uga	u	uc	ucu	aca	T
FAT1_R3400X	DAP	532	3.82871	0.279811	uga	g	ga	gaa	gac	D
DNMT3B_R104X	DAP	671	3.17754	0.247371	uga	a	ac	acu	guc	V
ATRX_R2111X	DAP	41	3.76755	0.0774449	uga	u	uu	uua	gga	G
DMD_R2870X	DAP	104	3.69864	0.526891	uga	a	au	aua	gua	V
EXT2_R215X	DAP	999	2.79212	0.350838	uga	g	gg	ggu	gau	D
MSH2_R621X	DAP	360	3.66767	0.392467	uga	c	cc	cca	gua	V
ATRX_R2407X	DAP	96	3.65372	0.53452	uga	a	au	aua	cag	Q
SETD2_R1322X	DAP	155	2.99542	0.0445129	uga	a	ac	acu	gau	D
PTEN_C211X	DAP	142	2.61755	0.463199	uga	a	aa	aau	acu	T
PCDH15_R1127X	DAP	89	2.03419	0.233557	uga	g	gu	guu	cuc	L
PBRM1_R1010X	DAP	21	3.46442	0.331418	uga	a	aa	aaa	aca	T
MSH6_R495X	DAP	95	3.4451	0.79523	uga	u	ug	ugu	gca	A
IDS_R172X	DAP	724	1.69027	0.40555	uga	g	gg	ggg	ugu	C
USH2A_C3153X	DAP	131	2.92453	0.453976	uga	g	gc	gcu	cca	P
EPHA7_R895X	DAP	45	3.1764	0.926169	uga	a	aa	aac	auu	I
IGHMBP2_R147X	DAP	163	3.01482	0.301229	uga	c	cu	cug	agg	R
CC2D2A_R910X	DAP	22	3.22189	0.439867	uga	u	uu	uuu	aaa	K
PIK3R1_R639X	DAP	771	2.21331	0.188402	uga	g	gg	ggg	uug	L
DMD_R1763X	DAP	166	2.22041	0.420641	uga	u	uu	uuu	cau	H
NF1_W1048X	DAP	44	3.65752	0.45121	uga	g	gu	guu	gac	D
ENG_C442X	DAP	3266	4.52611	0.0198122	uga	c	cu	cuc	cac	H
DMD_R889X	DAP	22	3.77759	0.20464	uga	u	uu	uua	gaa	E
USH2A_R4935X	DAP	843	3.57253	0.00806814	uga	g	gc	gcc	uac	Y
KDM5A_C481X	DAP	256	3.25584	0.448198	uga	u	ug	ugg	uuu	F
SCN9A_R549X	DAP	396	1.70167	0.799845	uga	a	ag	agc	agg	R
PKHD1_R124X	DAP	132	2.35164	0.332602	uga	g	ga	gau	cca	P
ARID2_G964X	DAP	210	3.52472	0.178179	uga	c	ca	caa	acu	T
GNPTAB_R364X	DAP	142	2.14977	0.550742	uga	g	gu	gug	ccu	P
SMAD4_R445X	DAP	46	4.48452	0.13208	uga	c	ca	cag	cau	H
ABCA4_W431X	DAP	67	2.48923	0.786391	uga	g	ga	gaa	gcc	A
PTPRD_G450X	DAP	248	4.2103	0.344773	uga	u	ua	uau	caa	Q
CYBB_R73X	DAP	418	3.12345	0.133991	uga	a	aa	aau	ugu	C
BRCA2_S3200X	DAP	93	1.5874	0.0521911	uga	g	gg	ggg	acu	T
KMT2C_R56X	DAP	146	1.40474	0.0584834	uga	a	ag	agu	ccu	P
ALDH7A1_R110X	DAP	136	2.44736	0.544929	uga	g	gg	gga	aaa	K
PTPRT_R359X	DAP	675	2.68644	0.185919	uga	g	gu	gug	auc	I
PHEX_R291X	DAP	410	3.05968	0.368048	uga	a	ac	acc	aac	N
BRCA2_L2926X	DAP	61	1.92562	0.959551	uga	a	ag	aga	cag	Q
B4GALNT1_RNAX	DAP	1689	4.0292	0.432632	uga	a	ag	agc	agc	S
SPEN_W2501X	DAP	532	3.53711	0.108559	uga	a	au	auc	gag	E
ARID2_R1677X	DAP	92	2.42461	0.785811	uga	c	ca	cag	cag	Q
NCOR1_R672X	DAP	35	1.63101	0.439742	uga	c	ca	cac	agg	R
KMT2B_R4536X	DAP	2335	4.34359	0.169233	uga	a	aa	aag	ucc	S
PDCD10_R108X	DAP	100	3.36227	0.0835274	uga	g	gc	gca	gca	A
ITGA2B_R584X	DAP	1337	3.32919	0.487091	uga	g	ga	gau	cuu	L
NFKB2_R853X	DAP	787	2.73924	0.221915	uga	g	ga	gac	acc	T
ARSB_R160X	DAP	218	2.11732	0.114772	uga	g	gg	gga	cgc	R
FGF3_R104X	DAP	3789	4.60204	0.0491532	uga	c	cu	cuc	gga	G
LAMB3_R660X	DAP	705	3.25986	0.33378	uga	a	ac	acu	agg	R
MSH2_L458X	DAP	61	2.39365	0.463752	uga	g	ga	gau	acu	T
PHEX_R567X	DAP	125	1.52981	0.371444	uga	u	uc	ucu	ccu	P
MGA_R1053X	DAP	1135	4.37138	0.0752748	uga	c	cu	cug	ugu	C
COL2A1_R1036X	DAP	956	2.73307	0.446431	uga	g	ga	gag	gga	G
USH2A_R274X	DAP	204	3.99405	0.465509	uga	u	uu	uua	uuu	F
PBRM1_R534X	DAP	19	1.32515	0.444455	uga	g	ga	gag	gcu	A
BRPF1_R455X	DAP	303	3.26609	0.447058	uga	c	cu	cug	cgc	R
EDAR_R390X	DAP	301	3.72954	0.180181	uga	a	au	aug	agc	S
LYST_R3449X	DAP	105	2.63601	0.267251	uga	g	ga	gaa	acc	T
ANKRD11_R898X	DAP	114	2.60556	0.915492	uga	g	ga	gac	aag	K
FBXW7_R13X	DAP	270	1.78667	0.00716929	uga	c	cg	cga	aga	R
BAG3_R90X	DAP	960	4.0754	0.142583	uga	c	cc	cca	cuc	L
RASA1_R709X	DAP	33	1.41031	0.394218	uga	g	gc	gca	guu	V
PIK3CD_R870X	DAP	1081	3.93544	0.294513	uga	g	gc	gcc	gau	D
ABCG8_W361X	DAP	527	3.8184	0.176957	uga	a	aa	aaa	cua	L
LDLR_R828X	DAP	699	3.00934	0.0948788	uga	c	cc	ccu	acc	T
ARID1A_R1461X	DAP	802	1.87784	0.357549	uga	g	ga	gac	ggc	G
IL10_R42X	DAP	950	2.53654	0.00224587	uga	g	ga	gau	cuu	L
INHBA_W156X	DAP	579	4.48508	0.0912329	uga	c	cu	cuc	guc	V
APC_R405X	DAP	760	3.01988	0.346244	uga	g	gu	guc	auc	I
CLCN1_R377X	DAP	1007	2.74284	0.0537126	uga	a	aa	aag	guc	V
PYGM_R650X	DAP	986	4.29806	0.144322	uga	g	gu	guc	uac	Y
FH_S351X	DAP	451	1.20758	0.401862	uga	g	gg	ggu	cgg	R
MYH9_R1933X	DAP	545	4.23672	0.11217	uga	a	au	aug	cgc	R
TTN_R15832X	DAP	985	4.54232	0.145598	uga	g	gu	gug	uuc	F
TP53_S183X	DAP	670	2.70301	0.12808	uga	g	ga	gau	ugc	C
PMM2_RNAX	DAP	222	4.63392	0.00700256	uga	a	aa	aau	uuc	F
MCCC2_R180X	DAP	369	3.76705	0.322436	uga	c	ca	caa	ccu	P
PIK3CA_R992X	DAP	52	3.0989	0.189913	uga	c	ca	cag	auu	I
MGA_R2396X	DAP	57	3.29641	0.309515	uga	a	aa	aag	agu	S
LDLR_W568X	DAP	253	3.79244	0.0738442	uga	a	au	auc	gac	D
PGR_W205X	DAP	141	3.05982	0.0442388	uga	u	uc	ucc	cac	H
SDHA_R210X	DAP	239	2.61416	0.345085	uga	u	ua	uau	cug	L
ALK_R1464X	DAP	231	2.47118	0.238892	uga	g	gu	guc	guu	V
ASXL1_W1065X	DAP	367	2.94707	0.959511	uga	g	gu	gug	agc	S
NKX2-1_R208X	DAP	166	4.18813	0.0852604	uga	c	cg	cgc	gag	E
MAN2B1_SNAX	DAP	1049	4.07868	0.0344958	uga	g	gg	ggg	uuc	F
TP53_R213X	DAP	642	4.52102	0.127753	uga	c	ca	cau	uuu	F
COL7A1_R2338X	DAP	257	2.46383	0.014866	uga	g	gg	ggc	ccg	P
CDKN2A_W110X	DAP	650	3.32975	0.152006	uga	g	gg	ggc	gcc	A
GAA_R870X	DAP	1802	1.09732	0.539558	uga	g	gg	ggg	gag	E
ACVRL1_R158X	DAP	1346	2.13089	0.166333	uga	c	cg	cgg	guc	V
TSC2_W1740X	DAP	624	4.21726	0.088022	uga	a	au	auu	aag	K
GLDC_R337X	DAP	234	2.46925	0.31443	uga	g	ga	gaa	guc	V
NF2_R262X	DAP	64	4.37982	0.10339	uga	a	aa	aac	auc	I
STRC_R1468X	DAP	289	2.21158	0.111674	uga	g	gg	ggg	gua	V
EXT1_C152X	DAP	638	4.68205	0.0208095	uga	c	cu	cuc	gcg	A
ATP7B_R1319X	DAP	431	2.47046	0.159495	uga	a	ag	agg	guc	V
PLEC_R2531X	DAP	611	4.11681	0.142435	uga	g	gc	gcc	agc	S
EPHA3_W919X	DAP	752	4.49742	0.0126152	uga	c	cu	cuu	gac	D
MEN1_R29X	DAP	2953	1.93551	0.276605	uga	g	ga	gag	ggc	G
TERT_R774X	DAP	9075	4.35369	0.174669	uga	c	ca	cag	aug	M
PKP2_R691X	DAP	881	4.14573	0.102389	uga	a	aa	aag	acc	T
FBN1_C2659X	DAP	902	3.80938	0.36958	uga	a	ag	agc	ccc	P
E2F3_R134X	DAP	52	3.33852	0.855198	uga	a	ag	agg	aag	K
PALB2_W904X	DAP	107	2.74851	0.601988	uga	c	ca	cag	gcu	A
FAT1_G3310X	DAP	196	2.98195	0.279955	uga	g	gg	ggc	gau	D
MYBPC3_W396X	DAP	2404	4.6771	0.0491336	uga	c	cu	cuc	aaa	K
STXBP1_R235X	DAP	1337	4.12432	0.0240113	uga	g	gg	ggc	gau	D
DEPDC5_R485X	DAP	952	1.4652	0.371938	uga	g	ga	gag	gug	V
WNT10A_C107X	DAP	206	2.60965	0.261363	uga	u	uc	uca	aac	N
IKZF1_R111X	DAP	338	3.77447	0.160553	uga	c	cu	cuu	auu	I
GNE_S646X	DAP	409	2.01896	0.197105	uga	g	gu	gug	aug	M
GATA1_R305X	DAP	38	3.76207	0.292182	uga	a	aa	aac	acu	T
NEB_R3722X	DAP	118	3.52217	0.141278	uga	a	au	aua	aac	N
JAG1_R235X	DAP	1586	2.68205	0.212482	uga	c	ca	caa	ugc	C
AMER1_G874X	DAP	2684	3.9805	0.275431	uga	c	cu	cug	uug	L
MMACHC_R73X	DAP	1892	4.17945	0.359152	uga	a	au	aug	cuc	L
PKHD1_W158X	DAP	123	3.15477	0.547931	uga	a	au	auu	ggc	G
CLN5_W75X	DAP	1569	3.95346	0.0760901	uga	u	ug	ugc	ucc	S
PMS2_R563X	DAP	16	3.06507	0.593737	uga	g	gu	guu	uuu	F
TFR2_R701X	DAP	677	3.16583	0.625204	uga	c	cu	cug	gag	E
FBN1_R3X	DAP	1393	1.42356	0.340324	uga	g	gg	ggg	cgu	R
CDKN2A_R58X	DAP	603	3.49334	0.320298	uga	g	gu	gug	gcc	A
CDKN2A_X58X	DAP	893	3.07275	0.235302	uga	g	gu	gug	gcu	A
ALDH5A1_R412X	DAP	346	3.96072	0.570644	uga	c	ca	cac	aaa	K
PTCH1_R602X	DAP	215	2.66943	0.324504	uga	c	cg	cgc	uau	Y
SDHB_R27X	DAP	272	2.84968	0.114169	uga	g	gg	gga	ucc	S
RPTOR_R348X	DAP	384	4.60053	0.0743879	uga	a	aa	aau	uuu	F
Colorado tick fever virus_no_WTNAX	DAP	2058	4.22113	0.00993042	uga	c	cg	cgg	ugu	C
RB1_R455X	DAP	107	3.76782	0.519227	uga	g	gu	gua	uac	Y
RAD54L_R609X	DAP	828	1.84454	0.586103	uga	g	ga	gau	ugg	W
NCOR1_R627X	DAP	59	1.50413	0.314918	uga	u	ug	ugg	ucu	S
SPAST_R562X	DAP	62	3.98357	0.153463	uga	g	ga	gaa	auc	I
BRCA2_S617X	DAP	16	1.92453	1.31072	uga	g	gc	gcc	ugu	C
SPOP_R240X	DAP	89	3.55292	0.673557	uga	g	gu	guu	aau	N
POLE_R1233X	DAP	1270	3.26621	0.223277	uga	g	gu	guu	aag	K
COL1A1_R882X	DAP	2242	2.22105	0.0842791	uga	g	gu	guc	ggc	G
SPEN_R229X	DAP	392	2.34433	0.244235	uga	g	gg	ggc	gua	V
GPS2_R102X	DAP	287	1.83693	0.287646	uga	a	aa	aag	agg	R
DMD_R195X	DAP	668	4.28044	0.069777	uga	c	cu	cug	caa	Q
CEP290_R1272X	DAP	105	3.5113	0.151345	uga	c	ca	cag	cga	R
LDLR_W898X	DAP	453	2.8087	0.183124	uga	c	cg	cgg	aac	N
ERBB4_R114X	DAP	13	3.41131	0.490495	uga	u	ua	uau	gau	D
NSD1_R1861X	DAP	47	3.82086	0.532417	uga	a	aa	aag	gac	D
ZEB2_R921X	DAP	1579	3.88504	0.147971	uga	c	cc	cca	cua	L
MTM1_R224X	DAP	899	4.34013	0.137741	uga	a	au	auu	aau	N
ASXL1_R404X	DAP	97	1.42566	0.285126	uga	g	ga	gau	cag	Q
IQSEC2_R926X	DAP	915	2.47764	0.448735	uga	g	ga	gac	ccc	P
SPINK5_R371X	DAP	310	3.98054	0.232448	uga	a	aa	aag	uau	Y
RICTOR_R293X	DAP	86	3.03259	0.0874159	uga	u	uc	uca	uuc	F
NF1_W267X	DAP	49	3.81424	0.351511	uga	c	cc	cca	guu	V
MMACHC_R161X	DAP	1095	2.66533	0.224697	uga	g	gg	ggg	auc	I
KMT2B_R1757X	DAP	1328	1.87374	0.58205	uga	g	gg	ggg	cgg	R
ATM_L1162X	DAP	37	1.6037	0.28159	uga	u	uc	ucc	guu	V
ITGA2B_C177X	DAP	241	2.57438	0.0809308	uga	c	cg	cgc	ccc	P
BCL10_R58X	DAP	29	1.42838	0.184361	uga	a	ac	aca	ugu	C
PKD1_R2430X	DAP	6602	4.37489	0.0885356	uga	c	cu	cug	aug	M
KMT2B_R2734X	DAP	1325	3.369	0.174892	uga	g	gg	ggc	agu	S
APC_C1270X	DAP	61	2.77021	0.525293	uga	u	uu	uuu	aua	I
ALK_R1275X	DAP	500	2.42312	0.292798	uga	g	ga	gac	gcc	A
GCDH_R386X	DAP	527	3.11982	0.109744	uga	g	ga	gac	gcc	A
FIG4_R381X	DAP	50	3.14374	0.661802	uga	g	ga	gag	gaa	E
NF1_S1896X	DAP	80	2.01247	0.106883	uga	g	gg	ggu	aca	T
GJB1_R220X	DAP	2090	2.12313	0.0839433	uga	g	gc	gcc	cgc	R
CEP290_R1782X	DAP	14	3.7233	0.841483	uga	c	ca	cau	gau	D
CDKN2A_C141X	DAP	1029	2.45929	0.144779	uga	c	cc	ccg	cgc	R
SMAD4_G510X	DAP	224	3.20715	0.200313	uga	c	cc	ccg	ugg	W
NSD1_R1700X	DAP	685	3.86214	0.168758	uga	a	aa	aau	ugc	C
DMD_W551X	DAP	616	1.53734	0.341949	uga	g	gu	guu	cgc	R
NTRK3_G463X	DAP	604	2.62004	0.301781	uga	a	au	aug	uuu	F
GATAD2B_R116X	DAP	1334	1.50185	0.00625327	uga	g	gg	gga	gag	E
FAT1_R2597X	DAP	246	2.49939	0.35762	uga	g	gc	gca	uuu	F
CREBBP_R424X	DAP	259	3.3869	0.161376	uga	c	ca	cau	aca	T
CFTR_C276X	DAP	41	3.39456	0.0537829	uga	u	ug	ugg	uac	Y
COL2A1_R785X	DAP	684	2.94929	0.149175	uga	g	gg	ggc	gga	G
LAMA2_R744X	DAP	4363	1.50522	0.5091	uga	g	gu	guu	agg	R
GRN_R418X	DAP	963	2.1128	0.39058	uga	g	gg	gga	cag	Q
HGSNAT_R412X	DAP	2866	2.39321	0.145845	uga	g	ga	gac	cuu	L
LATS1_W1048X	DAP	25	1.95813	1.26081	uga	a	ag	agu	uua	L
NSD1_R1031X	DAP	23	1.45081	0.916201	uga	g	ga	gau	uug	L
NF2_G161X	DAP	252	2.01904	0.470803	uga	u	uu	uuu	cgg	R
Eyach virus_no_WTNAX	DAP	1832	4.27784	0.255143	uga	c	cg	cgg	ugu	C
MLH1_G517X	DAP	133	4.07932	0.438824	uga	c	ca	cau	cag	Q
PPP6C_R177X	DAP	40	3.27234	1.10762	uga	a	ac	acc	auu	I
EVC_R340X	DAP	314	3.97923	0.0290542	uga	c	ca	cag	gcc	A
PAK1_R258X	DAP	133	3.8796	0.479131	uga	a	ag	agc	uua	L
PRKAR1A_R228X	DAP	66	2.27651	0.768371	uga	g	ga	gac	gac	D
SPEN_R1470X	DAP	68	2.5121	0.384419	uga	u	uu	uuu	ucc	S
PIK3R3_R309X	DAP	35	2.78703	1.01281	uga	g	ga	gau	auc	I
ATRX_R418X	DAP	20	3.78195	0.886539	uga	g	gc	gcg	uuu	F
BRCA2_S648X	DAP	75	3.34457	0.256483	uga	c	ca	cag	ugu	C
MSH2_R389X	DAP	31	3.45544	0.518892	uga	c	cu	cuu	aac	N
KMT2C_R2139X	DAP	160	2.90274	0.120339	uga	c	cc	ccu	cca	P
MEF2C_R189X	DAP	2297	3.27508	0.195066	uga	c	cc	ccu	cau	H
FGFR2_R251X	DAP	2282	1.34122	0.284039	uga	u	uc	ucg	gag	E
PAK1_R56X	DAP	10	2.3734	1.60454	uga	u	uc	ucc	uac	Y
BRCA1_C1076X	DAP	140	1.82941	0.577299	uga	g	ga	gag	ggg	G
APC_S895X	DAP	82	1.75357	0.429759	uga	g	gc	gcc	gug	V
PTEN_R233X	DAP	334	3.13569	0.319442	uga	c	cg	cgg	aca	T
BRCA1_C1471X	DAP	285	3.5234	0.181051	uga	u	ug	ugc	auc	I
ASPM_R3390X	DAP	18	2.03442	0.46263	uga	a	ag	agu	gua	V
TET2_G92X	DAP	167	4.46413	0.214758	uga	g	gg	gga	aau	N
FAT1_S3404X	DAP	891	1.96689	0.132126	uga	g	gg	ggu	auu	I
FANCA_R52X	DAP	83	3.00298	0.0400207	uga	a	ag	agc	cug	L
USH2A_R1295X	DAP	28	2.55144	0.663479	uga	g	gu	guu	agu	S
CNGB3_R403X	DAP	63	4.02157	0.197461	uga	a	ac	acu	guu	V
DICER1_R656X	DAP	469	1.85896	0.101439	uga	g	ga	gag	acc	T
ATRX_R654X	DAP	49	1.65236	0.643681	uga	a	ag	aga	cuu	L
PKD2_R845X	DAP	557	2.15364	0.285059	uga	g	gu	gug	aga	R
MLH1_R487X	DAP	159	4.19366	0.188831	uga	a	aa	aag	ucc	S
CHM_R293X	DAP	55	4.00132	0.11337	uga	a	au	aug	aag	K
DMD_R1051X	DAP	168	4.13716	0.343184	uga	a	aa	aaa	cuc	L
COL7A1_R1730X	DAP	516	1.32492	0.133386	uga	g	gg	ggg	ccu	P
NCOR1_R1113X	DAP	376	4.24156	0.347238	uga	a	ag	agc	ccc	P
TET1_S483X	DAP	99	2.31233	0.439164	uga	g	ga	gag	aac	N
AGA_R107X	DAP	159	2.99065	0.0329326	uga	a	au	auu	aga	R
MCCC1_S289X	DAP	97	3.76341	0.529351	uga	a	aa	aaa	gac	D
SMPD1_R443X	DAP	1169	4.47051	0.137216	uga	a	au	auu	uac	Y
COL4A4_S969X	DAP	54	4.00625	0.504819	uga	c	ca	caa	auu	I
FAH_R167X	DAP	509	3.57682	0.00697641	uga	g	ga	gac	gca	A
SGCA_R192X	DAP	2292	2.77893	0.0771525	uga	a	aa	aaa	ggc	G
LMNA_W498X	DAP	260	2.17148	0.441377	uga	g	gc	gcu	auc	I
MYBPC3_S139X	DAP	172	3.30083	0.232138	uga	g	gc	gca	agc	S
USH2A_R626X	DAP	967	4.4345	0.213358	uga	c	ca	caa	uuc	F
COL2A1_R209X	DAP	1366	1.25899	0.38535	uga	g	gg	gga	ccu	P
PKP2_W123X	DAP	540	1.68403	0.300352	uga	g	gg	gga	cgc	R
HMBS_WNAX	DAP	621	3.12101	0.050167	uga	a	ag	agu	guc	V
MSH2_C697X	DAP	109	2.32873	0.0689757	uga	g	ga	gag	cca	P
PTEN_R189X	DAP	235	4.10994	0.34834	uga	c	cc	cca	uau	Y
NDRG1_R148X	DAP	798	2.73437	0.241152	uga	u	uu	uuu	acu	T
TCAP_W22X	DAP	618	4.04177	0.223791	uga	g	gc	gca	uuc	F
DPYS_R475X	DAP	242	4.42452	0.0343799	uga	a	au	aua	aaa	K
NHS_R373X	DAP	69	3.06245	0.748896	uga	a	aa	aaa	aga	R
CDC73_R120X	DAP	176	1.69793	0.435791	uga	u	uc	ucu	cag	Q
ARSB_R191X	DAP	31	2.1004	0.109709	uga	u	ug	ugu	aca	T
DMD_R2982X	DAP	1708	2.06072	0.449521	uga	g	gg	gga	cuu	L
APC_G1312X	DAP	26	3.01539	0.229621	uga	a	ac	acu	auu	I
TET2_R1216X	DAP	6849	1.61487	1.00178	uga	g	gc	gcu	gag	E
NOTCH1_S1150X	DAP	1056	2.89823	0.228357	uga	c	cc	ccc	ugc	C
IRF4_R82X	DAP	502	2.76815	0.149955	uga	g	ga	gaa	uuc	F
AGL_R1218X	DAP	58	2.41696	0.710194	uga	g	ga	gaa	uuc	F
CFTR_C524X	DAP	77	4.39503	0.440653	uga	c	ca	caa	gca	A
HNF1B_R181X	DAP	385	4.49591	0.138124	uga	c	ca	caa	cuc	L
SOX17_R273X	DAP	2748	4.35136	0.219204	uga	c	cu	cuc	ccc	P
DSP_R84X	DAP	527	1.68392	0.436901	uga	g	gc	gca	aug	M
ALS2_R1461X	DAP	1100	2.2871	0.275317	uga	u	uc	ucu	ucc	S
GCK_R186X	DAP	840	2.39587	0.00723285	uga	g	ga	gac	cug	L
POLR3A_R351X	DAP	301	2.16467	0.147722	uga	u	uu	uuu	ggu	G
SPEN_R1170X	DAP	42	3.17446	1.49286	uga	a	aa	aaa	uac	Y
FLNA_R2234X	DAP	682	1.43633	0.298393	uga	g	gc	gcu	guc	V
NSD1_R2152X	DAP	1491	3.92395	0.0240703	uga	c	cc	cca	aag	K
USH2A_R737X	DAP	239	2.69342	0.356087	uga	a	ag	agc	cuc	L
COL6A3_R874X	DAP	4757	4.29164	0.215131	uga	a	au	auu	acc	T
RNF43_R371X	DAP	2942	2.86608	0.291675	uga	c	cc	ccu	cca	P
JAK2_R426X	DAP	23	2.0789	0.0413706	uga	u	ug	ugc	cuu	L
CHD2_R1637X	DAP	384	1.82922	0.768373	uga	g	gg	gga	gau	D
ITGB2_RNAX	DAP	1430	3.13041	0.227638	uga	a	aa	aac	cug	L
GAA_R854X	DAP	729	2.34583	0.306119	uga	g	gg	ggg	gcc	A
MEN1_R98X	DAP	323	2.77238	0.0736984	uga	g	gg	ggc	auc	I
MEN1_R532X	DAP	933	2.09088	0.314554	uga	g	gg	ggc	gcc	A
PBRM1_R1185X	DAP	97	2.45186	0.106746	uga	g	ga	gau	guu	V
Semliki Forest_no_WTNAX	DAP	916	4.63599	0.0153044	uga	c	cu	cua	cug	L
SGCE_R138X	DAP	46	2.68264	0.20317	uga	u	ua	uau	cuu	L
PAX6_W176X	DAP	76	3.59462	0.379557	uga	u	ua	uau	ggu	G
NOTCH2_S462X	DAP	1145	1.35655	0.301139	uga	g	ga	gac	cau	H
NPC1_R934X	DAP	4668	4.27583	0.352398	uga	a	au	aua	acc	T
SYNGAP1_R967X	DAP	5134	1.14033	0.479681	uga	g	gg	ggu	cac	H
RYR1_R2241X	DAP	1590	4.01395	0.112056	uga	a	au	auc	ugc	C
ARSA_R114X	DAP	1463	3.17033	0.121112	uga	g	gg	ggc	gcc	A
HEXA_R393X	DAP	95	1.84717	0.188706	uga	g	ga	gag	ugg	W
APC_S770X	DAP	50	2.53356	0.131991	uga	g	ga	gaa	uua	L
[truncated: 8,669 more rows]

## Sheet: Fig.2f,h
mutation_identifier	treatment	reads_allbins	RT	sd_RT	stop_type	down_1nt	down_12nt	down_123nt	up_123nt	up_aa
[truncated: 2,589 more rows]

[truncated: 3 more sheets: Fig.2g, Fig.2i, Fig.2j]
