# Supplementary material for: Genome-scale quantification and prediction of pathogenic stop codon readthrough by small molecules
Source: Nat Genet. 2024 Aug 22;56(9):1914–24. doi: 10.1038/s41588-024-01878-5 (PMC11387191; doi:10.1038/s41588-024-01878-5)
Supplement: Supplementary file 7 — Statistical source data. [file 41588_2024_1878_MOESM7_ESM.xlsx]

## Sheet: Fig.3a
mutation_identifier	treatment	reads_allbins	RT	sd_RT	stop_type	down_1nt	down_12nt	down_123nt	up_123nt	up_aa
APC_S583X	Clitocine	32	1.52349	0.0370825	uaa	a	ac	acc	gaa	E
APC_S583X	Clitocine	188	1.58206	0.199593	uga	a	ac	acc	gaa	E
IFNGR1_S306X	Clitocine	230	2.21239	0.828957	uaa	c	cu	cuc	gua	V
IFNGR1_S306X	Clitocine	134	1.93729	0.888137	uga	c	cu	cuc	gua	V
PALB2_Y1055X	Clitocine	152	1.74616	0.277586	uaa	c	ca	caa	ucu	S
PALB2_Y1055X	Clitocine	101	0.279802	0.327928	uag	c	ca	caa	ucu	S
PMS2_S459X	Clitocine	350	0.668157	0.168252	uaa	g	gg	ggu	acu	T
PMS2_S459X	Clitocine	810	0.678708	0.349145	uga	g	gg	ggu	acu	T
PTEN_Y88X	Clitocine	204	2.07018	0.104234	uaa	c	cc	ccu	caa	Q
PTEN_Y88X	Clitocine	126	0.32485	0.293577	uag	c	cc	ccu	caa	Q
BRCA2_Y2977X	Clitocine	77	1.33847	0.253606	uaa	u	uc	uca	agc	S
BRCA2_Y2977X	Clitocine	118	1.2457	0.0110714	uag	u	uc	uca	agc	S
BRCA2_S2835X	Clitocine	57	2.20119	0.565801	uaa	u	uc	ucu	aca	T
BRCA2_S2835X	Clitocine	55	1.89604	0.487175	uga	u	uc	ucu	aca	T
NF1_S365X	Clitocine	115	0.654516	0.206483	uaa	a	ag	aga	uuc	F
NF1_S365X	Clitocine	121	1.08922	0.491507	uga	a	ag	aga	uuc	F
FLCN_Y463X	Clitocine	407	2.10064	0.544046	uaa	g	ga	gag	aag	K
FLCN_Y463X	Clitocine	355	0.365716	0.151459	uag	g	ga	gag	aag	K
BRCA1_S1207X	Clitocine	152	1.75624	0.111212	uaa	u	uu	uua	cca	P
BRCA1_S1207X	Clitocine	87	1.50367	0.164522	uga	u	uu	uua	cca	P
APC_Y1376X	Clitocine	118	0.981679	0.0421062	uaa	g	gu	guu	cac	H
APC_Y1376X	Clitocine	98	0.257434	0.272384	uag	g	gu	guu	cac	H
DMD_S622X	Clitocine	49	2.28868	1.47727	uaa	c	cu	cuc	uau	Y
DMD_S622X	Clitocine	55	3.30621	1.00963	uga	c	cu	cuc	uau	Y
APC_S583X	SRI	43	0.36743	0.00216787	uaa	a	ac	acc	gaa	E
APC_S583X	SRI	73	1.83739	0.115125	uga	a	ac	acc	gaa	E
IFNGR1_S306X	SRI	69	1.23583	0.0914326	uaa	c	cu	cuc	gua	V
IFNGR1_S306X	SRI	257	5.62172	1.88547	uga	c	cu	cuc	gua	V
PALB2_Y1055X	SRI	53	0.619928	0.228917	uaa	c	ca	caa	ucu	S
PALB2_Y1055X	SRI	81	0.756801	0.0283926	uag	c	ca	caa	ucu	S
PMS2_S459X	SRI	508	0.360552	0.01647	uaa	g	gg	ggu	acu	T
PMS2_S459X	SRI	519	0.564876	0.0707707	uga	g	gg	ggu	acu	T
PTEN_Y88X	SRI	67	1.75311	0.183227	uaa	c	cc	ccu	caa	Q
PTEN_Y88X	SRI	73	1.99646	0.246879	uag	c	cc	ccu	caa	Q
BRCA2_Y2977X	SRI	49	0.405422	0.0613379	uaa	u	uc	uca	agc	S
BRCA2_Y2977X	SRI	20	0.411904	0.0241436	uag	u	uc	uca	agc	S
BRCA2_S2835X	SRI	53	0.233748	0.0839503	uaa	u	uc	ucu	aca	T
BRCA2_S2835X	SRI	31	0.304333	0.141014	uga	u	uc	ucu	aca	T
NF1_S365X	SRI	103	0.783929	0.0516352	uaa	a	ag	aga	uuc	F
NF1_S365X	SRI	51	0.982367	0.143413	uga	a	ag	aga	uuc	F
FLCN_Y463X	SRI	272	1.75746	0.0586159	uaa	g	ga	gag	aag	K
FLCN_Y463X	SRI	386	2.24429	0.128087	uag	g	ga	gag	aag	K
BRCA1_S1207X	SRI	54	0.731764	0.123251	uaa	u	uu	uua	cca	P
BRCA1_S1207X	SRI	29	0.662488	0.169116	uga	u	uu	uua	cca	P
APC_Y1376X	SRI	50	1.54986	0.237306	uaa	g	gu	guu	cac	H
APC_Y1376X	SRI	111	1.98138	0.240423	uag	g	gu	guu	cac	H
DMD_S622X	SRI	32	3.61866	0.352044	uaa	c	cu	cuc	uau	Y
DMD_S622X	SRI	20	5.24438	2.17265	uga	c	cu	cuc	uau	Y
APC_S583X	DAP	29	0.726509	0.52332	uaa	a	ac	acc	gaa	E
APC_S583X	DAP	99	3.68395	0.895734	uga	a	ac	acc	gaa	E
IFNGR1_S306X	DAP	80	1.16276	1.36901	uaa	c	cu	cuc	gua	V
IFNGR1_S306X	DAP	144	4.32287	0.103265	uga	c	cu	cuc	gua	V
PALB2_Y1055X	DAP	31	0.493249	0.043169	uaa	c	ca	caa	ucu	S
PALB2_Y1055X	DAP	67	0.529766	0.156039	uag	c	ca	caa	ucu	S
PMS2_S459X	DAP	148	0.389994	0.312139	uaa	g	gg	ggu	acu	T
PMS2_S459X	DAP	1193	1.37925	0.493148	uga	g	gg	ggu	acu	T
PTEN_Y88X	DAP	25	0.501926	0.451351	uaa	c	cc	ccu	caa	Q
PTEN_Y88X	DAP	54	0.270895	0.138956	uag	c	cc	ccu	caa	Q
BRCA2_Y2977X	DAP	32	0.996518	1.11135	uaa	u	uc	uca	agc	S
BRCA2_Y2977X	DAP	87	0.950024	0.687701	uag	u	uc	uca	agc	S
BRCA2_S2835X	DAP	39	0.333156	0.164761	uaa	u	uc	ucu	aca	T
BRCA2_S2835X	DAP	29	1.33436	0.564377	uga	u	uc	ucu	aca	T
NF1_S365X	DAP	77	0.316281	0.103667	uaa	a	ag	aga	uuc	F
NF1_S365X	DAP	63	2.39473	0.400388	uga	a	ag	aga	uuc	F
FLCN_Y463X	DAP	219	0.765283	0.768928	uaa	g	ga	gag	aag	K
FLCN_Y463X	DAP	291	0.555433	0.0827048	uag	g	ga	gag	aag	K
BRCA1_S1207X	DAP	49	0.943537	0.945969	uaa	u	uu	uua	cca	P
BRCA1_S1207X	DAP	68	3.38842	0.307369	uga	u	uu	uua	cca	P
APC_Y1376X	DAP	90	0.656011	0.425574	uaa	g	gu	guu	cac	H
APC_Y1376X	DAP	96	0.642802	0.203458	uag	g	gu	guu	cac	H
DMD_S622X	DAP	18	1.17341	1.39074	uaa	c	cu	cuc	uau	Y
DMD_S622X	DAP	82	4.57419	0.0946925	uga	c	cu	cuc	uau	Y
APC_S583X	G418	18	0.541061	0.33246	uaa	a	ac	acc	gaa	E
APC_S583X	G418	105	0.713363	0.0409548	uga	a	ac	acc	gaa	E
IFNGR1_S306X	G418	84	0.60111	0.146608	uaa	c	cu	cuc	gua	V
IFNGR1_S306X	G418	92	2.51345	0.0606382	uga	c	cu	cuc	gua	V
PALB2_Y1055X	G418	70	0.465521	0.151303	uaa	c	ca	caa	ucu	S
PALB2_Y1055X	G418	168	0.662323	0.0307165	uag	c	ca	caa	ucu	S
PMS2_S459X	G418	268	0.25296	0.0423488	uaa	g	gg	ggu	acu	T
PMS2_S459X	G418	600	0.357026	0.00726617	uga	g	gg	ggu	acu	T
PTEN_Y88X	G418	63	0.850688	0.141873	uaa	c	cc	ccu	caa	Q
PTEN_Y88X	G418	101	1.03301	0.00193534	uag	c	cc	ccu	caa	Q
BRCA2_Y2977X	G418	29	0.367109	0.0362255	uaa	u	uc	uca	agc	S
BRCA2_Y2977X	G418	36	0.539709	0.106979	uag	u	uc	uca	agc	S
BRCA2_S2835X	G418	27	0.244791	0.0209091	uaa	u	uc	ucu	aca	T
BRCA2_S2835X	G418	29	0.367219	0.0120307	uga	u	uc	ucu	aca	T
NF1_S365X	G418	95	0.279266	0.0104273	uaa	a	ag	aga	uuc	F
NF1_S365X	G418	62	0.558873	0.0983179	uga	a	ag	aga	uuc	F
FLCN_Y463X	G418	311	0.383891	0.00143679	uaa	g	ga	gag	aag	K
FLCN_Y463X	G418	461	0.677079	0.030093	uag	g	ga	gag	aag	K
BRCA1_S1207X	G418	58	0.347387	0.116418	uaa	u	uu	uua	cca	P
BRCA1_S1207X	G418	20	0.674893	0.139455	uga	u	uu	uua	cca	P
APC_Y1376X	G418	79	0.376399	0.0389891	uaa	g	gu	guu	cac	H
APC_Y1376X	G418	199	0.754932	0.0341836	uag	g	gu	guu	cac	H
DMD_S622X	G418	15	0.775234	0.240388	uaa	c	cu	cuc	uau	Y
DMD_S622X	G418	41	0.922895	0.463994	uga	c	cu	cuc	uau	Y

## Sheet: Fig.3b
Treatment	% Mutations	Threshold(%)
Untreated	0.359774	1
SRI	56.6901	1
DAP	52.5612	1
Clitocine	63.2688	1
Gentamicin	0.651019	1
G418	24.7216	1
CC90009	6.61299	1
SJ6986	64.2111	1
FUr	2.89532	1
SRI	20.7812	2
DAP	38.4273	2
Clitocine	18.6911	2
G418	7.09268	2
CC90009	0.582491	2
SJ6986	27.7882	2
SRI	9.50831	3
DAP	22.9227	3
Clitocine	0.32551	3
G418	1.59328	3
CC90009	0.154189	3
SJ6986	12.318	3
SRI	4.43721	4
DAP	8.73737	4
Clitocine	0.0513963	4
SJ6986	5.34521	4
SRI	2.87819	5
Clitocine	0.0171321	5
SJ6986	2.00445	5
SRI	1.42196	6
SJ6986	0.342642	6
All_drugs	85.0608	1
All_drugs	50.3341	2
All_drugs	26.4348	3
All_drugs	10.9988	4
All_drugs	3.18657	5
All_drugs	1.57615	6

## Sheet: Fig.3c
treatment_1	variable	value	combo
Clitocine	CC90009	7	Clitocine&CC90009
DAP	CC90009	17	DAP&CC90009
FUr	CC90009	24	FUr&CC90009
G418	CC90009	13	G418&CC90009
Gentamicin	CC90009	20	Gentamicin&CC90009
SJ6986	CC90009	16	SJ6986&CC90009
SRI	CC90009	8	SRI&CC90009
Untreated	CC90009	17	Untreated&CC90009
DAP	Clitocine	7	DAP&Clitocine
FUr	Clitocine	9	FUr&Clitocine
G418	Clitocine	4	G418&Clitocine
Gentamicin	Clitocine	8	Gentamicin&Clitocine
SJ6986	Clitocine	3	SJ6986&Clitocine
SRI	Clitocine	9	SRI&Clitocine
Untreated	Clitocine	7	Untreated&Clitocine
FUr	DAP	22	FUr&DAP
G418	DAP	11	G418&DAP
Gentamicin	DAP	19	Gentamicin&DAP
SJ6986	DAP	19	SJ6986&DAP
SRI	DAP	11	SRI&DAP
Untreated	DAP	13	Untreated&DAP
G418	FUr	16	G418&FUr
Gentamicin	FUr	33	Gentamicin&FUr
SJ6986	FUr	17	SJ6986&FUr
SRI	FUr	8	SRI&FUr
Untreated	FUr	26	Untreated&FUr
Gentamicin	G418	19	Gentamicin&G418
SJ6986	G418	10	SJ6986&G418
SRI	G418	4	SRI&G418
Untreated	G418	9	Untreated&G418
SJ6986	Gentamicin	15	SJ6986&Gentamicin
SRI	Gentamicin	8	SRI&Gentamicin
Untreated	Gentamicin	26	Untreated&Gentamicin
SRI	SJ6986	21	SRI&SJ6986
Untreated	SJ6986	6	Untreated&SJ6986
Untreated	SRI	5	Untreated&SRI

## Sheet: Fig.3d
mutation_identifier	treatment	reads_allbins	RT	sd_RT	stop_type
TP53_W53X	DAP	399	0.898352	0.0842747	uag
TP53_W53X	DAP	2858	4.05728	0.0142154	uga
TP53_Y234X	DAP	636	0.549819	0.335302	uaa
TP53_Y234X	DAP	718	0.527258	0.280061	uag
TP53_K292X	DAP	779	0.38481	0.110578	uaa
TP53_E271X	DAP	139	0.82586	0.664701	uag
TP53_E343X	DAP	202	0.587839	0.57801	uag
TP53_Y163X	DAP	351	0.832372	0.531344	uaa
TP53_Y163X	DAP	320	0.400548	0.302048	uag
TP53_Q144X	DAP	1563	1.02687	0.796464	uag
TP53_E287X	DAP	264	0.362446	0.24809	uag
TP53_E224X	DAP	453	0.931508	0.975024	uag
TP53_R280X	DAP	346	1.55885	0.154808	uga
TP53_E336X	DAP	335	0.72818	0.300222	uag
TP53_C277X	DAP	539	3.0949	0.0426612	uga
TP53_Y126X	DAP	445	0.642149	0.30675	uaa
TP53_Y126X	DAP	592	0.644582	0.58734	uag
TP53_K164X	DAP	5274	1.2863	0.797995	uag
TP53_W23X	DAP	385	1.16707	0.760904	uag
TP53_W23X	DAP	1192	4.26914	0.0776197	uga
TP53_Y327X	DAP	204	1.41508	1.70442	uaa
TP53_Y327X	DAP	118	0.413552	0.325506	uag
TP53_R209X	DAP	1588	4.29103	0.034705	uga
TP53_E198X	DAP	401	0.678029	0.664642	uaa
TP53_X198X	DAP	390	0.656754	0.529987	uaa
TP53_E285X	DAP	578	0.678085	0.597793	uag
TP53_C275X	DAP	1383	2.52459	0.128534	uga
TP53_E68X	DAP	168	0.453401	0.281109	uag
TP53_E62X	DAP	527	0.733326	0.502442	uaa
TP53_Q192X	DAP	466	0.781521	0.0716832	uag
TP53_K320X	DAP	612	0.772531	0.693507	uag
TP53_K321X	DAP	399	0.835264	0.594332	uaa
TP53_C124X	DAP	1315	2.28371	0.0110857	uga
TP53_K139X	DAP	778	0.713752	0.629081	uag
TP53_R342X	DAP	477	4.21867	0.273484	uga
TP53_X342X	DAP	299	3.73318	0.171492	uga
TP53_E346X	DAP	401	0.461829	0.222147	uag
TP53_K101X	DAP	700	0.728152	0.37887	uaa
TP53_G325X	DAP	496	3.6315	0.208996	uga
TP53_L201X	DAP	257	0.537772	0.371002	uag
TP53_C176X	DAP	64	3.91448	0.514644	uga
TP53_Q104X	DAP	247	0.555363	0.376437	uag
TP53_K319X	DAP	495	1.58711	1.4794	uag
TP53_E51X	DAP	158	0.502699	0.13876	uaa
TP53_S166X	DAP	355	1.12545	0.576618	uaa
TP53_S166X	DAP	2975	3.95672	0.151454	uga
TP53_Y220X	DAP	102	0.848198	0.831846	uaa
TP53_Y220X	DAP	362	0.778001	0.0975908	uag
TP53_E180X	DAP	445	0.679266	0.686937	uag
TP53_G199X	DAP	2653	4.33812	0.170317	uga
TP53_Y205X	DAP	290	0.687042	0.167576	uaa
TP53_R306X	DAP	151	2.59801	0.310853	uga
TP53_Q38X	DAP	154	0.497204	0.440446	uaa
TP53_C135X	DAP	1622	4.64927	0.105309	uga
TP53_E56X	DAP	763	0.448905	0.239942	uaa
TP53_Q354X	DAP	581	0.36369	0.268538	uag
TP53_E11X	DAP	561	0.571839	0.264247	uag
TP53_Q52X	DAP	587	0.736547	0.68119	uaa
TP53_L35X	DAP	383	0.753078	0.399658	uag
TP53_X204X	DAP	417	0.563278	0.502162	uag
TP53_E204X	DAP	351	0.510995	0.19147	uag
TP53_R65X	DAP	588	3.6191	0.101749	uga
TP53_Q100X	DAP	21	0.749334	0.122007	uag
TP53_Q331X	DAP	167	0.447003	0.215164	uag
TP53_S183X	DAP	348	0.581664	0.0657072	uaa
TP53_S183X	DAP	670	2.70301	0.12808	uga
TP53_R213X	DAP	642	4.52102	0.127753	uga
TP53_Y107X	DAP	103	0.67277	0.621987	uaa
TP53_Y107X	DAP	234	0.421591	0.118805	uag
TP53_Y103X	DAP	126	0.547769	0.190747	uaa
TP53_Y103X	DAP	335	0.608087	0.582137	uag
TP53_E349X	DAP	200	1.53432	1.52498	uaa
TP53_Q136X	DAP	671	1.02792	0.900812	uaa
TP53_C141X	DAP	1071	3.52384	0.600806	uga
TP53_E326X	DAP	242	1.1385	0.249503	uaa
TP53_Q317X	DAP	217	0.714698	0.0847345	uag
TP53_E286X	DAP	159	0.658247	0.388321	uaa
TP53_K132X	DAP	332	0.44886	0.224863	uag
TP53_W146X	DAP	158	0.563744	0.150378	uag
TP53_W146X	DAP	843	1.8935	0.118318	uga
TP53_Q167X	DAP	1120	0.903199	0.677899	uag
TP53_C242X	DAP	276	3.97686	0.0851823	uga
TP53_E221X	DAP	155	0.629572	0.467525	uag
TP53_E171X	DAP	127	0.623782	0.579616	uag
TP53_R196X	DAP	461	2.70735	0.215907	uga
TP53_E298X	DAP	87	0.761815	0.337111	uag
TP53_E258X	DAP	678	0.844326	0.768686	uaa
TP53_K351X	DAP	245	0.443392	0.252582	uag
TP53_C229X	DAP	795	4.13626	0.137076	uga
TP53_L114X	DAP	909	0.598217	0.511573	uag
TP53_E339X	DAP	73	0.573649	0.536021	uag
TP53_K120X	DAP	787	0.657288	0.196743	uag
TP53_G266X	DAP	1103	3.25378	0.16579	uga
TP53_Q165X	DAP	578	0.465975	0.418155	uag
TP53_S20X	DAP	528	3.70276	0.396175	uga
TP53_Y236X	DAP	548	0.701928	0.644044	uaa
TP53_Y236X	DAP	679	0.635793	0.258257	uag
TP53_E294X	DAP	291	0.460789	0.135618	uag
TP53_L43X	DAP	70	0.704986	0.210216	uag
TP53_W53X	SRI	664	2.11509	0.230191	uag
TP53_W53X	SRI	3322	3.25405	0.142414	uga
TP53_Y234X	SRI	985	1.14498	0.0599866	uaa
TP53_Y234X	SRI	888	1.60663	0.0634859	uag
TP53_K292X	SRI	1246	0.509567	0.0464433	uaa
TP53_E271X	SRI	118	0.969086	0.0543451	uag
TP53_E343X	SRI	221	1.77184	0.284605	uag
TP53_Y163X	SRI	346	1.13621	0.149134	uaa
TP53_Y163X	SRI	557	1.42813	0.086679	uag
TP53_Q144X	SRI	1742	2.74566	0.206082	uag
TP53_E287X	SRI	193	1.49107	0.0592707	uag
TP53_E224X	SRI	1374	0.25667	0.0108102	uag
TP53_R280X	SRI	239	0.453448	0.0100497	uga
TP53_E336X	SRI	331	1.14232	0.0163881	uag
TP53_C277X	SRI	213	1.44402	0.072104	uga
TP53_Y126X	SRI	967	0.384929	0.0265862	uaa
TP53_Y126X	SRI	1315	0.305334	0.0210381	uag
TP53_K164X	SRI	6836	6.1867	0.246784	uag
TP53_W23X	SRI	511	2.28066	0.180729	uag
TP53_W23X	SRI	1179	3.77333	0.358121	uga
TP53_Y327X	SRI	294	2.18817	0.0235457	uaa
TP53_Y327X	SRI	130	1.58054	0.062053	uag
TP53_R209X	SRI	3036	4.47844	0.443622	uga
TP53_E198X	SRI	840	0.408017	0.0740228	uaa
TP53_X198X	SRI	868	0.530138	0.12705	uaa
TP53_E285X	SRI	1068	0.959194	0.0456513	uag
TP53_C275X	SRI	601	1.12498	0.129277	uga
TP53_E68X	SRI	266	1.30737	0.160233	uag
TP53_E62X	SRI	636	1.00384	0.0681132	uaa
TP53_Q192X	SRI	686	0.684022	0.0828634	uag
TP53_K320X	SRI	713	2.18022	0.062513	uag
TP53_K321X	SRI	373	0.915308	0.0666492	uaa
TP53_C124X	SRI	375	1.26523	0.0895326	uga
TP53_K139X	SRI	1021	1.02117	0.0920544	uag
TP53_R342X	SRI	375	1.95016	0.308783	uga
TP53_X342X	SRI	161	1.45982	0.266644	uga
TP53_E346X	SRI	597	0.687245	0.0239272	uag
TP53_K101X	SRI	735	1.47099	0.293503	uaa
TP53_G325X	SRI	358	1.74418	0.37646	uga
TP53_L201X	SRI	276	0.942447	0.0863037	uag
TP53_C176X	SRI	18	1.76645	0.289347	uga
TP53_Q104X	SRI	299	1.9265	0.0916496	uag
TP53_K319X	SRI	634	2.79718	0.140941	uag
TP53_E51X	SRI	320	0.513111	0.0283047	uaa
TP53_S166X	SRI	522	2.5536	0.143396	uaa
TP53_S166X	SRI	3525	4.80355	0.300552	uga
TP53_Y220X	SRI	370	0.260487	0.0507174	uaa
TP53_Y220X	SRI	721	0.509029	0.0222365	uag
TP53_E180X	SRI	338	1.40621	0.00662138	uag
TP53_G199X	SRI	1302	2.89632	0.104496	uga
TP53_Y205X	SRI	341	1.56883	0.0567447	uaa
TP53_R306X	SRI	86	1.08768	0.0806866	uga
TP53_Q38X	SRI	124	0.968334	0.173451	uaa
TP53_C135X	SRI	987	3.88185	0.404169	uga
TP53_E56X	SRI	1254	0.326867	0.00566375	uaa
TP53_Q354X	SRI	602	1.03472	0.00304931	uag
TP53_E11X	SRI	597	1.05553	0.144781	uag
TP53_Q52X	SRI	738	1.44288	0.14361	uaa
TP53_K305X	SRI	10	0.674216	0.340163	uag
TP53_L35X	SRI	213	0.607499	0.0497604	uag
TP53_X204X	SRI	396	0.564372	0.00432838	uag
TP53_E204X	SRI	686	0.761948	0.0237866	uag
TP53_R65X	SRI	321	1.48694	0.0850177	uga
TP53_Q100X	SRI	68	2.22097	0.136211	uag
TP53_Q331X	SRI	157	0.797719	0.137981	uag
TP53_S183X	SRI	715	1.96638	0.248586	uaa
TP53_S183X	SRI	508	2.20172	0.0112338	uga
TP53_R213X	SRI	398	3.6033	0.405958	uga
TP53_Y107X	SRI	171	0.398438	0.0545108	uaa
TP53_Y107X	SRI	215	0.544246	0.0263419	uag
TP53_Y103X	SRI	99	0.596111	0.0510921	uaa
TP53_Y103X	SRI	363	0.902525	0.0333209	uag
TP53_E349X	SRI	723	3.4888	0.63501	uaa
TP53_Q136X	SRI	832	1.22431	0.0107647	uaa
TP53_C141X	SRI	591	1.23515	0.0716309	uga
TP53_E326X	SRI	251	1.34865	0.328248	uaa
TP53_Q317X	SRI	294	0.93527	0.0989968	uag
TP53_E286X	SRI	182	0.72189	0.110318	uaa
TP53_K132X	SRI	464	0.705228	0.0132574	uag
TP53_W146X	SRI	217	0.771911	0.0116677	uag
TP53_W146X	SRI	309	1.30571	0.144234	uga
TP53_Q167X	SRI	634	2.1609	0.0181896	uag
TP53_C242X	SRI	226	2.11512	0.309344	uga
TP53_E221X	SRI	142	1.32083	0.0619187	uag
TP53_E171X	SRI	147	0.563343	0.072638	uag
TP53_R196X	SRI	214	0.953067	0.0272838	uga
TP53_E298X	SRI	180	0.974049	0.11259	uag
TP53_E258X	SRI	1300	0.48321	0.0934203	uaa
TP53_K351X	SRI	317	1.10613	0.0844996	uag
TP53_C229X	SRI	617	2.72189	0.223362	uga
TP53_L114X	SRI	516	1.51195	0.0248742	uag
TP53_E339X	SRI	130	0.78745	0.0882414	uag
TP53_K120X	SRI	1227	0.537215	0.0207443	uag
TP53_G266X	SRI	1070	3.07067	0.133628	uga
TP53_Q165X	SRI	1491	2.68068	0.10259	uag
TP53_S20X	SRI	233	1.31816	0.0975118	uga
TP53_Y236X	SRI	1013	0.763789	0.0181241	uaa
TP53_Y236X	SRI	584	0.768351	0.0732349	uag
TP53_E294X	SRI	626	0.708923	0.204346	uag
TP53_L43X	SRI	72	1.21911	0.0322482	uag
TP53_W53X	Clitocine	388	0.270614	0.0727123	uag
TP53_W53X	Clitocine	3156	2.10018	0.956537	uga
TP53_Y234X	Clitocine	885	0.864376	0.0629761	uaa
TP53_Y234X	Clitocine	672	0.302075	0.0758481	uag
TP53_K292X	Clitocine	1250	1.68791	0.352276	uaa
TP53_E271X	Clitocine	137	0.358668	0.00329846	uag
TP53_E343X	Clitocine	203	0.296476	0.175686	uag
TP53_Y163X	Clitocine	382	1.31115	0.036818	uaa
TP53_Y163X	Clitocine	352	0.273504	0.0461776	uag
TP53_Q144X	Clitocine	1188	0.368291	0.0157824	uag
TP53_E287X	Clitocine	184	0.249793	0.144168	uag
TP53_E224X	Clitocine	463	0.3012	0.093776	uag
TP53_R280X	Clitocine	154	1.24678	0.344328	uga
TP53_E336X	Clitocine	357	0.23473	0.139066	uag
TP53_C277X	Clitocine	576	1.81191	0.241403	uga
TP53_Y126X	Clitocine	576	1.35494	0.0507284	uaa
TP53_Y126X	Clitocine	779	0.269623	0.10615	uag
TP53_K164X	Clitocine	1422	0.498313	0.0206247	uag
TP53_W23X	Clitocine	351	0.340597	0.00635862	uag
TP53_W23X	Clitocine	768	1.82605	0.27054	uga
TP53_Y327X	Clitocine	365	1.96675	0.929282	uaa
TP53_Y327X	Clitocine	68	0.270053	0.0901545	uag
TP53_R209X	Clitocine	1480	2.09124	0.784838	uga
TP53_E198X	Clitocine	755	0.948505	0.37957	uaa
TP53_X198X	Clitocine	727	1.30509	0.287226	uaa
TP53_E285X	Clitocine	499	0.322387	0.0180056	uag
TP53_C275X	Clitocine	987	2.08681	0.251708	uga
TP53_E68X	Clitocine	317	0.251022	0.10513	uag
TP53_E62X	Clitocine	711	2.12081	0.13394	uaa
TP53_Q192X	Clitocine	486	0.368017	0.0648359	uag
TP53_K320X	Clitocine	626	0.357629	0.0458963	uag
TP53_K321X	Clitocine	811	2.08264	0.339347	uaa
TP53_C124X	Clitocine	847	0.854907	0.239101	uga
TP53_K139X	Clitocine	692	0.312199	0.0574678	uag
TP53_R342X	Clitocine	551	2.15505	0.89607	uga
TP53_X342X	Clitocine	367	2.01701	0.560457	uga
TP53_E346X	Clitocine	469	0.291891	0.141585	uag
TP53_K101X	Clitocine	1202	1.86014	0.29339	uaa
TP53_G325X	Clitocine	704	2.02777	0.808974	uga
TP53_L201X	Clitocine	277	0.26416	0.144342	uag
TP53_C176X	Clitocine	28	2.22526	0.128662	uga
TP53_Q104X	Clitocine	221	0.323466	0.0234589	uag
TP53_K319X	Clitocine	434	0.927706	0.236375	uag
TP53_E51X	Clitocine	323	1.32636	0.038949	uaa
TP53_S166X	Clitocine	800	2.21634	0.358041	uaa
TP53_S166X	Clitocine	2215	2.24587	0.923362	uga
TP53_Y220X	Clitocine	377	0.72312	0.386373	uaa
TP53_Y220X	Clitocine	416	0.33651	0.0909331	uag
TP53_E180X	Clitocine	274	0.328909	0.0749511	uag
TP53_G199X	Clitocine	1431	2.03013	0.168207	uga
TP53_Y205X	Clitocine	755	1.87634	0.206794	uaa
TP53_R306X	Clitocine	192	2.10178	0.279328	uga
TP53_Q38X	Clitocine	290	1.3831	0.0587037	uaa
TP53_C135X	Clitocine	973	2.29319	1.59172	uga
TP53_E56X	Clitocine	1108	0.476065	0.1102	uaa
TP53_Q354X	Clitocine	583	0.289559	0.014766	uag
TP53_E11X	Clitocine	712	0.327482	0.00360957	uag
TP53_Q52X	Clitocine	940	1.89812	0.391504	uaa
TP53_L35X	Clitocine	325	0.295374	0.136375	uag
TP53_X204X	Clitocine	348	0.314659	0.266983	uag
TP53_E204X	Clitocine	471	0.290817	0.0318871	uag
TP53_R65X	Clitocine	538	1.80584	0.0972986	uga
TP53_Q100X	Clitocine	48	0.289802	0.295608	uag
TP53_Q331X	Clitocine	119	0.311078	0.225263	uag
TP53_S183X	Clitocine	672	1.25002	0.296277	uaa
TP53_S183X	Clitocine	591	1.77067	0.149744	uga
TP53_R213X	Clitocine	589	2.05451	0.700391	uga
TP53_Y107X	Clitocine	154	0.780567	0.00218319	uaa
TP53_Y107X	Clitocine	210	0.266681	0.0538103	uag
TP53_Y103X	Clitocine	249	1.16437	0.157732	uaa
TP53_Y103X	Clitocine	380	0.281583	0.0983145	uag
TP53_E349X	Clitocine	473	2.26324	1.10133	uaa
TP53_Q136X	Clitocine	1443	2.14041	0.967117	uaa
TP53_C141X	Clitocine	765	1.9744	0.302043	uga
TP53_E326X	Clitocine	329	2.01979	0.0184319	uaa
TP53_Q317X	Clitocine	220	0.320273	0.100476	uag
TP53_E286X	Clitocine	260	1.82249	0.183292	uaa
TP53_K132X	Clitocine	313	0.329763	0.0208728	uag
TP53_W146X	Clitocine	227	0.299834	0.0791035	uag
TP53_W146X	Clitocine	362	2.08071	0.283845	uga
TP53_Q167X	Clitocine	529	0.32339	0.0310669	uag
TP53_C242X	Clitocine	360	1.79642	0.464357	uga
TP53_E221X	Clitocine	165	0.405597	0.256018	uag
TP53_E171X	Clitocine	154	0.313516	0.0193585	uag
TP53_R196X	Clitocine	409	1.90368	0.318533	uga
TP53_E298X	Clitocine	148	0.261822	0.174239	uag
TP53_E258X	Clitocine	1125	1.29455	0.405344	uaa
TP53_K351X	Clitocine	277	0.299913	0.0313358	uag
TP53_C229X	Clitocine	743	2.08314	0.489681	uga
TP53_L114X	Clitocine	590	0.318157	0.0314726	uag
TP53_E339X	Clitocine	150	0.282407	0.309762	uag
TP53_K120X	Clitocine	739	0.295447	0.082421	uag
TP53_G266X	Clitocine	1327	1.97977	0.63827	uga
TP53_Q165X	Clitocine	647	0.268699	0.0556489	uag
TP53_S20X	Clitocine	622	2.22177	0.64992	uga
TP53_Y236X	Clitocine	789	1.95613	0.180429	uaa
TP53_Y236X	Clitocine	311	0.347245	0.060536	uag
TP53_E294X	Clitocine	445	0.405741	0.139798	uag
TP53_L43X	Clitocine	60	0.256936	0.188591	uag
TP53_W53X	Gentamicin	415	0.191846	0.00217279	uag
TP53_W53X	Gentamicin	1275	0.24805	0.0254265	uga
TP53_Y234X	Gentamicin	610	0.185876	0.00894677	uaa
TP53_Y234X	Gentamicin	686	0.203007	0.0270361	uag
TP53_K292X	Gentamicin	544	0.190972	0.00348303	uaa
TP53_E271X	Gentamicin	179	0.289225	0.0771584	uag
TP53_E343X	Gentamicin	341	0.227209	0.0335444	uag
TP53_Y163X	Gentamicin	261	0.198323	0.0219388	uaa
TP53_Y163X	Gentamicin	381	0.209813	0.00861115	uag
TP53_Q144X	Gentamicin	1656	0.219142	0.0168717	uag
TP53_E287X	Gentamicin	275	0.187442	0.0273978	uag
TP53_E224X	Gentamicin	305	0.169376	0.00183743	uag
TP53_R280X	Gentamicin	50	0.197483	0.0477608	uga
TP53_E336X	Gentamicin	491	0.251356	0.0154449	uag
TP53_C277X	Gentamicin	472	0.373266	0.0866965	uga
TP53_Y126X	Gentamicin	446	0.18267	0.00314636	uaa
TP53_Y126X	Gentamicin	795	0.205343	0.0192264	uag
TP53_K164X	Gentamicin	1588	0.26856	0.012894	uag
TP53_W23X	Gentamicin	409	0.220492	0.0134624	uag
TP53_W23X	Gentamicin	735	0.369451	0.00890978	uga
TP53_Y327X	Gentamicin	255	0.175045	0.00177405	uaa
TP53_Y327X	Gentamicin	120	0.172272	0.0119977	uag
TP53_R209X	Gentamicin	821	0.295558	0.0263367	uga
TP53_E198X	Gentamicin	527	0.199788	0.00264955	uaa
TP53_X198X	Gentamicin	641	0.184178	0.00195403	uaa
TP53_E285X	Gentamicin	683	0.219328	0.0108337	uag
TP53_C275X	Gentamicin	491	0.190483	0.0136726	uga
TP53_E68X	Gentamicin	289	0.197794	0.00182687	uag
TP53_E62X	Gentamicin	353	0.196441	0.0117196	uaa
TP53_Q192X	Gentamicin	391	0.218288	0.0248426	uag
TP53_K320X	Gentamicin	532	0.193996	0.0051399	uag
TP53_K321X	Gentamicin	336	0.188603	0.011146	uaa
TP53_C124X	Gentamicin	410	0.18267	0.00279653	uga
TP53_K139X	Gentamicin	709	0.199694	0.00989995	uag
TP53_R342X	Gentamicin	236	0.226401	0.0316859	uga
TP53_X342X	Gentamicin	217	0.31891	0.0950688	uga
TP53_E346X	Gentamicin	400	0.192439	0.0275333	uag
TP53_W91X	Gentamicin	11	0.535551	0.0499132	uag
TP53_W91X	Gentamicin	11	0.452728	0.191808	uga
TP53_K101X	Gentamicin	604	0.188108	0.0124027	uaa
TP53_G325X	Gentamicin	368	0.283033	0.0424829	uga
TP53_L201X	Gentamicin	405	0.228827	0.00186873	uag
TP53_C176X	Gentamicin	69	0.211418	0.0213107	uga
TP53_Q104X	Gentamicin	232	0.195567	0.0285657	uag
TP53_K319X	Gentamicin	352	0.20226	0.000190206	uag
TP53_E51X	Gentamicin	339	0.191039	0.0199166	uaa
TP53_S166X	Gentamicin	414	0.210558	0.00849965	uaa
TP53_S166X	Gentamicin	1761	0.310321	0.00989553	uga
TP53_Y220X	Gentamicin	194	0.187678	0.0171242	uaa
TP53_Y220X	Gentamicin	335	0.184625	0.00357231	uag
TP53_E180X	Gentamicin	438	0.206626	0.0101034	uag
TP53_G199X	Gentamicin	780	0.226307	0.0024801	uga
TP53_Y205X	Gentamicin	337	0.192893	0.00304974	uaa
TP53_R306X	Gentamicin	155	0.177202	0.000224564	uga
TP53_Q38X	Gentamicin	106	0.188971	0.0207235	uaa
TP53_C135X	Gentamicin	3502	1.331	0.0166865	uga
TP53_E56X	Gentamicin	607	0.180017	0.0107284	uaa
TP53_Q354X	Gentamicin	488	0.202728	0.0249423	uag
TP53_E11X	Gentamicin	481	0.186883	0.0036158	uag
TP53_Q52X	Gentamicin	401	0.192031	0.0131052	uaa
TP53_K305X	Gentamicin	10	0.207823	0.0306262	uag
TP53_L35X	Gentamicin	244	0.195151	0.00378197	uag
TP53_X204X	Gentamicin	268	0.216	0.00820704	uag
TP53_E204X	Gentamicin	460	0.207491	0.00665202	uag
TP53_R65X	Gentamicin	308	0.17769	0.00318636	uga
TP53_Q100X	Gentamicin	53	0.235367	0.00517902	uag
TP53_Q331X	Gentamicin	250	0.19115	0.00649544	uag
TP53_S183X	Gentamicin	394	0.193982	0.00482287	uaa
TP53_S183X	Gentamicin	441	0.207253	0.041009	uga
TP53_R213X	Gentamicin	1562	1.05394	0.0823298	uga
TP53_Y107X	Gentamicin	122	0.185543	0.00568695	uaa
TP53_Y107X	Gentamicin	267	0.18826	0.00987329	uag
TP53_Y103X	Gentamicin	145	0.185639	0.0150143	uaa
TP53_Y103X	Gentamicin	384	0.216098	0.0112163	uag
TP53_E349X	Gentamicin	192	0.180677	0.00263533	uaa
TP53_Q136X	Gentamicin	655	0.196957	0.0142861	uaa
TP53_C141X	Gentamicin	795	0.251854	0.006012	uga
TP53_E326X	Gentamicin	209	0.18549	0.00167411	uaa
TP53_Q317X	Gentamicin	202	0.206753	0.00350749	uag
TP53_E286X	Gentamicin	203	0.177583	0.00307888	uaa
TP53_K132X	Gentamicin	300	0.200735	0.00900291	uag
TP53_W146X	Gentamicin	365	0.20424	0.00488805	uag
TP53_W146X	Gentamicin	363	0.191981	0.00191059	uga
TP53_Q167X	Gentamicin	705	0.223452	0.0054607	uag
TP53_C242X	Gentamicin	189	0.204629	0.0369407	uga
TP53_E221X	Gentamicin	172	0.208921	0.00789264	uag
TP53_E171X	Gentamicin	121	0.194563	0.0105542	uag
TP53_R196X	Gentamicin	265	0.205767	0.00746213	uga
TP53_E298X	Gentamicin	212	0.189628	0.00726247	uag
TP53_E258X	Gentamicin	513	0.168903	0.0106878	uaa
TP53_K351X	Gentamicin	442	0.198192	0.00300203	uag
TP53_C229X	Gentamicin	577	0.232108	0.0111373	uga
TP53_L114X	Gentamicin	737	0.251641	0.0345745	uag
TP53_E339X	Gentamicin	48	0.231342	0.0871952	uag
TP53_K120X	Gentamicin	769	0.193485	0.0117152	uag
TP53_G266X	Gentamicin	785	0.23237	0.0123946	uga
TP53_Q165X	Gentamicin	950	0.200254	0.0299465	uag
TP53_S20X	Gentamicin	598	0.270701	0.00371904	uga
TP53_Y236X	Gentamicin	710	0.191094	0.00910318	uaa
TP53_Y236X	Gentamicin	226	0.202747	0.0137996	uag
TP53_E294X	Gentamicin	373	0.19221	0.00571986	uag
TP53_L43X	Gentamicin	73	0.187784	0.0140933	uag
TP53_W53X	SJ6986	857	2.06234	0.37994	uag
TP53_W53X	SJ6986	3268	3.61062	0.156164	uga
TP53_Y234X	SJ6986	1144	1.26202	0.278024	uaa
TP53_Y234X	SJ6986	1273	1.79715	0.246742	uag
TP53_K292X	SJ6986	1656	0.577573	0.135181	uaa
TP53_E271X	SJ6986	253	0.741341	0.0540313	uag
TP53_E343X	SJ6986	415	2.07675	0.0583113	uag
TP53_Y163X	SJ6986	805	1.30205	0.00732365	uaa
TP53_Y163X	SJ6986	1117	1.74586	0.347993	uag
TP53_Q144X	SJ6986	2660	3.15473	0.055193	uag
TP53_E287X	SJ6986	329	1.62398	0.445522	uag
TP53_E224X	SJ6986	1517	0.379668	0.0382017	uag
TP53_R280X	SJ6986	256	0.559828	0.0370199	uga
TP53_E336X	SJ6986	801	1.36217	0.0730093	uag
TP53_C277X	SJ6986	525	1.86985	0.225398	uga
TP53_Y126X	SJ6986	1418	0.419536	0.0127306	uaa
TP53_Y126X	SJ6986	1533	0.381593	0.0561385	uag
TP53_K164X	SJ6986	3194	4.18752	0.393021	uag
TP53_W23X	SJ6986	813	2.74784	0.0843925	uag
TP53_W23X	SJ6986	1322	4.84662	0.0855543	uga
TP53_Y327X	SJ6986	292	1.76942	0.515114	uaa
TP53_Y327X	SJ6986	255	1.66503	0.391179	uag
TP53_R209X	SJ6986	1546	4.97165	0.11025	uga
TP53_E198X	SJ6986	1529	0.335413	0.0260038	uaa
TP53_X198X	SJ6986	1185	0.556341	0.052128	uaa
TP53_E285X	SJ6986	1049	0.910776	0.0639827	uag
TP53_C275X	SJ6986	1193	1.1823	0.14708	uga
TP53_E68X	SJ6986	700	1.5748	0.149081	uag
TP53_E62X	SJ6986	1070	1.25043	0.311289	uaa
TP53_Q192X	SJ6986	1328	0.738937	0.00645421	uag
TP53_K320X	SJ6986	1613	2.88402	0.388647	uag
TP53_K321X	SJ6986	523	0.874644	0.201609	uaa
TP53_C124X	SJ6986	1305	1.7073	0.240452	uga
TP53_K139X	SJ6986	1188	1.14759	0.255957	uag
TP53_R342X	SJ6986	276	2.73534	0.313305	uga
TP53_X342X	SJ6986	296	1.84786	0.0647706	uga
TP53_E346X	SJ6986	706	0.713359	0.029447	uag
TP53_W91X	SJ6986	19	1.34172	0.0894316	uag
TP53_K101X	SJ6986	1866	1.46784	0.197674	uaa
TP53_G325X	SJ6986	518	1.78845	0.0414454	uga
TP53_L201X	SJ6986	693	1.06206	0.189157	uag
TP53_C176X	SJ6986	31	1.9434	1.53647	uga
TP53_Q104X	SJ6986	598	1.63609	0.351446	uag
TP53_K319X	SJ6986	617	2.77554	0.650205	uag
TP53_E51X	SJ6986	460	0.547854	0.0331593	uaa
TP53_S166X	SJ6986	1351	2.47323	0.226124	uaa
TP53_S166X	SJ6986	2316	4.77668	0.152262	uga
TP53_Y220X	SJ6986	446	0.367031	0.0238019	uaa
TP53_Y220X	SJ6986	1320	0.505286	0.0233932	uag
TP53_E180X	SJ6986	794	1.82565	0.799925	uag
TP53_G199X	SJ6986	1767	4.09919	0.772268	uga
TP53_Y205X	SJ6986	870	1.54971	0.183679	uaa
TP53_R306X	SJ6986	145	1.15822	0.287556	uga
TP53_Q38X	SJ6986	210	1.27008	0.243314	uaa
TP53_C135X	SJ6986	825	4.28442	0.201656	uga
TP53_E56X	SJ6986	1656	0.426776	0.00833785	uaa
TP53_Q354X	SJ6986	1095	1.24247	0.192388	uag
TP53_E11X	SJ6986	1368	1.20535	0.302048	uag
TP53_Q52X	SJ6986	1347	1.59351	0.243721	uaa
TP53_K305X	SJ6986	15	0.80935	0.159366	uag
TP53_L35X	SJ6986	536	0.819085	0.054454	uag
TP53_X204X	SJ6986	820	0.551571	0.0679801	uag
TP53_E204X	SJ6986	1080	0.851122	0.0844222	uag
TP53_R65X	SJ6986	912	2.13622	0.650671	uga
TP53_Q100X	SJ6986	232	2.19411	0.247296	uag
TP53_Q331X	SJ6986	517	0.735493	0.0250596	uag
TP53_S183X	SJ6986	1064	2.28652	0.291274	uaa
TP53_S183X	SJ6986	829	2.10417	0.0718973	uga
TP53_R213X	SJ6986	592	3.58091	0.136323	uga
TP53_Y107X	SJ6986	296	0.448742	0.103506	uaa
TP53_Y107X	SJ6986	567	0.667698	0.0689549	uag
TP53_Y103X	SJ6986	420	0.72547	0.00559364	uaa
TP53_Y103X	SJ6986	998	0.994903	0.120422	uag
TP53_E349X	SJ6986	272	2.84899	1.73683	uaa
TP53_Q136X	SJ6986	1231	1.28468	0.0529841	uaa
TP53_C141X	SJ6986	1157	1.44968	0.124256	uga
TP53_E326X	SJ6986	396	1.55077	0.0935579	uaa
TP53_Q317X	SJ6986	497	1.07797	0.0577902	uag
TP53_E286X	SJ6986	267	0.641487	0.068151	uaa
TP53_K132X	SJ6986	856	0.905756	0.116063	uag
TP53_W146X	SJ6986	467	0.965821	0.0658859	uag
TP53_W146X	SJ6986	541	1.9524	0.054802	uga
TP53_Q167X	SJ6986	1035	2.5797	0.258842	uag
TP53_C242X	SJ6986	392	2.57837	0.345532	uga
TP53_E221X	SJ6986	399	1.37769	0.592509	uag
TP53_E171X	SJ6986	313	0.809308	0.0845246	uag
TP53_R196X	SJ6986	531	1.14365	0.142364	uga
TP53_E298X	SJ6986	189	0.931241	0.266641	uag
TP53_E258X	SJ6986	1723	0.476552	0.135395	uaa
TP53_K351X	SJ6986	952	1.11078	0.0186548	uag
TP53_C229X	SJ6986	790	3.62265	0.195424	uga
TP53_L114X	SJ6986	1224	1.76826	0.0799779	uag
TP53_E339X	SJ6986	220	1.04589	0.0729615	uag
TP53_K120X	SJ6986	2134	0.59681	0.113617	uag
TP53_G266X	SJ6986	1330	3.86632	0.0487101	uga
TP53_Q165X	SJ6986	2033	3.08954	0.622203	uag
TP53_S20X	SJ6986	561	1.95802	0.440704	uga
TP53_Y236X	SJ6986	1279	0.884821	0.0270393	uaa
TP53_Y236X	SJ6986	1101	0.809609	0.264151	uag
TP53_E294X	SJ6986	1003	0.754315	0.00733956	uag
TP53_L43X	SJ6986	198	1.56357	0.151264	uag
TP53_W53X	CC90009	926	0.394372	0.0795795	uag
TP53_W53X	CC90009	2581	0.589271	0.0606957	uga
TP53_Y234X	CC90009	584	0.306248	0.0913474	uaa
TP53_Y234X	CC90009	548	0.367725	0.123408	uag
TP53_K292X	CC90009	749	0.236907	0.00783725	uaa
TP53_E271X	CC90009	157	0.328999	0.111486	uag
TP53_E343X	CC90009	836	0.488539	0.00878993	uag
TP53_Y163X	CC90009	522	0.425963	0.0673936	uaa
TP53_Y163X	CC90009	747	0.431096	0.0396242	uag
TP53_Q144X	CC90009	2955	0.559873	0.0476344	uag
TP53_E287X	CC90009	361	0.317362	0.0350954	uag
TP53_E224X	CC90009	717	0.182975	0.00868846	uag
TP53_R280X	CC90009	82	0.307104	0.016919	uga
TP53_E336X	CC90009	712	0.299066	0.103995	uag
TP53_C277X	CC90009	874	0.532337	0.00696646	uga
TP53_Y126X	CC90009	595	0.18207	0.0203718	uaa
TP53_Y126X	CC90009	818	0.204045	0.00949654	uag
TP53_K164X	CC90009	4778	0.949307	0.0702193	uag
TP53_W23X	CC90009	1288	0.53377	0.101235	uag
TP53_W23X	CC90009	2247	0.912988	0.133178	uga
TP53_Y327X	CC90009	174	0.33214	0.00741728	uaa
TP53_Y327X	CC90009	150	0.34827	0.109328	uag
TP53_R209X	CC90009	1762	0.942479	0.0700174	uga
TP53_E198X	CC90009	924	0.182878	0.00267685	uaa
TP53_X198X	CC90009	1285	0.195725	0.0122484	uaa
TP53_E285X	CC90009	822	0.370079	0.132838	uag
TP53_C275X	CC90009	754	0.303061	0.0495466	uga
TP53_E68X	CC90009	682	0.465083	0.142707	uag
TP53_E62X	CC90009	744	0.375401	0.159797	uaa
TP53_Q192X	CC90009	795	0.264277	0.0133494	uag
TP53_K320X	CC90009	1372	0.444543	0.0511683	uag
TP53_K321X	CC90009	272	0.317048	0.0535436	uaa
TP53_C124X	CC90009	968	0.391167	0.0332772	uga
TP53_K139X	CC90009	1034	0.287985	0.0354234	uag
TP53_R342X	CC90009	235	0.368792	0.0860929	uga
TP53_X342X	CC90009	272	0.44405	0.102856	uga
TP53_E346X	CC90009	492	0.241552	0.000737024	uag
TP53_W91X	CC90009	12	0.361751	0.100438	uag
TP53_W91X	CC90009	12	0.793882	0.490303	uga
TP53_K101X	CC90009	1493	0.36935	0.0444966	uaa
TP53_G325X	CC90009	412	0.36824	0.0251499	uga
TP53_L201X	CC90009	600	0.292518	0.0320985	uag
TP53_Q104X	CC90009	440	0.444176	0.0438758	uag
TP53_K319X	CC90009	1051	0.620755	0.0111205	uag
TP53_E51X	CC90009	364	0.237217	0.0338057	uaa
TP53_S166X	CC90009	1119	0.428811	0.124072	uaa
TP53_S166X	CC90009	3036	0.987145	0.0496185	uga
TP53_Y220X	CC90009	312	0.165449	0.00793358	uaa
TP53_Y220X	CC90009	1105	0.24584	0.0193623	uag
TP53_E180X	CC90009	693	0.303347	0.0111793	uag
TP53_G199X	CC90009	2737	0.68405	0.0499145	uga
TP53_Y205X	CC90009	670	0.316	0.0949714	uaa
TP53_R306X	CC90009	115	0.352267	0.104221	uga
TP53_Q38X	CC90009	230	0.223668	0.0375592	uaa
TP53_C135X	CC90009	2351	2.05617	0.148568	uga
TP53_E56X	CC90009	761	0.204865	0.0137568	uaa
TP53_Q354X	CC90009	781	0.311653	0.0346563	uag
TP53_E11X	CC90009	1347	0.428985	0.143052	uag
TP53_Q52X	CC90009	1126	0.362319	0.0335648	uaa
TP53_K305X	CC90009	11	0.309761	0.184186	uag
TP53_L35X	CC90009	337	0.285382	0.00226995	uag
TP53_X204X	CC90009	537	0.225401	0.0495192	uag
TP53_E204X	CC90009	949	0.265783	0.00543522	uag
TP53_R65X	CC90009	920	0.405803	0.0154196	uga
TP53_Q100X	CC90009	195	0.3822	0.118444	uag
TP53_Q331X	CC90009	376	0.232995	0.0654844	uag
TP53_S183X	CC90009	426	0.367632	0.0645495	uaa
TP53_S183X	CC90009	466	0.393907	0.081108	uga
TP53_R213X	CC90009	962	1.60569	0.13509	uga
TP53_Y107X	CC90009	136	0.217296	0.0583111	uaa
TP53_Y107X	CC90009	326	0.288439	0.00253719	uag
TP53_Y103X	CC90009	263	0.245911	0.0555009	uaa
TP53_Y103X	CC90009	811	0.296355	0.00363841	uag
TP53_E349X	CC90009	175	0.909748	0.535708	uaa
TP53_Q136X	CC90009	1475	0.349658	0.0332015	uaa
TP53_C141X	CC90009	1191	0.445945	0.00278119	uga
TP53_E326X	CC90009	314	0.330284	0.109413	uaa
TP53_Q317X	CC90009	423	0.433711	0.196406	uag
TP53_E286X	CC90009	281	0.23423	0.0702655	uaa
TP53_K132X	CC90009	898	0.301671	0.0304792	uag
TP53_W146X	CC90009	317	0.30768	0.013737	uag
TP53_W146X	CC90009	349	0.380756	0.0535422	uga
TP53_Q167X	CC90009	2348	0.859483	0.227448	uag
TP53_C242X	CC90009	420	0.635903	0.100148	uga
TP53_E221X	CC90009	456	0.434028	0.281065	uag
TP53_E171X	CC90009	104	0.345732	0.0633089	uag
TP53_R196X	CC90009	652	0.370549	0.0214921	uga
TP53_E298X	CC90009	62	0.339398	0.096932	uag
TP53_E258X	CC90009	962	0.234935	0.0060589	uaa
TP53_K351X	CC90009	504	0.361602	0.0630944	uag
TP53_C229X	CC90009	901	0.530697	0.0550138	uga
TP53_L114X	CC90009	1495	0.470679	0.0758755	uag
TP53_E339X	CC90009	196	0.246971	0.0143331	uag
TP53_K120X	CC90009	1401	0.260008	0.0502223	uag
TP53_G266X	CC90009	2518	0.886672	0.2421	uga
TP53_Q165X	CC90009	1409	0.375058	0.0199151	uag
TP53_S20X	CC90009	782	0.376526	0.0255825	uga
TP53_Y236X	CC90009	727	0.328182	0.00621216	uaa
TP53_Y236X	CC90009	432	0.296923	0.0601604	uag
TP53_E294X	CC90009	634	0.238303	0.0238481	uag
TP53_L43X	CC90009	120	0.498339	0.115777	uag
TP53_W53X	G418	627	0.42017	0.0666929	uag
TP53_W53X	G418	2229	1.33076	0.0247327	uga
TP53_Y234X	G418	719	0.309403	0.0049945	uaa
TP53_Y234X	G418	1070	0.441593	0.0058539	uag
TP53_K292X	G418	676	0.269973	0.00341852	uaa
TP53_E271X	G418	140	0.659901	0.0280113	uag
TP53_E343X	G418	403	0.785326	0.20988	uag
TP53_Y163X	G418	353	0.334194	0.0306878	uaa
TP53_Y163X	G418	390	0.338508	0.0327977	uag
TP53_Q144X	G418	2776	1.30676	0.0948462	uag
TP53_E287X	G418	350	0.40826	0.0361407	uag
TP53_E224X	G418	488	0.300902	0.00966366	uag
TP53_R280X	G418	181	0.418578	0.103223	uga
TP53_E336X	G418	688	1.80453	0.235166	uag
TP53_C277X	G418	722	1.56603	0.0131186	uga
TP53_Y126X	G418	499	0.279348	0.00115995	uaa
TP53_Y126X	G418	889	0.3389	0.00426572	uag
TP53_K164X	G418	2521	1.5536	0.0152604	uag
TP53_W23X	G418	462	0.898568	0.0215409	uag
TP53_W23X	G418	865	2.01006	0.254715	uga
TP53_Y327X	G418	247	0.294076	0.0643817	uaa
TP53_Y327X	G418	187	0.336084	0.0677999	uag
TP53_R209X	G418	1251	1.23823	0.125716	uga
TP53_E198X	G418	484	0.273283	0.0388648	uaa
TP53_X198X	G418	723	0.302432	0.0433552	uaa
TP53_E285X	G418	629	0.42429	0.0584124	uag
TP53_C275X	G418	785	0.480239	0.0536908	uga
TP53_E68X	G418	297	0.397703	0.0362116	uag
TP53_E62X	G418	468	0.340084	0.0707128	uaa
TP53_Q192X	G418	703	0.849814	0.0358066	uag
TP53_K320X	G418	513	0.404222	0.0107484	uag
TP53_K321X	G418	318	0.354342	0.0427573	uaa
TP53_C124X	G418	847	0.487516	0.00563295	uga
TP53_K139X	G418	1060	0.543247	0.0342338	uag
TP53_R342X	G418	292	0.658475	0.115992	uga
TP53_X342X	G418	134	0.846157	0.0453711	uga
TP53_E346X	G418	682	0.734907	0.0817833	uag
TP53_W91X	G418	20	1.69486	0.0237906	uag
TP53_W91X	G418	14	3.20395	0.673234	uga
TP53_K101X	G418	932	0.315747	0.0280653	uaa
TP53_G325X	G418	389	0.942249	0.121703	uga
TP53_L201X	G418	670	0.870121	0.147898	uag
TP53_C176X	G418	95	2.39013	0.594075	uga
TP53_Q104X	G418	333	0.434007	0.0121538	uag
TP53_K319X	G418	320	0.369256	0.0360924	uag
TP53_E51X	G418	305	0.592047	0.201187	uaa
TP53_S166X	G418	518	0.522373	0.0434329	uaa
TP53_S166X	G418	2092	1.9146	0.00230683	uga
TP53_Y220X	G418	119	0.352936	0.0126659	uaa
TP53_Y220X	G418	568	0.362648	0.0149849	uag
TP53_E180X	G418	543	1.1493	0.0696617	uag
TP53_G199X	G418	1429	0.982571	0.0216264	uga
TP53_Y205X	G418	405	0.349259	0.0337863	uaa
TP53_R306X	G418	62	0.523325	0.0677251	uga
TP53_Q38X	G418	164	0.34115	0.00900314	uaa
TP53_C135X	G418	728	3.04875	0.650741	uga
TP53_E56X	G418	563	0.279393	0.0109672	uaa
TP53_Q354X	G418	746	0.434887	0.0451803	uag
TP53_E11X	G418	714	0.569451	0.0421371	uag
TP53_Q52X	G418	631	0.471925	0.0238051	uaa
TP53_L35X	G418	359	0.683252	0.106375	uag
TP53_X204X	G418	510	0.525609	0.0395406	uag
TP53_E204X	G418	773	0.429787	0.0331787	uag
TP53_R65X	G418	372	0.383361	0.0333958	uga
TP53_Q100X	G418	120	0.501024	0.0541704	uag
TP53_Q331X	G418	284	0.515962	0.0846578	uag
TP53_S183X	G418	644	0.353737	0.0423513	uaa
TP53_S183X	G418	439	0.688807	0.116492	uga
TP53_R213X	G418	788	3.132	0.0232202	uga
TP53_Y107X	G418	191	0.289072	0.0308069	uaa
TP53_Y107X	G418	459	0.884627	0.14331	uag
TP53_Y103X	G418	235	0.626844	0.0301001	uaa
TP53_Y103X	G418	905	0.943544	0.0725849	uag
TP53_E349X	G418	163	0.469784	0.120327	uaa
TP53_Q136X	G418	816	0.469702	0.0292906	uaa
TP53_C141X	G418	1358	1.71872	0.175674	uga
TP53_E326X	G418	167	0.677614	0.0381258	uaa
TP53_Q317X	G418	248	0.735809	0.041428	uag
TP53_E286X	G418	191	0.314635	0.119514	uaa
TP53_K132X	G418	468	0.433871	0.00322748	uag
TP53_W146X	G418	382	0.636472	0.0893522	uag
TP53_W146X	G418	498	0.808688	0.0226155	uga
TP53_Q167X	G418	1132	1.19732	0.0491466	uag
TP53_C242X	G418	270	0.940253	0.159484	uga
TP53_E221X	G418	191	0.760552	0.0863291	uag
TP53_E171X	G418	162	0.363961	0.0142581	uag
TP53_R196X	G418	349	0.896862	0.0580328	uga
TP53_E298X	G418	348	0.769848	0.0231208	uag
TP53_E258X	G418	757	0.275107	0.0473097	uaa
TP53_K351X	G418	770	0.684298	0.0167672	uag
TP53_C229X	G418	887	0.842646	0.0596749	uga
TP53_L114X	G418	1235	1.52581	0.10473	uag
TP53_E339X	G418	83	0.515522	0.019899	uag
TP53_K120X	G418	1043	0.45029	0.0181957	uag
TP53_G266X	G418	1627	1.54525	0.107615	uga
TP53_Q165X	G418	1252	0.350092	0.0408789	uag
TP53_S20X	G418	643	1.39729	0.0019061	uga
TP53_Y236X	G418	1004	0.310905	0.0271985	uaa
TP53_Y236X	G418	536	0.373974	0.012227	uag
TP53_E294X	G418	632	0.444808	0.0424604	uag
TP53_L43X	G418	190	0.413675	0.0836032	uag
TP53_W53X	FUr	520	0.29782	0.0876866	uag
TP53_W53X	FUr	1797	0.354361	0.0862957	uga
TP53_Y234X	FUr	822	0.309597	0.0160351	uaa
TP53_Y234X	FUr	1089	0.356734	0.0496766	uag
TP53_K292X	FUr	1151	0.337809	0.0676987	uaa
TP53_E271X	FUr	275	0.355898	0.0765022	uag
TP53_E343X	FUr	495	0.565334	0.0337947	uag
TP53_Y163X	FUr	391	0.295187	0.0757307	uaa
TP53_Y163X	FUr	659	0.301749	0.0186117	uag
TP53_Q144X	FUr	2882	0.405552	0.0517567	uag
TP53_E287X	FUr	217	0.403173	0.0884745	uag
TP53_E224X	FUr	613	0.353434	0.00154014	uag
TP53_R280X	FUr	177	0.245406	0.0628404	uga
TP53_E336X	FUr	544	0.327731	0.00704535	uag
TP53_C277X	FUr	327	0.322079	0.0147658	uga
TP53_Y126X	FUr	741	0.293082	0.0327633	uaa
TP53_Y126X	FUr	876	0.299822	0.0334868	uag
TP53_K164X	FUr	3035	0.858382	0.124936	uag
TP53_W23X	FUr	742	0.512939	0.0041367	uag
TP53_W23X	FUr	928	0.551474	0.00957548	uga
TP53_Y327X	FUr	217	0.283146	0.0100911	uaa
TP53_Y327X	FUr	187	0.394171	0.00988563	uag
TP53_R209X	FUr	1023	0.422993	0.0580013	uga
TP53_E198X	FUr	605	0.360839	0.0372728	uaa
TP53_X198X	FUr	795	0.386153	0.0731676	uaa
TP53_E285X	FUr	629	0.417653	0.0691093	uag
TP53_C275X	FUr	612	0.268153	0.0486901	uga
TP53_E68X	FUr	433	0.351635	0.0424902	uag
TP53_E62X	FUr	687	0.278597	0.0326104	uaa
TP53_Q192X	FUr	504	0.33476	0.0415712	uag
TP53_K320X	FUr	937	0.401124	0.111162	uag
TP53_K321X	FUr	395	0.376624	0.0233965	uaa
TP53_C124X	FUr	898	0.308559	0.0243816	uga
TP53_K139X	FUr	1251	0.416492	0.0277925	uag
TP53_R342X	FUr	228	0.288345	0.0221836	uga
TP53_X342X	FUr	208	0.423857	0.151739	uga
TP53_E346X	FUr	620	0.319496	0.0680642	uag
TP53_W91X	FUr	14	0.529314	0.141459	uag
TP53_W91X	FUr	10	0.732499	0.00651936	uga
TP53_K101X	FUr	941	0.312285	0.0341428	uaa
TP53_G325X	FUr	360	0.271801	0.0424568	uga
TP53_L201X	FUr	458	0.325974	0.0947787	uag
TP53_C176X	FUr	56	0.275313	0.0453567	uga
TP53_Q104X	FUr	479	0.445555	0.0494107	uag
TP53_K319X	FUr	602	0.398099	0.0396228	uag
TP53_E51X	FUr	241	0.274161	0.0743365	uaa
TP53_S166X	FUr	775	0.328574	0.0734467	uaa
TP53_S166X	FUr	1772	0.437075	0.0501307	uga
TP53_Y220X	FUr	341	0.29441	0.00400052	uaa
TP53_Y220X	FUr	639	0.329123	0.0599409	uag
TP53_E180X	FUr	312	0.285041	0.0337908	uag
TP53_G199X	FUr	990	0.360582	0.0338707	uga
TP53_Y205X	FUr	368	0.286475	0.0717743	uaa
TP53_R306X	FUr	105	0.340779	0.0530124	uga
TP53_Q38X	FUr	277	0.323544	0.00938994	uaa
TP53_C135X	FUr	1947	1.6567	0.25259	uga
TP53_E56X	FUr	858	0.271462	0.0539436	uaa
TP53_Q354X	FUr	804	0.340892	0.0136928	uag
TP53_E11X	FUr	716	0.339728	0.10592	uag
TP53_Q52X	FUr	736	0.378562	0.117723	uaa
TP53_L35X	FUr	323	0.430805	0.0595088	uag
TP53_X204X	FUr	535	0.333322	0.0394929	uag
TP53_E204X	FUr	726	0.298943	0.0233949	uag
TP53_R65X	FUr	428	0.343811	0.061794	uga
TP53_Q100X	FUr	107	0.411295	0.12649	uag
TP53_Q331X	FUr	269	0.299379	0.00705058	uag
TP53_S183X	FUr	726	0.291226	0.0561008	uaa
TP53_S183X	FUr	413	0.295619	0.0315781	uga
TP53_R213X	FUr	1167	1.54127	0.0837318	uga
TP53_Y107X	FUr	270	0.303362	0.00771309	uaa
TP53_Y107X	FUr	493	0.361147	0.04774	uag
TP53_Y103X	FUr	185	0.32875	0.0427778	uaa
TP53_Y103X	FUr	504	0.346197	0.0214041	uag
TP53_E349X	FUr	324	0.309361	0.12151	uaa
TP53_Q136X	FUr	700	0.343438	0.0975916	uaa
TP53_C141X	FUr	905	0.302991	0.00593627	uga
TP53_E326X	FUr	224	0.308247	0.00344092	uaa
TP53_Q317X	FUr	439	0.314782	0.0631662	uag
TP53_E286X	FUr	147	0.262005	0.0909928	uaa
TP53_K132X	FUr	535	0.396223	0.0438058	uag
TP53_W146X	FUr	355	0.33189	0.03813	uag
TP53_W146X	FUr	496	0.314316	0.0964701	uga
TP53_Q167X	FUr	1153	0.46911	0.0686664	uag
TP53_C242X	FUr	241	0.322002	0.008918	uga
TP53_E221X	FUr	221	0.416908	0.117197	uag
TP53_E171X	FUr	177	0.329909	0.0629658	uag
TP53_R196X	FUr	311	0.351776	0.0582911	uga
TP53_E298X	FUr	275	0.382953	0.197205	uag
TP53_E258X	FUr	1130	0.300911	0.108898	uaa
TP53_K351X	FUr	460	0.314562	0.0329773	uag
TP53_C229X	FUr	613	0.399468	0.0179559	uga
TP53_L114X	FUr	1205	0.493935	0.0173297	uag
TP53_E339X	FUr	136	0.360654	0.130972	uag
TP53_K120X	FUr	1180	0.338865	0.0544492	uag
TP53_G266X	FUr	1110	0.375697	0.00453746	uga
TP53_Q165X	FUr	1196	0.3216	0.00950921	uag
TP53_S20X	FUr	445	0.362246	0.027132	uga
TP53_Y236X	FUr	1093	0.336229	0.0315788	uaa
TP53_Y236X	FUr	623	0.340538	0.0207359	uag
TP53_E294X	FUr	514	0.320926	0.000972808	uag
TP53_L43X	FUr	223	0.290482	0.0716049	uag
TP53_W53X	Untreated	754	0.164667	0.0120465	uag
TP53_W53X	Untreated	1299	0.163047	8.50921e-05	uga
TP53_Y234X	Untreated	887	0.167256	0.00693086	uaa
TP53_Y234X	Untreated	938	0.177572	0.0132778	uag
TP53_K292X	Untreated	1316	0.173321	0.00194443	uaa
TP53_E271X	Untreated	180	0.166702	0.000778147	uag
TP53_E343X	Untreated	402	0.16839	0.00086721	uag
TP53_Y163X	Untreated	360	0.165145	0.00449737	uaa
TP53_Y163X	Untreated	998	0.1687	0.000261707	uag
TP53_Q144X	Untreated	1774	0.172078	0.00763325	uag
TP53_E287X	Untreated	173	0.175953	0.00869277	uag
TP53_E224X	Untreated	586	0.163241	0.00138861	uag
TP53_R280X	Untreated	118	0.16258	0.00412724	uga
TP53_E336X	Untreated	691	0.181586	0.00345482	uag
TP53_C277X	Untreated	577	0.166102	0.00321761	uga
TP53_Y126X	Untreated	636	0.172312	0.0128742	uaa
TP53_Y126X	Untreated	1085	0.169916	0.00944461	uag
TP53_K164X	Untreated	2932	0.188765	0.00299424	uag
TP53_W23X	Untreated	662	0.171159	0.000891003	uag
TP53_W23X	Untreated	1205	0.177942	0.00795571	uga
TP53_Y327X	Untreated	356	0.164811	0.00314863	uaa
TP53_Y327X	Untreated	138	0.167823	0.00270985	uag
TP53_R209X	Untreated	826	0.170983	0.00063607	uga
TP53_E198X	Untreated	754	0.166455	0.00650338	uaa
TP53_X198X	Untreated	565	0.166431	0.00108825	uaa
TP53_E285X	Untreated	875	0.16903	0.00514722	uag
TP53_C275X	Untreated	666	0.167178	0.00082619	uga
TP53_E68X	Untreated	406	0.175734	0.0169887	uag
TP53_E62X	Untreated	431	0.169483	0.00153334	uaa
TP53_Q192X	Untreated	484	0.165458	0.00385902	uag
TP53_K320X	Untreated	1325	0.17127	0.00465153	uag
TP53_K321X	Untreated	230	0.173477	0.000536781	uaa
TP53_C124X	Untreated	847	0.166144	0.0028691	uga
TP53_K139X	Untreated	909	0.172141	0.00707838	uag
TP53_R342X	Untreated	243	0.15864	0.00191224	uga
TP53_X342X	Untreated	250	0.163781	0.0012887	uga
TP53_E346X	Untreated	616	0.170623	0.012859	uag
TP53_W91X	Untreated	12	0.19484	0.0148908	uag
TP53_W91X	Untreated	18	0.325324	0.145549	uga
TP53_K101X	Untreated	1078	0.168997	0.00181214	uaa
TP53_G325X	Untreated	407	0.167685	0.00311675	uga
TP53_L201X	Untreated	440	0.166292	0.000140278	uag
TP53_C176X	Untreated	22	0.219719	0.0188394	uga
TP53_Q104X	Untreated	450	0.172742	0.00827652	uag
TP53_K319X	Untreated	479	0.1696	0.0047847	uag
TP53_E51X	Untreated	391	0.164142	0.00709695	uaa
TP53_S166X	Untreated	736	0.177546	0.01229	uaa
TP53_S166X	Untreated	1778	0.182925	0.00639757	uga
TP53_Y220X	Untreated	270	0.1751	0.0145741	uaa
TP53_Y220X	Untreated	685	0.161358	0.000180897	uag
TP53_E180X	Untreated	470	0.166971	0.00255633	uag
TP53_G199X	Untreated	911	0.167756	0.000855781	uga
TP53_Y205X	Untreated	389	0.169149	0.000846473	uaa
TP53_R306X	Untreated	92	0.18465	0.000923279	uga
TP53_Q38X	Untreated	195	0.16977	0.0056253	uaa
TP53_C135X	Untreated	4691	0.709565	0.0289484	uga
TP53_E56X	Untreated	687	0.172685	0.00648031	uaa
TP53_Q354X	Untreated	657	0.16226	0.0102068	uag
TP53_E11X	Untreated	1051	0.163787	0.00119463	uag
TP53_Q52X	Untreated	631	0.171268	0.0143035	uaa
TP53_K305X	Untreated	12	0.152575	0.000291197	uag
TP53_L35X	Untreated	555	0.194703	0.0173594	uag
TP53_X204X	Untreated	419	0.162169	0.00281431	uag
TP53_E204X	Untreated	780	0.168664	5.72696e-06	uag
TP53_R65X	Untreated	645	0.169345	0.0101628	uga
TP53_Q100X	Untreated	97	0.166207	0.00696639	uag
TP53_Q331X	Untreated	253	0.167035	0.00947616	uag
TP53_S183X	Untreated	433	0.169515	0.000808126	uaa
TP53_S183X	Untreated	725	0.169695	0.00509716	uga
TP53_R213X	Untreated	2630	0.505628	0.0459138	uga
TP53_Y107X	Untreated	136	0.181646	0.0245702	uaa
TP53_Y107X	Untreated	286	0.170624	0.00845821	uag
TP53_Y103X	Untreated	119	0.160075	0.00184601	uaa
TP53_Y103X	Untreated	649	0.176152	0.0043776	uag
TP53_E349X	Untreated	209	0.185239	0.0169116	uaa
TP53_Q136X	Untreated	683	0.17938	0.00374003	uaa
TP53_C141X	Untreated	950	0.177721	0.00718096	uga
TP53_E326X	Untreated	377	0.164532	0.00202175	uaa
TP53_Q317X	Untreated	256	0.193029	0.0486729	uag
TP53_E286X	Untreated	256	0.170179	0.0170862	uaa
TP53_K132X	Untreated	631	0.171405	0.00701471	uag
TP53_W146X	Untreated	258	0.16348	0.0101396	uag
TP53_W146X	Untreated	420	0.191232	0.0179021	uga
TP53_Q167X	Untreated	1002	0.174365	0.00046395	uag
TP53_C242X	Untreated	141	0.158608	0.00371729	uga
TP53_E221X	Untreated	304	0.183186	0.00619672	uag
TP53_E171X	Untreated	256	0.159629	0.00776219	uag
TP53_R196X	Untreated	322	0.172623	0.00757696	uga
TP53_E298X	Untreated	198	0.185545	0.0223094	uag
TP53_E258X	Untreated	880	0.162973	0.00235569	uaa
TP53_K351X	Untreated	644	0.184788	0.0126952	uag
TP53_C229X	Untreated	437	0.176951	0.00216084	uga
TP53_L114X	Untreated	956	0.172179	0.00262306	uag
TP53_E339X	Untreated	132	0.16527	0.000300823	uag
TP53_K120X	Untreated	1014	0.171292	0.00606694	uag
TP53_G266X	Untreated	849	0.163089	0.00494249	uga
TP53_Q165X	Untreated	1465	0.171256	0.00947382	uag
TP53_S20X	Untreated	494	0.170698	0.00734967	uga
TP53_Y236X	Untreated	924	0.172714	0.00890022	uaa
TP53_Y236X	Untreated	565	0.175458	0.00398018	uag
TP53_E294X	Untreated	423	0.184871	0.00285099	uag
TP53_L43X	Untreated	162	0.197382	0.0148198	uag

## Sheet: Fig.3e
mutation_identifier	treatment	reads_allbins	RT	sd_RT	stop_type	GENEINFO
CFTR_Q720X	DAP	51	0.581238	0.598689	uaa	CFTR
CFTR_W1204X	DAP	30	1.02767	0.688956	uag	CFTR
CFTR_W1204X	DAP	50	3.95263	0.384003	uga	CFTR
CFTR_E92X	DAP	25	0.970148	0.406032	uaa	CFTR
CFTR_S466X	DAP	13	0.759138	0.817541	uaa	CFTR
CFTR_S466X	DAP	17	4.32688	0.27852	uga	CFTR
CFTR_E1104X	DAP	115	0.60401	0.16926	uaa	CFTR
CFTR_Y849X	DAP	20	0.226671	0.0982454	uaa	CFTR
CFTR_L88X	DAP	31	2.15168	0.399812	uga	CFTR
CFTR_R810X	DAP	28	3.99177	0.330917	uga	CFTR
CFTR_W401X	DAP	11	0.355291	0.117444	uag	CFTR
CFTR_W401X	DAP	15	3.84321	0.61074	uga	CFTR
CFTR_R1162X	DAP	483	3.33551	0.305578	uga	CFTR
CFTR_E292X	DAP	67	0.981403	1.06179	uaa	CFTR
CFTR_W1145X	DAP	1213	1.468	0.626073	uga	CFTR
CFTR_Q414X	DAP	41	0.16229	0.00596051	uaa	CFTR
CFTR_Q525X	DAP	41	1.49548	1.84126	uaa	CFTR
LAMB3_R81X	DAP	2172	1.89346	0.64391	uga	LAMB3
CFTR_Q1411X	DAP	96	0.904388	1.04325	uaa	CFTR
CFTR_S489X	DAP	17	0.788827	0.833971	uaa	CFTR
CFTR_R1158X	DAP	298	1.44522	0.560842	uga	CFTR
CFTR_G542X	DAP	374	1.93662	0.0042513	uga	CFTR
CFTR_Y275X	DAP	57	0.479136	0.352142	uag	CFTR
CFTR_Q1382X	DAP	70	0.190845	0.0389266	uaa	CFTR
CFTR_E1371X	DAP	149	0.935978	0.433732	uaa	CFTR
CFTR_E193X	DAP	274	0.709486	0.523493	uaa	CFTR
CFTR_W882X	DAP	37	0.713871	0.550225	uag	CFTR
CFTR_G27X	DAP	156	3.58208	0.64592	uga	CFTR
LAMB3_Y339X	DAP	410	0.617982	0.46	uag	LAMB3
CFTR_L732X	DAP	365	2.01299	0.658751	uga	CFTR
CFTR_E831X	DAP	38	0.214254	0.0340146	uag	CFTR
CFTR_S776X	DAP	1433	2.01994	0.354145	uga	CFTR
LAMB3_R144X	DAP	1973	3.67807	0.00369591	uga	LAMB3
CFTR_W496X	DAP	33	0.791325	0.896025	uag	CFTR
CFTR_Q493X	DAP	34	0.314376	0.148747	uag	CFTR
CFTR_Q290X	DAP	40	0.687741	0.644273	uaa	CFTR
CFTR_L1254X	DAP	62	1.12635	0.243898	uga	CFTR
LAMB3_R42X	DAP	2079	3.1208	0.438674	uga	LAMB3
CFTR_R709X	DAP	10	4.1586	0.297745	uga	CFTR
CFTR_Y122X	DAP	578	1.28191	1.46112	uaa	CFTR
CFTR_R764X	DAP	2580	4.06445	0.106216	uga	CFTR
CFTR_W19X	DAP	236	4.19109	0.117469	uga	CFTR
CFTR_Q1330X	DAP	139	0.361441	0.215984	uag	CFTR
CFTR_E822X	DAP	40	0.423375	0.336942	uaa	CFTR
CFTR_S912X	DAP	134	0.657588	0.553232	uag	CFTR
CFTR_Q98X	DAP	71	0.56072	0.529568	uag	CFTR
CFTR_Q1412X	DAP	123	0.926744	1.0367	uaa	CFTR
CFTR_G550X	DAP	134	1.99902	0.040205	uga	CFTR
CFTR_Y913X	DAP	114	1.00925	0.0121409	uaa	CFTR
CFTR_R785X	DAP	410	2.39972	0.359751	uga	CFTR
CFTR_W1089X	DAP	243	0.534141	0.0733079	uag	CFTR
CFTR_Q39X	DAP	78	0.51357	0.338006	uaa	CFTR
CFTR_R75X	DAP	109	1.195	0.651735	uga	CFTR
CFTR_W846X	DAP	13	0.668239	0.568941	uag	CFTR
CFTR_W846X	DAP	34	3.69831	0.0706982	uga	CFTR
CFTR_R851X	DAP	291	1.51979	0.585732	uga	CFTR
CFTR_S1196X	DAP	110	4.64645	0.0209111	uga	CFTR
CFTR_W57X	DAP	11	1.03271	0.0448081	uag	CFTR
CFTR_W57X	DAP	17	2.83241	0.442431	uga	CFTR
CFTR_E60X	DAP	27	0.986659	1.08497	uag	CFTR
CFTR_R553X	DAP	132	2.56065	0.35619	uga	CFTR
CFTR_S434X	DAP	25	1.70284	1.64587	uaa	CFTR
CFTR_Q552X	DAP	95	0.685909	0.150106	uaa	CFTR
CFTR_W216X	DAP	1977	0.682895	0.482109	uag	CFTR
CFTR_Q1042X	DAP	111	0.947447	1.06842	uaa	CFTR
CFTR_E585X	DAP	18	1.89725	2.42466	uaa	CFTR
LAMB3_R660X	DAP	705	3.25986	0.33378	uga	LAMB3
CFTR_Q220X	DAP	2390	0.653358	0.414141	uag	CFTR
CFTR_Q1309X	DAP	16	0.782842	0.481726	uag	CFTR
CFTR_C276X	DAP	41	3.39456	0.0537829	uga	CFTR
CFTR_Q715X	DAP	28	0.48608	0.422873	uaa	CFTR
CFTR_C524X	DAP	77	4.39503	0.440653	uga	CFTR
CFTR_E504X	DAP	21	0.767056	0.83064	uaa	CFTR
CFTR_S4X	DAP	36	0.487098	0.286067	uag	CFTR
LAMB3_R972X	DAP	896	3.26779	0.0668404	uga	LAMB3
LAMB3_R635X	DAP	2572	2.70324	0.206714	uga	LAMB3
CFTR_S1255X	DAP	112	0.608573	0.532561	uaa	CFTR
CFTR_R792X	DAP	85	3.21335	0.481049	uga	CFTR
CFTR_G673X	DAP	66	1.62774	0.198233	uga	CFTR
CFTR_K710X	DAP	12	1.04259	0.734888	uaa	CFTR
CFTR_Q890X	DAP	29	0.319416	0.167908	uaa	CFTR
CFTR_R1102X	DAP	374	1.94957	0.137683	uga	CFTR
CFTR_Y1092X	DAP	127	0.536316	0.429421	uaa	CFTR
CFTR_Y1092X	DAP	370	0.586082	0.46623	uag	CFTR
CFTR_W1282X	DAP	31	1.93139	0.127866	uga	CFTR
CFTR_W1098X	DAP	95	1.7462	0.33242	uag	CFTR
CFTR_W1098X	DAP	100	2.59203	0.535165	uga	CFTR
CFTR_Q720X	SRI	30	1.54916	0.0546222	uaa	CFTR
CFTR_W1204X	SRI	10	0.89879	0.207166	uag	CFTR
CFTR_W1204X	SRI	19	1.87115	0.382033	uga	CFTR
CFTR_E92X	SRI	54	0.286582	0.0160672	uaa	CFTR
CFTR_S466X	SRI	15	2.90592	0.773922	uga	CFTR
CFTR_E1104X	SRI	81	0.574177	0.0171891	uaa	CFTR
CFTR_Y849X	SRI	28	1.01931	0.0186808	uaa	CFTR
CFTR_L88X	SRI	17	0.411827	0.0302882	uaa	CFTR
CFTR_L88X	SRI	21	0.795876	0.0474509	uga	CFTR
CFTR_R810X	SRI	20	2.87957	0.331622	uga	CFTR
CFTR_W401X	SRI	10	0.858224	0.376951	uag	CFTR
CFTR_R1162X	SRI	279	1.10966	0.0685086	uga	CFTR
CFTR_E292X	SRI	114	1.74555	0.19018	uaa	CFTR
CFTR_W1145X	SRI	423	0.810275	0.108421	uga	CFTR
CFTR_Q414X	SRI	13	0.796957	0.15911	uaa	CFTR
CFTR_Q525X	SRI	99	1.85494	0.241759	uaa	CFTR
LAMB3_R81X	SRI	1068	1.71097	0.105469	uga	LAMB3
CFTR_Q1411X	SRI	137	1.58632	0.500678	uaa	CFTR
CFTR_S489X	SRI	54	0.366247	0.0560621	uaa	CFTR
CFTR_R1158X	SRI	194	0.441802	0.113396	uga	CFTR
CFTR_G542X	SRI	163	1.54056	0.0186006	uga	CFTR
CFTR_Y275X	SRI	42	0.645151	0.375884	uag	CFTR
CFTR_Q1382X	SRI	87	1.53673	0.403266	uaa	CFTR
CFTR_E1371X	SRI	244	1.10442	0.0601983	uaa	CFTR
CFTR_E193X	SRI	548	2.80167	0.185843	uaa	CFTR
CFTR_W882X	SRI	49	2.44438	0.100927	uag	CFTR
CFTR_G27X	SRI	105	0.99566	0.038674	uga	CFTR
LAMB3_Y339X	SRI	605	1.22642	0.222412	uag	LAMB3
CFTR_Q1313X	SRI	18	1.90191	0.570682	uaa	CFTR
CFTR_L732X	SRI	187	0.56549	0.00196332	uga	CFTR
CFTR_E831X	SRI	46	1.02853	0.184394	uag	CFTR
CFTR_S776X	SRI	676	1.68432	0.101865	uga	CFTR
LAMB3_R144X	SRI	1110	1.77555	0.155084	uga	LAMB3
CFTR_W496X	SRI	22	0.425413	0.137133	uag	CFTR
CFTR_Q493X	SRI	58	0.396061	0.0659382	uag	CFTR
CFTR_Q290X	SRI	67	0.527084	0.197705	uaa	CFTR
CFTR_L1254X	SRI	24	0.483781	0.0998447	uga	CFTR
LAMB3_R42X	SRI	949	0.762442	0.00167821	uga	LAMB3
CFTR_R709X	SRI	10	2.36973	0.719708	uga	CFTR
CFTR_Y122X	SRI	879	2.63003	0.262205	uaa	CFTR
CFTR_R764X	SRI	1103	3.37447	0.388677	uga	CFTR
CFTR_W19X	SRI	114	1.67226	0.309889	uga	CFTR
CFTR_Q1330X	SRI	401	0.449685	0.0639273	uag	CFTR
CFTR_E822X	SRI	52	0.607239	0.0293571	uaa	CFTR
CFTR_S912X	SRI	189	0.470045	0.148826	uag	CFTR
CFTR_Q98X	SRI	77	0.418198	0.0188722	uag	CFTR
CFTR_Q1412X	SRI	134	2.7616	0.439546	uaa	CFTR
CFTR_G550X	SRI	79	0.884956	0.147359	uga	CFTR
CFTR_Q30X	SRI	19	0.810296	0.0443153	uag	CFTR
CFTR_Y913X	SRI	126	0.577955	0.0138023	uaa	CFTR
CFTR_R785X	SRI	210	2.12603	0.298196	uga	CFTR
CFTR_W1089X	SRI	240	0.52712	0.00577693	uag	CFTR
CFTR_Q39X	SRI	81	1.43324	0.188195	uaa	CFTR
CFTR_R75X	SRI	35	0.509258	0.268742	uga	CFTR
CFTR_W846X	SRI	14	1.67501	0.470512	uag	CFTR
CFTR_W846X	SRI	17	2.05253	0.746945	uga	CFTR
CFTR_R851X	SRI	85	1.12203	0.112777	uga	CFTR
CFTR_S1196X	SRI	61	4.19546	0.989789	uga	CFTR
CFTR_W57X	SRI	12	1.20274	0.173729	uag	CFTR
CFTR_W57X	SRI	22	0.934844	0.0786726	uga	CFTR
CFTR_E60X	SRI	14	0.860682	0.2677	uag	CFTR
CFTR_R553X	SRI	97	1.11216	0.237388	uga	CFTR
CFTR_S434X	SRI	23	1.26701	0.0765959	uaa	CFTR
CFTR_Q552X	SRI	97	0.654397	0.0757715	uaa	CFTR
CFTR_W216X	SRI	3454	0.290759	0.00662684	uag	CFTR
CFTR_Q1042X	SRI	73	1.06059	0.093055	uaa	CFTR
CFTR_E585X	SRI	10	0.956163	0.078539	uaa	CFTR
LAMB3_R660X	SRI	522	1.86804	0.084751	uga	LAMB3
CFTR_Q220X	SRI	1929	0.377339	0.0455851	uag	CFTR
CFTR_Q1309X	SRI	41	0.469771	0.12495	uag	CFTR
CFTR_C276X	SRI	21	1.46995	0.270243	uga	CFTR
CFTR_Q715X	SRI	22	1.50199	0.0335775	uaa	CFTR
CFTR_C524X	SRI	48	5.24998	2.23449	uga	CFTR
CFTR_E504X	SRI	24	1.31456	0.0930634	uaa	CFTR
CFTR_S4X	SRI	62	0.253495	0.0525824	uag	CFTR
LAMB3_R972X	SRI	743	1.01502	0.0547933	uga	LAMB3
LAMB3_R635X	SRI	1715	1.1457	0.0225995	uga	LAMB3
CFTR_S1255X	SRI	54	0.86269	0.153447	uaa	CFTR
CFTR_R792X	SRI	45	2.53197	0.275366	uga	CFTR
CFTR_G673X	SRI	33	1.16749	0.0258356	uga	CFTR
CFTR_K710X	SRI	19	0.452016	0.0396615	uaa	CFTR
CFTR_Q890X	SRI	42	0.785913	0.0586279	uaa	CFTR
CFTR_R1102X	SRI	110	1.36504	0.0666894	uga	CFTR
CFTR_Y1092X	SRI	91	1.78135	0.199699	uaa	CFTR
CFTR_Y1092X	SRI	192	1.68058	0.0994216	uag	CFTR
CFTR_W1282X	SRI	28	2.12238	0.506622	uga	CFTR
CFTR_W1098X	SRI	40	0.845239	0.0045646	uag	CFTR
CFTR_W1098X	SRI	63	1.61556	0.472257	uga	CFTR
CFTR_Q720X	Clitocine	289	2.34593	0.808993	uaa	CFTR
CFTR_W1204X	Clitocine	10	0.241073	0.0213084	uag	CFTR
CFTR_W1204X	Clitocine	50	2.18049	0.392238	uga	CFTR
CFTR_E92X	Clitocine	49	0.61737	0.412406	uaa	CFTR
CFTR_S466X	Clitocine	18	1.98235	0.263282	uaa	CFTR
CFTR_S466X	Clitocine	31	2.32049	0.863142	uga	CFTR
CFTR_E1104X	Clitocine	176	0.99829	0.0875257	uaa	CFTR
CFTR_Y849X	Clitocine	177	2.00431	0.027089	uaa	CFTR
CFTR_L88X	Clitocine	81	1.0252	0.524306	uaa	CFTR
CFTR_L88X	Clitocine	132	1.15021	0.127351	uga	CFTR
CFTR_R810X	Clitocine	77	1.68845	0.125104	uga	CFTR
CFTR_W401X	Clitocine	19	0.351468	0.0632392	uag	CFTR
CFTR_W401X	Clitocine	53	1.96556	0.555251	uga	CFTR
CFTR_R1162X	Clitocine	646	1.92094	0.0558952	uga	CFTR
CFTR_E292X	Clitocine	337	1.80071	0.271298	uaa	CFTR
CFTR_W1145X	Clitocine	727	1.11102	0.122889	uga	CFTR
CFTR_Q414X	Clitocine	110	1.55824	0.242077	uaa	CFTR
CFTR_Q525X	Clitocine	95	2.13098	0.503605	uaa	CFTR
LAMB3_R81X	Clitocine	1166	1.26737	0.151333	uga	LAMB3
CFTR_Q1411X	Clitocine	282	1.74657	0.225178	uaa	CFTR
CFTR_S489X	Clitocine	95	1.36745	0.152624	uaa	CFTR
CFTR_R1158X	Clitocine	249	1.87721	0.0334727	uga	CFTR
CFTR_G542X	Clitocine	390	1.48971	0.0688141	uga	CFTR
CFTR_Y275X	Clitocine	41	0.670263	0.277978	uag	CFTR
CFTR_Q1382X	Clitocine	129	1.63493	0.220781	uaa	CFTR
CFTR_E1371X	Clitocine	568	2.00995	0.202198	uaa	CFTR
CFTR_E193X	Clitocine	507	1.80191	0.127302	uaa	CFTR
CFTR_W882X	Clitocine	39	0.302601	0.394462	uag	CFTR
CFTR_G27X	Clitocine	152	1.9712	0.123521	uga	CFTR
LAMB3_Y339X	Clitocine	616	0.389967	0.168446	uag	LAMB3
CFTR_Q1313X	Clitocine	47	1.76157	0.0124914	uaa	CFTR
CFTR_L732X	Clitocine	358	1.20823	0.185085	uga	CFTR
CFTR_E831X	Clitocine	48	0.367612	0.0747334	uag	CFTR
CFTR_S776X	Clitocine	644	1.58851	0.00276538	uga	CFTR
CFTR_Q685X	Clitocine	55	1.66425	0.338783	uaa	CFTR
LAMB3_R144X	Clitocine	2181	2.24906	0.457633	uga	LAMB3
CFTR_W496X	Clitocine	47	0.374882	0.329256	uag	CFTR
CFTR_Q493X	Clitocine	50	0.232821	0.214445	uag	CFTR
CFTR_Q290X	Clitocine	72	0.56094	0.381629	uaa	CFTR
CFTR_L1254X	Clitocine	85	1.55109	0.273547	uga	CFTR
LAMB3_R42X	Clitocine	1275	1.6252	0.289163	uga	LAMB3
CFTR_R709X	Clitocine	71	1.69766	0.131827	uga	CFTR
CFTR_Y122X	Clitocine	1188	2.2413	1.01929	uaa	CFTR
CFTR_R764X	Clitocine	1674	2.17847	0.557538	uga	CFTR
CFTR_W19X	Clitocine	253	1.66493	0.119677	uga	CFTR
CFTR_Q1330X	Clitocine	147	0.381522	0.0143374	uag	CFTR
CFTR_E822X	Clitocine	250	1.0831	0.472852	uaa	CFTR
CFTR_S912X	Clitocine	118	0.291239	0.199235	uag	CFTR
CFTR_Q98X	Clitocine	54	0.250257	0.0963102	uag	CFTR
CFTR_Q1412X	Clitocine	170	1.86695	0.607485	uaa	CFTR
CFTR_G550X	Clitocine	110	1.39392	0.257181	uga	CFTR
CFTR_Q30X	Clitocine	19	0.297824	0.104393	uag	CFTR
CFTR_Y913X	Clitocine	335	1.51652	0.105339	uaa	CFTR
CFTR_R785X	Clitocine	425	1.75135	0.134775	uga	CFTR
CFTR_W1089X	Clitocine	152	0.278446	0.12096	uag	CFTR
CFTR_Q39X	Clitocine	323	1.84501	0.241465	uaa	CFTR
CFTR_R75X	Clitocine	88	0.66067	0.524792	uga	CFTR
CFTR_W846X	Clitocine	23	0.507658	0.561951	uag	CFTR
CFTR_W846X	Clitocine	46	1.81838	0.195104	uga	CFTR
CFTR_R851X	Clitocine	297	1.02966	0.51728	uga	CFTR
CFTR_S1196X	Clitocine	80	2.6215	0.743618	uga	CFTR
CFTR_W57X	Clitocine	26	0.323537	0.322669	uag	CFTR
CFTR_W57X	Clitocine	77	1.93876	0.539492	uga	CFTR
CFTR_E60X	Clitocine	25	0.288203	0.200734	uag	CFTR
CFTR_R553X	Clitocine	298	1.3729	0.127407	uga	CFTR
CFTR_S434X	Clitocine	126	1.82827	0.279691	uaa	CFTR
CFTR_Q552X	Clitocine	215	1.54185	0.0244876	uaa	CFTR
CFTR_W216X	Clitocine	1922	0.266615	0.0430772	uag	CFTR
CFTR_Q1042X	Clitocine	127	1.8757	0.106901	uaa	CFTR
CFTR_E585X	Clitocine	56	1.21908	0.284372	uaa	CFTR
LAMB3_R660X	Clitocine	466	1.43098	0.402139	uga	LAMB3
CFTR_Q220X	Clitocine	1136	0.323647	0.117256	uag	CFTR
CFTR_Q1309X	Clitocine	36	0.272784	0.0724568	uag	CFTR
CFTR_C276X	Clitocine	122	2.0595	0.328634	uga	CFTR
CFTR_Q715X	Clitocine	159	1.7158	0.168144	uaa	CFTR
CFTR_C524X	Clitocine	87	2.41002	0.083007	uga	CFTR
CFTR_E504X	Clitocine	222	1.45575	0.0689654	uaa	CFTR
CFTR_S4X	Clitocine	35	0.258489	0.0386866	uag	CFTR
LAMB3_R972X	Clitocine	885	1.83778	0.680674	uga	LAMB3
LAMB3_R635X	Clitocine	1825	2.00248	0.424929	uga	LAMB3
CFTR_S1255X	Clitocine	227	1.37887	0.366401	uaa	CFTR
CFTR_R792X	Clitocine	131	1.28157	0.219913	uga	CFTR
CFTR_G673X	Clitocine	147	1.74178	0.0121962	uga	CFTR
CFTR_K710X	Clitocine	140	1.62451	0.253119	uaa	CFTR
CFTR_Q890X	Clitocine	41	0.528503	0.416941	uaa	CFTR
CFTR_R1102X	Clitocine	343	0.658957	0.148484	uga	CFTR
CFTR_Y1092X	Clitocine	207	1.9399	0.0850076	uaa	CFTR
CFTR_Y1092X	Clitocine	248	0.301689	0.214365	uag	CFTR
CFTR_W1282X	Clitocine	90	1.89332	0.477491	uga	CFTR
CFTR_W1098X	Clitocine	96	1.09564	0.33157	uag	CFTR
CFTR_W1098X	Clitocine	185	1.99853	0.201487	uga	CFTR
CFTR_Q720X	Gentamicin	33	0.205527	0.0201138	uaa	CFTR
CFTR_W1204X	Gentamicin	16	0.217732	0.0347045	uag	CFTR
CFTR_W1204X	Gentamicin	52	0.238416	0.0334294	uga	CFTR
CFTR_E92X	Gentamicin	38	0.230686	0.00961859	uaa	CFTR
CFTR_S466X	Gentamicin	35	0.510677	0.310951	uga	CFTR
CFTR_E1104X	Gentamicin	93	0.19588	0.01141	uaa	CFTR
CFTR_Y849X	Gentamicin	27	0.180639	0.00405657	uaa	CFTR
CFTR_L88X	Gentamicin	53	0.294662	0.00546627	uga	CFTR
CFTR_R810X	Gentamicin	26	0.254058	0.0302981	uga	CFTR
CFTR_W401X	Gentamicin	13	0.196725	0.0660785	uag	CFTR
CFTR_W401X	Gentamicin	17	0.631527	0.483902	uga	CFTR
CFTR_R1162X	Gentamicin	246	0.223119	0.0306321	uga	CFTR
CFTR_E292X	Gentamicin	92	0.186505	0.00538621	uaa	CFTR
CFTR_W1145X	Gentamicin	262	0.231156	0.0198001	uga	CFTR
CFTR_Q414X	Gentamicin	21	0.17948	0.00787334	uaa	CFTR
CFTR_Q525X	Gentamicin	70	0.253641	0.0208278	uaa	CFTR
LAMB3_R81X	Gentamicin	505	0.207559	0.0268932	uga	LAMB3
CFTR_Q1411X	Gentamicin	103	0.187589	0.0196038	uaa	CFTR
CFTR_S489X	Gentamicin	17	0.218534	0.0190602	uaa	CFTR
CFTR_R1158X	Gentamicin	64	0.195478	0.0301487	uga	CFTR
CFTR_G542X	Gentamicin	161	0.19436	0.0147684	uga	CFTR
CFTR_Y275X	Gentamicin	59	0.218617	0.0215632	uag	CFTR
CFTR_Q1382X	Gentamicin	45	0.197168	0.0448384	uaa	CFTR
CFTR_E1371X	Gentamicin	290	0.332048	0.0135574	uaa	CFTR
CFTR_E193X	Gentamicin	207	0.216058	0.0342435	uaa	CFTR
CFTR_W882X	Gentamicin	50	0.177773	0.000785037	uag	CFTR
CFTR_G27X	Gentamicin	142	0.29525	0.0326399	uga	CFTR
LAMB3_Y339X	Gentamicin	493	0.203235	0.0244323	uag	LAMB3
CFTR_L732X	Gentamicin	72	0.185476	0.0140246	uga	CFTR
CFTR_E831X	Gentamicin	38	0.195786	0.00345115	uag	CFTR
CFTR_S776X	Gentamicin	689	0.206127	0.0158182	uga	CFTR
CFTR_Q685X	Gentamicin	20	0.163043	0.00718972	uaa	CFTR
LAMB3_R144X	Gentamicin	1023	0.208909	0.00885283	uga	LAMB3
CFTR_W496X	Gentamicin	17	0.166982	0.0197414	uag	CFTR
CFTR_Q493X	Gentamicin	34	0.183539	0.00287333	uag	CFTR
CFTR_Q290X	Gentamicin	32	0.173647	0.000207576	uaa	CFTR
CFTR_L1254X	Gentamicin	42	0.168298	0.0158367	uga	CFTR
LAMB3_R42X	Gentamicin	611	0.199366	0.00254795	uga	LAMB3
CFTR_R709X	Gentamicin	16	0.229854	0.0103599	uga	CFTR
CFTR_Y122X	Gentamicin	466	0.214848	0.0323122	uaa	CFTR
CFTR_R764X	Gentamicin	1023	0.211784	0.00267507	uga	CFTR
CFTR_W19X	Gentamicin	105	0.235253	0.0621112	uga	CFTR
CFTR_Q1330X	Gentamicin	146	0.225759	0.0438977	uag	CFTR
CFTR_E822X	Gentamicin	38	0.19903	0.0223287	uaa	CFTR
CFTR_S912X	Gentamicin	156	0.234294	0.00229609	uag	CFTR
CFTR_Q98X	Gentamicin	61	0.194871	0.00734972	uag	CFTR
CFTR_Q1412X	Gentamicin	69	0.204702	0.0361983	uaa	CFTR
CFTR_G550X	Gentamicin	74	0.331561	0.156977	uga	CFTR
CFTR_Q30X	Gentamicin	17	0.177027	0.0152166	uag	CFTR
CFTR_Y913X	Gentamicin	132	0.182379	0.00712774	uaa	CFTR
CFTR_R785X	Gentamicin	304	0.191374	0.00706281	uga	CFTR
CFTR_W1089X	Gentamicin	161	0.20089	0.00748889	uag	CFTR
CFTR_Q39X	Gentamicin	58	0.210594	0.0312769	uaa	CFTR
CFTR_R75X	Gentamicin	47	0.209142	0.0353177	uga	CFTR
CFTR_W846X	Gentamicin	28	0.174381	0.00924049	uag	CFTR
CFTR_W846X	Gentamicin	21	0.222402	0.00715298	uga	CFTR
CFTR_R851X	Gentamicin	175	0.29354	0.028328	uga	CFTR
CFTR_S1196X	Gentamicin	211	0.650601	0.12304	uga	CFTR
CFTR_W57X	Gentamicin	16	0.193092	0.0255446	uag	CFTR
CFTR_W57X	Gentamicin	20	0.187968	0.00514108	uga	CFTR
CFTR_E60X	Gentamicin	25	0.187672	0.00393749	uag	CFTR
CFTR_R553X	Gentamicin	92	0.247041	0.0337552	uga	CFTR
CFTR_S434X	Gentamicin	56	0.200869	0.00375353	uaa	CFTR
CFTR_Q552X	Gentamicin	45	0.211548	0.00217403	uaa	CFTR
CFTR_W216X	Gentamicin	862	0.187115	0.000427564	uag	CFTR
CFTR_Q1042X	Gentamicin	133	0.231963	0.0432863	uaa	CFTR
CFTR_E585X	Gentamicin	13	0.180227	0.00511497	uaa	CFTR
LAMB3_R660X	Gentamicin	258	0.19373	0.00871006	uga	LAMB3
CFTR_Q220X	Gentamicin	848	0.182806	0.00542768	uag	CFTR
CFTR_Q1309X	Gentamicin	12	0.188031	0.0200522	uag	CFTR
CFTR_C276X	Gentamicin	40	0.276439	0.0303814	uga	CFTR
CFTR_Q715X	Gentamicin	30	0.186145	0.0026191	uaa	CFTR
CFTR_C524X	Gentamicin	188	0.641327	0.154552	uga	CFTR
CFTR_E504X	Gentamicin	42	0.216742	0.00756689	uaa	CFTR
CFTR_S4X	Gentamicin	28	0.211453	0.00131334	uag	CFTR
LAMB3_R972X	Gentamicin	572	0.230657	0.00405167	uga	LAMB3
LAMB3_R635X	Gentamicin	938	0.192947	0.00326231	uga	LAMB3
CFTR_S1255X	Gentamicin	94	0.18312	0.0171022	uaa	CFTR
CFTR_R792X	Gentamicin	53	0.213308	0.043568	uga	CFTR
CFTR_G673X	Gentamicin	61	0.208028	0.0228658	uga	CFTR
CFTR_K710X	Gentamicin	19	0.184141	0.0044404	uaa	CFTR
CFTR_Q890X	Gentamicin	25	0.230372	0.00503723	uaa	CFTR
CFTR_R1102X	Gentamicin	158	0.19677	0.0118214	uga	CFTR
CFTR_Y1092X	Gentamicin	60	0.178401	0.00102049	uaa	CFTR
CFTR_Y1092X	Gentamicin	242	0.20679	0.00696989	uag	CFTR
CFTR_W1282X	Gentamicin	30	0.208116	0.011765	uga	CFTR
CFTR_W1098X	Gentamicin	364	0.6034	0.0238897	uag	CFTR
CFTR_W1098X	Gentamicin	903	1.0174	0.0269465	uga	CFTR
CFTR_Q720X	SJ6986	91	2.07841	0.171108	uaa	CFTR
CFTR_W1204X	SJ6986	19	0.953875	0.366399	uag	CFTR
CFTR_W1204X	SJ6986	40	2.13678	0.845331	uga	CFTR
CFTR_E92X	SJ6986	81	0.451342	0.0924213	uaa	CFTR
CFTR_S466X	SJ6986	15	0.78811	0.1396	uaa	CFTR
CFTR_S466X	SJ6986	19	2.78039	1.28878	uga	CFTR
CFTR_E1104X	SJ6986	149	0.688225	0.051078	uaa	CFTR
CFTR_Y849X	SJ6986	70	0.934805	0.025614	uaa	CFTR
CFTR_L88X	SJ6986	51	0.436351	0.00236043	uaa	CFTR
CFTR_L88X	SJ6986	56	1.19669	0.0613212	uga	CFTR
CFTR_R810X	SJ6986	15	2.4143	0.240006	uga	CFTR
CFTR_W401X	SJ6986	32	0.810254	0.119857	uag	CFTR
CFTR_W401X	SJ6986	33	1.68243	0.522638	uga	CFTR
CFTR_R1162X	SJ6986	686	1.46081	0.190209	uga	CFTR
CFTR_E292X	SJ6986	172	1.43154	0.0931763	uaa	CFTR
CFTR_W1145X	SJ6986	782	0.888461	0.0652715	uga	CFTR
CFTR_Q414X	SJ6986	59	1.23099	0.678283	uaa	CFTR
CFTR_Q525X	SJ6986	81	1.48121	0.0723145	uaa	CFTR
LAMB3_R81X	SJ6986	1350	1.94274	0.0777759	uga	LAMB3
CFTR_Q1411X	SJ6986	176	1.6494	0.415941	uaa	CFTR
CFTR_S489X	SJ6986	54	0.346368	0.122923	uaa	CFTR
CFTR_R1158X	SJ6986	135	0.564255	0.142444	uga	CFTR
CFTR_G542X	SJ6986	262	1.89479	0.463291	uga	CFTR
CFTR_Y275X	SJ6986	95	1.08152	0.0285946	uag	CFTR
CFTR_Q1382X	SJ6986	77	2.00788	0.572983	uaa	CFTR
CFTR_E1371X	SJ6986	352	1.24726	0.102344	uaa	CFTR
CFTR_E193X	SJ6986	550	2.81775	0.756098	uaa	CFTR
CFTR_W882X	SJ6986	56	2.53081	0.0684305	uag	CFTR
CFTR_G27X	SJ6986	113	1.02268	0.125762	uga	CFTR
LAMB3_Y339X	SJ6986	1015	1.37638	0.0708284	uag	LAMB3
CFTR_Q1313X	SJ6986	21	1.61599	0.434731	uaa	CFTR
CFTR_L732X	SJ6986	352	0.639196	0.0805035	uga	CFTR
CFTR_E831X	SJ6986	85	0.906067	0.232146	uag	CFTR
CFTR_S776X	SJ6986	901	1.59406	0.334476	uga	CFTR
CFTR_Q685X	SJ6986	29	0.703919	0.0330935	uaa	CFTR
LAMB3_R144X	SJ6986	2116	2.79699	0.0295843	uga	LAMB3
CFTR_W496X	SJ6986	48	0.561166	0.11237	uag	CFTR
CFTR_Q493X	SJ6986	60	0.406652	0.0843336	uag	CFTR
CFTR_Q290X	SJ6986	119	0.633818	0.232195	uaa	CFTR
CFTR_L1254X	SJ6986	21	0.760591	0.264949	uga	CFTR
LAMB3_R42X	SJ6986	1285	1.09056	0.164314	uga	LAMB3
CFTR_R709X	SJ6986	23	2.55195	0.649982	uga	CFTR
CFTR_Y122X	SJ6986	816	2.58206	0.25497	uaa	CFTR
CFTR_R764X	SJ6986	1735	3.42738	0.744967	uga	CFTR
CFTR_W19X	SJ6986	172	2.04295	0.113265	uga	CFTR
CFTR_Q1330X	SJ6986	398	0.531841	0.0783658	uag	CFTR
CFTR_E822X	SJ6986	96	0.504218	0.0442426	uaa	CFTR
CFTR_S912X	SJ6986	247	0.446213	0.0281852	uag	CFTR
CFTR_Q98X	SJ6986	101	0.525603	0.0235824	uag	CFTR
CFTR_Q1412X	SJ6986	135	2.35476	0.332939	uaa	CFTR
CFTR_G550X	SJ6986	116	1.21952	0.055358	uga	CFTR
CFTR_Q30X	SJ6986	26	0.778511	0.196633	uag	CFTR
CFTR_Y913X	SJ6986	392	0.634217	0.15137	uaa	CFTR
CFTR_R785X	SJ6986	304	2.26578	0.792196	uga	CFTR
CFTR_W1089X	SJ6986	402	0.517698	0.0389798	uag	CFTR
CFTR_Q39X	SJ6986	222	1.43296	0.0589043	uaa	CFTR
CFTR_R75X	SJ6986	109	0.506785	0.0884633	uga	CFTR
CFTR_W846X	SJ6986	31	1.80119	1.09201	uag	CFTR
CFTR_W846X	SJ6986	27	2.27188	1.02932	uga	CFTR
CFTR_R851X	SJ6986	167	1.25208	0.0732595	uga	CFTR
CFTR_S1196X	SJ6986	67	3.25217	1.76259	uga	CFTR
CFTR_W57X	SJ6986	34	1.87166	0.409868	uag	CFTR
CFTR_W57X	SJ6986	34	1.13455	0.381896	uga	CFTR
CFTR_E60X	SJ6986	54	1.02754	0.0538191	uag	CFTR
CFTR_R553X	SJ6986	175	1.47565	0.177104	uga	CFTR
CFTR_S434X	SJ6986	98	1.40004	0.451418	uaa	CFTR
CFTR_Q552X	SJ6986	54	0.429071	0.194459	uaa	CFTR
CFTR_W216X	SJ6986	3016	0.371235	0.0292518	uag	CFTR
CFTR_Q1042X	SJ6986	203	2.21964	0.356539	uaa	CFTR
CFTR_E585X	SJ6986	20	1.34683	0.0911285	uaa	CFTR
LAMB3_R660X	SJ6986	973	1.88158	0.140365	uga	LAMB3
CFTR_Q220X	SJ6986	2197	0.416047	0.0495233	uag	CFTR
CFTR_Q1309X	SJ6986	61	0.610538	0.174427	uag	CFTR
CFTR_C276X	SJ6986	91	1.10579	0.0734263	uga	CFTR
CFTR_Q715X	SJ6986	63	2.08345	0.00497949	uaa	CFTR
CFTR_C524X	SJ6986	69	6.12513	0.340608	uga	CFTR
CFTR_E504X	SJ6986	75	1.40249	0.214472	uaa	CFTR
CFTR_S4X	SJ6986	44	0.35236	0.0211897	uag	CFTR
LAMB3_R972X	SJ6986	934	1.59811	0.0159854	uga	LAMB3
LAMB3_R635X	SJ6986	2499	1.36204	0.361365	uga	LAMB3
CFTR_S1255X	SJ6986	175	0.952996	0.22834	uaa	CFTR
CFTR_R792X	SJ6986	36	2.65323	1.36816	uga	CFTR
CFTR_G673X	SJ6986	80	1.52989	0.153495	uga	CFTR
CFTR_K710X	SJ6986	48	0.523229	0.0609145	uaa	CFTR
CFTR_Q890X	SJ6986	30	0.59115	0.0931867	uaa	CFTR
CFTR_R1102X	SJ6986	235	1.70178	0.335666	uga	CFTR
CFTR_Y1092X	SJ6986	136	2.44026	0.619422	uaa	CFTR
CFTR_Y1092X	SJ6986	374	1.78257	0.00526271	uag	CFTR
CFTR_W1282X	SJ6986	34	2.2103	0.396906	uga	CFTR
CFTR_W1098X	SJ6986	112	0.749122	8.69279e-05	uag	CFTR
CFTR_W1098X	SJ6986	237	1.83091	0.0266232	uga	CFTR
CFTR_Q720X	CC90009	136	0.364519	0.00980213	uaa	CFTR
CFTR_W1204X	CC90009	17	0.540168	0.287192	uag	CFTR
CFTR_W1204X	CC90009	15	1.3473	0.35223	uga	CFTR
CFTR_E92X	CC90009	43	0.24863	0.0935405	uaa	CFTR
CFTR_E1104X	CC90009	79	0.265138	0.0320039	uaa	CFTR
CFTR_Y849X	CC90009	64	0.395952	0.0787271	uaa	CFTR
CFTR_L88X	CC90009	28	0.232419	0.0125533	uaa	CFTR
CFTR_L88X	CC90009	31	0.569157	0.312664	uga	CFTR
CFTR_R810X	CC90009	23	0.692861	0.00370166	uga	CFTR
CFTR_W401X	CC90009	49	0.250914	0.0480843	uag	CFTR
CFTR_W401X	CC90009	19	1.62739	0.138554	uga	CFTR
CFTR_R1162X	CC90009	582	0.502838	0.00474198	uga	CFTR
CFTR_E292X	CC90009	112	0.393811	0.0535426	uaa	CFTR
CFTR_W1145X	CC90009	417	0.32334	0.0243063	uga	CFTR
CFTR_Q414X	CC90009	96	0.524237	0.176169	uaa	CFTR
CFTR_Q525X	CC90009	210	0.518263	0.0485757	uaa	CFTR
LAMB3_R81X	CC90009	993	0.31101	0.00302324	uga	LAMB3
CFTR_Q1411X	CC90009	186	0.603731	0.0862647	uaa	CFTR
CFTR_S489X	CC90009	44	0.186959	0.0101637	uaa	CFTR
CFTR_R1158X	CC90009	73	0.293051	0.00817841	uga	CFTR
CFTR_G542X	CC90009	203	0.467964	0.114104	uga	CFTR
CFTR_Y275X	CC90009	65	0.286201	0.0452633	uag	CFTR
CFTR_Q1382X	CC90009	63	0.366215	0.0740054	uaa	CFTR
CFTR_E1371X	CC90009	462	0.392399	0.0471364	uaa	CFTR
CFTR_E193X	CC90009	662	0.558186	0.0514568	uaa	CFTR
CFTR_W882X	CC90009	72	0.627208	0.00943032	uag	CFTR
CFTR_G27X	CC90009	94	0.418557	0.222458	uga	CFTR
LAMB3_Y339X	CC90009	1363	0.404837	0.120289	uag	LAMB3
CFTR_Q1313X	CC90009	23	0.487602	0.410063	uaa	CFTR
CFTR_L732X	CC90009	238	0.255506	0.00836852	uga	CFTR
CFTR_E831X	CC90009	74	0.274108	0.0311901	uag	CFTR
CFTR_S776X	CC90009	454	0.505599	0.161718	uga	CFTR
CFTR_Q685X	CC90009	11	0.20298	0.00928651	uaa	CFTR
LAMB3_R144X	CC90009	2021	0.522389	0.00129956	uga	LAMB3
CFTR_W496X	CC90009	29	0.233056	0.0442264	uag	CFTR
CFTR_Q493X	CC90009	12	0.213834	0.0130671	uag	CFTR
CFTR_Q290X	CC90009	151	0.251046	0.0143408	uaa	CFTR
CFTR_L1254X	CC90009	10	0.455165	0.194036	uga	CFTR
LAMB3_R42X	CC90009	699	0.379042	0.0527359	uga	LAMB3
CFTR_R709X	CC90009	88	0.385385	0.0456149	uga	CFTR
CFTR_Y122X	CC90009	805	0.704628	0.147233	uaa	CFTR
CFTR_R764X	CC90009	786	1.03191	0.471391	uga	CFTR
CFTR_W19X	CC90009	217	0.593338	0.277516	uga	CFTR
CFTR_Q1330X	CC90009	295	0.280813	0.0114063	uag	CFTR
CFTR_E822X	CC90009	153	0.212181	0.0204554	uaa	CFTR
CFTR_S912X	CC90009	136	0.236763	0.00933976	uag	CFTR
CFTR_Q98X	CC90009	42	0.259397	0.0639033	uag	CFTR
CFTR_Q1412X	CC90009	89	0.49896	0.195099	uaa	CFTR
CFTR_G550X	CC90009	86	0.426006	0.265754	uga	CFTR
CFTR_Q30X	CC90009	10	0.302696	0.0565868	uag	CFTR
CFTR_Y913X	CC90009	224	0.259456	0.032067	uaa	CFTR
CFTR_R785X	CC90009	93	0.6865	0.16526	uga	CFTR
CFTR_W1089X	CC90009	219	0.210555	0.0228746	uag	CFTR
CFTR_Q39X	CC90009	229	0.349311	0.068399	uaa	CFTR
CFTR_R75X	CC90009	96	0.2423	0.0811752	uga	CFTR
CFTR_W846X	CC90009	13	0.610891	0.141865	uag	CFTR
CFTR_W846X	CC90009	19	1.02438	0.0785671	uga	CFTR
CFTR_R851X	CC90009	435	0.34884	0.0965295	uga	CFTR
CFTR_S1196X	CC90009	90	1.23523	0.119785	uga	CFTR
CFTR_W57X	CC90009	10	0.261686	0.0337976	uag	CFTR
CFTR_W57X	CC90009	27	0.358405	0.172169	uga	CFTR
CFTR_E60X	CC90009	39	0.32539	0.0308822	uag	CFTR
CFTR_R553X	CC90009	226	0.39421	0.0197773	uga	CFTR
CFTR_S434X	CC90009	88	0.392567	0.036954	uaa	CFTR
CFTR_Q552X	CC90009	28	0.246311	0.0868205	uaa	CFTR
CFTR_W216X	CC90009	1845	0.195565	0.00128156	uag	CFTR
CFTR_Q1042X	CC90009	189	0.580985	0.141078	uaa	CFTR
CFTR_E585X	CC90009	13	0.730749	0.25433	uaa	CFTR
LAMB3_R660X	CC90009	573	0.434014	0.0351937	uga	LAMB3
CFTR_Q220X	CC90009	1284	0.21322	0.013085	uag	CFTR
CFTR_Q1309X	CC90009	59	0.277204	0.0945489	uag	CFTR
CFTR_C276X	CC90009	66	0.293504	0.0454941	uga	CFTR
CFTR_Q715X	CC90009	66	0.289014	0.0242147	uaa	CFTR
CFTR_C524X	CC90009	266	1.90495	0.0727179	uga	CFTR
CFTR_E504X	CC90009	51	0.343411	0.106271	uaa	CFTR
LAMB3_R972X	CC90009	398	0.408494	0.153077	uga	LAMB3
LAMB3_R635X	CC90009	2150	0.367112	0.117248	uga	LAMB3
CFTR_S1255X	CC90009	138	0.346803	0.147192	uaa	CFTR
CFTR_R792X	CC90009	29	0.634642	0.182729	uga	CFTR
CFTR_G673X	CC90009	61	0.380362	0.0130436	uga	CFTR
CFTR_K710X	CC90009	32	0.275991	0.1431	uaa	CFTR
CFTR_Q890X	CC90009	60	0.246862	0.0529915	uaa	CFTR
CFTR_R1102X	CC90009	170	0.525334	0.129834	uga	CFTR
CFTR_Y1092X	CC90009	231	0.533019	0.080172	uaa	CFTR
CFTR_Y1092X	CC90009	339	0.455124	0.0194641	uag	CFTR
CFTR_W1282X	CC90009	43	0.365283	0.0532966	uga	CFTR
CFTR_W1098X	CC90009	118	0.606009	0.013396	uag	CFTR
CFTR_W1098X	CC90009	690	1.03986	0.102249	uga	CFTR
CFTR_Q720X	G418	31	0.320477	0.0386961	uaa	CFTR
CFTR_W1204X	G418	35	0.625144	0.109156	uag	CFTR
CFTR_W1204X	G418	63	2.32414	0.0876249	uga	CFTR
CFTR_E92X	G418	43	0.252217	0.0487925	uaa	CFTR
CFTR_S466X	G418	31	0.907245	0.441505	uaa	CFTR
CFTR_S466X	G418	31	1.59384	0.405361	uga	CFTR
CFTR_E1104X	G418	121	0.328825	0.0927013	uaa	CFTR
CFTR_Y849X	G418	37	0.359863	0.0210969	uaa	CFTR
CFTR_L88X	G418	20	0.285789	0.0367531	uaa	CFTR
CFTR_L88X	G418	82	1.53461	0.320699	uga	CFTR
CFTR_R810X	G418	14	0.976396	0.0520941	uga	CFTR
CFTR_W401X	G418	17	0.510966	0.157334	uag	CFTR
CFTR_W401X	G418	26	1.26641	0.101372	uga	CFTR
CFTR_R1162X	G418	676	0.898098	0.068013	uga	CFTR
CFTR_E292X	G418	127	0.53815	0.15679	uaa	CFTR
CFTR_W1145X	G418	357	0.332113	0.0425229	uga	CFTR
CFTR_Q414X	G418	18	0.378883	0.0811248	uaa	CFTR
CFTR_Q525X	G418	52	1.0308	0.0702958	uaa	CFTR
LAMB3_R81X	G418	1090	0.559885	0.0484501	uga	LAMB3
CFTR_Q1411X	G418	97	0.413762	0.0581899	uaa	CFTR
CFTR_S489X	G418	29	0.353054	0.0866256	uaa	CFTR
CFTR_R1158X	G418	113	0.392973	0.0369283	uga	CFTR
CFTR_G542X	G418	183	0.707146	0.109827	uga	CFTR
CFTR_Y275X	G418	42	0.691341	0.0636811	uag	CFTR
CFTR_Q1382X	G418	17	0.314832	0.00353688	uaa	CFTR
CFTR_E1371X	G418	251	1.03398	0.0410964	uaa	CFTR
CFTR_E193X	G418	225	0.357376	0.0182143	uaa	CFTR
CFTR_W882X	G418	55	0.831647	0.44313	uag	CFTR
CFTR_G27X	G418	173	2.83861	0.554967	uga	CFTR
LAMB3_Y339X	G418	955	0.585882	0.075516	uag	LAMB3
CFTR_Q1313X	G418	13	0.275677	0.0103605	uaa	CFTR
CFTR_L732X	G418	153	0.383137	0.0459752	uga	CFTR
CFTR_E831X	G418	41	0.35172	0.0237049	uag	CFTR
CFTR_S776X	G418	680	0.626207	0.0050475	uga	CFTR
CFTR_Q685X	G418	12	0.514992	0.209508	uaa	CFTR
LAMB3_R144X	G418	1726	0.93869	0.0736874	uga	LAMB3
CFTR_W496X	G418	19	0.676384	0.223032	uag	CFTR
CFTR_Q493X	G418	41	0.340569	0.0567006	uag	CFTR
CFTR_Q290X	G418	42	0.257576	0.0170795	uaa	CFTR
CFTR_L1254X	G418	61	0.863709	0.322832	uga	CFTR
LAMB3_R42X	G418	1200	0.699653	0.0352894	uga	LAMB3
CFTR_R709X	G418	19	0.714516	0.315776	uga	CFTR
CFTR_Y122X	G418	335	0.698924	0.237328	uaa	CFTR
CFTR_R764X	G418	1742	0.777809	0.144039	uga	CFTR
CFTR_W19X	G418	167	1.5226	0.136706	uga	CFTR
CFTR_Q1330X	G418	265	0.409336	0.00693762	uag	CFTR
CFTR_E822X	G418	20	0.339649	0.0689137	uaa	CFTR
CFTR_S912X	G418	233	1.51621	0.125182	uag	CFTR
CFTR_Q98X	G418	69	0.59683	0.185268	uag	CFTR
CFTR_Q1412X	G418	120	0.418146	0.142913	uaa	CFTR
CFTR_G550X	G418	73	1.65497	0.0259602	uga	CFTR
CFTR_Q30X	G418	23	0.788944	0.520558	uag	CFTR
CFTR_Y913X	G418	104	0.251443	0.00789031	uaa	CFTR
CFTR_R785X	G418	268	0.919883	0.0994189	uga	CFTR
CFTR_W1089X	G418	191	0.410888	0.0809045	uag	CFTR
CFTR_Q39X	G418	69	0.330468	0.0536535	uaa	CFTR
CFTR_R75X	G418	38	0.442431	0.104192	uga	CFTR
CFTR_W846X	G418	22	0.724769	0.559364	uag	CFTR
CFTR_W846X	G418	35	0.820867	0.194321	uga	CFTR
CFTR_R851X	G418	254	2.10643	0.141939	uga	CFTR
CFTR_S1196X	G418	139	2.58273	0.928197	uga	CFTR
CFTR_W57X	G418	18	0.591672	0.160525	uag	CFTR
CFTR_W57X	G418	47	1.04202	0.402493	uga	CFTR
CFTR_E60X	G418	34	0.527543	0.156943	uag	CFTR
CFTR_R553X	G418	130	0.656048	0.126209	uga	CFTR
CFTR_S434X	G418	34	0.496511	0.156105	uaa	CFTR
CFTR_Q552X	G418	48	0.444906	0.0561134	uaa	CFTR
CFTR_W216X	G418	1105	0.365407	0.0163655	uag	CFTR
CFTR_Q1042X	G418	115	0.522928	0.115723	uaa	CFTR
LAMB3_R660X	G418	463	0.570695	0.0110521	uga	LAMB3
CFTR_Q220X	G418	1218	0.414948	0.0644552	uag	CFTR
CFTR_C276X	G418	47	1.42867	0.749901	uga	CFTR
CFTR_Q715X	G418	13	0.281816	0.0408339	uaa	CFTR
CFTR_C524X	G418	95	3.23983	0.0448004	uga	CFTR
CFTR_E504X	G418	30	0.280666	0.0502262	uaa	CFTR
CFTR_S4X	G418	74	1.31969	0.243434	uag	CFTR
LAMB3_R972X	G418	1001	1.0726	0.416914	uga	LAMB3
LAMB3_R635X	G418	1810	0.493813	0.0232067	uga	LAMB3
CFTR_S1255X	G418	35	0.367964	0.082333	uaa	CFTR
CFTR_R792X	G418	43	0.864989	0.324469	uga	CFTR
CFTR_G673X	G418	61	0.760282	0.195482	uga	CFTR
CFTR_K710X	G418	19	0.256416	0.0026957	uaa	CFTR
CFTR_Q890X	G418	34	0.300008	0.015547	uaa	CFTR
CFTR_R1102X	G418	170	0.583953	0.0956768	uga	CFTR
CFTR_Y1092X	G418	115	0.355716	0.018381	uaa	CFTR
CFTR_Y1092X	G418	298	0.718573	0.0729376	uag	CFTR
CFTR_W1282X	G418	32	0.909837	0.100447	uga	CFTR
CFTR_W1098X	G418	105	0.817324	0.165864	uag	CFTR
CFTR_W1098X	G418	224	1.45175	0.335925	uga	CFTR
CFTR_Q720X	FUr	99	0.361669	0.11128	uaa	CFTR
CFTR_W1204X	FUr	34	0.348643	0.215667	uag	CFTR
CFTR_W1204X	FUr	53	0.332818	0.0528734	uga	CFTR
CFTR_E92X	FUr	95	0.367141	0.0869246	uaa	CFTR
CFTR_S466X	FUr	23	0.268008	0.105938	uaa	CFTR
CFTR_S466X	FUr	12	0.34855	0.0193348	uga	CFTR
CFTR_E1104X	FUr	141	0.477017	0.0446157	uaa	CFTR
CFTR_Y849X	FUr	39	0.341016	0.110732	uaa	CFTR
CFTR_L88X	FUr	17	0.38468	0.0900155	uaa	CFTR
CFTR_L88X	FUr	42	0.27691	0.0783999	uga	CFTR
CFTR_R810X	FUr	36	0.306008	0.0838605	uga	CFTR
CFTR_W401X	FUr	18	0.398951	0.293603	uag	CFTR
CFTR_W401X	FUr	13	0.325361	0.0365668	uga	CFTR
CFTR_R1162X	FUr	638	0.294735	0.0618898	uga	CFTR
CFTR_E292X	FUr	133	0.370758	0.0428951	uaa	CFTR
CFTR_W1145X	FUr	453	0.43229	0.0117907	uga	CFTR
CFTR_Q414X	FUr	51	0.394005	0.151053	uaa	CFTR
CFTR_Q525X	FUr	116	0.420817	0.0757769	uaa	CFTR
LAMB3_R81X	FUr	1045	0.28202	0.0264356	uga	LAMB3
CFTR_Q1411X	FUr	135	0.290997	0.0863877	uaa	CFTR
CFTR_S489X	FUr	68	0.52554	0.0703118	uaa	CFTR
CFTR_R1158X	FUr	136	0.289238	0.0246909	uga	CFTR
CFTR_G542X	FUr	293	0.317637	0.021613	uga	CFTR
CFTR_Y275X	FUr	81	0.55585	0.261961	uag	CFTR
CFTR_Q1382X	FUr	50	0.293068	0.0857707	uaa	CFTR
CFTR_E1371X	FUr	168	0.289894	0.0818642	uaa	CFTR
CFTR_E193X	FUr	456	0.429506	0.0957919	uaa	CFTR
CFTR_W882X	FUr	86	0.515333	0.170175	uag	CFTR
CFTR_G27X	FUr	175	0.335976	0.119389	uga	CFTR
LAMB3_Y339X	FUr	991	0.4737	0.0244112	uag	LAMB3
CFTR_Q1313X	FUr	20	0.472475	0.212189	uaa	CFTR
CFTR_L732X	FUr	234	0.284819	0.0255107	uga	CFTR
CFTR_E831X	FUr	105	0.366916	0.0384623	uag	CFTR
CFTR_S776X	FUr	808	0.283952	0.0783805	uga	CFTR
CFTR_Q685X	FUr	16	0.236428	0.0378918	uaa	CFTR
LAMB3_R144X	FUr	1246	0.328826	0.121546	uga	LAMB3
CFTR_W496X	FUr	49	0.329347	0.0168944	uag	CFTR
CFTR_Q493X	FUr	80	0.399257	0.130763	uag	CFTR
CFTR_Q290X	FUr	70	0.322778	0.106247	uaa	CFTR
CFTR_L1254X	FUr	63	0.302343	0.117572	uga	CFTR
LAMB3_R42X	FUr	497	0.266805	0.00440029	uga	LAMB3
CFTR_R709X	FUr	29	0.51988	0.221021	uga	CFTR
CFTR_Y122X	FUr	549	0.380608	0.0444223	uaa	CFTR
CFTR_R764X	FUr	1600	0.309681	0.043898	uga	CFTR
CFTR_W19X	FUr	176	0.372917	0.120526	uga	CFTR
CFTR_Q1330X	FUr	165	0.352186	0.0295314	uag	CFTR
CFTR_E822X	FUr	58	0.315423	0.0879438	uaa	CFTR
CFTR_S912X	FUr	225	0.420322	0.110723	uag	CFTR
CFTR_Q98X	FUr	113	0.307621	0.0905172	uag	CFTR
CFTR_Q1412X	FUr	158	0.274539	0.0754689	uaa	CFTR
CFTR_G550X	FUr	80	0.304469	0.0853356	uga	CFTR
CFTR_Q30X	FUr	27	0.348708	0.103593	uag	CFTR
CFTR_Y913X	FUr	137	0.412295	0.1239	uaa	CFTR
CFTR_R785X	FUr	328	0.401109	0.0652023	uga	CFTR
CFTR_W1089X	FUr	338	0.402363	0.0248861	uag	CFTR
CFTR_Q39X	FUr	108	0.233747	0.00755492	uaa	CFTR
CFTR_R75X	FUr	86	0.365061	0.0351484	uga	CFTR
CFTR_W846X	FUr	47	0.426797	0.0940639	uag	CFTR
CFTR_W846X	FUr	22	0.299553	0.0384513	uga	CFTR
CFTR_R851X	FUr	137	0.330356	0.0443857	uga	CFTR
CFTR_S1196X	FUr	68	0.62649	0.00211034	uga	CFTR
CFTR_W57X	FUr	39	0.410807	0.00452653	uag	CFTR
CFTR_W57X	FUr	33	0.39601	0.0733074	uga	CFTR
CFTR_E60X	FUr	31	0.344542	0.0595165	uag	CFTR
CFTR_R553X	FUr	72	0.34781	0.119585	uga	CFTR
CFTR_S434X	FUr	79	0.35278	0.057884	uaa	CFTR
CFTR_Q552X	FUr	86	0.295566	0.0679697	uaa	CFTR
CFTR_W216X	FUr	1644	0.316248	0.0946615	uag	CFTR
CFTR_Q1042X	FUr	100	0.312988	0.0217587	uaa	CFTR
CFTR_E585X	FUr	25	0.600777	0.103812	uaa	CFTR
LAMB3_R660X	FUr	286	0.246739	0.0330203	uga	LAMB3
CFTR_Q220X	FUr	1113	0.390493	0.0397517	uag	CFTR
CFTR_Q1309X	FUr	12	0.255272	0.0234091	uag	CFTR
CFTR_C276X	FUr	38	0.791257	0.0994968	uga	CFTR
CFTR_Q715X	FUr	57	0.348107	0.0977275	uaa	CFTR
CFTR_C524X	FUr	142	1.60459	0.212709	uga	CFTR
CFTR_E504X	FUr	47	0.360507	0.0523486	uaa	CFTR
CFTR_S4X	FUr	72	0.280855	0.000295043	uag	CFTR
LAMB3_R972X	FUr	500	0.278038	0.0610837	uga	LAMB3
LAMB3_R635X	FUr	1578	0.304267	0.0393201	uga	LAMB3
CFTR_S1255X	FUr	113	0.37379	0.163868	uaa	CFTR
CFTR_R792X	FUr	57	0.402249	0.272216	uga	CFTR
CFTR_G673X	FUr	63	0.31433	0.0529175	uga	CFTR
CFTR_K710X	FUr	20	0.323922	0.0216033	uaa	CFTR
CFTR_Q890X	FUr	37	0.262337	0.149837	uaa	CFTR
CFTR_R1102X	FUr	245	0.358155	0.0539506	uga	CFTR
CFTR_Y1092X	FUr	128	0.485228	0.243033	uaa	CFTR
CFTR_Y1092X	FUr	403	0.424216	0.0117737	uag	CFTR
CFTR_W1282X	FUr	34	0.460725	0.147954	uga	CFTR
CFTR_W1098X	FUr	456	1.53624	0.31455	uag	CFTR
CFTR_W1098X	FUr	895	1.70684	0.282013	uga	CFTR

## Sheet: Fig.3f_DMD
treatment	n	prop	ypos
SRI	12	12.6316	6.31579
SJ6986	25	26.3158	25.7895
DAP	26	27.3684	52.6316
Clitocine	30	31.5789	82.1053
G418	1	1.05263	98.4211
CC90009	1	1.05263	99.4737

## Sheet: Fig.3f_CFTR
treatment	n	prop	ypos
SRI	7	8.33333	4.16667
SJ6986	15	17.8571	17.2619
DAP	35	41.6667	47.0238
Clitocine	23	27.381	81.5476
G418	4	4.7619	97.619

## Sheet: Fig.3f_APC
treatment	n	prop	ypos
SRI	10	5.55556	2.77778
SJ6986	28	15.5556	13.3333
DAP	63	35	38.6111
Clitocine	72	40	76.1111
G418	5	2.77778	97.5
CC90009	2	1.11111	99.4444
