# Supplementary material for: Genome-scale quantification and prediction of pathogenic stop codon readthrough by small molecules
Source: Nat Genet. 2024 Aug 22;56(9):1914–24. doi: 10.1038/s41588-024-01878-5 (PMC11387191; doi:10.1038/s41588-024-01878-5)
Supplement: Supplementary file 8 — Statistical source data. [file 41588_2024_1878_MOESM8_ESM.xlsx]

## Sheet: Fig.4a
predicted	observed	treatment
0.473585	0.369493	CC90009
1.09305	1.17558	CC90009
0.375784	0.252721	CC90009
0.421608	0.263516	CC90009
0.233826	0.237278	CC90009
0.322494	0.233503	CC90009
0.428493	0.442857	CC90009
0.260159	0.320565	CC90009
0.241423	0.273305	CC90009
0.471336	0.367024	CC90009
0.383602	0.22316	CC90009
0.662151	0.590812	CC90009
0.472589	0.555783	CC90009
0.575397	0.804886	CC90009
0.581685	0.578682	CC90009
0.240283	0.191393	CC90009
0.363123	0.254639	CC90009
0.271068	0.216396	CC90009
0.295217	0.30627	CC90009
0.90864	1.29969	CC90009
0.489271	0.565313	CC90009
0.406973	0.47599	CC90009
0.476644	0.479142	CC90009
0.46377	0.482419	CC90009
1.56414	1.99611	CC90009
1.66241	1.6533	CC90009
0.711968	0.530081	CC90009
0.25558	0.217153	CC90009
0.426448	0.228202	CC90009
0.451913	0.356981	CC90009
0.492657	0.481631	CC90009
0.309971	0.600635	CC90009
0.431985	0.467031	CC90009
0.391061	0.595918	CC90009
1.05586	0.635826	CC90009
0.366015	0.365881	CC90009
0.40097	0.381405	CC90009
0.377935	0.216804	CC90009
0.250294	0.42329	CC90009
0.475691	0.512331	CC90009
0.439001	0.329275	CC90009
0.321916	0.169922	CC90009
0.302908	0.278486	CC90009
0.455818	0.315787	CC90009
0.638944	0.778468	CC90009
0.448732	0.394088	CC90009
0.626856	1.30471	CC90009
0.344182	0.222678	CC90009
0.284651	0.228798	CC90009
0.409461	0.464889	CC90009
0.432193	0.368867	CC90009
0.438018	1.01471	CC90009
0.485999	0.632314	CC90009
0.32676	0.285821	CC90009
0.681727	0.902302	CC90009
0.482224	0.26451	CC90009
0.378061	0.419002	CC90009
0.3528	0.288968	CC90009
1.34173	0.554956	CC90009
0.432827	0.262447	CC90009
0.277651	0.363314	CC90009
0.342104	0.277187	CC90009
0.444408	0.39369	CC90009
0.411272	0.32334	CC90009
0.537184	0.384453	CC90009
0.446258	0.512354	CC90009
0.269407	0.283882	CC90009
0.288654	0.307104	CC90009
0.33859	0.524237	CC90009
0.653298	0.519681	CC90009
0.607863	0.660876	CC90009
0.496802	0.348322	CC90009
0.567998	0.589372	CC90009
0.416308	0.462641	CC90009
0.430831	0.476887	CC90009
0.638944	0.532337	CC90009
0.497003	0.373802	CC90009
0.440472	0.376677	CC90009
0.271863	0.255001	CC90009
0.338368	0.573982	CC90009
0.270178	0.214526	CC90009
0.412218	0.70897	CC90009
0.406765	0.230707	CC90009
0.272715	0.201223	CC90009
0.622486	0.64075	CC90009
0.420776	0.320766	CC90009
0.490132	0.329491	CC90009
1.11786	0.925581	CC90009
0.431107	0.31297	CC90009
0.305659	0.311812	CC90009
0.930119	0.978509	CC90009
0.318126	0.297121	CC90009
0.276553	0.267563	CC90009
1.0816	1.07598	CC90009
0.66758	0.96167	CC90009
0.209733	0.266276	CC90009
0.38684	0.214847	CC90009
0.758465	0.849011	CC90009
0.249024	0.213666	CC90009
0.323434	0.30795	CC90009
0.506822	0.82417	CC90009
0.24829	0.265837	CC90009
0.334779	0.366484	CC90009
0.400404	0.392399	CC90009
0.323859	0.350092	CC90009
0.467727	0.475749	CC90009
0.486396	0.451048	CC90009
0.352009	0.611884	CC90009
0.374606	0.324806	CC90009
0.304898	0.31454	CC90009
0.379033	0.292958	CC90009
0.435318	0.418423	CC90009
0.740611	0.627208	CC90009
0.337896	0.326676	CC90009
0.40213	0.410548	CC90009
0.323316	0.292825	CC90009
0.6559	0.52703	CC90009
0.618863	0.54093	CC90009
1.5671	1.07406	CC90009
0.313365	0.259492	CC90009
0.558164	0.524404	CC90009
0.562544	0.916277	CC90009
0.375332	0.328148	CC90009
0.617358	0.708219	CC90009
0.372538	0.338741	CC90009
0.42717	0.35059	CC90009
0.583988	0.339335	CC90009
0.463298	0.498876	CC90009
0.860172	0.832335	CC90009
0.333657	0.632354	CC90009
0.211978	0.184669	CC90009
0.284523	0.233039	CC90009
0.401666	0.236995	CC90009
0.336008	0.304222	CC90009
0.596758	0.373772	CC90009
0.359907	0.328949	CC90009
0.246578	0.320341	CC90009
0.311432	0.361269	CC90009
0.351099	0.505599	CC90009
0.31173	0.264828	CC90009
0.322414	0.350321	CC90009
0.379767	0.488291	CC90009
1.11786	1.44372	CC90009
0.89641	0.918021	CC90009
0.39126	0.542662	CC90009
0.504968	0.565749	CC90009
0.593499	0.429064	CC90009
0.482372	0.737698	CC90009
0.308897	0.26098	CC90009
0.396966	0.346228	CC90009
0.436106	0.765045	CC90009
0.360206	0.433921	CC90009
0.445519	0.413519	CC90009
0.691669	0.468607	CC90009
0.305626	0.257157	CC90009
1.42181	1.4854	CC90009
0.515061	0.442508	CC90009
0.546975	0.276643	CC90009
0.273805	0.333679	CC90009
0.271899	0.176531	CC90009
0.458047	0.366067	CC90009
0.233118	0.22574	CC90009
0.518122	0.36784	CC90009
0.414666	0.575196	CC90009
0.470924	0.633292	CC90009
0.462541	0.612683	CC90009
1.35748	1.33811	CC90009
0.564807	0.651031	CC90009
0.292799	0.264277	CC90009
0.694282	0.77355	CC90009
0.543156	0.796779	CC90009
0.441675	0.339813	CC90009
0.505896	0.623202	CC90009
0.376097	0.636499	CC90009
0.355478	0.421023	CC90009
0.315092	0.28292	CC90009
0.337594	0.274954	CC90009
0.227529	0.247087	CC90009
0.633308	0.474943	CC90009
0.525889	0.388352	CC90009
0.40213	0.357123	CC90009
0.379822	0.389417	CC90009
1.04289	1.283	CC90009
0.199732	0.186847	CC90009
0.430435	0.326559	CC90009
0.490032	0.356422	CC90009
1.38561	1.26528	CC90009
0.417589	0.39252	CC90009
0.589693	0.522624	CC90009
0.314619	0.410195	CC90009
0.266406	0.27587	CC90009
0.470924	0.368792	CC90009
0.406169	0.44405	CC90009
0.547446	0.456285	CC90009
0.329724	0.255948	CC90009
0.271774	0.309603	CC90009
0.546369	0.419217	CC90009
0.741847	0.820438	CC90009
0.4472	0.440921	CC90009
0.465865	0.427705	CC90009
0.413925	0.450405	CC90009
0.191897	0.214881	CC90009
0.499019	0.641245	CC90009
0.26816	0.266158	CC90009
0.513943	0.347326	CC90009
0.309231	0.240625	CC90009
0.434049	0.204723	CC90009
0.399703	0.39356	CC90009
0.371146	0.471866	CC90009
0.546753	0.593338	CC90009
0.546753	0.340215	CC90009
0.428705	0.525206	CC90009
0.267396	0.241484	CC90009
0.412412	0.282214	CC90009
0.257351	0.236157	CC90009
0.476644	0.476532	CC90009
0.245949	0.166134	CC90009
0.347215	0.214187	CC90009
0.377066	0.280001	CC90009
0.42609	0.478128	CC90009
0.315627	0.33397	CC90009
0.494797	0.385574	CC90009
0.394472	0.453303	CC90009
0.372664	0.383096	CC90009
1.09751	1.08822	CC90009
1.1521	1.69579	CC90009
0.277839	0.260329	CC90009
0.470032	0.393454	CC90009
0.462596	0.485787	CC90009
0.651656	0.81229	CC90009
0.254337	0.219492	CC90009
0.527518	0.439606	CC90009
0.352148	0.339153	CC90009
0.315628	0.326628	CC90009
0.442574	0.352267	CC90009
0.507513	0.414284	CC90009
0.286234	0.217355	CC90009
0.398478	0.418065	CC90009
0.236721	0.233099	CC90009
0.516424	0.540764	CC90009
0.276493	0.226779	CC90009
0.320576	0.262447	CC90009
0.295684	0.254905	CC90009
0.700571	0.671136	CC90009
0.326126	0.325677	CC90009
0.575773	0.481729	CC90009
0.391247	0.61092	CC90009
0.409267	0.258318	CC90009
0.423952	0.343821	CC90009
1.22464	1.44263	CC90009
0.320231	0.287497	CC90009
0.354725	0.344143	CC90009
0.4011	0.22192	CC90009
0.376078	0.648026	CC90009
0.496243	0.38718	CC90009
0.269163	0.203422	CC90009
0.475691	0.510065	CC90009
0.291028	0.230938	CC90009
1.0462	0.758779	CC90009
0.483236	0.420482	CC90009
0.270023	0.264312	CC90009
0.292191	0.206711	CC90009
0.324438	0.262436	CC90009
0.280605	0.257732	CC90009
0.489472	0.225463	CC90009
0.499802	0.33612	CC90009
0.581685	0.286035	CC90009
0.547883	0.552904	CC90009
0.713203	0.876299	CC90009
0.264904	0.379433	CC90009
0.507513	0.382403	CC90009
0.381749	0.298898	CC90009
0.297538	0.24469	CC90009
0.616302	0.984715	CC90009
1.18188	1.07484	CC90009
0.621768	0.515871	CC90009
0.475424	0.445973	CC90009
0.409219	0.356801	CC90009
0.48771	0.460485	CC90009
0.601501	0.545908	CC90009
0.387414	0.428985	CC90009
0.458393	0.389093	CC90009
0.289452	0.236697	CC90009
0.622303	0.529276	CC90009
0.319485	0.258863	CC90009
0.303099	0.242678	CC90009
0.445921	0.234892	CC90009
0.703677	0.676422	CC90009
0.258253	0.183028	CC90009
0.774339	0.599444	CC90009
0.356743	0.229566	CC90009
0.330616	0.349311	CC90009
0.467964	0.352522	CC90009
0.377542	0.253813	CC90009
0.480512	0.560873	CC90009
0.419921	0.336168	CC90009
0.584933	1.02438	CC90009
0.525066	0.34884	CC90009
0.486227	0.415526	CC90009
0.614218	0.384789	CC90009
0.396064	0.341793	CC90009
0.502146	0.515416	CC90009
0.376001	0.373165	CC90009
0.373867	0.314097	CC90009
0.351722	0.35455	CC90009
0.207174	0.195997	CC90009
0.49148	0.779096	CC90009
1.42713	1.70005	CC90009
0.401922	0.29316	CC90009
0.36241	0.406562	CC90009
0.344182	0.208393	CC90009
0.297475	0.316797	CC90009
0.471403	0.39421	CC90009
0.310256	0.218082	CC90009
0.743845	0.688802	CC90009
0.363468	0.334602	CC90009
0.357212	0.286675	CC90009
0.418687	0.499355	CC90009
0.238033	0.183317	CC90009
0.279871	0.301115	CC90009
0.306792	0.433115	CC90009
0.464395	0.260393	CC90009
1.22771	1.05452	CC90009
0.384625	0.374599	CC90009
0.340922	0.312271	CC90009
0.428725	0.645241	CC90009
0.460659	0.398302	CC90009
0.462541	0.43319	CC90009
0.295915	0.357021	CC90009
0.319763	0.405242	CC90009
0.220126	0.253299	CC90009
0.312166	0.208663	CC90009
0.732713	0.844139	CC90009
0.348128	0.221983	CC90009
0.459793	0.372313	CC90009
0.677631	0.69818	CC90009
0.689133	0.330093	CC90009
0.560331	1.36299	CC90009
0.343867	0.206694	CC90009
0.743322	0.854286	CC90009
0.26946	0.30608	CC90009
0.428856	0.355489	CC90009
0.276498	0.338659	CC90009
0.403962	0.42877	CC90009
1.18188	1.26742	CC90009
0.473062	0.3822	CC90009
0.442718	0.516901	CC90009
0.425477	0.371129	CC90009
0.377798	0.258465	CC90009
0.45504	0.408059	CC90009
0.336631	0.357215	CC90009
0.422701	0.434014	CC90009
0.316211	0.47664	CC90009
0.312166	0.249858	CC90009
1.32364	0.929826	CC90009
0.411157	0.503617	CC90009
0.301528	0.208384	CC90009
0.321005	0.267612	CC90009
0.255448	0.257297	CC90009
0.298954	0.511712	CC90009
0.433283	0.466996	CC90009
0.883448	1.60569	CC90009
0.257091	0.344718	CC90009
0.42293	0.246037	CC90009
0.222454	0.234184	CC90009
0.297118	0.200338	CC90009
0.276605	0.288439	CC90009
0.303323	0.355013	CC90009
0.34753	0.712089	CC90009
0.452611	0.296355	CC90009
0.390218	0.382025	CC90009
0.293112	0.313349	CC90009
0.54649	0.64672	CC90009
0.318043	0.41571	CC90009
0.860063	0.691967	CC90009
0.384631	0.39859	CC90009
0.31528	0.194743	CC90009
0.31169	0.199669	CC90009
0.17327	0.173657	CC90009
0.387951	0.268566	CC90009
0.375392	0.227097	CC90009
0.37168	0.764132	CC90009
0.761662	0.695501	CC90009
0.466113	0.281277	CC90009
0.368066	0.188659	CC90009
0.732367	0.553889	CC90009
0.480195	0.559331	CC90009
0.285686	0.238278	CC90009
0.321216	0.246858	CC90009
0.455736	0.425272	CC90009
0.607464	0.546784	CC90009
0.33969	0.315472	CC90009
0.344742	0.231318	CC90009
1.15856	1.59033	CC90009
0.464395	0.522249	CC90009
0.267219	0.312778	CC90009
0.516071	0.53963	CC90009
0.696984	0.424076	CC90009
0.356284	0.238998	CC90009
0.599474	0.54879	CC90009
0.354309	0.446235	CC90009
0.568415	0.524244	CC90009
0.381453	0.421663	CC90009
0.273836	0.226377	CC90009
0.237064	0.253628	CC90009
0.426113	0.324814	CC90009
0.267486	0.238365	CC90009
0.308219	0.253128	CC90009
0.369719	0.377628	CC90009
0.848625	1.5397	CC90009
0.422576	0.518003	CC90009
0.553012	0.544132	CC90009
0.28162	0.204476	CC90009
0.390698	0.22409	CC90009
0.431693	0.555663	CC90009
0.307749	0.301671	CC90009
0.450431	0.317796	CC90009
0.447088	0.513964	CC90009
0.379923	0.337521	CC90009
0.591588	0.711005	CC90009
1.6752	1.25432	CC90009
0.365482	0.335365	CC90009
0.711968	0.353275	CC90009
0.263724	0.192761	CC90009
0.445718	0.445766	CC90009
0.3222	0.326017	CC90009
0.472651	0.531459	CC90009
0.266481	0.208879	CC90009
0.375616	0.264007	CC90009
0.690787	0.474115	CC90009
0.389245	0.459739	CC90009
0.693874	0.611891	CC90009
0.690696	0.640566	CC90009
0.388355	0.397983	CC90009
0.702679	0.366047	CC90009
0.997118	0.669784	CC90009
0.622537	0.635903	CC90009
0.337587	0.291156	CC90009
0.288286	0.256249	CC90009
0.321469	0.288029	CC90009
0.438968	0.293595	CC90009
0.430321	0.355269	CC90009
0.383821	0.275336	CC90009
0.294343	0.196908	CC90009
0.671651	0.634866	CC90009
0.456917	0.478054	CC90009
0.408034	0.765165	CC90009
0.573493	0.631592	CC90009
0.893085	1.45273	CC90009
0.320805	0.339782	CC90009
0.244061	0.204714	CC90009
0.287432	0.24723	CC90009
0.575773	1.01061	CC90009
0.438294	0.426011	CC90009
0.261688	0.407218	CC90009
0.268113	0.17532	CC90009
0.353809	0.480505	CC90009
0.506058	0.493583	CC90009
0.342048	0.408062	CC90009
0.335763	0.422187	CC90009
0.376961	0.232246	CC90009
0.968047	1.39546	CC90009
0.499856	0.349463	CC90009
0.442574	0.310581	CC90009
0.367915	0.284122	CC90009
0.374806	0.433153	CC90009
0.40884	0.310993	CC90009
0.257125	0.206715	CC90009
0.556698	0.42458	CC90009
0.301148	0.371074	CC90009
0.483646	0.436783	CC90009
0.308585	0.358295	CC90009
0.297549	0.228852	CC90009
0.244174	0.233007	CC90009
0.24829	0.305557	CC90009
0.746085	0.489072	CC90009
0.405468	0.376203	CC90009
0.330935	0.268709	CC90009
0.44131	0.320937	CC90009
1.15709	1.79667	CC90009
0.675315	0.756035	CC90009
0.670371	0.619406	CC90009
0.455818	0.266078	CC90009
0.217762	0.405575	CC90009
0.478762	2.58075	CC90009
0.285197	0.246763	CC90009
0.487207	1.25757	CC90009
0.516272	0.470147	CC90009
1.00201	0.966011	CC90009
0.316211	0.553725	CC90009
0.432827	0.350223	CC90009
0.408501	0.303853	CC90009
0.400051	0.413583	CC90009
0.31663	0.339214	CC90009
0.337204	0.390639	CC90009
0.466704	0.421874	CC90009
0.499856	0.79331	CC90009
0.346867	0.331864	CC90009
0.416544	0.546904	CC90009
0.360206	0.475182	CC90009
0.287862	0.392474	CC90009
0.363666	0.426806	CC90009
0.461051	0.45375	CC90009
0.486891	0.442262	CC90009
0.344182	0.213261	CC90009
0.304797	0.242475	CC90009
0.367888	0.2781	CC90009
0.252909	0.352258	CC90009
0.411449	0.597677	CC90009
0.364099	0.518798	CC90009
0.292328	0.230801	CC90009
0.528978	0.736686	CC90009
0.480195	0.458142	CC90009
0.41256	0.377333	CC90009
0.354698	0.297179	CC90009
0.390487	0.328089	CC90009
0.752159	0.853233	CC90009
0.375895	0.290856	CC90009
0.463229	0.564522	CC90009
0.326617	0.328182	CC90009
0.408184	0.468935	CC90009
0.294227	0.252452	CC90009
1.02018	0.895228	CC90009
0.427566	0.478354	CC90009
0.373375	0.263572	CC90009
0.383208	0.494982	CC90009
0.446113	0.386193	CC90009
0.31785	0.33085	CC90009
0.429514	0.250181	CC90009
0.349933	0.361763	CC90009
0.455551	0.529869	CC90009
1.0717	1.17558	CC90009
0.44625	0.630009	CC90009
0.233978	0.35149	CC90009
0.391688	0.376374	CC90009
0.655607	0.682772	CC90009
0.291989	0.321766	CC90009
0.239037	0.497987	CC90009
0.300582	0.247629	CC90009
0.401441	0.452044	CC90009
0.59384	0.594148	CC90009
0.759675	0.999745	CC90009
0.336053	0.355558	CC90009
0.497357	0.466567	CC90009
0.270006	0.262741	CC90009
0.486496	0.577508	CC90009
1.09413	1.50773	CC90009
0.758225	3.06269	CC90009
0.372806	0.382596	CC90009
0.474009	0.273339	CC90009
0.353835	0.299299	CC90009
0.283454	0.232281	CC90009
0.651064	0.524086	CC90009
0.204405	0.222692	CC90009
0.221257	0.445981	CC90009
0.277122	0.216396	CC90009
0.241108	0.256728	CC90009
0.5013	0.208645	CC90009
0.389288	0.386704	CC90009
0.372431	0.261445	CC90009
0.290274	0.375672	CC90009
0.249539	0.196922	CC90009
0.427422	0.349578	CC90009
0.328474	0.234258	CC90009
0.497491	0.56328	CC90009
0.390537	0.492082	CC90009
0.250527	0.260232	CC90009
0.507542	0.710931	CC90009
0.35812	0.451981	CC90009
0.35549	0.349067	CC90009
0.440951	0.484691	CC90009
0.325382	0.363667	CC90009
1.29915	2.10656	CC90009
0.437451	0.354921	CC90009
0.375729	0.449212	CC90009
0.426131	1.01471	CC90009
0.302342	0.268255	CC90009
0.306833	0.287782	CC90009
0.623082	0.519298	CC90009
0.374174	0.375616	CC90009
0.481472	0.285521	CC90009
0.48469	0.481936	CC90009
0.512309	0.446789	CC90009
0.350259	0.488663	CC90009
1.27057	1.41901	CC90009
0.44937	0.306677	CC90009
0.386668	0.261748	CC90009
0.441662	0.391186	CC90009
0.417058	0.57479	CC90009
0.615525	0.413733	CC90009
0.491802	0.531916	CC90009
0.677863	0.706268	CC90009
0.412805	0.32334	CC90009
0.300143	0.457116	CC90009
0.433391	0.391466	CC90009
0.607745	0.651756	CC90009
0.416771	0.214418	CC90009
0.387714	1.04281	CC90009
0.285338	0.39312	CC90009
0.279554	0.225939	CC90009
0.55502	0.589372	CC90009
0.418402	0.462641	CC90009
0.674482	0.485074	CC90009
0.352454	0.252953	CC90009
0.775115	0.677994	CC90009
0.404918	0.291487	CC90009
0.625147	0.498954	CC90009
0.458145	0.311142	CC90009
0.452134	0.407006	CC90009
0.381418	0.501885	CC90009
0.41552	0.70897	CC90009
0.402906	0.707512	CC90009
0.335754	0.61488	CC90009
0.430357	0.269725	CC90009
0.239748	0.444307	CC90009
0.458118	0.364988	CC90009
0.629054	0.579722	CC90009
0.338312	0.603731	CC90009
0.446406	0.31297	CC90009
0.389276	0.230044	CC90009
0.277381	0.221517	CC90009
0.315221	0.282182	CC90009
0.632959	0.468244	CC90009
0.410581	0.425987	CC90009
1.08557	1.07598	CC90009
0.380315	0.340675	CC90009
0.403682	0.361233	CC90009
0.313861	0.323996	CC90009
0.318357	0.322093	CC90009
0.369291	0.286201	CC90009
0.421078	0.366215	CC90009
0.382908	0.340519	CC90009
0.449995	0.379922	CC90009
0.286208	0.34827	CC90009
0.621275	0.293849	CC90009
0.247696	0.312259	CC90009
0.400923	0.324806	CC90009
0.719366	0.942479	CC90009
0.353943	0.295158	CC90009
0.570304	0.725214	CC90009
0.36073	0.406237	CC90009
0.240485	0.195725	CC90009
0.358018	0.466633	CC90009
1.03845	1.63965	CC90009
1.08837	0.950957	CC90009
0.300125	0.269211	CC90009
0.632955	0.420513	CC90009
1.17489	1.12474	CC90009
0.341724	0.310848	CC90009
0.512044	0.561243	CC90009
0.582588	0.339335	CC90009
0.268868	0.256062	CC90009
0.851799	0.63007	CC90009
0.380543	0.33184	CC90009
0.412616	0.525936	CC90009
0.272935	0.423073	CC90009
0.38085	0.415182	CC90009
0.263855	0.233039	CC90009
0.491957	0.33134	CC90009
1.27837	1.56406	CC90009
0.278833	0.220965	CC90009
1.18472	0.977818	CC90009
0.416037	0.330142	CC90009
0.335557	0.303467	CC90009
0.825052	0.708173	CC90009
0.401358	0.28596	CC90009
0.474649	0.415903	CC90009
0.324191	0.279969	CC90009
0.40869	0.445011	CC90009
0.75479	0.678719	CC90009
0.256819	0.297321	CC90009
0.437233	0.411002	CC90009
0.845293	0.853468	CC90009
0.656277	0.452635	CC90009
0.426517	0.432009	CC90009
0.192497	0.353646	CC90009
0.329668	0.349081	CC90009
0.699662	0.468607	CC90009
1.3736	1.4854	CC90009
0.242288	0.317662	CC90009
0.440804	0.422555	CC90009
0.359432	0.34999	CC90009
0.69315	0.838196	CC90009
0.206434	0.239074	CC90009
0.304737	0.240928	CC90009
0.416459	0.46246	CC90009
0.270486	0.240924	CC90009
0.399996	0.458756	CC90009
0.426475	0.33648	CC90009
0.608963	0.668087	CC90009
0.277381	0.197902	CC90009
0.380981	0.315135	CC90009
0.384339	0.226288	CC90009
0.488693	0.362573	CC90009
0.382186	0.213026	CC90009
1.14816	1.08532	CC90009
0.255901	0.274327	CC90009
0.413632	0.381256	CC90009
0.656277	0.521177	CC90009
0.567236	0.349952	CC90009
0.444593	0.339813	CC90009
0.347247	0.42048	CC90009
0.296356	0.321503	CC90009
0.496428	0.439093	CC90009
0.431616	0.391167	CC90009
0.370288	0.351044	CC90009
0.294867	0.483807	CC90009
0.293663	0.289984	CC90009
1.15105	0.734551	CC90009
0.27324	0.265002	CC90009
1.3736	1.74715	CC90009
0.381997	0.389417	CC90009
0.260043	0.20511	CC90009
0.243285	0.193438	CC90009
1.05258	1.283	CC90009
0.70895	0.366001	CC90009
0.57679	0.436218	CC90009
0.279857	0.33084	CC90009
0.514985	0.410941	CC90009
0.382783	0.427326	CC90009
0.65338	0.485749	CC90009
0.320408	0.481451	CC90009
0.360287	0.434796	CC90009
0.479947	0.36824	CC90009
0.857021	1.3474	CC90009
0.962622	0.83072	CC90009
0.466636	0.273806	CC90009
0.51582	0.291888	CC90009
0.58033	0.583713	CC90009
0.360994	0.399491	CC90009
0.275387	0.426703	CC90009
1.0536	0.882823	CC90009
0.662948	0.388685	CC90009
0.514985	0.476532	CC90009
0.664732	0.610513	CC90009
0.857075	0.605862	CC90009
0.654364	0.660795	CC90009
0.494523	0.680993	CC90009
0.338032	0.251412	CC90009
0.558756	0.318008	CC90009
0.288615	0.294859	CC90009
0.30138	0.217612	CC90009
0.406833	0.391391	CC90009
0.703126	0.488327	CC90009
0.759336	0.613399	CC90009
0.240506	0.230226	CC90009
0.284587	0.255993	CC90009
0.480013	0.526858	CC90009
0.2252	0.165449	CC90009
0.37327	0.443519	CC90009
0.255653	0.219492	CC90009
0.458169	0.362159	CC90009
0.326401	0.230004	CC90009
0.366825	0.272	CC90009
0.504098	0.48069	CC90009
0.266604	0.209095	CC90009
0.310514	0.245885	CC90009
0.319964	0.237689	CC90009
0.544084	0.748214	CC90009
0.382186	0.457593	CC90009
0.752905	0.686803	CC90009
0.342113	0.295453	CC90009
0.342478	0.244205	CC90009
0.489543	0.66692	CC90009
0.604663	0.643114	CC90009
0.197972	0.179863	CC90009
0.282578	0.238847	CC90009
0.397647	0.371219	CC90009
0.5322	0.518982	CC90009
0.540105	0.608157	CC90009
0.385787	0.254257	CC90009
0.265474	0.234715	CC90009
0.30685	0.228468	CC90009
0.394725	0.662418	CC90009
0.277878	0.227411	CC90009
0.249568	0.223668	CC90009
0.455505	0.402104	CC90009
0.412531	0.32317	CC90009
0.488993	0.570502	CC90009
0.777429	0.687353	CC90009
0.381226	0.345646	CC90009
0.320383	0.233964	CC90009
0.389438	0.298898	CC90009
0.48964	0.628867	CC90009
0.324965	0.369413	CC90009
0.565036	0.459577	CC90009
1.4381	0.926116	CC90009
0.626199	0.51691	CC90009
0.679593	0.918813	CC90009
1.49622	1.84322	CC90009
0.293924	0.410191	CC90009
0.230674	0.253921	CC90009
0.299401	0.250762	CC90009
0.543154	1.12027	CC90009
0.370322	0.257272	CC90009
0.470475	0.412953	CC90009
0.393044	0.356801	CC90009
0.178783	0.185235	CC90009
0.218659	0.298508	CC90009
0.422233	0.309076	CC90009
0.432798	0.234892	CC90009
0.620209	0.379328	CC90009
0.770959	0.676422	CC90009
0.224708	0.223925	CC90009
0.252455	0.214952	CC90009
0.326069	0.213222	CC90009
0.299766	0.415244	CC90009
0.396317	0.342337	CC90009
0.441987	0.494221	CC90009
0.567635	0.419982	CC90009
0.370145	0.299917	CC90009
0.459036	0.496833	CC90009
0.336842	0.163455	CC90009
0.287395	0.1893	CC90009
0.44264	0.327953	CC90009
0.348218	0.356193	CC90009
0.283656	0.212387	CC90009
0.315955	0.27003	CC90009
0.295938	0.292552	CC90009
0.419954	0.525196	CC90009
0.216768	0.294823	CC90009
0.583659	0.527229	CC90009
0.309275	0.411346	CC90009
0.716653	0.425982	CC90009
0.669031	0.358705	CC90009
0.541328	0.37727	CC90009
0.302355	0.223681	CC90009
0.493645	0.378647	CC90009
0.463272	0.536742	CC90009
0.379359	0.394306	CC90009
0.176463	0.240021	CC90009
0.507055	0.653576	CC90009
0.350259	0.392698	CC90009
0.291564	0.353377	CC90009
0.501906	0.446427	CC90009
0.293137	0.197408	CC90009
0.481117	0.396164	CC90009
0.459486	0.949467	CC90009
0.500766	0.392567	CC90009
1.4504	1.22511	CC90009
0.309178	0.235411	CC90009
0.289238	0.689042	CC90009
0.313655	0.215997	CC90009
0.363652	0.258143	CC90009
0.331051	0.263012	CC90009
0.401477	0.45688	CC90009
0.408704	0.36379	CC90009
0.287829	0.350112	CC90009
0.296604	0.321494	CC90009
0.555008	0.657091	CC90009
0.666382	0.370943	CC90009
0.389069	0.53409	CC90009
0.677823	0.436399	CC90009
0.289437	0.208663	CC90009
0.461618	0.478054	CC90009
0.561309	0.359856	CC90009
0.500537	0.375187	CC90009
0.67922	0.69818	CC90009
0.479838	0.306347	CC90009
0.411138	0.466158	CC90009
0.363652	0.226642	CC90009
0.207973	0.212611	CC90009
0.3568	0.452794	CC90009
0.2739	0.338659	CC90009
0.346037	0.375633	CC90009
0.479386	0.631837	CC90009
0.622158	0.607827	CC90009
0.360994	0.262248	CC90009
0.289437	0.249858	CC90009
0.298197	0.23308	CC90009
0.417653	0.503617	CC90009
0.438976	0.7232	CC90009
0.434177	0.335105	CC90009
0.702036	0.700625	CC90009
0.480637	0.428826	CC90009
0.376496	0.310161	CC90009
0.389117	0.337601	CC90009
0.315012	0.228368	CC90009
0.316505	0.262359	CC90009
0.293226	0.200338	CC90009
0.269182	0.420044	CC90009
0.421052	0.4661	CC90009
0.267543	0.361764	CC90009
0.293635	0.26553	CC90009
0.611154	0.414437	CC90009
0.27811	0.257429	CC90009
0.410446	0.257611	CC90009
0.680723	0.64672	CC90009
0.440551	0.24646	CC90009
0.23855	0.34373	CC90009
0.284521	0.238791	CC90009
0.167327	0.200822	CC90009
0.325792	0.238576	CC90009
0.37804	0.764132	CC90009
0.733827	0.594552	CC90009
0.268749	0.338775	CC90009
0.493936	0.595923	CC90009
1.26292	1.07602	CC90009
0.405987	0.624458	CC90009
0.32282	0.552121	CC90009
0.318238	0.246858	CC90009
0.348081	0.40126	CC90009
0.359092	0.315472	CC90009
1.36073	1.90495	CC90009
0.655458	1.19139	CC90009
0.32776	0.294494	CC90009
0.266197	0.312778	CC90009
0.43471	0.499292	CC90009
0.426027	0.288633	CC90009
0.685515	0.374257	CC90009
0.340254	0.446235	CC90009
0.420178	0.363504	CC90009
0.990388	1.98524	CC90009
0.272776	0.205387	CC90009
0.65335	0.718787	CC90009
0.391506	0.503069	CC90009
0.777429	0.637458	CC90009
0.368273	0.385912	CC90009
0.309978	0.258692	CC90009
0.284249	0.23423	CC90009
0.390098	0.338897	CC90009
0.306272	0.319553	CC90009
0.360997	0.340674	CC90009
0.288746	0.314928	CC90009
0.279554	0.28235	CC90009
0.569418	0.61421	CC90009
1.36463	1.22116	CC90009
0.326776	0.257671	CC90009
0.454943	0.317796	CC90009
0.317284	0.858871	CC90009
0.265633	0.192761	CC90009
0.466636	0.445766	CC90009
0.433023	0.231593	CC90009
0.393756	0.665648	CC90009
0.584596	0.354271	CC90009
1.63059	1.87879	CC90009
0.413893	0.373201	CC90009
0.850024	0.783957	CC90009
0.386161	0.397983	CC90009
0.283156	0.285169	CC90009
0.262331	0.238588	CC90009
0.274945	0.256009	CC90009
0.238579	0.25981	CC90009
0.564266	0.491134	CC90009
0.321239	0.291156	CC90009
1.03845	0.914604	CC90009
0.920952	0.722838	CC90009
0.302807	0.199889	CC90009
0.32316	0.252339	CC90009
0.296378	0.27154	CC90009
0.344816	0.231291	CC90009
0.487914	0.577851	CC90009
0.324563	0.268646	CC90009
0.493018	0.219254	CC90009
0.452689	0.466687	CC90009
0.22656	0.199799	CC90009
0.286073	0.198544	CC90009
0.677505	0.573272	CC90009
1.54489	1.78317	CC90009
0.489026	0.358968	CC90009
0.574075	0.631592	CC90009
0.320782	0.339782	CC90009
0.3649	0.275019	CC90009
0.34989	0.277829	CC90009
0.756736	1.16329	CC90009
0.640831	0.709786	CC90009
0.566329	0.68277	CC90009
0.267651	0.407218	CC90009
0.463338	0.52847	CC90009
0.714357	0.480347	CC90009
0.58585	0.50248	CC90009
0.28387	0.295074	CC90009
0.447281	0.495754	CC90009
0.67547	0.810994	CC90009
0.418256	0.408747	CC90009
0.571974	1.61188	CC90009
0.506638	0.411618	CC90009
0.672587	0.390102	CC90009
0.62963	0.697049	CC90009
0.461197	0.408384	CC90009
0.393728	0.289391	CC90009
0.714782	0.236875	CC90009
0.527337	0.493583	CC90009
0.201564	0.225199	CC90009
0.545904	0.398104	CC90009
0.695225	0.441852	CC90009
0.253579	0.257215	CC90009
0.631601	0.618587	CC90009
0.329362	0.438995	CC90009
0.26067	0.194835	CC90009
0.602873	0.670199	CC90009
0.786261	0.612469	CC90009
0.337038	0.613344	CC90009
0.329974	0.215294	CC90009
0.798812	0.510201	CC90009
0.336053	0.346803	CC90009
0.528346	0.351551	CC90009
0.438909	0.434403	CC90009
0.291103	0.2489	CC90009
0.340996	0.227677	CC90009
0.272247	0.203886	CC90009
0.727941	0.756035	CC90009
0.292855	0.309769	CC90009
0.624301	1.00785	CC90009
0.369749	0.392929	CC90009
0.307003	0.237334	CC90009
0.48469	0.509208	CC90009
0.578121	0.64574	CC90009
0.400051	0.350223	CC90009
0.233154	0.219647	CC90009
0.585817	0.697257	CC90009
0.509524	0.439131	CC90009
0.282764	0.29427	CC90009
0.308808	0.213524	CC90009
0.281302	0.221837	CC90009
0.328177	0.189741	CC90009
0.334727	0.329926	CC90009
0.498989	0.765912	CC90009
0.737514	0.553762	CC90009
0.342748	0.277864	CC90009
0.345928	0.234284	CC90009
0.350707	0.745942	CC90009
0.449961	0.45375	CC90009
1.26659	0.712772	CC90009
0.594004	0.559567	CC90009
0.71243	0.644926	CC90009
0.942245	0.9237	CC90009
0.360283	0.344746	CC90009
0.355837	0.362233	CC90009
0.331923	0.300672	CC90009
0.311775	0.423084	CC90009
0.825052	0.603425	CC90009
0.399881	0.34725	CC90009
0.432012	0.245975	CC90009
0.736744	0.611521	CC90009
0.361686	0.219383	CC90009
0.410817	0.462841	CC90009
0.30359	0.414893	CC90009
0.444897	0.368817	CC90009
1.30796	1.33213	CC90009
0.550157	0.455124	CC90009
0.371589	0.299409	CC90009
0.322509	0.296099	CC90009
0.347063	0.336712	CC90009
0.536958	0.888131	CC90009
0.428307	0.303463	CC90009
0.243285	0.259364	CC90009
0.385423	0.290856	CC90009
0.414752	0.343609	CC90009
0.265874	0.606009	CC90009
0.496448	0.254716	CC90009
0.669799	0.727495	CC90009
0.357981	0.398386	CC90009
0.303354	0.361287	CC90009
0.327023	0.285253	CC90009
0.55477	0.419212	CC90009
1.04626	0.831782	CC90009
0.429593	0.354444	CC90009
0.275728	0.24772	CC90009
0.262134	0.223431	CC90009
0.548714	0.445538	CC90009
0.438521	0.372339	CC90009
0.432099	0.439285	CC90009
0.406921	0.262484	CC90009
0.630445	0.682772	CC90009
0.326509	0.195676	CC90009
0.320821	0.206911	CC90009
0.385973	0.380174	CC90009
1.74089	1.68387	CC90009
0.443163	0.317864	CC90009
0.397053	0.460439	CC90009
0.7471	3.06269	CC90009
0.46884	0.555783	CC90009
0.314364	0.573432	CC90009
0.404563	0.452291	CC90009
0.632346	0.533435	CC90009
0.338632	0.320845	CC90009
0.983396	1.12546	CC90009
0.395224	0.47599	CC90009
0.590772	0.579546	CC90009
0.259308	0.354655	CC90009
0.383801	0.346537	CC90009
0.352066	0.296602	CC90009
0.339029	0.396366	CC90009
0.435158	0.488539	CC90009
0.439354	0.500939	CC90009
0.637232	0.658562	CC90009
0.436052	0.356981	CC90009
1.08162	1.08775	CC90009
0.634435	0.996741	CC90009
0.345337	0.385578	CC90009
0.44419	0.383326	CC90009
0.320585	0.342581	CC90009
0.436135	0.494044	CC90009
0.320166	0.434048	CC90009
0.320997	0.363667	CC90009
0.558287	0.837184	CC90009
0.429576	0.45554	CC90009
0.438434	1.01471	CC90009
0.385791	0.376943	CC90009
0.303919	0.268255	CC90009
0.317672	0.287782	CC90009
0.626211	0.519298	CC90009
0.675574	0.902302	CC90009
0.490895	0.341342	CC90009
0.620676	0.884281	CC90009
0.427758	0.596595	CC90009
0.427354	0.219979	CC90009
0.394563	0.412955	CC90009
0.300628	0.913945	CC90009
0.331878	0.423378	CC90009
0.358384	0.288968	CC90009
0.437654	0.262447	CC90009
0.349915	0.434904	CC90009
0.312363	0.289597	CC90009
0.444305	0.473259	CC90009
0.453163	0.277497	CC90009
0.495162	0.290607	CC90009
0.294966	0.28238	CC90009
0.244864	0.303599	CC90009
0.413559	0.938133	CC90009
0.643685	0.650531	CC90009
0.526538	0.339719	CC90009
0.354843	0.357389	CC90009
0.577144	0.567345	CC90009
0.318462	0.520463	CC90009
0.335146	0.262154	CC90009
0.327884	0.253729	CC90009
0.574171	0.6914	CC90009
0.840407	1.0677	CC90009
0.338643	0.350881	CC90009
0.356218	0.413858	CC90009
0.494526	0.491587	CC90009
0.437698	0.364045	CC90009
0.433214	0.407006	CC90009
0.408247	0.230707	CC90009
0.280707	0.232015	CC90009
0.902546	1.07251	CC90009
0.378221	0.356351	CC90009
0.394355	0.230044	CC90009
0.357719	0.297681	CC90009
0.576368	0.53377	CC90009
0.513841	0.625636	CC90009
0.657217	0.468244	CC90009
0.340638	0.424232	CC90009
0.41184	0.284933	CC90009
0.481378	0.82417	CC90009
0.44733	0.396449	CC90009
0.448625	0.379922	CC90009
0.352728	0.483115	CC90009
0.360542	0.271252	CC90009
0.45852	0.826305	CC90009
0.213685	0.236743	CC90009
0.624387	0.54093	CC90009
0.321997	0.259492	CC90009
1.31123	1.07045	CC90009
0.368947	0.275255	CC90009
0.408758	0.425764	CC90009
0.366556	0.486163	CC90009
0.308511	0.283581	CC90009
0.353788	0.289305	CC90009
0.694438	0.553947	CC90009
0.373524	0.338741	CC90009
0.232938	0.228567	CC90009
0.499798	0.365071	CC90009
0.678462	0.947367	CC90009
0.576663	0.642804	CC90009
0.315465	0.397121	CC90009
0.361813	0.314361	CC90009
0.35622	0.259966	CC90009
0.327738	0.306879	CC90009
0.384933	0.328949	CC90009
0.728044	0.58162	CC90009
0.328965	0.361269	CC90009
0.362644	0.505599	CC90009
0.274593	0.321684	CC90009
0.541174	0.443272	CC90009
0.265166	0.208955	CC90009
0.421476	0.434783	CC90009
0.270882	0.210954	CC90009
0.397407	0.366831	CC90009
0.309322	0.249768	CC90009
0.313476	0.245321	CC90009
0.913185	0.918021	CC90009
0.426285	0.411002	CC90009
0.434991	0.341786	CC90009
0.486239	0.369671	CC90009
0.399817	0.48217	CC90009
0.426618	0.439087	CC90009
0.439168	0.366978	CC90009
0.641746	0.4705	CC90009
0.405575	0.270299	CC90009
0.427758	0.439546	CC90009
0.385973	0.408628	CC90009
0.463821	0.412039	CC90009
0.613327	0.346633	CC90009
0.448736	0.315992	CC90009
0.271982	0.201765	CC90009
0.38665	0.450302	CC90009
0.359858	0.34999	CC90009
0.278219	0.291481	CC90009
0.2012	0.183866	CC90009
0.395288	0.282229	CC90009
0.361025	0.290526	CC90009
0.619033	0.291273	CC90009
0.536541	0.782824	CC90009
0.589746	0.710611	CC90009
0.384044	0.381151	CC90009
0.187976	0.251046	CC90009
0.343392	0.250399	CC90009
0.298714	0.225901	CC90009
0.326959	0.212454	CC90009
0.902546	0.713042	CC90009
0.291498	0.329162	CC90009
0.456443	0.434169	CC90009
0.364374	0.575196	CC90009
0.230418	0.238017	CC90009
0.470017	0.287706	CC90009
0.398969	0.579013	CC90009
0.77589	0.899618	CC90009
0.734338	1.3065	CC90009
0.348315	0.287357	CC90009
0.625392	0.792019	CC90009
0.289718	0.249692	CC90009
0.198069	0.348595	CC90009
0.278516	0.302	CC90009
1.0482	0.841514	CC90009
0.378537	0.636499	CC90009
0.327013	0.28292	CC90009
0.344919	0.274954	CC90009
0.162187	0.170438	CC90009
0.369514	0.270319	CC90009
0.934747	0.701251	CC90009
0.757696	0.783368	CC90009
0.279416	0.289984	CC90009
1.13898	0.734551	CC90009
0.400398	0.303458	CC90009
0.369473	0.417772	CC90009
0.298953	0.53204	CC90009
0.426621	0.67323	CC90009
0.41204	0.481423	CC90009
0.284957	0.221726	CC90009
0.273063	0.354676	CC90009
0.389154	0.367703	CC90009
0.727959	0.442524	CC90009
0.226911	0.345828	CC90009
1.03802	0.947236	CC90009
0.376364	0.331904	CC90009
0.295712	0.312788	CC90009
0.588809	0.695391	CC90009
0.240579	0.198982	CC90009
0.983712	1.09373	CC90009
0.233247	0.217247	CC90009
0.487572	0.356422	CC90009
0.352858	0.266738	CC90009
0.420629	0.324254	CC90009
0.236878	0.270626	CC90009
0.230663	0.211174	CC90009
0.317601	0.505573	CC90009
0.455912	0.492827	CC90009
0.281863	0.235796	CC90009
0.464747	0.492882	CC90009
0.200493	0.259411	CC90009
0.269368	0.309603	CC90009
0.684128	0.750645	CC90009
0.749685	0.820438	CC90009
0.40987	0.749838	CC90009
0.319585	0.483336	CC90009
0.433061	0.351095	CC90009
0.336363	0.247343	CC90009
0.245916	0.259097	CC90009
1.21099	1.80798	CC90009
0.385596	0.29756	CC90009
0.319419	0.214874	CC90009
0.706728	0.865309	CC90009
0.342703	0.342141	CC90009
0.404563	0.352133	CC90009
0.461154	0.551008	CC90009
0.407973	0.489625	CC90009
0.176937	0.198692	CC90009
0.277414	0.299644	CC90009
0.597957	0.465197	CC90009
0.219967	0.392534	CC90009
0.319121	0.227905	CC90009
0.613499	0.498446	CC90009
0.519317	0.504399	CC90009
0.488001	0.350357	CC90009
0.431001	0.401061	CC90009
0.542071	0.489031	CC90009
0.549193	0.346007	CC90009
0.285881	0.435846	CC90009
0.284111	0.207374	CC90009
0.513889	0.280721	CC90009
0.473191	0.264377	CC90009
0.382223	0.450288	CC90009
0.348386	0.251412	CC90009
0.325154	0.231144	CC90009
0.358657	0.350737	CC90009
0.428316	0.511602	CC90009
0.382172	0.202567	CC90009
1.17475	1.69579	CC90009
0.338483	0.238427	CC90009
0.2461	0.22955	CC90009
0.433927	0.352581	CC90009
0.267178	0.255993	CC90009
0.287444	0.295552	CC90009
0.425166	0.305873	CC90009
0.332807	0.401064	CC90009
0.336363	0.203176	CC90009
0.398734	0.347101	CC90009
0.177955	0.178405	CC90009
0.382782	0.418065	CC90009
0.507929	0.540764	CC90009
0.6465	0.740419	CC90009
0.321692	0.314054	CC90009
0.345959	0.700954	CC90009
0.586673	0.449602	CC90009
0.382443	0.858423	CC90009
0.354124	0.295305	CC90009
0.337838	0.244205	CC90009
0.303007	0.436006	CC90009
0.434363	0.464248	CC90009
0.528634	0.518982	CC90009
0.780211	0.893765	CC90009
0.397911	0.22025	CC90009
0.291382	0.319986	CC90009
0.386553	0.298898	CC90009
0.403996	0.307692	CC90009
0.366807	0.393665	CC90009
0.233905	0.19515	CC90009
0.41573	0.238848	CC90009
0.422074	0.415415	CC90009
0.23087	0.191932	CC90009
0.322966	0.236419	CC90009
0.351475	0.233949	CC90009
0.370415	0.605391	CC90009
0.547418	1.12027	CC90009
0.877809	0.882794	CC90009
0.548714	0.416696	CC90009
0.387168	0.264609	CC90009
0.702416	0.45332	CC90009
0.291864	0.276032	CC90009
0.605692	0.34123	CC90009
0.588545	0.721896	CC90009
0.260587	0.214952	CC90009
0.428985	0.423175	CC90009
0.327677	0.213222	CC90009
0.361521	0.30448	CC90009
0.742048	0.666731	CC90009
0.288997	0.290504	CC90009
0.70956	0.578465	CC90009
0.46581	0.41262	CC90009
0.309234	0.228438	CC90009
0.385973	0.444605	CC90009
0.319585	0.201949	CC90009
0.355733	0.26008	CC90009
0.44514	0.605286	CC90009
0.251003	0.241733	CC90009
0.753114	0.736943	CC90009
0.404021	0.341793	CC90009
0.274221	0.350613	CC90009
1.24303	0.803502	CC90009
0.641166	0.560566	CC90009
0.354897	0.285868	CC90009
0.270167	0.295819	CC90009
0.337396	0.311592	CC90009
0.312066	0.381663	CC90009
0.313505	0.244524	CC90009
0.573867	0.595337	CC90009
0.316912	0.37558	CC90009
0.679351	0.31259	CC90009
0.484545	0.581102	CC90009
0.307411	0.269592	CC90009
0.297187	0.29874	CC90009
0.363161	0.297349	CC90009
0.304884	0.192034	CC90009
0.278967	0.689042	CC90009
0.540894	0.593777	CC90009
0.366389	0.567828	CC90009
0.443878	0.636675	CC90009
0.391247	0.36379	CC90009
0.280666	0.246311	CC90009
0.57713	0.57629	CC90009
0.41946	0.197474	CC90009
0.352858	0.287081	CC90009
0.661137	0.370943	CC90009
0.257018	0.244022	CC90009
0.723157	0.615865	CC90009
0.391434	0.341782	CC90009
0.322382	0.317602	CC90009
0.460692	0.478054	CC90009
0.274593	0.209202	CC90009
0.550015	0.636332	CC90009
0.54942	0.65876	CC90009
0.405318	0.271619	CC90009
0.526335	0.405803	CC90009
0.54053	0.389262	CC90009
0.419169	0.258247	CC90009
0.435241	0.248491	CC90009
0.309555	0.350206	CC90009
0.393517	0.31667	CC90009
0.455925	0.640454	CC90009
0.491321	0.3822	CC90009
0.338643	0.375633	CC90009
0.483208	0.407719	CC90009
0.339862	0.409837	CC90009
0.359158	0.532897	CC90009
0.490862	0.384704	CC90009
0.325416	0.264567	CC90009
0.346279	0.258465	CC90009
0.404021	0.761412	CC90009
0.317925	0.239001	CC90009
0.434991	0.511191	CC90009
0.502902	0.511213	CC90009
1.37722	1.09362	CC90009
0.367134	0.229042	CC90009
0.508915	0.440795	CC90009
0.389851	0.394395	CC90009
0.398572	0.393907	CC90009
0.444636	0.335105	CC90009
0.692336	0.862692	CC90009
0.426881	0.466996	CC90009
0.360544	0.255414	CC90009
0.300683	0.556065	CC90009
1.38246	1.08421	CC90009
1.01427	0.222849	CC90009
0.257765	0.200338	CC90009
0.514227	0.413842	CC90009
0.391968	0.479807	CC90009
0.678124	0.659277	CC90009
0.209835	0.49967	CC90009
0.277979	0.313349	CC90009
0.312363	0.37361	CC90009
0.617838	0.414437	CC90009
1.15576	1.606	CC90009
0.294741	0.233577	CC90009
0.448625	0.340281	CC90009
0.365321	0.231703	CC90009
0.394815	0.369886	CC90009
0.657217	0.488419	CC90009
0.881642	0.691967	CC90009
0.237732	0.34373	CC90009
0.374295	0.327308	CC90009
0.697726	0.561849	CC90009
0.378602	0.268566	CC90009
0.727129	0.594552	CC90009
0.261224	0.338775	CC90009
0.269335	0.559749	CC90009
0.381016	0.28207	CC90009
0.361957	0.188659	CC90009
0.209835	0.227481	CC90009
0.349279	0.211702	CC90009
0.420054	0.532908	CC90009
0.373759	0.392539	CC90009
0.526004	0.425004	CC90009
0.195162	0.238608	CC90009
0.37268	0.446235	CC90009
0.380487	0.369571	CC90009
0.274259	0.362187	CC90009
0.383479	0.505069	CC90009
0.545465	0.469951	CC90009
0.509679	0.465091	CC90009
0.261795	0.173185	CC90009
0.415961	0.246219	CC90009
0.354671	0.584947	CC90009
0.470443	0.265926	CC90009
0.937089	0.683483	CC90009
0.296944	0.198813	CC90009
0.934747	0.875693	CC90009
0.361493	0.222451	CC90009
0.238065	0.278808	CC90009
0.459941	1.04471	CC90009
0.292747	0.383684	CC90009
0.59505	0.380884	CC90009
0.352696	0.303216	CC90009
0.441786	0.596721	CC90009
0.266603	0.274386	CC90009
0.712328	0.68363	CC90009
0.314164	0.326524	CC90009
0.236694	0.210473	CC90009
0.584741	0.50764	CC90009
0.417459	0.380756	CC90009
0.248616	0.197975	CC90009
0.265133	0.238588	CC90009
0.966464	0.690493	CC90009
0.425782	0.945857	CC90009
0.273822	0.718435	CC90009
0.808724	0.667651	CC90009
0.541266	0.418957	CC90009
0.510604	0.341143	CC90009
0.547418	0.448643	CC90009
0.431552	0.355269	CC90009
0.355337	0.20396	CC90009
0.345113	0.231291	CC90009
0.248399	0.242292	CC90009
0.365244	0.395725	CC90009
1.26145	1.21461	CC90009
0.971305	1.07224	CC90009
0.586859	0.354862	CC90009
0.536222	0.388418	CC90009
0.400884	0.239464	CC90009
0.502737	0.339398	CC90009
0.542071	1.01061	CC90009
0.421274	0.508246	CC90009
0.770861	1.16329	CC90009
0.306127	0.343234	CC90009
0.594663	0.68277	CC90009
0.337717	0.32275	CC90009
0.23775	0.230505	CC90009
0.450643	0.560732	CC90009
0.695108	0.800862	CC90009
0.391732	0.240733	CC90009
0.338664	0.2716	CC90009
0.460938	0.52847	CC90009
0.695711	0.67221	CC90009
0.390442	0.297843	CC90009
0.576787	0.840372	CC90009
0.691017	0.424837	CC90009
0.560879	0.576052	CC90009
0.309484	0.423421	CC90009
0.283602	0.335053	CC90009
0.669793	0.236875	CC90009
0.318462	0.287601	CC90009
0.279661	0.204068	CC90009
0.444305	0.25312	CC90009
0.676386	0.441852	CC90009
0.391689	0.382293	CC90009
0.32474	0.254619	CC90009
0.594587	0.670199	CC90009
0.808798	0.510201	CC90009
0.442639	0.434403	CC90009
0.292397	0.2489	CC90009
0.670909	0.619406	CC90009
0.71679	1.47224	CC90009
0.48485	0.666949	CC90009
0.613208	1.00785	CC90009
0.530543	0.371628	CC90009
0.515356	0.470147	CC90009
0.983396	0.966011	CC90009
0.70956	1.00112	CC90009
0.618003	0.659392	CC90009
0.278138	0.287368	CC90009
0.40275	0.362529	CC90009
0.352092	0.462735	CC90009
0.233842	0.228112	CC90009
0.549329	0.672771	CC90009
0.619986	0.420185	CC90009
0.426881	0.52156	CC90009
0.234628	0.213533	CC90009
0.440744	0.419055	CC90009
0.480491	0.765912	CC90009
0.391252	0.433924	CC90009
0.208336	0.261023	CC90009
0.494587	0.380237	CC90009
0.382349	0.294796	CC90009
0.399462	0.400185	CC90009
0.243841	0.229516	CC90009
0.646637	0.408596	CC90009
0.493698	0.385202	CC90009
0.420497	0.339649	CC90009
0.374801	0.2781	CC90009
0.55616	0.895199	CC90009
0.383849	0.332787	CC90009
0.213172	0.255385	CC90009
0.426881	0.547986	CC90009
0.334685	0.195046	CC90009
0.55057	0.455124	CC90009
0.602477	0.391109	CC90009
0.561904	0.403427	CC90009
0.643685	0.437526	CC90009
0.344051	0.336712	CC90009
0.321951	0.204044	CC90009
0.246021	0.212513	CC90009
1.0482	0.673666	CC90009
0.262611	0.297658	CC90009
0.393557	0.437588	CC90009
0.288351	0.2067	CC90009
0.293066	0.315454	CC90009
0.727129	0.442294	CC90009
0.387743	0.302457	CC90009
0.448564	0.263572	CC90009
0.373415	0.494982	CC90009
0.342039	0.303468	CC90009
0.244192	0.235385	CC90009
0.468563	0.354128	CC90009
0.577496	0.345316	CC90009
0.320476	0.236198	CC90009
0.379178	0.271068	CC90009
0.399122	0.376374	CC90009
0.486437	0.596568	CC90009
0.990507	0.91943	CC90009
0.408703	0.398909	CC90009
0.400896	0.460439	CC90009
1.12119	1.50773	CC90009
0.440628	0.555783	CC90009
0.260795	0.194887	CC90009
0.547366	0.432595	CC90009
0.394266	0.657964	CC90009
0.327192	0.394372	CC90009
0.397336	0.458895	CC90009
0.57439	0.50776	CC90009
0.193826	0.268988	CC90009
0.294941	0.30627	CC90009
0.302273	0.387186	CC90009
0.473488	0.565313	CC90009
0.283123	0.330711	CC90009
0.713742	0.619246	CC90009
0.360774	0.711571	CC90009
0.258638	0.257732	CC90009
1.46952	1.99611	CC90009
0.37401	0.261445	CC90009
0.277383	0.315595	CC90009
0.452373	0.319146	CC90009
0.74061	0.646081	CC90009
0.335632	0.207866	CC90009
0.592185	0.336842	CC90009
0.4088	0.579629	CC90009
0.594916	0.560954	CC90009
0.381102	0.595918	CC90009
0.393493	0.430066	CC90009
0.642251	0.996741	CC90009
0.329784	0.385578	CC90009
0.43016	0.383326	CC90009
0.51573	0.435509	CC90009
0.455375	0.346179	CC90009
0.442152	0.391489	CC90009
0.30843	0.37374	CC90009
0.456791	0.315787	CC90009
1.30625	2.10656	CC90009
0.326636	0.350199	CC90009
0.439205	0.538037	CC90009
0.44501	0.407288	CC90009
0.943986	0.735533	CC90009
0.474409	0.632314	CC90009
0.328758	0.285821	CC90009
0.599441	0.683871	CC90009
0.335728	0.339241	CC90009
0.427068	0.680076	CC90009
0.640812	0.519298	CC90009
0.507302	0.341342	CC90009
0.360848	0.285858	CC90009
0.460286	0.434528	CC90009
0.527792	0.317362	CC90009
0.402337	0.430067	CC90009
0.472027	0.597902	CC90009
0.379395	0.243527	CC90009
0.593097	0.440163	CC90009
0.324388	0.36041	CC90009
0.358496	0.29841	CC90009
0.945247	0.559675	CC90009
0.237324	0.276503	CC90009
0.299178	0.469146	CC90009
0.298725	0.267632	CC90009
0.460286	0.726419	CC90009
0.67294	0.486979	CC90009
0.538452	0.710257	CC90009
0.571386	0.715786	CC90009
0.63391	0.651756	CC90009
0.522012	0.454888	CC90009
0.489195	0.482867	CC90009
0.292812	0.39312	CC90009
0.482452	0.438509	CC90009
0.445047	0.478096	CC90009
0.362283	0.279082	CC90009
0.457872	0.376677	CC90009
0.257707	0.210573	CC90009
0.459481	0.369143	CC90009
0.406365	0.498366	CC90009
0.446237	0.542726	CC90009
0.406416	0.933727	CC90009
0.62223	0.59176	CC90009
0.353249	0.413858	CC90009
0.225364	0.204045	CC90009
0.359826	0.573982	CC90009
0.346683	0.341526	CC90009
0.379395	0.506987	CC90009
0.599317	0.579722	CC90009
0.362455	0.411914	CC90009
0.669794	0.669035	CC90009
0.514516	0.337373	CC90009
0.450784	0.455973	CC90009
0.418504	0.496637	CC90009
0.397848	0.311993	CC90009
0.429069	0.319421	CC90009
0.909066	0.588602	CC90009
0.297962	0.322093	CC90009
0.256114	0.200429	CC90009
0.345729	0.184402	CC90009
1.02822	1.21809	CC90009
0.401511	0.289677	CC90009
0.446573	0.454867	CC90009
0.73687	0.896203	CC90009
0.381419	0.34858	CC90009
0.439911	0.249852	CC90009
0.330567	0.366484	CC90009
0.348452	0.483115	CC90009
0.31665	0.290471	CC90009
0.425273	0.368465	CC90009
0.317916	0.350092	CC90009
0.477553	0.451048	CC90009
0.345648	0.611884	CC90009
0.449916	0.826305	CC90009
0.382087	0.269116	CC90009
0.197064	0.185518	CC90009
0.321242	0.259492	CC90009
0.36108	0.344004	CC90009
0.856366	0.224051	CC90009
0.310733	0.230029	CC90009
0.295182	0.269211	CC90009
0.509189	0.470351	CC90009
0.546817	0.457273	CC90009
0.670996	0.478122	CC90009
0.441894	0.38739	CC90009
0.424255	0.245499	CC90009
0.318955	0.25582	CC90009
0.394764	0.198365	CC90009
0.333343	0.370079	CC90009
0.418933	0.525936	CC90009
0.21313	0.184669	CC90009
0.356755	0.314361	CC90009
0.441022	0.283368	CC90009
0.384224	0.236995	CC90009
0.352271	0.306879	CC90009
0.476904	2.66749	CC90009
0.31794	0.361269	CC90009
0.361114	0.505599	CC90009
0.315378	0.204628	CC90009
0.626904	0.472089	CC90009
0.381419	0.488291	CC90009
0.58439	0.524592	CC90009
0.473279	0.685721	CC90009
0.571802	0.424496	CC90009
0.326921	0.283184	CC90009
0.366687	0.233056	CC90009
0.251177	0.317662	CC90009
0.417096	0.275922	CC90009
0.413603	0.399211	CC90009
0.419872	0.443225	CC90009
0.269301	0.210953	CC90009
0.305157	0.503386	CC90009
0.74089	1.17315	CC90009
0.40283	0.393284	CC90009
0.247621	0.194245	CC90009
0.519047	0.362685	CC90009
0.400266	0.46246	CC90009
0.278826	0.327286	CC90009
0.374615	0.381151	CC90009
0.467213	0.448225	CC90009
0.924321	1.41309	CC90009
0.51049	0.59052	CC90009
0.390746	0.401999	CC90009
0.348927	0.242945	CC90009
0.276695	0.345338	CC90009
0.472903	0.390725	CC90009
0.587462	0.668087	CC90009
0.31191	0.308046	CC90009
0.631001	1.19193	CC90009
0.298057	0.243879	CC90009
0.292752	0.253286	CC90009
0.369502	0.315135	CC90009
0.511972	0.36784	CC90009
0.310528	0.329162	CC90009
0.40432	0.226288	CC90009
0.392922	0.250513	CC90009
0.404615	0.379042	CC90009
0.588604	0.517601	CC90009
0.19646	0.203999	CC90009
0.27928	0.314571	CC90009
0.277064	0.325909	CC90009
0.303432	0.208332	CC90009
0.289403	0.197717	CC90009
0.564099	0.444543	CC90009
0.555008	0.606957	CC90009
0.551673	0.579355	CC90009
0.260202	0.261377	CC90009
0.445581	0.339813	CC90009
0.37937	0.636499	CC90009
0.381606	0.784408	CC90009
0.355454	0.421023	CC90009
0.390746	0.427073	CC90009
0.599097	0.357882	CC90009
0.352729	0.499157	CC90009
0.228769	0.228972	CC90009
0.453226	0.354642	CC90009
0.494784	0.421256	CC90009
0.336729	0.269689	CC90009
0.368916	0.236359	CC90009
0.273154	0.332606	CC90009
0.418242	0.273813	CC90009
0.329993	0.320176	CC90009
0.420245	0.39252	CC90009
0.329061	0.289723	CC90009
0.554919	0.723524	CC90009
0.242751	0.270626	CC90009
0.472551	0.402088	CC90009
0.946447	1.07345	CC90009
0.469556	0.492882	CC90009
0.412094	0.355541	CC90009
0.497755	0.651867	CC90009
0.322114	0.256784	CC90009
0.293526	0.421546	CC90009
0.474728	0.551008	CC90009
0.468915	0.621508	CC90009
0.280663	0.233532	CC90009
0.380034	0.429258	CC90009
0.374092	0.326138	CC90009
0.318669	0.269538	CC90009
0.481988	0.411466	CC90009
0.495193	0.341426	CC90009
0.363591	0.360632	CC90009
0.363405	0.288253	CC90009
0.464488	0.620755	CC90009
0.564525	0.932252	CC90009
0.601147	0.560958	CC90009
0.262924	0.217649	CC90009
0.675783	1.3675	CC90009
0.396632	0.475655	CC90009
0.507172	0.680993	CC90009
0.282218	0.237217	CC90009
0.608555	0.418457	CC90009
0.302252	0.316302	CC90009
0.349321	0.228262	CC90009
0.295591	0.310265	CC90009
0.346033	1.10428	CC90009
0.402337	0.353231	CC90009
1.15016	1.69579	CC90009
0.266285	0.22955	CC90009
1.043	0.950799	CC90009
0.360774	0.381009	CC90009
0.28093	0.23823	CC90009
0.216863	0.165449	CC90009
1.30031	0.9889	CC90009
0.37369	0.284111	CC90009
0.411151	0.303347	CC90009
0.437486	0.443647	CC90009
0.47597	0.546038	CC90009
0.378993	0.522338	CC90009
0.208048	0.198676	CC90009
0.691147	0.671136	CC90009
0.444255	0.493348	CC90009
0.888902	1.07374	CC90009
0.572551	0.542614	CC90009
0.374033	0.304948	CC90009
0.264228	0.23328	CC90009
0.517243	0.506589	CC90009
0.485071	0.66692	CC90009
0.44929	0.588138	CC90009
0.469057	0.320697	CC90009
0.304829	0.412543	CC90009
0.415572	0.362179	CC90009
0.908808	1.12367	CC90009
0.281456	0.257732	CC90009
0.319364	0.228468	CC90009
0.405764	0.489126	CC90009
0.279714	0.227411	CC90009
0.474728	0.402104	CC90009
0.301088	0.171991	CC90009
0.390521	0.759649	CC90009
0.347315	0.334769	CC90009
0.678064	0.565421	CC90009
0.496593	0.338136	CC90009
0.420251	0.355515	CC90009
0.649432	0.984715	CC90009
0.292938	0.410191	CC90009
0.299788	0.250762	CC90009
0.241127	0.214468	CC90009
0.29248	0.269262	CC90009
0.36471	0.33667	CC90009
0.366593	0.257272	CC90009
0.392733	0.356801	CC90009
0.387277	0.239363	CC90009
0.441022	0.25094	CC90009
0.306463	0.242678	CC90009
0.294457	0.215823	CC90009
0.75375	0.676422	CC90009
0.413389	0.369965	CC90009
0.439205	0.353498	CC90009
0.408329	0.514337	CC90009
0.489606	0.377019	CC90009
0.320694	0.230953	CC90009
0.347255	0.299917	CC90009
0.623726	0.527685	CC90009
0.445774	0.496833	CC90009
0.657225	0.61592	CC90009
0.368246	0.288571	CC90009
0.413611	0.348484	CC90009
0.502792	0.515416	CC90009
0.346959	0.35455	CC90009
0.425041	0.290389	CC90009
0.563364	0.527229	CC90009
0.795141	0.568761	CC90009
0.312063	0.19743	CC90009
0.263713	0.228824	CC90009
0.393976	0.29316	CC90009
0.3584	0.237615	CC90009
0.432391	0.489008	CC90009
0.318669	0.569375	CC90009
0.294721	0.34609	CC90009
0.330755	0.381663	CC90009
0.490145	0.415671	CC90009
0.442152	0.448561	CC90009
0.481162	0.39421	CC90009
0.398727	0.312641	CC90009
0.438479	0.289539	CC90009
0.413701	0.268387	CC90009
0.349569	0.286675	CC90009
0.239673	0.253924	CC90009
0.251785	0.204659	CC90009
0.408961	0.326312	CC90009
0.511547	0.446427	CC90009
0.335621	0.235407	CC90009
0.486452	0.581102	CC90009
0.351688	0.313415	CC90009
0.506672	0.376664	CC90009
0.466542	0.392567	CC90009
0.926876	1.48446	CC90009
1.45138	1.22511	CC90009
0.455058	0.478008	CC90009
0.37685	0.297349	CC90009
0.564158	0.511028	CC90009
0.285903	0.391026	CC90009
0.31679	0.246338	CC90009
0.313906	0.215997	CC90009
0.219955	0.214679	CC90009
0.380446	0.36379	CC90009
0.334282	1.72917	CC90009
0.360755	0.487454	CC90009
0.735848	1.55634	CC90009
0.340222	0.281397	CC90009
0.637187	0.57629	CC90009
0.295826	0.224713	CC90009
0.271857	0.251854	CC90009
0.672204	0.436399	CC90009
0.402882	0.25102	CC90009
0.467696	0.371871	CC90009
0.379811	0.549058	CC90009
0.316513	0.221983	CC90009
0.384224	0.839695	CC90009
1.24259	1.07516	CC90009
0.502792	0.405803	CC90009
0.420473	0.258247	CC90009
0.214713	0.255977	CC90009
0.480124	0.467108	CC90009
0.213985	0.212611	CC90009
0.290114	0.209914	CC90009
0.307164	0.350206	CC90009
0.335185	0.348976	CC90009
1.15529	1.26742	CC90009
0.297451	0.284652	CC90009
0.446331	0.640454	CC90009
0.417615	0.265161	CC90009
0.768409	0.53966	CC90009
0.376339	0.253286	CC90009
0.394102	0.580124	CC90009
0.508125	0.294031	CC90009
0.501609	0.440795	CC90009
0.299178	0.249858	CC90009
0.299797	0.208384	CC90009
0.799816	0.897909	CC90009
0.466527	0.771039	CC90009
0.215566	0.29702	CC90009
0.466991	0.474085	CC90009
0.647534	0.375657	CC90009
0.569923	0.49783	CC90009
0.280084	0.288439	CC90009
0.374084	0.43203	CC90009
0.511547	0.413842	CC90009
0.437288	0.349882	CC90009
0.419592	0.34864	CC90009
0.430663	0.332408	CC90009
0.343183	0.276987	CC90009
0.226433	0.21923	CC90009
0.307452	0.194743	CC90009
0.352123	0.442356	CC90009
0.31665	0.33031	CC90009
0.503425	1.0217	CC90009
0.470689	0.298864	CC90009
0.324677	0.206109	CC90009
0.505482	0.305925	CC90009
0.303803	0.543322	CC90009
0.407132	0.624458	CC90009
1.17559	1.59033	CC90009
1.02837	1.63465	CC90009
0.41841	0.532908	CC90009
0.344116	0.357178	CC90009
0.517122	0.651605	CC90009
0.985968	1.98524	CC90009
0.369155	0.209831	CC90009
0.305898	0.330284	CC90009
0.338974	0.275427	CC90009
0.74061	0.637458	CC90009
0.440228	0.719366	CC90009
0.967224	1.08055	CC90009
0.362684	0.357935	CC90009
0.553502	0.467901	CC90009
0.364437	0.208597	CC90009
0.364766	0.340674	CC90009
0.347441	0.472692	CC90009
0.504182	0.194516	CC90009
[truncated: 29,951 more rows]

## Sheet: Fig.4b
r2	nt	treatment	p_val
0.180564	no_nt_info	CC90009
0.423782	down_1nt	CC90009	3.04812675580025e-20
0.471678	down_2nt	CC90009	0.000473134282258851
0.475722	down_3nt	CC90009	NS
0.476035	down_4nt	CC90009	NS
0.475258	down_5nt	CC90009	NS
0.475994	down_6nt	CC90009	NS
0.478937	down_7nt	CC90009	NS
0.480967	down_8nt	CC90009	NS
0.316239	no_nt_info	G418
0.710774	down_1nt	G418	4.74537535491052e-37
0.72539	down_2nt	G418	0.0230289340348889
0.728173	down_3nt	G418	NS
0.728472	down_4nt	G418	NS
0.731188	down_5nt	G418	NS
0.734635	down_6nt	G418	NS
0.74071	down_7nt	G418	NS
0.743359	down_8nt	G418	NS
0.834002	no_nt_info	Clitocine
0.857185	down_1nt	Clitocine	2.09938379686235e-07
0.865758	down_2nt	Clitocine	0.00787280236941703
0.868759	down_3nt	Clitocine	NS
0.86864	down_4nt	Clitocine	NS
0.868648	down_5nt	Clitocine	NS
0.868405	down_6nt	Clitocine	NS
0.869527	down_7nt	Clitocine	NS
0.870139	down_8nt	Clitocine	NS
0.787477	no_nt_info	DAP
0.847645	down_1nt	DAP	6.0312370734711e-19
0.86047	down_2nt	DAP	0.000166973495885358
0.862803	down_3nt	DAP	NS
0.864143	down_4nt	DAP	NS
0.867033	down_5nt	DAP	NS
0.867855	down_6nt	DAP	NS
0.871183	down_7nt	DAP	NS
0.871816	down_8nt	DAP	NS
0.288147	no_nt_info	SJ6986
0.575111	down_1nt	SJ6986	3.31119379752983e-30
0.638997	down_2nt	SJ6986	4.01345440744405e-11
0.641711	down_3nt	SJ6986	NS
0.641342	down_4nt	SJ6986	NS
0.643257	down_5nt	SJ6986	NS
0.643857	down_6nt	SJ6986	NS
0.650796	down_7nt	SJ6986	NS
0.651956	down_8nt	SJ6986	NS
0.24511	no_nt_info	SRI
0.553887	down_1nt	SRI	1.73305370528227e-29
0.654451	down_2nt	SRI	8.56888038188569e-14
0.657156	down_3nt	SRI	NS
0.656969	down_4nt	SRI	NS
0.65916	down_5nt	SRI	NS
0.659621	down_6nt	SRI	NS
0.665789	down_7nt	SRI	NS
0.666274	down_8nt	SRI	NS

## Sheet: Fig.4c
predicted	observed	model
0.590317	0.451123	Drug agnostic
1.4299	0.801192	Drug agnostic
1.3632	2.26422	Drug agnostic
0.604741	1.3862	Drug agnostic
0.522691	0.596696	Drug agnostic
1.20625	0.581238	Drug agnostic
1.34723	2.30953	Drug agnostic
1.39599	2.85175	Drug agnostic
0.825242	1.6722	Drug agnostic
1.38359	1.516	Drug agnostic
0.950451	0.751278	Drug agnostic
1.32156	2.22461	Drug agnostic
1.35813	2.1916	Drug agnostic
2.24187	4.06845	Drug agnostic
1.07096	2.4353	Drug agnostic
1.23473	2.62224	Drug agnostic
1.94094	3.8183	Drug agnostic
0.553177	0.467277	Drug agnostic
2.67593	3.4357	Drug agnostic
1.40326	3.85771	Drug agnostic
0.770167	0.47193	Drug agnostic
1.3025	2.32683	Drug agnostic
0.956791	0.51118	Drug agnostic
0.704111	0.371378	Drug agnostic
2.68238	4.31518	Drug agnostic
0.856684	0.759138	Drug agnostic
0.597418	0.54186	Drug agnostic
0.854191	0.922314	Drug agnostic
3.40064	4.51475	Drug agnostic
0.794067	0.637158	Drug agnostic
1.81266	4.19313	Drug agnostic
1.4163	3.11169	Drug agnostic
1.27567	3.05744	Drug agnostic
1.28193	2.89432	Drug agnostic
1.26645	1.648	Drug agnostic
0.718518	0.538782	Drug agnostic
1.34334	0.94433	Drug agnostic
0.583951	0.586569	Drug agnostic
0.341619	0.645018	Drug agnostic
0.464007	0.514905	Drug agnostic
0.61321	0.526127	Drug agnostic
1.24981	1.73565	Drug agnostic
0.471457	0.549052	Drug agnostic
0.992678	2.6184	Drug agnostic
0.974791	1.2908	Drug agnostic
0.938979	1.87876	Drug agnostic
1.78994	4.32132	Drug agnostic
1.14366	0.389705	Drug agnostic
0.817999	0.570361	Drug agnostic
0.308327	0.568663	Drug agnostic
0.459684	0.621073	Drug agnostic
2.60595	4.11704	Drug agnostic
0.451243	0.492501	Drug agnostic
1.75248	4.25537	Drug agnostic
0.655807	0.615443	Drug agnostic
1.99447	4.36135	Drug agnostic
0.508103	0.797757	Drug agnostic
1.88079	3.00338	Drug agnostic
0.704493	0.394969	Drug agnostic
1.23	1.79763	Drug agnostic
1.43051	2.81107	Drug agnostic
0.729868	0.7619	Drug agnostic
1.8603	3.9771	Drug agnostic
1.52414	2.72729	Drug agnostic
2.04955	4.52077	Drug agnostic
0.986576	0.626827	Drug agnostic
1.31178	2.46061	Drug agnostic
0.554134	0.442853	Drug agnostic
0.65598	0.430335	Drug agnostic
2.04347	1.71111	Drug agnostic
1.3449	3.03266	Drug agnostic
0.718239	0.460964	Drug agnostic
1.91119	3.64232	Drug agnostic
0.78216	0.836276	Drug agnostic
0.877917	0.598457	Drug agnostic
0.41247	0.784237	Drug agnostic
0.606316	0.434698	Drug agnostic
3.11219	3.80398	Drug agnostic
0.775892	1.52258	Drug agnostic
0.562571	0.545029	Drug agnostic
0.481062	0.398753	Drug agnostic
0.710551	1.05693	Drug agnostic
2.27613	3.45195	Drug agnostic
0.637042	1.05574	Drug agnostic
1.09261	0.914409	Drug agnostic
0.720978	0.572642	Drug agnostic
1.89484	3.51186	Drug agnostic
1.32992	2.00512	Drug agnostic
0.941653	0.709999	Drug agnostic
0.846282	0.509321	Drug agnostic
3.58199	4.59164	Drug agnostic
0.979725	1.37399	Drug agnostic
1.41407	2.81171	Drug agnostic
1.56593	3.24652	Drug agnostic
2.83526	4.04875	Drug agnostic
0.483528	0.872432	Drug agnostic
0.620724	1.08568	Drug agnostic
1.36877	3.31806	Drug agnostic
0.623328	0.775922	Drug agnostic
0.575666	0.510846	Drug agnostic
0.965313	1.52931	Drug agnostic
1.7515	3.04965	Drug agnostic
1.85772	1.3648	Drug agnostic
1.78127	4.04457	Drug agnostic
1.68737	1.8399	Drug agnostic
1.01142	0.526562	Drug agnostic
1.45002	0.931071	Drug agnostic
2.2089	3.9247	Drug agnostic
0.774791	0.720365	Drug agnostic
2.6853	4.26078	Drug agnostic
1.16249	3.08015	Drug agnostic
0.667202	0.593197	Drug agnostic
2.27819	4.16719	Drug agnostic
0.924786	1.34045	Drug agnostic
3.16781	4.44661	Drug agnostic
1.41094	2.48427	Drug agnostic
0.555605	0.80217	Drug agnostic
1.56334	1.08261	Drug agnostic
3.49554	2.06695	Drug agnostic
1.75419	3.39665	Drug agnostic
0.465713	0.558491	Drug agnostic
0.903533	0.732828	Drug agnostic
0.776431	0.558822	Drug agnostic
0.862477	0.771302	Drug agnostic
0.601721	0.57381	Drug agnostic
1.78512	2.6376	Drug agnostic
0.845319	0.5805	Drug agnostic
0.565649	1.33233	Drug agnostic
1.0637	2.15366	Drug agnostic
1.07297	2.77309	Drug agnostic
1.64773	3.56679	Drug agnostic
0.423794	0.931508	Drug agnostic
1.56993	3.12258	Drug agnostic
1.52566	2.49702	Drug agnostic
2.06554	2.14462	Drug agnostic
0.651238	0.33592	Drug agnostic
1.99101	4.26674	Drug agnostic
0.668021	0.55709	Drug agnostic
1.15934	0.725498	Drug agnostic
0.659115	0.340895	Drug agnostic
2.40938	2.91849	Drug agnostic
0.743415	0.81104	Drug agnostic
1.49748	1.97428	Drug agnostic
1.51766	2.88783	Drug agnostic
0.848076	0.418947	Drug agnostic
2.33735	4.5741	Drug agnostic
1.14534	2.99959	Drug agnostic
0.994704	0.451253	Drug agnostic
0.41385	0.538693	Drug agnostic
0.584908	0.430175	Drug agnostic
1.03822	1.07044	Drug agnostic
1.18828	0.892421	Drug agnostic
0.872822	1.59747	Drug agnostic
1.94985	3.48401	Drug agnostic
0.966892	0.865338	Drug agnostic
1.30289	1.95902	Drug agnostic
1.43305	1.89346	Drug agnostic
1.35931	2.21461	Drug agnostic
0.639062	0.758881	Drug agnostic
0.636048	0.259217	Drug agnostic
0.593098	0.728024	Drug agnostic
2.4344	3.14722	Drug agnostic
0.55486	0.862978	Drug agnostic
1.64705	2.28091	Drug agnostic
1.30882	3.18356	Drug agnostic
4.091	4.71255	Drug agnostic
1.29582	2.40679	Drug agnostic
1.41072	2.07636	Drug agnostic
0.855943	0.729878	Drug agnostic
1.4802	3.76552	Drug agnostic
0.769832	0.428231	Drug agnostic
1.71047	1.12735	Drug agnostic
2.6853	3.57101	Drug agnostic
1.27823	3.19523	Drug agnostic
2.07208	2.60281	Drug agnostic
2.51332	4.58694	Drug agnostic
1.8586	3.71643	Drug agnostic
0.87532	0.853841	Drug agnostic
2.67902	4.49078	Drug agnostic
1.42455	3.30782	Drug agnostic
2.18309	4.51472	Drug agnostic
2.16137	3.83486	Drug agnostic
0.845883	0.249707	Drug agnostic
1.43926	2.88979	Drug agnostic
1.48304	0.607762	Drug agnostic
1.26474	2.2977	Drug agnostic
2.13642	3.96697	Drug agnostic
0.641995	0.497749	Drug agnostic
1.34168	3.57071	Drug agnostic
0.95287	0.744085	Drug agnostic
0.59732	0.232942	Drug agnostic
0.366894	1.19124	Drug agnostic
0.575666	1.13507	Drug agnostic
2.4932	4.18709	Drug agnostic
0.657398	0.84512	Drug agnostic
1.26135	2.89354	Drug agnostic
0.706469	0.595402	Drug agnostic
1.51544	2.47205	Drug agnostic
2.59196	3.5641	Drug agnostic
1.18383	1.4078	Drug agnostic
1.28337	3.35945	Drug agnostic
1.16126	0.747021	Drug agnostic
0.453512	0.42983	Drug agnostic
0.513579	0.625878	Drug agnostic
0.610908	0.413552	Drug agnostic
0.981354	0.786269	Drug agnostic
3.36276	3.79687	Drug agnostic
1.90047	3.16588	Drug agnostic
1.05369	0.15559	Drug agnostic
0.723188	0.655871	Drug agnostic
1.08709	0.731764	Drug agnostic
2.03828	2.84715	Drug agnostic
0.883381	0.376718	Drug agnostic
0.759109	1.35924	Drug agnostic
0.557273	0.514204	Drug agnostic
1.18383	3.25531	Drug agnostic
0.680582	0.494675	Drug agnostic
0.93404	1.49371	Drug agnostic
1.3561	2.2919	Drug agnostic
1.12459	0.770075	Drug agnostic
0.521819	0.525836	Drug agnostic
0.735363	0.914629	Drug agnostic
2.4344	4.48501	Drug agnostic
2.43674	4.26588	Drug agnostic
1.20054	2.31287	Drug agnostic
0.907456	0.188089	Drug agnostic
1.04333	1.44992	Drug agnostic
0.643681	0.656754	Drug agnostic
1.36525	3.25978	Drug agnostic
1.09006	2.66946	Drug agnostic
0.920059	0.585029	Drug agnostic
3.03457	4.31406	Drug agnostic
1.64156	3.17625	Drug agnostic
1.32972	1.28485	Drug agnostic
2.69827	4.13916	Drug agnostic
1.15885	1.84787	Drug agnostic
0.546189	0.54731	Drug agnostic
0.846779	0.613701	Drug agnostic
1.9197	3.22448	Drug agnostic
0.706585	0.524972	Drug agnostic
1.06642	3.13679	Drug agnostic
2.1072	4.07837	Drug agnostic
1.33133	2.02512	Drug agnostic
1.10041	2.22004	Drug agnostic
0.924786	0.853684	Drug agnostic
0.783152	0.653833	Drug agnostic
0.565649	0.685826	Drug agnostic
0.64943	0.378086	Drug agnostic
1.69308	3.6282	Drug agnostic
1.4307	3.15092	Drug agnostic
1.23459	1.15332	Drug agnostic
2.36189	3.03677	Drug agnostic
1.88236	2.48079	Drug agnostic
0.878986	0.601434	Drug agnostic
2.02764	3.75199	Drug agnostic
2.54527	3.85581	Drug agnostic
1.31252	1.16276	Drug agnostic
1.82813	2.25045	Drug agnostic
1.05075	1.72676	Drug agnostic
1.10654	1.73904	Drug agnostic
0.818253	0.368317	Drug agnostic
0.927561	1.45251	Drug agnostic
1.8603	4.48865	Drug agnostic
0.862065	0.466459	Drug agnostic
1.25535	2.52459	Drug agnostic
0.540391	0.751967	Drug agnostic
0.750753	0.496	Drug agnostic
0.602001	0.600324	Drug agnostic
1.47532	2.34433	Drug agnostic
1.41484	0.625232	Drug agnostic
1.82934	2.55979	Drug agnostic
1.58197	2.65928	Drug agnostic
1.36197	2.0579	Drug agnostic
1.79329	4.39885	Drug agnostic
0.964214	0.652276	Drug agnostic
0.684866	0.560604	Drug agnostic
2.3083	3.44134	Drug agnostic
1.86205	3.75319	Drug agnostic
1.47973	2.72605	Drug agnostic
0.682522	0.45896	Drug agnostic
1.51214	2.93617	Drug agnostic
2.68279	4.02217	Drug agnostic
0.623817	0.454923	Drug agnostic
2.42597	3.96124	Drug agnostic
1.26449	0.505226	Drug agnostic
1.46357	2.11212	Drug agnostic
2.1046	3.72126	Drug agnostic
1.79202	4.23786	Drug agnostic
1.77875	3.63193	Drug agnostic
0.461713	0.314376	Drug agnostic
0.591845	0.593083	Drug agnostic
1.38204	3.45888	Drug agnostic
0.587661	0.565546	Drug agnostic
1.30502	1.49045	Drug agnostic
1.2811	1.30727	Drug agnostic
1.16534	0.66793	Drug agnostic
0.935876	1.63185	Drug agnostic
1.08034	0.529766	Drug agnostic
0.638281	0.384064	Drug agnostic
0.982059	0.741428	Drug agnostic
1.73607	3.82789	Drug agnostic
0.787123	0.39531	Drug agnostic
2.89688	4.36613	Drug agnostic
1.70263	3.23438	Drug agnostic
1.1898	2.34549	Drug agnostic
1.43894	2.33479	Drug agnostic
2.39332	4.00131	Drug agnostic
0.845398	0.479052	Drug agnostic
0.885711	1.42863	Drug agnostic
0.814691	0.694153	Drug agnostic
1.07237	0.287318	Drug agnostic
1.40718	2.23032	Drug agnostic
1.22904	0.826225	Drug agnostic
0.841231	0.300273	Drug agnostic
2.24395	3.24938	Drug agnostic
0.81059	0.374586	Drug agnostic
0.461035	0.661723	Drug agnostic
0.877505	0.908558	Drug agnostic
0.756264	0.510996	Drug agnostic
1.39059	3.11411	Drug agnostic
2.51039	4.55027	Drug agnostic
1.42388	0.934414	Drug agnostic
1.16642	2.32927	Drug agnostic
0.585212	0.568712	Drug agnostic
1.01849	2.4253	Drug agnostic
1.74301	1.99775	Drug agnostic
1.52259	3.57151	Drug agnostic
2.08456	4.33864	Drug agnostic
2.67481	4.34669	Drug agnostic
0.871424	0.411502	Drug agnostic
1.83702	3.59749	Drug agnostic
2.11463	4.46939	Drug agnostic
2.73518	4.53927	Drug agnostic
1.44479	2.80627	Drug agnostic
0.711284	0.57396	Drug agnostic
1.69315	3.79707	Drug agnostic
1.41692	3.32066	Drug agnostic
1.70363	2.65849	Drug agnostic
2.56363	4.23837	Drug agnostic
1.73774	4.12965	Drug agnostic
1.99076	0.90447	Drug agnostic
1.06249	0.65632	Drug agnostic
1.44843	1.45173	Drug agnostic
0.739904	0.942629	Drug agnostic
1.22668	1.93982	Drug agnostic
1.33636	1.59545	Drug agnostic
0.510791	0.525637	Drug agnostic
0.61541	0.781521	Drug agnostic
0.92303	0.779663	Drug agnostic
1.67155	4.41031	Drug agnostic
0.996849	0.621017	Drug agnostic
1.42017	2.6559	Drug agnostic
1.27708	2.24281	Drug agnostic
0.893522	0.556296	Drug agnostic
0.854796	1.30141	Drug agnostic
0.770845	0.592528	Drug agnostic
1.08579	0.808969	Drug agnostic
1.26622	3.28911	Drug agnostic
0.501236	0.4839	Drug agnostic
0.554119	0.61936	Drug agnostic
1.03314	0.873752	Drug agnostic
0.840264	0.730307	Drug agnostic
0.561647	0.617318	Drug agnostic
1.47012	2.61795	Drug agnostic
1.12651	2.24972	Drug agnostic
0.79397	0.366765	Drug agnostic
0.975691	0.551946	Drug agnostic
2.34722	4.17073	Drug agnostic
0.853451	0.708317	Drug agnostic
0.601721	0.373495	Drug agnostic
0.5589	0.430107	Drug agnostic
0.800415	0.56655	Drug agnostic
1.43974	2.53021	Drug agnostic
1.17945	0.533115	Drug agnostic
0.77778	0.692117	Drug agnostic
1.24314	3.56318	Drug agnostic
1.26833	1.94211	Drug agnostic
1.02685	0.905368	Drug agnostic
0.579697	0.602261	Drug agnostic
0.84729	1.7203	Drug agnostic
1.00498	1.8649	Drug agnostic
0.709229	0.824566	Drug agnostic
2.0607	4.13727	Drug agnostic
0.665809	0.642667	Drug agnostic
1.35408	0.855697	Drug agnostic
0.758085	0.810433	Drug agnostic
0.412829	0.46427	Drug agnostic
1.54284	2.28879	Drug agnostic
3.54584	4.00259	Drug agnostic
1.76581	1.87463	Drug agnostic
1.16713	0.867123	Drug agnostic
0.722305	1.20254	Drug agnostic
1.94283	2.89138	Drug agnostic
0.892074	0.270895	Drug agnostic
1.31513	1.02675	Drug agnostic
1.27086	0.463692	Drug agnostic
1.68574	1.98842	Drug agnostic
0.863772	0.581043	Drug agnostic
0.623405	0.675465	Drug agnostic
1.07222	1.75848	Drug agnostic
1.51684	3.94562	Drug agnostic
0.792432	0.903235	Drug agnostic
2.19483	4.06445	Drug agnostic
1.89278	3.62848	Drug agnostic
1.31746	3.11971	Drug agnostic
1.57816	3.90321	Drug agnostic
0.804373	0.383726	Drug agnostic
1.05946	2.31581	Drug agnostic
1.20225	2.32978	Drug agnostic
2.40243	3.24584	Drug agnostic
2.05122	3.84355	Drug agnostic
0.907645	1.72112	Drug agnostic
0.706343	0.862971	Drug agnostic
1.37841	0.960832	Drug agnostic
1.25535	3.06002	Drug agnostic
1.03996	0.741932	Drug agnostic
1.93011	4.06281	Drug agnostic
0.607656	0.908484	Drug agnostic
1.58921	2.31372	Drug agnostic
0.84729	2.78433	Drug agnostic
1.27892	2.93024	Drug agnostic
0.845319	0.509077	Drug agnostic
2.4344	4.51869	Drug agnostic
0.925472	0.59321	Drug agnostic
1.39933	0.480047	Drug agnostic
0.868547	1.10344	Drug agnostic
1.3827	2.13573	Drug agnostic
1.90597	3.26884	Drug agnostic
1.02267	0.820164	Drug agnostic
2.5751	2.31283	Drug agnostic
0.947546	0.939701	Drug agnostic
1.73678	4.16362	Drug agnostic
0.997947	0.555363	Drug agnostic
0.632848	0.520945	Drug agnostic
1.5165	2.07036	Drug agnostic
1.62501	4.06554	Drug agnostic
0.851022	1.58711	Drug agnostic
1.11264	3.01776	Drug agnostic
2.44631	4.09031	Drug agnostic
0.544358	0.411977	Drug agnostic
1.00447	1.86503	Drug agnostic
2.44631	3.52042	Drug agnostic
1.1036	2.76233	Drug agnostic
0.936501	0.619805	Drug agnostic
1.1406	0.626276	Drug agnostic
1.03111	0.539986	Drug agnostic
1.01826	1.05579	Drug agnostic
0.983915	0.866612	Drug agnostic
1.41362	2.47333	Drug agnostic
0.677602	0.997972	Drug agnostic
1.79335	4.1064	Drug agnostic
3.14259	4.16358	Drug agnostic
3.65233	4.5228	Drug agnostic
0.531586	0.421521	Drug agnostic
0.963575	2.10899	Drug agnostic
2.20345	3.08482	Drug agnostic
0.648876	0.426558	Drug agnostic
2.04894	3.17586	Drug agnostic
1.03168	1.83845	Drug agnostic
0.727433	0.482952	Drug agnostic
0.459684	0.365254	Drug agnostic
1.25229	2.64552	Drug agnostic
1.0977	0.590523	Drug agnostic
0.500594	0.778001	Drug agnostic
0.670824	0.545895	Drug agnostic
0.647858	0.493233	Drug agnostic
0.970697	0.738935	Drug agnostic
1.27394	3.27322	Drug agnostic
0.64481	0.48269	Drug agnostic
0.566788	0.781018	Drug agnostic
1.44654	1.26294	Drug agnostic
0.444125	0.698161	Drug agnostic
1.37045	3.77438	Drug agnostic
1.26493	3.22542	Drug agnostic
1.72354	2.03169	Drug agnostic
1.82934	3.19979	Drug agnostic
1.78615	4.09204	Drug agnostic
1.71905	3.88189	Drug agnostic
0.659144	0.56072	Drug agnostic
1.36445	2.59801	Drug agnostic
0.498876	0.471561	Drug agnostic
2.73426	3.59184	Drug agnostic
0.511952	1.8763	Drug agnostic
1.01844	0.318187	Drug agnostic
1.78021	4.0878	Drug agnostic
2.4654	4.63657	Drug agnostic
1.16677	1.68591	Drug agnostic
1.06763	0.926744	Drug agnostic
1.16415	1.03315	Drug agnostic
1.53027	3.48648	Drug agnostic
1.86245	4.14085	Drug agnostic
1.30566	1.12634	Drug agnostic
0.62401	0.848135	Drug agnostic
1.56746	3.68141	Drug agnostic
0.920427	0.68095	Drug agnostic
1.24447	2.15731	Drug agnostic
0.773253	0.569086	Drug agnostic
1.12729	0.804013	Drug agnostic
1.62519	1.31579	Drug agnostic
1.84387	3.31273	Drug agnostic
1.45659	3.50914	Drug agnostic
0.444655	0.940469	Drug agnostic
0.430788	0.753406	Drug agnostic
3.14901	4.68543	Drug agnostic
0.658656	0.372279	Drug agnostic
1.70619	3.08082	Drug agnostic
1.03809	1.16071	Drug agnostic
1.93104	1.91477	Drug agnostic
0.76644	0.914605	Drug agnostic
0.726171	0.47586	Drug agnostic
0.649191	0.703343	Drug agnostic
0.623817	0.258318	Drug agnostic
0.78442	0.502411	Drug agnostic
0.747859	0.612542	Drug agnostic
1.00434	1.59881	Drug agnostic
0.628294	0.37825	Drug agnostic
0.583881	0.585988	Drug agnostic
0.707005	0.58765	Drug agnostic
1.23455	1.18144	Drug agnostic
0.461843	0.538237	Drug agnostic
1.64705	3.35246	Drug agnostic
1.53255	3.47168	Drug agnostic
1.4427	1.84478	Drug agnostic
1.91798	2.53533	Drug agnostic
1.25484	1.88006	Drug agnostic
0.936501	0.517037	Drug agnostic
1.33317	3.06092	Drug agnostic
1.59536	1.76227	Drug agnostic
3.58199	4.55853	Drug agnostic
0.832855	0.652673	Drug agnostic
1.83626	3.49602	Drug agnostic
1.39818	1.92757	Drug agnostic
1.65118	3.72937	Drug agnostic
0.914946	0.808181	Drug agnostic
1.38068	2.79205	Drug agnostic
0.887913	0.54496	Drug agnostic
1.09611	1.78899	Drug agnostic
0.568831	1.06807	Drug agnostic
1.62666	3.45429	Drug agnostic
0.866226	0.775749	Drug agnostic
2.19459	3.37978	Drug agnostic
0.515808	0.544578	Drug agnostic
2.29344	4.4343	Drug agnostic
2.77931	4.64927	Drug agnostic
4.2238	4.64227	Drug agnostic
0.553861	0.36979	Drug agnostic
0.489823	0.486409	Drug agnostic
1.45635	2.72415	Drug agnostic
0.964681	0.486463	Drug agnostic
2.13793	4.5534	Drug agnostic
1.61871	4.0567	Drug agnostic
1.64461	2.79307	Drug agnostic
0.3723	0.632111	Drug agnostic
1.29201	2.03121	Drug agnostic
1.56851	0.396347	Drug agnostic
1.40535	1.81849	Drug agnostic
1.4403	2.47916	Drug agnostic
1.36233	1.14904	Drug agnostic
0.873346	0.701254	Drug agnostic
1.82885	3.4019	Drug agnostic
0.66516	0.451505	Drug agnostic
0.684332	0.621011	Drug agnostic
0.395671	0.51955	Drug agnostic
0.931136	0.474526	Drug agnostic
0.46941	0.674942	Drug agnostic
1.04043	1.60468	Drug agnostic
0.658093	0.479639	Drug agnostic
1.4805	2.3311	Drug agnostic
1.56334	3.35543	Drug agnostic
0.429479	0.954267	Drug agnostic
0.712923	0.657632	Drug agnostic
0.738189	0.303992	Drug agnostic
1.61185	1.32108	Drug agnostic
1.96745	3.80988	Drug agnostic
1.22479	1.18407	Drug agnostic
0.823223	0.661676	Drug agnostic
1.58826	2.54257	Drug agnostic
0.608287	0.65104	Drug agnostic
1.40758	2.59507	Drug agnostic
1.39933	0.796509	Drug agnostic
2.51332	4.22419	Drug agnostic
0.821509	0.74914	Drug agnostic
1.46018	3.88943	Drug agnostic
0.696898	0.790925	Drug agnostic
1.33133	1.58295	Drug agnostic
1.47973	1.67042	Drug agnostic
0.546955	0.984786	Drug agnostic
1.41484	0.756655	Drug agnostic
1.51333	3.12338	Drug agnostic
0.646464	0.525081	Drug agnostic
1.51741	3.79253	Drug agnostic
1.47973	2.51553	Drug agnostic
0.508725	0.777439	Drug agnostic
1.49559	2.71072	Drug agnostic
1.32717	3.02642	Drug agnostic
0.408507	0.556727	Drug agnostic
2.0786	3.45436	Drug agnostic
2.50118	4.35731	Drug agnostic
0.724233	0.996518	Drug agnostic
1.55564	4.27665	Drug agnostic
0.643426	0.78568	Drug agnostic
0.534688	0.467982	Drug agnostic
1.5497	3.62055	Drug agnostic
1.6277	0.630859	Drug agnostic
1.40362	2.69984	Drug agnostic
1.30387	2.44397	Drug agnostic
0.654357	0.642236	Drug agnostic
0.598466	0.281641	Drug agnostic
1.06359	0.50074	Drug agnostic
0.812502	0.727399	Drug agnostic
0.716003	0.661599	Drug agnostic
2.87367	3.90557	Drug agnostic
1.93993	4.61464	Drug agnostic
0.879372	0.854387	Drug agnostic
1.26979	1.76955	Drug agnostic
0.824615	0.355974	Drug agnostic
1.31354	2.59704	Drug agnostic
2.5248	3.74835	Drug agnostic
0.681607	0.194184	Drug agnostic
0.758901	0.46931	Drug agnostic
2.14188	3.08992	Drug agnostic
0.653582	0.617523	Drug agnostic
3.14383	3.95463	Drug agnostic
1.86533	3.55931	Drug agnostic
1.11528	0.442891	Drug agnostic
0.915958	0.670158	Drug agnostic
0.48458	0.488663	Drug agnostic
0.970697	0.552939	Drug agnostic
0.979416	1.49766	Drug agnostic
0.879372	0.636454	Drug agnostic
0.641473	0.401184	Drug agnostic
0.710367	0.576069	Drug agnostic
0.557094	0.637196	Drug agnostic
1.11617	2.79996	Drug agnostic
0.974356	0.686806	Drug agnostic
1.83702	3.59544	Drug agnostic
0.593741	0.399698	Drug agnostic
0.955835	0.526692	Drug agnostic
0.964674	0.6162	Drug agnostic
2.13793	4.45748	Drug agnostic
1.19002	1.68094	Drug agnostic
0.931011	4.49327	Drug agnostic
2.30587	3.69548	Drug agnostic
0.604524	0.435124	Drug agnostic
0.452696	0.506715	Drug agnostic
0.95287	0.351374	Drug agnostic
0.547815	0.616929	Drug agnostic
0.668572	0.648937	Drug agnostic
2.76921	3.60642	Drug agnostic
0.511625	0.600001	Drug agnostic
0.748959	0.514448	Drug agnostic
0.581882	0.615971	Drug agnostic
1.40043	3.38967	Drug agnostic
0.537333	0.616866	Drug agnostic
0.56934	0.615647	Drug agnostic
0.684299	0.379673	Drug agnostic
1.29615	2.17999	Drug agnostic
2.64606	4.34974	Drug agnostic
1.34234	1.21844	Drug agnostic
1.15789	0.685483	Drug agnostic
0.641922	0.417941	Drug agnostic
0.539425	0.538453	Drug agnostic
3.80172	4.40401	Drug agnostic
0.82375	0.578035	Drug agnostic
1.49748	2.97302	Drug agnostic
0.645619	0.989713	Drug agnostic
2.1288	3.66767	Drug agnostic
2.0204	3.65372	Drug agnostic
1.4337	2.03419	Drug agnostic
1.17163	1.69027	Drug agnostic
0.430872	0.748005	Drug agnostic
1.6876	3.65752	Drug agnostic
2.58532	4.48452	Drug agnostic
2.19367	4.2103	Drug agnostic
0.666618	0.447003	Drug agnostic
0.568829	0.782309	Drug agnostic
0.611088	0.350685	Drug agnostic
0.679585	0.820683	Drug agnostic
1.18877	3.25986	Drug agnostic
0.832731	0.585078	Drug agnostic
0.601293	0.630351	Drug agnostic
1.1024	1.41031	Drug agnostic
0.743924	0.594031	Drug agnostic
1.27337	2.53654	Drug agnostic
3.67569	4.48508	Drug agnostic
1.29035	3.01988	Drug agnostic
1.08053	0.641938	Drug agnostic
0.748997	0.788409	Drug agnostic
0.778268	1.20758	Drug agnostic
1.94985	4.23672	Drug agnostic
0.69129	0.581664	Drug agnostic
2.16675	3.29641	Drug agnostic
2.51711	3.79244	Drug agnostic
0.799664	0.662832	Drug agnostic
1.08908	3.05982	Drug agnostic
1.29582	2.47118	Drug agnostic
1.62465	2.94707	Drug agnostic
2.49681	4.52102	Drug agnostic
0.589683	0.919536	Drug agnostic
1.34915	2.46383	Drug agnostic
1.05454	0.547839	Drug agnostic
1.79838	2.98195	Drug agnostic
3.60023	4.6771	Drug agnostic
1.43257	3.76207	Drug agnostic
2.05365	4.17945	Drug agnostic
0.995763	0.509682	Drug agnostic
1.2047	0.5791	Drug agnostic
0.598117	0.761721	Drug agnostic
1.09112	0.568768	Drug agnostic
2.58419	3.96072	Drug agnostic
2.98411	2.66943	Drug agnostic
0.9665	0.70724	Drug agnostic
1.52021	0.621192	Drug agnostic
1.35408	1.02744	Drug agnostic
1.12375	1.24243	Drug agnostic
0.496081	0.49387	Drug agnostic
1.49748	2.42312	Drug agnostic
0.775004	0.505745	Drug agnostic
1.49748	3.11982	Drug agnostic
2.07409	2.45929	Drug agnostic
1.89657	3.86214	Drug agnostic
1.9845	2.62004	Drug agnostic
1.98386	3.39456	Drug agnostic
0.46021	0.426669	Drug agnostic
2.56562	3.34457	Drug agnostic
0.946751	0.7228	Drug agnostic
1.26851	1.34122	Drug agnostic
1.33001	2.03442	Drug agnostic
1.16856	4.46413	Drug agnostic
0.704675	0.547754	Drug agnostic
0.582187	0.612551	Drug agnostic
0.300847	0.777565	Drug agnostic
1.17595	1.85896	Drug agnostic
0.768195	0.686841	Drug agnostic
2.15718	4.19366	Drug agnostic
2.21383	4.00132	Drug agnostic
0.721269	0.865405	Drug agnostic
0.823146	1.32492	Drug agnostic
0.632105	0.548442	Drug agnostic
1.29409	2.31233	Drug agnostic
0.65148	0.644412	Drug agnostic
1.05458	0.460325	Drug agnostic
1.50319	3.12101	Drug agnostic
1.00849	0.632327	Drug agnostic
1.25117	2.32873	Drug agnostic
0.674957	0.484461	Drug agnostic
1.04333	2.06072	Drug agnostic
0.603169	0.635711	Drug agnostic
0.472358	0.488539	Drug agnostic
0.943081	0.356587	Drug agnostic
0.689795	0.681796	Drug agnostic
0.674515	0.595555	Drug agnostic
0.584046	0.498956	Drug agnostic
0.85177	0.590046	Drug agnostic
1.38727	1.43633	Drug agnostic
0.865058	1.86662	Drug agnostic
0.57864	0.796768	Drug agnostic
1.60307	2.68264	Drug agnostic
1.44235	3.59462	Drug agnostic
0.580849	1.05352	Drug agnostic
0.599721	0.621341	Drug agnostic
0.585212	0.653425	Drug agnostic
1.20494	0.565144	Drug agnostic
0.572588	0.753138	Drug agnostic
0.98761	0.982967	Drug agnostic
0.808218	0.515242	Drug agnostic
1.33001	3.33014	Drug agnostic
1.56894	0.591472	Drug agnostic
1.29672	1.49089	Drug agnostic
1.49559	2.42447	Drug agnostic
1.584	0.806158	Drug agnostic
1.11694	0.630706	Drug agnostic
1.82256	4.02951	Drug agnostic
1.85461	2.92711	Drug agnostic
1.54483	3.13103	Drug agnostic
0.664266	0.714698	Drug agnostic
2.14696	2.80217	Drug agnostic
1.58851	2.79004	Drug agnostic
0.584656	0.462713	Drug agnostic
1.18359	1.92437	Drug agnostic
1.05675	2.89087	Drug agnostic
1.44684	1.79707	Drug agnostic
0.958722	0.940073	Drug agnostic
1.7027	2.61583	Drug agnostic
0.7876	0.355681	Drug agnostic
1.71518	2.35668	Drug agnostic
2.77553	4.11648	Drug agnostic
2.4932	4.64229	Drug agnostic
0.484566	0.435155	Drug agnostic
0.664803	0.982841	Drug agnostic
1.42631	0.980671	Drug agnostic
1.29175	2.40918	Drug agnostic
1.43926	3.00686	Drug agnostic
0.738159	0.634567	Drug agnostic
0.595221	0.249218	Drug agnostic
1.69315	4.51407	Drug agnostic
0.941653	0.288083	Drug agnostic
0.975691	0.273207	Drug agnostic
0.834168	0.607602	Drug agnostic
0.743504	1.1616	Drug agnostic
4.0016	4.48934	Drug agnostic
1.78789	3.68534	Drug agnostic
0.41944	0.487098	Drug agnostic
1.23834	1.28591	Drug agnostic
0.743504	0.505437	Drug agnostic
0.842137	1.70894	Drug agnostic
2.61863	4.27038	Drug agnostic
0.507318	0.705242	Drug agnostic
0.64481	0.563744	Drug agnostic
0.621123	0.795049	Drug agnostic
1.95169	1.50751	Drug agnostic
0.991342	0.903199	Drug agnostic
1.77028	3.29119	Drug agnostic
2.37837	4.4413	Drug agnostic
1.58369	2.28991	Drug agnostic
1.89278	3.28694	Drug agnostic
3.28956	4.58159	Drug agnostic
0.90035	1.20331	Drug agnostic
0.934502	0.6089	Drug agnostic
1.20711	2.7106	Drug agnostic
0.392844	0.581278	Drug agnostic
1.12918	1.12576	Drug agnostic
1.80127	4.02221	Drug agnostic
0.670395	0.644984	Drug agnostic
1.14993	2.06235	Drug agnostic
1.02866	2.27733	Drug agnostic
1.75809	3.52065	Drug agnostic
0.963575	1.84905	Drug agnostic
1.37012	2.86097	Drug agnostic
0.927047	1.10394	Drug agnostic
1.3632	1.44009	Drug agnostic
0.837377	0.293608	Drug agnostic
1.78548	1.42107	Drug agnostic
2.83526	4.02782	Drug agnostic
0.563559	0.618486	Drug agnostic
1.42011	3.87721	Drug agnostic
1.51831	2.53812	Drug agnostic
2.18988	3.75692	Drug agnostic
1.55372	2.90243	Drug agnostic
0.611869	0.656011	Drug agnostic
0.432586	0.849398	Drug agnostic
0.677121	0.602488	Drug agnostic
3.2925	4.58899	Drug agnostic
1.01074	0.300064	Drug agnostic
1.39818	2.70297	Drug agnostic
2.0158	4.0827	Drug agnostic
2.19637	3.69729	Drug agnostic
1.13546	0.761815	Drug agnostic
1.44561	1.43499	Drug agnostic
1.57693	3.82024	Drug agnostic
0.807813	0.798165	Drug agnostic
1.5165	1.59617	Drug agnostic
0.803827	1.14113	Drug agnostic
0.99158	1.9141	Drug agnostic
1.79428	4.02839	Drug agnostic
0.618943	0.813819	Drug agnostic
1.74927	3.63392	Drug agnostic
1.29201	2.59974	Drug agnostic
1.54628	2.21541	Drug agnostic
0.672237	0.330678	Drug agnostic
1.83855	4.0865	Drug agnostic
2.19619	3.91858	Drug agnostic
2.09044	3.17912	Drug agnostic
1.9916	0.734767	Drug agnostic
1.78409	4.41919	Drug agnostic
1.26485	1.79223	Drug agnostic
1.46793	3.88984	Drug agnostic
0.605424	0.171971	Drug agnostic
1.18649	2.65887	Drug agnostic
1.4337	2.70122	Drug agnostic
1.27141	2.44094	Drug agnostic
2.49681	4.05683	Drug agnostic
1.40337	1.21003	Drug agnostic
0.484217	0.433122	Drug agnostic
3.68965	4.29102	Drug agnostic
1.55178	3.11647	Drug agnostic
0.548202	0.637845	Drug agnostic
0.608776	0.630684	Drug agnostic
0.519357	1.13961	Drug agnostic
0.618943	1.45568	Drug agnostic
1.00964	1.19393	Drug agnostic
1.24474	1.53348	Drug agnostic
0.619779	0.450491	Drug agnostic
1.03607	0.649537	Drug agnostic
0.398606	0.762977	Drug agnostic
1.00369	0.809148	Drug agnostic
1.43455	2.20289	Drug agnostic
0.351088	0.775084	Drug agnostic
1.32103	1.94069	Drug agnostic
1.09773	2.70324	Drug agnostic
0.528055	0.954786	Drug agnostic
1.30096	0.491316	Drug agnostic
1.8536	2.32849	Drug agnostic
0.508803	0.319872	Drug agnostic
0.59911	0.292721	Drug agnostic
0.494385	0.354769	Drug agnostic
0.608287	0.530735	Drug agnostic
0.586075	0.556655	Drug agnostic
2.10706	2.86831	Drug agnostic
1.85992	4.13257	Drug agnostic
1.107	1.60629	Drug agnostic
0.999524	2.6107	Drug agnostic
1.80127	2.33859	Drug agnostic
0.91701	0.547999	Drug agnostic
1.51333	3.72866	Drug agnostic
1.35102	0.822917	Drug agnostic
0.707005	0.65336	Drug agnostic
0.630445	0.435244	Drug agnostic
1.22645	2.78359	Drug agnostic
0.878509	0.637056	Drug agnostic
0.92303	0.699679	Drug agnostic
1.17858	0.520146	Drug agnostic
1.08374	0.598217	Drug agnostic
1.25824	2.66403	Drug agnostic
0.910571	0.608573	Drug agnostic
2.03017	3.85076	Drug agnostic
1.24447	3.22345	Drug agnostic
0.694802	0.722537	Drug agnostic
1.10041	2.44608	Drug agnostic
0.734161	0.652324	Drug agnostic
0.348803	0.776583	Drug agnostic
0.982561	1.48155	Drug agnostic
1.47054	3.66712	Drug agnostic
1.66529	0.839343	Drug agnostic
2.92057	3.26433	Drug agnostic
2.42411	4.21704	Drug agnostic
1.31763	1.21768	Drug agnostic
1.08232	1.80134	Drug agnostic
0.977821	0.569364	Drug agnostic
0.340024	0.728988	Drug agnostic
0.621123	0.626192	Drug agnostic
1.35409	1.91915	Drug agnostic
1.54012	1.21503	Drug agnostic
0.93404	1.7013	Drug agnostic
0.795254	0.569023	Drug agnostic
1.56785	0.461167	Drug agnostic
1.31465	2.90146	Drug agnostic
1.27141	2.03888	Drug agnostic
0.490902	0.657288	Drug agnostic
1.70619	3.44385	Drug agnostic
1.41094	2.29843	Drug agnostic
1.91119	3.3758	Drug agnostic
0.776431	0.792998	Drug agnostic
0.565669	0.582202	Drug agnostic
1.21291	1.38633	Drug agnostic
1.69315	4.19997	Drug agnostic
1.02782	3.6764	Drug agnostic
1.6774	1.93036	Drug agnostic
0.650607	0.465975	Drug agnostic
0.966898	0.706819	Drug agnostic
0.778129	0.62683	Drug agnostic
1.3353	1.59957	Drug agnostic
1.05884	1.54369	Drug agnostic
0.658716	0.597319	Drug agnostic
0.604741	0.708937	Drug agnostic
1.3862	0.929207	Drug agnostic
0.609047	0.489478	Drug agnostic
1.35409	2.20249	Drug agnostic
0.614205	0.591188	Drug agnostic
0.841153	0.634675	Drug agnostic
0.687762	0.52282	Drug agnostic
1.4163	2.19407	Drug agnostic
1.09216	0.533491	Drug agnostic
1.42011	4.04552	Drug agnostic
1.71803	3.3644	Drug agnostic
1.89657	2.92083	Drug agnostic
1.24981	1.81475	Drug agnostic
3.32447	4.61927	Drug agnostic
0.376989	0.919919	Drug agnostic
2.04826	3.04454	Drug agnostic
0.806051	0.495788	Drug agnostic
1.4045	1.86776	Drug agnostic
1.23493	2.51277	Drug agnostic
1.70843	4.05031	Drug agnostic
1.20707	2.82116	Drug agnostic
2.93801	4.53923	Drug agnostic
1.66868	3.00177	Drug agnostic
3.4026	4.59155	Drug agnostic
0.645852	0.593975	Drug agnostic
0.761649	0.450447	Drug agnostic
0.69129	0.645201	Drug agnostic
0.575666	0.736975	Drug agnostic
0.655568	0.277138	Drug agnostic
1.67012	2.73989	Drug agnostic
0.441379	0.529982	Drug agnostic
0.842752	0.658581	Drug agnostic
0.582898	1.26902	Drug agnostic
0.601721	0.435123	Drug agnostic
0.627086	0.867444	Drug agnostic
1.36523	2.58266	Drug agnostic
2.34672	3.56719	Drug agnostic
2.23427	3.8551	Drug agnostic
0.971604	0.673409	Drug agnostic
0.853525	0.741977	Drug agnostic
1.8303	3.53659	Drug agnostic
0.883256	0.534339	Drug agnostic
1.14993	1.76467	Drug agnostic
0.380108	0.634186	Drug agnostic
1.01167	0.641047	Drug agnostic
1.16223	0.458664	Drug agnostic
1.24598	2.17708	Drug agnostic
1.44727	3.55507	Drug agnostic
1.07207	0.844109	Drug agnostic
1.37281	3.70276	Drug agnostic
0.83316	0.988276	Drug agnostic
0.695031	0.407132	Drug agnostic
0.552524	0.472633	Drug agnostic
0.682737	0.674447	Drug agnostic
1.45456	1.64002	Drug agnostic
1.17942	0.536316	Drug agnostic
2.21877	4.67931	Drug agnostic
0.727701	0.601663	Drug agnostic
0.492018	0.406436	Drug agnostic
2.1644	3.0269	Drug agnostic
0.593524	0.303644	Drug agnostic
2.24842	3.36287	Drug agnostic
1.14885	1.61569	Drug agnostic
1.12456	0.653911	Drug agnostic
0.539685	0.725388	Drug agnostic
0.696898	0.560854	Drug agnostic
0.501236	0.839047	Drug agnostic
1.24338	3.81494	Drug agnostic
1.77016	3.78364	Drug agnostic
0.635211	0.469968	Drug agnostic
1.82211	2.15652	Drug agnostic
0.850947	0.269961	Drug agnostic
0.422984	0.443619	Drug agnostic
0.710367	0.435552	Drug agnostic
2.92564	2.92322	Drug agnostic
1.94108	4.39232	Drug agnostic
2.48679	4.02641	Drug agnostic
1.40851	2.28611	Drug agnostic
1.62034	3.92155	Drug agnostic
0.708447	0.750359	Drug agnostic
1.64094	3.0516	Drug agnostic
0.565212	0.635793	Drug agnostic
1.36674	2.33774	Drug agnostic
1.56223	2.60182	Drug agnostic
0.623429	0.607937	Drug agnostic
0.759507	1.10711	Drug agnostic
0.664803	0.77735	Drug agnostic
0.628241	0.606222	Drug agnostic
2.31128	3.87391	Drug agnostic
1.13147	1.44588	Drug agnostic
1.69315	4.46009	Drug agnostic
0.62916	0.712905	Drug agnostic
0.854796	0.930483	Drug agnostic
0.93404	2.78367	Drug agnostic
1.03904	2.42738	Drug agnostic
0.613326	0.33605	Drug agnostic
0.659115	0.368747	Drug agnostic
1.26789	1.5776	Drug agnostic
0.590317	1.10661	Drug agnostic
1.3632	0.966046	Drug agnostic
0.808682	1.41874	Drug agnostic
0.841231	1.17272	Drug agnostic
0.823507	1.50078	Drug agnostic
0.704941	0.638485	Drug agnostic
0.724567	0.68147	Drug agnostic
0.786173	0.732027	Drug agnostic
0.830653	2.05275	Drug agnostic
1.45807	0.971216	Drug agnostic
1.39599	1.54523	Drug agnostic
0.639062	0.628831	Drug agnostic
1.85308	1.79664	Drug agnostic
0.62916	1.73505	Drug agnostic
0.682882	0.782851	Drug agnostic
1.38359	0.651207	Drug agnostic
0.674638	0.235447	Drug agnostic
0.763645	0.89879	Drug agnostic
1.72503	1.11321	Drug agnostic
1.23473	0.826245	Drug agnostic
0.752711	0.604695	Drug agnostic
1.19079	0.967369	Drug agnostic
0.601106	0.745592	Drug agnostic
0.708487	0.575872	Drug agnostic
1.3025	0.76167	Drug agnostic
1.24302	0.920515	Drug agnostic
1.29033	1.72083	Drug agnostic
1.41227	0.594283	Drug agnostic
2.40938	1.79357	Drug agnostic
0.704111	0.595912	Drug agnostic
0.856684	0.77801	Drug agnostic
0.407648	0.33988	Drug agnostic
0.880967	0.775258	Drug agnostic
0.624673	0.509076	Drug agnostic
0.805243	1.76105	Drug agnostic
1.42478	1.48683	Drug agnostic
1.31465	1.02905	Drug agnostic
0.563236	0.556671	Drug agnostic
1.81266	2.16398	Drug agnostic
1.17891	0.639331	Drug agnostic
1.7515	1.15128	Drug agnostic
0.866553	0.624111	Drug agnostic
1.79883	2.1502	Drug agnostic
1.2131	2.22337	Drug agnostic
1.46423	3.10374	Drug agnostic
0.91701	1.21197	Drug agnostic
0.659229	0.439706	Drug agnostic
1.27264	1.22852	Drug agnostic
1.27337	1.1242	Drug agnostic
0.670824	1.81273	Drug agnostic
0.623278	0.368527	Drug agnostic
0.794444	1.14498	Drug agnostic
1.24981	0.964492	Drug agnostic
1.78994	2.65138	Drug agnostic
0.817999	1.70837	Drug agnostic
1.81482	2.19972	Drug agnostic
1.11933	1.14135	Drug agnostic
0.451243	0.756126	Drug agnostic
0.45188	0.622701	Drug agnostic
0.485357	0.806818	Drug agnostic
0.808682	1.88856	Drug agnostic
0.845362	0.644237	Drug agnostic
2.13642	1.82446	Drug agnostic
3.69689	6.53648	Drug agnostic
0.683817	0.450954	Drug agnostic
0.550308	0.435753	Drug agnostic
1.73938	0.795876	Drug agnostic
0.658674	0.917389	Drug agnostic
0.880825	1.77184	Drug agnostic
0.83755	0.8372	Drug agnostic
0.986576	2.79322	Drug agnostic
1.56894	3.21539	Drug agnostic
0.480039	0.661462	Drug agnostic
0.793966	1.13621	Drug agnostic
0.964482	2.52119	Drug agnostic
1.39029	4.25669	Drug agnostic
3.11219	5.4582	Drug agnostic
1.6277	2.1363	Drug agnostic
1.42831	1.39078	Drug agnostic
0.421108	0.620275	Drug agnostic
1.44953	0.934821	Drug agnostic
0.720978	1.22816	Drug agnostic
1.70619	2.36485	Drug agnostic
1.89484	1.82401	Drug agnostic
1.58816	1.52686	Drug agnostic
0.652339	0.420161	Drug agnostic
0.589724	0.243172	Drug agnostic
0.727433	0.518898	Drug agnostic
0.566528	0.674334	Drug agnostic
0.979725	0.674585	Drug agnostic
0.950154	1.42754	Drug agnostic
0.885807	1.21465	Drug agnostic
3.65233	5.27051	Drug agnostic
1.35409	1.57164	Drug agnostic
0.417257	0.219462	Drug agnostic
0.873781	0.563325	Drug agnostic
0.884044	1.60594	Drug agnostic
0.704434	0.580311	Drug agnostic
1.14263	1.74555	Drug agnostic
0.893369	1.21155	Drug agnostic
0.70594	0.623026	Drug agnostic
2.2089	1.16785	Drug agnostic
0.71787	0.528252	Drug agnostic
1.70619	1.12565	Drug agnostic
2.6853	2.84872	Drug agnostic
1.16249	0.538556	Drug agnostic
0.667202	1.56077	Drug agnostic
0.595578	0.83881	Drug agnostic
0.839153	1.49107	Drug agnostic
0.696415	0.97591	Drug agnostic
0.806438	1.0588	Drug agnostic
1.83596	4.54941	Drug agnostic
0.633287	0.804326	Drug agnostic
0.873346	1.23263	Drug agnostic
1.04043	0.879378	Drug agnostic
1.38521	1.88569	Drug agnostic
1.67911	2.68775	Drug agnostic
1.95031	2.83865	Drug agnostic
0.565649	0.935853	Drug agnostic
0.830936	0.739772	Drug agnostic
1.52566	0.79844	Drug agnostic
0.46836	0.255429	Drug agnostic
1.40658	1.57804	Drug agnostic
2.02472	1.04006	Drug agnostic
1.60125	0.782508	Drug agnostic
0.515684	0.597629	Drug agnostic
1.15934	1.50063	Drug agnostic
0.773377	0.963378	Drug agnostic
0.592421	0.440568	Drug agnostic
1.53197	0.528876	Drug agnostic
1.96468	1.62546	Drug agnostic
2.0189	1.97081	Drug agnostic
1.73774	2.13885	Drug agnostic
0.659986	1.2206	Drug agnostic
1.38875	1.12994	Drug agnostic
0.935876	0.497102	Drug agnostic
1.38793	1.76587	Drug agnostic
1.24282	1.15899	Drug agnostic
0.762635	1.03842	Drug agnostic
1.26414	2.11154	Drug agnostic
0.775926	0.719995	Drug agnostic
1.18828	2.30949	Drug agnostic
1.58816	1.78796	Drug agnostic
1.46032	4.00971	Drug agnostic
1.20443	2.43615	Drug agnostic
0.812512	1.14232	Drug agnostic
3.26979	2.65112	Drug agnostic
0.899011	0.906862	Drug agnostic
1.26331	1.4803	Drug agnostic
0.752969	1.19925	Drug agnostic
0.751496	0.627226	Drug agnostic
0.612025	0.476283	Drug agnostic
0.884044	1.20902	Drug agnostic
0.655003	0.678263	Drug agnostic
1.1064	0.998048	Drug agnostic
0.423501	0.305334	Drug agnostic
3.23853	5.49069	Drug agnostic
1.72752	1.5447	Drug agnostic
1.15357	0.706631	Drug agnostic
0.533018	0.602541	Drug agnostic
1.24282	1.04662	Drug agnostic
1.32992	0.918023	Drug agnostic
0.723887	0.534634	Drug agnostic
0.971849	2.21519	Drug agnostic
0.868077	0.45318	Drug agnostic
0.779503	0.280376	Drug agnostic
1.23643	0.585821	Drug agnostic
0.87532	0.826995	Drug agnostic
0.457095	0.19008	Drug agnostic
2.67902	2.79828	Drug agnostic
0.46796	0.720701	Drug agnostic
1.42455	1.24166	Drug agnostic
1.20625	1.29231	Drug agnostic
0.62321	0.828847	Drug agnostic
2.33144	3.77333	Drug agnostic
0.790723	0.407004	Drug agnostic
0.821685	0.716996	Drug agnostic
1.48304	2.16214	Drug agnostic
0.708447	0.4874	Drug agnostic
0.514165	0.699846	Drug agnostic
0.421108	0.413017	Drug agnostic
0.765785	1.78915	Drug agnostic
2.13642	2.09552	Drug agnostic
1.9845	1.48188	Drug agnostic
1.48645	1.28272	Drug agnostic
1.10753	0.441802	Drug agnostic
1.07437	1.26789	Drug agnostic
0.70755	0.442318	Drug agnostic
1.27141	1.44208	Drug agnostic
0.810746	0.518278	Drug agnostic
0.799275	1.25997	Drug agnostic
0.768195	1.2789	Drug agnostic
1.84953	3.06996	Drug agnostic
2.19543	2.42486	Drug agnostic
1.11208	0.54553	Drug agnostic
2.00555	1.83468	Drug agnostic
2.4932	2.01001	Drug agnostic
0.768195	1.11232	Drug agnostic
1.40326	1.32303	Drug agnostic
2.43215	3.00685	Drug agnostic
0.461713	0.505825	Drug agnostic
0.979413	1.05857	Drug agnostic
1.18383	1.18169	Drug agnostic
1.45419	1.33238	Drug agnostic
0.971604	2.18817	Drug agnostic
0.981354	0.945785	Drug agnostic
0.43229	0.41439	Drug agnostic
0.528109	1.5341	Drug agnostic
0.647858	0.667955	Drug agnostic
0.927047	0.838311	Drug agnostic
0.723188	0.553597	Drug agnostic
0.983915	1.10442	Drug agnostic
1.02583	0.932512	Drug agnostic
0.553736	0.390356	Drug agnostic
0.557273	0.869613	Drug agnostic
0.799664	1.73831	Drug agnostic
0.772454	1.28644	Drug agnostic
1.78002	1.60384	Drug agnostic
0.680582	0.849275	Drug agnostic
1.46573	0.618462	Drug agnostic
1.21884	0.866719	Drug agnostic
0.400702	0.44703	Drug agnostic
1.02164	1.037	Drug agnostic
0.735363	1.8682	Drug agnostic
1.25535	1.80286	Drug agnostic
0.816786	1.48472	Drug agnostic
1.87407	1.33438	Drug agnostic
0.467412	0.783244	Drug agnostic
2.43674	3.83199	Drug agnostic
0.876726	1.47259	Drug agnostic
0.6392	0.408017	Drug agnostic
2.09191	1.95994	Drug agnostic
1.09006	1.24493	Drug agnostic
1.96468	2.44496	Drug agnostic
0.478057	0.267582	Drug agnostic
3.03457	3.40674	Drug agnostic
1.46423	1.89625	Drug agnostic
3.37581	4.05718	Drug agnostic
0.833793	0.690385	Drug agnostic
0.692578	1.85638	Drug agnostic
1.34545	0.506501	Drug agnostic
0.539425	0.33486	Drug agnostic
0.652339	0.627253	Drug agnostic
2.10515	2.54196	Drug agnostic
0.62916	1.63896	Drug agnostic
1.21884	1.10097	Drug agnostic
1.26674	0.434999	Drug agnostic
1.52227	1.47563	Drug agnostic
1.54002	1.40695	Drug agnostic
0.586603	0.626473	Drug agnostic
1.23459	6.51412	Drug agnostic
0.309388	0.498875	Drug agnostic
1.95031	2.39769	Drug agnostic
2.36189	3.56115	Drug agnostic
0.604263	0.632974	Drug agnostic
0.693057	1.13109	Drug agnostic
2.06038	3.35546	Drug agnostic
0.423335	0.211817	Drug agnostic
0.767365	0.920884	Drug agnostic
0.991342	0.937679	Drug agnostic
1.90571	3.69326	Drug agnostic
1.31252	1.23583	Drug agnostic
3.2605	5.62172	Drug agnostic
0.7779	1.48115	Drug agnostic
0.472049	0.727903	Drug agnostic
1.29185	0.630952	Drug agnostic
1.05075	0.527055	Drug agnostic
0.868129	1.25644	Drug agnostic
1.81011	2.1668	Drug agnostic
1.00503	1.21039	Drug agnostic
2.34672	2.74859	Drug agnostic
1.3842	1.39744	Drug agnostic
1.55319	1.26365	Drug agnostic
1.10026	0.820088	Drug agnostic
1.4337	2.03072	Drug agnostic
0.593098	0.52798	Drug agnostic
1.22668	1.00196	Drug agnostic
1.74988	2.45782	Drug agnostic
1.79329	3.04947	Drug agnostic
0.755288	1.29747	Drug agnostic
2.3083	3.06585	Drug agnostic
0.556741	0.478191	Drug agnostic
1.88109	2.22229	Drug agnostic
1.77875	1.37838	Drug agnostic
1.47973	1.60495	Drug agnostic
1.30922	0.627046	Drug agnostic
0.538121	0.466141	Drug agnostic
0.513152	0.397926	Drug agnostic
0.478337	1.30737	Drug agnostic
2.05917	1.77902	Drug agnostic
0.446825	0.47933	Drug agnostic
0.649308	0.967312	Drug agnostic
1.26449	2.53926	Drug agnostic
1.42831	0.860394	Drug agnostic
0.920427	2.46024	Drug agnostic
2.45898	1.95202	Drug agnostic
1.09042	1.26218	Drug agnostic
2.54238	1.46547	Drug agnostic
1.31909	0.751392	Drug agnostic
1.77875	2.0019	Drug agnostic
1.33465	2.12808	Drug agnostic
0.591845	0.322118	Drug agnostic
0.795254	0.57653	Drug agnostic
0.587661	0.621979	Drug agnostic
1.10779	1.6498	Drug agnostic
2.1564	4.70433	Drug agnostic
0.814558	1.56018	Drug agnostic
0.796843	0.912137	Drug agnostic
0.789222	0.363561	Drug agnostic
0.486506	0.279368	Drug agnostic
0.982059	2.00957	Drug agnostic
2.06722	1.28116	Drug agnostic
0.787123	0.420743	Drug agnostic
1.62519	1.53175	Drug agnostic
2.89688	5.62857	Drug agnostic
1.70263	0.89347	Drug agnostic
2.39332	2.94316	Drug agnostic
0.46836	0.705433	Drug agnostic
0.616847	0.656974	Drug agnostic
1.07237	1.92255	Drug agnostic
0.620588	0.407385	Drug agnostic
1.47252	1.02861	Drug agnostic
0.461868	0.438202	Drug agnostic
1.54608	1.3032	Drug agnostic
0.568542	1.02048	Drug agnostic
0.772102	1.44665	Drug agnostic
0.877505	1.1624	Drug agnostic
0.843503	0.457164	Drug agnostic
0.471081	0.336481	Drug agnostic
0.55453	0.334235	Drug agnostic
0.570222	0.48805	Drug agnostic
0.362283	0.264593	Drug agnostic
0.756997	0.585914	Drug agnostic
0.461866	0.263759	Drug agnostic
0.650449	0.425375	Drug agnostic
0.585212	0.926544	Drug agnostic
1.42966	1.14439	Drug agnostic
1.04184	0.777998	Drug agnostic
1.69305	1.74473	Drug agnostic
1.01849	0.273096	Drug agnostic
1.99159	2.85695	Drug agnostic
0.830515	1.53157	Drug agnostic
1.17788	0.78458	Drug agnostic
0.727433	0.501052	Drug agnostic
1.26789	0.832104	Drug agnostic
1.69315	1.56922	Drug agnostic
1.06249	0.822008	Drug agnostic
0.837406	0.37907	Drug agnostic
0.456596	0.360552	Drug agnostic
0.61541	0.684022	Drug agnostic
0.481303	0.250518	Drug agnostic
0.76157	1.03201	Drug agnostic
1.71829	1.8448	Drug agnostic
0.772568	0.592375	Drug agnostic
0.681832	2.1105	Drug agnostic
0.848882	3.52509	Drug agnostic
1.7393	1.80058	Drug agnostic
3.61311	5.79058	Drug agnostic
1.31536	1.26523	Drug agnostic
0.621416	0.827462	Drug agnostic
2.59196	2.8508	Drug agnostic
0.782596	0.219753	Drug agnostic
2.12952	2.26414	Drug agnostic
0.685581	1.20635	Drug agnostic
0.840264	2.19792	Drug agnostic
0.9772	1.6636	Drug agnostic
2.38697	2.10847	Drug agnostic
0.84709	1.26087	Drug agnostic
0.924299	0.607667	Drug agnostic
2.34722	2.90082	Drug agnostic
1.33872	0.813225	Drug agnostic
3.22997	3.62533	Drug agnostic
1.49748	1.35048	Drug agnostic
0.9486	0.571953	Drug agnostic
0.730245	0.586133	Drug agnostic
1.37421	0.926367	Drug agnostic
0.77778	1.12146	Drug agnostic
1.24314	0.924937	Drug agnostic
0.620724	1.12675	Drug agnostic
0.683859	1.57551	Drug agnostic
0.757729	0.769598	Drug agnostic
0.562448	1.29236	Drug agnostic
2.58905	3.09654	Drug agnostic
0.674683	2.07365	Drug agnostic
0.620588	0.482767	Drug agnostic
2.04108	2.39844	Drug agnostic
1.20625	1.19555	Drug agnostic
2.0607	2.52592	Drug agnostic
0.75267	0.498326	Drug agnostic
0.665809	1.04065	Drug agnostic
0.784324	1.35964	Drug agnostic
3.14717	6.06327	Drug agnostic
0.788092	1.5584	Drug agnostic
1.74251	1.18219	Drug agnostic
0.318273	0.222374	Drug agnostic
1.75711	1.35978	Drug agnostic
0.828775	0.421528	Drug agnostic
1.27141	0.828653	Drug agnostic
0.593098	0.25471	Drug agnostic
1.4354	1.3775	Drug agnostic
1.10771	1.01347	Drug agnostic
1.15869	0.488462	Drug agnostic
1.04978	1.82961	Drug agnostic
0.722305	0.536335	Drug agnostic
1.28365	0.84151	Drug agnostic
0.562648	0.660916	Drug agnostic
2.05522	1.52984	Drug agnostic
2.08904	2.04501	Drug agnostic
0.662011	0.30663	Drug agnostic
1.23455	2.0305	Drug agnostic
2.40938	2.73747	Drug agnostic
1.03522	1.62614	Drug agnostic
0.37376	0.587895	Drug agnostic
0.640966	0.91589	Drug agnostic
1.84753	1.47447	Drug agnostic
0.634161	0.502163	Drug agnostic
0.650188	0.687245	Drug agnostic
1.48715	1.15283	Drug agnostic
1.37451	1.05597	Drug agnostic
1.89278	1.78841	Drug agnostic
0.779992	0.565501	Drug agnostic
1.08656	0.446258	Drug agnostic
0.845839	1.27181	Drug agnostic
0.690921	0.417764	Drug agnostic
1.58509	0.9749	Drug agnostic
1.64047	1.7435	Drug agnostic
0.832958	1.33779	Drug agnostic
1.56958	1.23535	Drug agnostic
3.39629	5.66065	Drug agnostic
2.04108	3.51195	Drug agnostic
0.710536	0.794086	Drug agnostic
1.76473	1.19544	Drug agnostic
2.57499	2.95175	Drug agnostic
0.930152	0.475595	Drug agnostic
0.976532	0.783322	Drug agnostic
1.26493	1.32097	Drug agnostic
1.4762	1.40002	Drug agnostic
1.25535	2.39345	Drug agnostic
0.451589	0.339713	Drug agnostic
1.58921	1.75638	Drug agnostic
1.53197	1.42944	Drug agnostic
1.16158	1.48971	Drug agnostic
1.02267	1.55626	Drug agnostic
0.427142	0.610498	Drug agnostic
2.51648	4.15163	Drug agnostic
0.920966	1.35219	Drug agnostic
0.803403	1.53406	Drug agnostic
0.423794	0.346797	Drug agnostic
1.93568	1.59616	Drug agnostic
0.501679	0.673143	Drug agnostic
1.11285	1.27839	Drug agnostic
1.32338	1.21573	Drug agnostic
1.47973	0.683137	Drug agnostic
0.921639	0.935022	Drug agnostic
0.66898	0.545486	Drug agnostic
0.835995	0.484937	Drug agnostic
1.09261	0.898794	Drug agnostic
1.01826	1.27413	Drug agnostic
0.871591	1.06653	Drug agnostic
0.51623	0.634179	Drug agnostic
1.79335	2.34629	Drug agnostic
1.05198	0.451398	Drug agnostic
1.27337	1.156	Drug agnostic
2.1072	2.33689	Drug agnostic
0.53184	0.333533	Drug agnostic
0.963575	0.99592	Drug agnostic
1.76546	1.62024	Drug agnostic
0.955995	0.374968	Drug agnostic
2.20345	1.85661	Drug agnostic
0.564463	0.449349	Drug agnostic
0.648876	0.493282	Drug agnostic
0.904624	0.675306	Drug agnostic
2.4704	3.35593	Drug agnostic
1.32338	0.912091	Drug agnostic
1.0977	0.638486	Drug agnostic
2.2407	2.63291	Drug agnostic
0.822194	1.52837	Drug agnostic
1.13224	1.88171	Drug agnostic
0.959214	1.40621	Drug agnostic
1.33338	0.825281	Drug agnostic
1.50543	1.38102	Drug agnostic
1.37045	1.17929	Drug agnostic
1.70854	0.839761	Drug agnostic
0.598735	0.707777	Drug agnostic
1.20956	0.986151	Drug agnostic
0.480581	0.491533	Drug agnostic
1.85298	2.19287	Drug agnostic
0.628837	1.05868	Drug agnostic
0.806258	1.02611	Drug agnostic
1.62705	1.43886	Drug agnostic
0.794894	1.36478	Drug agnostic
1.11892	0.530089	Drug agnostic
2.40248	3.4471	Drug agnostic
0.82414	0.908384	Drug agnostic
0.41224	0.479146	Drug agnostic
0.755896	1.0842	Drug agnostic
0.750032	1.03491	Drug agnostic
0.768458	1.7758	Drug agnostic
1.76381	1.13718	Drug agnostic
1.94684	1.69992	Drug agnostic
1.36624	1.14322	Drug agnostic
0.589078	1.64251	Drug agnostic
1.14228	0.883687	Drug agnostic
0.920427	1.60252	Drug agnostic
0.983334	0.947667	Drug agnostic
1.27493	1.55317	Drug agnostic
2.73426	4.09707	Drug agnostic
1.84387	1.68925	Drug agnostic
1.18758	2.6431	Drug agnostic
1.45659	1.7675	Drug agnostic
0.444655	0.306892	Drug agnostic
0.429976	0.266986	Drug agnostic
1.70843	2.96859	Drug agnostic
0.503433	0.497535	Drug agnostic
0.669507	1.27388	Drug agnostic
1.69513	1.48613	Drug agnostic
0.880411	0.651198	Drug agnostic
2.80139	3.25044	Drug agnostic
1.69984	1.46627	Drug agnostic
1.42732	0.819277	Drug agnostic
1.79202	1.17399	Drug agnostic
1.67046	0.984772	Drug agnostic
0.649191	1.07515	Drug agnostic
0.481145	0.517539	Drug agnostic
2.50067	5.1708	Drug agnostic
0.590317	1.80858	Drug agnostic
0.924964	0.63965	Drug agnostic
1.62516	1.67757	Drug agnostic
2.0786	2.93023	Drug agnostic
0.526124	0.376641	Drug agnostic
0.788881	1.24456	Drug agnostic
1.23978	0.874553	Drug agnostic
2.55438	3.18869	Drug agnostic
1.39892	3.47376	Drug agnostic
1.43585	1.53702	Drug agnostic
1.11217	1.32517	Drug agnostic
0.605631	0.302353	Drug agnostic
1.08656	0.41709	Drug agnostic
1.33317	1.32529	Drug agnostic
0.803666	1.52532	Drug agnostic
2.36157	3.49978	Drug agnostic
1.83626	1.44748	Drug agnostic
0.561983	0.498484	Drug agnostic
0.550086	0.584954	Drug agnostic
1.34653	0.473862	Drug agnostic
0.948283	0.893217	Drug agnostic
1.38595	1.68085	Drug agnostic
1.38068	0.977391	Drug agnostic
3.79181	5.18722	Drug agnostic
1.14691	1.88571	Drug agnostic
3.19153	6.46592	Drug agnostic
2.77931	3.88185	Drug agnostic
4.2238	5.94439	Drug agnostic
0.528055	0.507304	Drug agnostic
1.2157	2.37532	Drug agnostic
0.578988	0.484902	Drug agnostic
0.735429	1.23876	Drug agnostic
2.22492	3.45581	Drug agnostic
1.40386	1.27822	Drug agnostic
0.560129	0.327659	Drug agnostic
0.745669	1.46517	Drug agnostic
1.23395	0.655287	Drug agnostic
0.506144	0.963364	Drug agnostic
1.12805	0.890683	Drug agnostic
1.79888	1.98378	Drug agnostic
0.898863	1.05553	Drug agnostic
2.16137	1.11803	Drug agnostic
0.374538	0.664647	Drug agnostic
1.93568	1.72413	Drug agnostic
1.39132	1.39226	Drug agnostic
1.33133	0.641857	Drug agnostic
1.54284	0.965101	Drug agnostic
1.35443	1.31004	Drug agnostic
0.824069	0.206601	Drug agnostic
2.87367	3.60165	Drug agnostic
0.64943	0.537683	Drug agnostic
0.891588	0.509258	Drug agnostic
1.44364	1.09626	Drug agnostic
2.67481	6.75629	Drug agnostic
1.68127	1.95418	Drug agnostic
0.731372	0.946052	Drug agnostic
0.93128	0.965181	Drug agnostic
0.738189	0.872377	Drug agnostic
1.31083	0.828258	Drug agnostic
0.686777	0.533544	Drug agnostic
2.17478	1.54382	Drug agnostic
0.774924	0.676543	Drug agnostic
1.96745	2.06043	Drug agnostic
0.593424	0.530049	Drug agnostic
1.72936	2.81976	Drug agnostic
0.602152	0.53049	Drug agnostic
0.596808	0.687452	Drug agnostic
1.39933	1.62857	Drug agnostic
1.89314	1.5072	Drug agnostic
1.26854	0.90434	Drug agnostic
1.84203	1.64825	Drug agnostic
1.46018	1.46979	Drug agnostic
1.20765	0.494816	Drug agnostic
0.696898	0.452086	Drug agnostic
0.719344	1.05752	Drug agnostic
0.633287	0.985045	Drug agnostic
1.79202	2.05253	Drug agnostic
1.42831	0.841135	Drug agnostic
1.22649	0.632992	Drug agnostic
0.546955	0.302278	Drug agnostic
1.41484	1.60145	Drug agnostic
0.755852	0.861144	Drug agnostic
1.27337	0.592555	Drug agnostic
0.718239	0.583002	Drug agnostic
0.803287	0.654713	Drug agnostic
1.29582	1.56307	Drug agnostic
0.590317	1.13878	Drug agnostic
0.685581	1.04089	Drug agnostic
3.0442	5.92936	Drug agnostic
0.412829	0.889018	Drug agnostic
1.84328	2.11836	Drug agnostic
1.47067	2.01947	Drug agnostic
1.32717	0.876564	Drug agnostic
1.28567	1.16318	Drug agnostic
0.408507	0.507455	Drug agnostic
1.28676	1.31091	Drug agnostic
1.68385	1.51629	Drug agnostic
0.948148	0.598005	Drug agnostic
2.01659	2.66742	Drug agnostic
0.706304	0.836653	Drug agnostic
0.534688	0.707266	Drug agnostic
1.6277	1.6061	Drug agnostic
0.745397	0.771058	Drug agnostic
0.806202	1.84975	Drug agnostic
2.5501	3.3091	Drug agnostic
1.40362	1.04015	Drug agnostic
0.654357	0.550502	Drug agnostic
1.79648	1.14569	Drug agnostic
0.598466	0.324832	Drug agnostic
0.368645	0.242527	Drug agnostic
0.716003	0.454014	Drug agnostic
0.88077	1.14492	Drug agnostic
1.73193	1.80638	Drug agnostic
0.545892	0.348172	Drug agnostic
1.26979	0.786931	Drug agnostic
1.29201	1.00621	Drug agnostic
0.824615	0.518952	Drug agnostic
1.40272	1.39222	Drug agnostic
2.74596	3.4163	Drug agnostic
1.49366	1.33927	Drug agnostic
0.551446	0.69501	Drug agnostic
1.58826	1.13576	Drug agnostic
0.479749	0.604188	Drug agnostic
1.34334	3.13232	Drug agnostic
0.653232	0.540596	Drug agnostic
1.81482	1.58974	Drug agnostic
1.04532	0.503862	Drug agnostic
0.673769	1.14664	Drug agnostic
0.794067	1.01134	Drug agnostic
1.22648	0.594125	Drug agnostic
0.645018	0.417129	Drug agnostic
0.48458	1.11533	Drug agnostic
0.856864	0.394046	Drug agnostic
1.54744	1.5931	Drug agnostic
0.979416	0.511048	Drug agnostic
3.99107	7.03164	Drug agnostic
0.994974	2.01963	Drug agnostic
0.673509	0.883592	Drug agnostic
1.83702	1.21008	Drug agnostic
1.46809	1.13313	Drug agnostic
2.7003	5.54912	Drug agnostic
1.2738	0.943169	Drug agnostic
0.782837	1.44706	Drug agnostic
0.955835	1.85982	Drug agnostic
1.23978	2.04161	Drug agnostic
0.527723	0.761948	Drug agnostic
2.10706	2.51906	Drug agnostic
0.614491	0.748223	Drug agnostic
1.24577	2.00606	Drug agnostic
0.931011	2.74076	Drug agnostic
0.66898	0.73663	Drug agnostic
0.604524	0.859982	Drug agnostic
0.740784	0.497007	Drug agnostic
2.18344	3.53376	Drug agnostic
1.64156	1.05931	Drug agnostic
0.859991	0.857517	Drug agnostic
1.29594	0.797713	Drug agnostic
0.441821	1.48617	Drug agnostic
1.15869	0.617777	Drug agnostic
2.03923	1.53167	Drug agnostic
0.56934	0.947101	Drug agnostic
1.89167	2.10609	Drug agnostic
1.82695	2.44719	Drug agnostic
1.37045	1.7099	Drug agnostic
2.03953	2.80291	Drug agnostic
1.23005	0.935655	Drug agnostic
0.903686	1.30682	Drug agnostic
1.35443	2.52416	Drug agnostic
0.786173	0.797115	Drug agnostic
1.48467	1.78469	Drug agnostic
0.899994	0.569953	Drug agnostic
1.94108	1.61481	Drug agnostic
0.468829	0.65094	Drug agnostic
0.954501	0.785278	Drug agnostic
0.824317	0.423018	Drug agnostic
1.27269	0.956136	Drug agnostic
1.45335	1.21938	Drug agnostic
2.39209	2.89755	Drug agnostic
0.821452	0.668191	Drug agnostic
0.914782	1.45814	Drug agnostic
1.29858	0.368508	Drug agnostic
1.29201	1.01399	Drug agnostic
0.612126	0.416662	Drug agnostic
1.68127	1.83397	Drug agnostic
0.596971	0.683215	Drug agnostic
1.43508	0.696358	Drug agnostic
1.03809	1.48542	Drug agnostic
0.455204	0.533041	Drug agnostic
0.468046	0.464325	Drug agnostic
1.9769	2.16958	Drug agnostic
1.08641	1.99523	Drug agnostic
0.712132	1.78207	Drug agnostic
0.70585	0.687439	Drug agnostic
1.13392	2.78792	Drug agnostic
1.6876	1.78896	Drug agnostic
0.770459	0.430548	Drug agnostic
1.0554	1.10306	Drug agnostic
0.400156	0.188957	Drug agnostic
0.692985	1.10375	Drug agnostic
1.1064	0.763299	Drug agnostic
0.666618	0.797719	Drug agnostic
1.17172	0.822195	Drug agnostic
0.611441	0.836724	Drug agnostic
0.477126	0.857471	Drug agnostic
1.99673	3.03551	Drug agnostic
1.49697	0.659398	Drug agnostic
2.15718	4.21399	Drug agnostic
1.11264	0.90042	Drug agnostic
3.38172	6.17667	Drug agnostic
0.992678	0.685784	Drug agnostic
0.762959	0.429309	Drug agnostic
0.81885	0.377339	Drug agnostic
3.23286	3.1236	Drug agnostic
1.71385	2.37325	Drug agnostic
1.76473	1.49204	Drug agnostic
0.515684	0.611547	Drug agnostic
0.824951	1.08601	Drug agnostic
0.528534	0.59423	Drug agnostic
1.25244	0.889677	Drug agnostic
0.444633	0.43311	Drug agnostic
1.94985	3.04881	Drug agnostic
1.94108	2.52942	Drug agnostic
1.3138	2.20172	Drug agnostic
2.34904	3.87427	Drug agnostic
0.567252	0.784478	Drug agnostic
1.08908	1.56723	Drug agnostic
1.49278	4.73388	Drug agnostic
2.39346	3.7462	Drug agnostic
2.49681	3.6033	Drug agnostic
1.34915	1.46465	Drug agnostic
1.18383	0.59164	Drug agnostic
1.45807	3.00307	Drug agnostic
1.78994	2.52662	Drug agnostic
3.91317	6.49194	Drug agnostic
1.22649	1.04071	Drug agnostic
0.619999	0.846635	Drug agnostic
1.1471	2.52115	Drug agnostic
0.755852	1.77409	Drug agnostic
2.31386	3.21226	Drug agnostic
1.84203	1.13797	Drug agnostic
1.57571	2.8153	Drug agnostic
0.846397	0.846408	Drug agnostic
0.670165	0.469771	Drug agnostic
1.91463	1.45742	Drug agnostic
0.668184	0.901463	Drug agnostic
0.9665	3.61402	Drug agnostic
1.36523	0.962348	Drug agnostic
1.52021	2.44486	Drug agnostic
0.976216	0.596111	Drug agnostic
0.757818	0.513627	Drug agnostic
4.13169	6.3365	Drug agnostic
1.91328	2.92031	Drug agnostic
0.575286	0.6054	Drug agnostic
1.15789	0.765107	Drug agnostic
0.79698	0.978617	Drug agnostic
1.09261	0.770074	Drug agnostic
1.22201	1.07706	Drug agnostic
1.98386	1.46995	Drug agnostic
0.612146	0.559858	Drug agnostic
0.825918	0.333462	Drug agnostic
0.661826	0.523932	Drug agnostic
0.774924	0.795402	Drug agnostic
2.27124	3.03784	Drug agnostic
1.8769	1.47857	Drug agnostic
1.50471	0.710538	Drug agnostic
0.886667	0.522027	Drug agnostic
0.455365	0.337706	Drug agnostic
1.33001	0.684937	Drug agnostic
1.16856	2.36281	Drug agnostic
0.852508	0.714917	Drug agnostic
0.582187	0.346721	Drug agnostic
1.79543	2.78396	Drug agnostic
0.768195	1.12526	Drug agnostic
2.15718	2.88696	Drug agnostic
0.721269	0.979669	Drug agnostic
0.632105	1.07865	Drug agnostic
0.770603	1.08172	Drug agnostic
2.5758	6.43947	Drug agnostic
2.57618	3.90086	Drug agnostic
2.13642	3.54555	Drug agnostic
0.526852	0.544942	Drug agnostic
0.358659	0.838935	Drug agnostic
1.44128	1.32769	Drug agnostic
0.603169	1.3861	Drug agnostic
3.5143	5.24998	Drug agnostic
2.66561	6.19974	Drug agnostic
0.670801	1.28501	Drug agnostic
0.689795	1.35246	Drug agnostic
1.34272	2.10353	Drug agnostic
0.674515	1.07783	Drug agnostic
0.708833	1.11162	Drug agnostic
1.17788	0.843968	Drug agnostic
0.676137	0.548066	Drug agnostic
1.38727	1.9223	Drug agnostic
1.77828	1.36282	Drug agnostic
1.71771	2.46598	Drug agnostic
1.8769	1.8099	Drug agnostic
0.839308	1.16969	Drug agnostic
0.889657	1.76713	Drug agnostic
1.32103	2.12948	Drug agnostic
0.572588	0.993041	Drug agnostic
0.45188	0.5467	Drug agnostic
2.28834	1.22612	Drug agnostic
1.47532	1.21767	Drug agnostic
1.11694	1.39216	Drug agnostic
1.82256	2.26511	Drug agnostic
1.8401	0.979132	Drug agnostic
3.32447	4.26801	Drug agnostic
1.26131	0.768907	Drug agnostic
1.47973	1.92264	Drug agnostic
0.536124	0.953323	Drug agnostic
0.475198	0.710916	Drug agnostic
1.87045	1.92592	Drug agnostic
0.907456	1.1382	Drug agnostic
1.54302	1.60066	Drug agnostic
0.918362	1.20697	Drug agnostic
1.39436	1.23955	Drug agnostic
0.570501	0.641863	Drug agnostic
1.44684	0.84658	Drug agnostic
0.556775	0.298159	Drug agnostic
1.25229	1.64484	Drug agnostic
1.33603	0.794979	Drug agnostic
0.864823	1.36193	Drug agnostic
1.52758	1.14868	Drug agnostic
0.664803	1.77599	Drug agnostic
2.17101	2.87139	Drug agnostic
1.83292	1.74095	Drug agnostic
1.16829	0.486031	Drug agnostic
0.519193	0.565085	Drug agnostic
0.502668	0.165888	Drug agnostic
0.885807	1.73322	Drug agnostic
1.03758	1.47935	Drug agnostic
1.11344	1.05866	Drug agnostic
0.77418	1.13688	Drug agnostic
1.46357	0.611257	Drug agnostic
0.367204	0.77381	Drug agnostic
1.40881	1.49387	Drug agnostic
0.731209	0.659448	Drug agnostic
0.947442	0.635702	Drug agnostic
3.24557	5.87535	Drug agnostic
1.90811	0.901849	Drug agnostic
1.05237	0.431108	Drug agnostic
0.584443	0.617323	Drug agnostic
1.74927	2.54868	Drug agnostic
0.703765	0.883141	Drug agnostic
2.19619	1.68408	Drug agnostic
0.651344	0.316827	Drug agnostic
0.71185	0.783929	Drug agnostic
1.58208	0.982367	Drug agnostic
0.567796	1.28557	Drug agnostic
2.04894	2.18969	Drug agnostic
0.62863	1.084	Drug agnostic
1.31969	1.9299	Drug agnostic
1.33899	1.19748	Drug agnostic
2.60668	1.41718	Drug agnostic
0.539816	1.44765	Drug agnostic
1.61749	1.37587	Drug agnostic
2.61863	3.62448	Drug agnostic
1.15885	1.55625	Drug agnostic
0.64481	0.771911	Drug agnostic
1.44953	1.47559	Drug agnostic
1.22479	1.38751	Drug agnostic
0.971604	1.16993	Drug agnostic
0.991342	2.1609	Drug agnostic
2.95478	3.5473	Drug agnostic
0.389738	0.3619	Drug agnostic
1.42345	1.22427	Drug agnostic
0.567232	1.01196	Drug agnostic
2.37837	2.50102	Drug agnostic
0.718845	0.929912	Drug agnostic
1.16223	2.65327	Drug agnostic
1.37236	1.40448	Drug agnostic
3.28956	6.18349	Drug agnostic
1.16919	1.62951	Drug agnostic
2.77817	2.26554	Drug agnostic
1.24123	0.653618	Drug agnostic
1.06559	1.55818	Drug agnostic
1.88347	1.87389	Drug agnostic
0.636048	0.683596	Drug agnostic
1.89984	2.06947	Drug agnostic
1.12918	0.532319	Drug agnostic
1.80127	3.28254	Drug agnostic
0.670395	0.95013	Drug agnostic
2.77077	5.4632	Drug agnostic
1.93516	1.54455	Drug agnostic
1.14993	0.436107	Drug agnostic
1.02866	0.769838	Drug agnostic
0.63956	0.512679	Drug agnostic
1.75809	1.77027	Drug agnostic
0.927047	0.396533	Drug agnostic
0.920778	2.46654	Drug agnostic
1.71141	1.00022	Drug agnostic
3.41245	5.56363	Drug agnostic
1.36525	1.16076	Drug agnostic
0.612843	1.35138	Drug agnostic
1.45002	2.64911	Drug agnostic
1.3791	1.21656	Drug agnostic
0.343734	0.19599	Drug agnostic
1.90617	2.82867	Drug agnostic
1.90397	3.77568	Drug agnostic
0.677121	0.383538	Drug agnostic
3.2925	6.50382	Drug agnostic
0.695672	0.503903	Drug agnostic
1.4802	0.953067	Drug agnostic
0.839454	0.261564	Drug agnostic
0.919311	2.53136	Drug agnostic
1.23978	0.633607	Drug agnostic
1.41094	0.656878	Drug agnostic
1.40043	0.701919	Drug agnostic
0.666852	0.424934	Drug agnostic
0.569279	1.36486	Drug agnostic
1.73377	3.50516	Drug agnostic
1.51696	1.13516	Drug agnostic
0.589533	1.04605	Drug agnostic
2.6083	3.63178	Drug agnostic
1.17241	0.578782	Drug agnostic
0.803827	1.12484	Drug agnostic
2.18542	3.41104	Drug agnostic
1.19837	3.40944	Drug agnostic
1.53728	1.22838	Drug agnostic
0.618943	1.92041	Drug agnostic
1.29582	1.44455	Drug agnostic
[truncated: 171,017 more rows]

## Sheet: Fig.4d
Treatment	Term	r2	r2_perc
CC90009	stop_type	0.305445	44.591
CC90009	down_123nt	0.172584	68.6925
CC90009	up_123nt	0.498931	9.49182
CC90009	stop_type* down_123nt	0.519815	5.70334
G418	stop_type	0.362066	50.4013
G418	down_123nt	0.314	56.9858
G418	up_123nt	0.573413	21.4492
G418	stop_type* down_123nt	0.713782	2.22037
Clitocine	stop_type	0.0808621	90.8189
Clitocine	down_123nt	0.834378	5.26502
Clitocine	up_123nt	0.829365	5.83415
Clitocine	stop_type* down_123nt	0.873417	0.832568
DAP	stop_type	0.0715463	91.7822
DAP	down_123nt	0.786632	9.64797
DAP	up_123nt	0.818941	5.93701
DAP	stop_type* down_123nt	0.869112	0.174374
SJ6986	stop_type	0.416276	40.2309
SJ6986	down_123nt	0.280608	59.7102
SJ6986	up_123nt	0.590014	15.2856
SJ6986	stop_type* down_123nt	0.683146	1.91356
SRI	stop_type	0.492533	35.4074
SRI	down_123nt	0.256248	66.3947
SRI	up_123nt	0.648699	14.9271
SRI	stop_type* down_123nt	0.74094	2.83028

## Sheet: Fig.4e
terms	Coefficients group	Clitocine	G418	SRI	SJ6986	CC90009
stop_typeuaa	stop_type	-4.13705	-5.73422	-4.28272	-4.23729	-5.40557
stop_typeuag	stop_type	-5.72648	-5.38915	-4.05996	-3.98681	-5.28018
stop_typeuga	stop_type	-3.94978	-4.72775	-3.50395	-3.43863	-4.83161
down_123ntaac	down_123nt	-0.0263438	0.0365864	-0.186717	-0.0887282	-0.182265
down_123ntaag	down_123nt	0.0234691	0.0125478	-0.0421255	-0.0170085	-0.0809416
down_123ntaau	down_123nt	-0.0246054	-0.00337264	-0.280273	-0.164586	-0.126847
down_123ntaca	down_123nt	-0.126379	-0.20821	-0.599154	-0.42767	-0.413959
down_123ntacc	down_123nt	0.0293923	-0.0173743	-0.44571	-0.283255	-0.319106
down_123ntacg	down_123nt	-0.0291314	-0.199896	-0.480427	-0.320779	-0.29219
down_123ntacu	down_123nt	-0.0433438	-0.00635991	-0.230343	-0.163996	-0.187044
down_123ntaga	down_123nt	-0.216535	-0.333741	-0.838087	-0.726127	-0.50323
down_123ntagc	down_123nt	0.033584	-0.132836	-0.44051	-0.401119	-0.385257
down_123ntagg	down_123nt	-0.00407723	-0.167725	-0.504903	-0.400622	-0.344538
down_123ntagu	down_123nt	-0.131213	-0.235661	-0.667628	-0.55114	-0.39427
down_123ntaua	down_123nt	-0.00571642	-0.000849582	-0.312498	-0.2583	-0.0815089
down_123ntauc	down_123nt	0.158305	-0.107699	-0.272833	-0.173103	-0.280715
down_123ntaug	down_123nt	0.124164	-0.0682608	-0.371413	-0.275002	-0.211958
down_123ntauu	down_123nt	0.109364	-0.184433	-0.263995	-0.222443	-0.249769
down_123ntcaa	down_123nt	0.192085	0.954054	0.237866	0.206585	0.355306
down_123ntcac	down_123nt	0.154628	0.910045	-0.141467	-0.0290304	0.0583965
down_123ntcag	down_123nt	0.193742	0.89045	0.127469	0.15594	0.194588
down_123ntcau	down_123nt	0.13783	0.875158	-0.0361022	-0.0123309	0.0793618
down_123ntcca	down_123nt	0.160138	0.788098	-0.231493	-0.153792	-0.0598272
down_123ntccc	down_123nt	0.134903	0.884244	-0.408804	-0.351486	-0.158439
down_123ntccg	down_123nt	0.0150145	0.630407	-0.274202	-0.218312	-0.185109
down_123ntccu	down_123nt	0.114232	0.60302	-0.428139	-0.362613	-0.285269
down_123ntcga	down_123nt	-0.0056904	0.651162	-0.45763	-0.359953	-0.346505
down_123ntcgc	down_123nt	0.111276	0.828378	-0.0059817	0.0165995	-0.0693078
down_123ntcgg	down_123nt	0.111043	0.754113	-0.159999	-0.0932399	0.0130574
down_123ntcgu	down_123nt	0.158754	0.668962	-0.312559	-0.221124	-0.168986
down_123ntcua	down_123nt	0.315042	1.04192	0.668976	0.580316	0.660422
down_123ntcuc	down_123nt	0.322343	0.715487	0.681316	0.517844	0.476487
down_123ntcug	down_123nt	0.302525	0.729701	0.499284	0.373601	0.356402
down_123ntcuu	down_123nt	0.318262	0.509064	0.40171	0.312236	0.217485
down_123ntgaa	down_123nt	-0.0485873	-0.144396	-0.801183	-0.692294	-0.476744
down_123ntgac	down_123nt	-0.01722	-0.0785036	-0.733139	-0.640624	-0.540809
down_123ntgag	down_123nt	0.0248536	-0.139105	-0.738247	-0.631271	-0.462352
down_123ntgau	down_123nt	0.0364582	-0.110521	-0.697033	-0.609033	-0.432222
down_123ntgca	down_123nt	-0.0352678	-0.376282	-0.978375	-0.836323	-0.61493
down_123ntgcc	down_123nt	0.0148413	-0.155717	-0.803425	-0.705574	-0.500983
down_123ntgcg	down_123nt	0.159909	-0.351128	-0.583267	-0.617991	-0.497568
down_123ntgcu	down_123nt	0.0143659	-0.310102	-0.869801	-0.802133	-0.574178
down_123ntgga	down_123nt	-0.0686991	-0.332807	-0.866032	-0.795209	-0.597365
down_123ntggc	down_123nt	0.0520853	-0.0896002	-0.676988	-0.585847	-0.465898
down_123ntggg	down_123nt	0.029682	-0.210222	-0.884593	-0.789196	-0.536001
down_123ntggu	down_123nt	-0.121725	-0.314738	-0.957537	-0.887907	-0.545507
down_123ntgua	down_123nt	0.0634252	-0.0640438	-0.703749	-0.57777	-0.351136
down_123ntguc	down_123nt	0.0284693	-0.169351	-0.717237	-0.608692	-0.522837
down_123ntgug	down_123nt	0.0878151	-0.0357797	-0.536136	-0.441301	-0.332068
down_123ntguu	down_123nt	-0.0218575	-0.156547	-0.703898	-0.633713	-0.512516
down_123ntuac	down_123nt	0.0561122	0.560717	-0.764427	-0.67476	-0.503274
down_123ntuau	down_123nt	0.0753028	0.483859	-0.616584	-0.50305	-0.2945
down_123ntuca	down_123nt	-0.00642301	0.120664	-1.00887	-0.936021	-0.617661
down_123ntucc	down_123nt	0.0946409	0.132467	-1.11306	-1.04244	-0.706356
down_123ntucg	down_123nt	0.218304	0.497038	-0.786049	-0.681685	-0.0167506
down_123ntucu	down_123nt	0.0919134	0.0655398	-1.1002	-1.08241	-0.730398
down_123ntugc	down_123nt	0.143045	0.379232	-0.532844	-0.398584	-0.330339
down_123ntugg	down_123nt	0.0369898	0.314075	-0.686729	-0.603195	-0.393648
down_123ntugu	down_123nt	-0.144919	0.141729	-0.979949	-0.872172	-0.57389
down_123ntuua	down_123nt	0.0761635	0.471919	-0.814847	-0.684537	-0.237156
down_123ntuuc	down_123nt	0.151973	0.0874961	-0.734682	-0.722015	-0.495668
down_123ntuug	down_123nt	0.158204	0.26541	-0.805587	-0.778649	-0.520075
down_123ntuuu	down_123nt	0.115749	0.073751	-0.830456	-0.804442	-0.535268
up_123ntaac	up_123nt	-0.0718537	-0.0759608	-0.108167	-0.14517	-0.180811
up_123ntaag	up_123nt	0.00103282	-0.197055	0.233987	0.171562	0.0387606
up_123ntaau	up_123nt	0.0032645	0.309186	-0.114916	-0.108275	-0.0667994
up_123ntaca	up_123nt	-0.100641	-0.231503	-0.246825	-0.183648	-0.10196
up_123ntacc	up_123nt	-0.220011	-0.0408246	-0.278387	-0.237818	-0.212519
up_123ntacg	up_123nt	-0.39131	-0.43397	-0.233017	-0.160264	-0.200254
up_123ntacu	up_123nt	-0.33676	-0.0870539	-0.587422	-0.507133	-0.442653
up_123ntaga	up_123nt	-0.449308	-0.412226	-0.580359	-0.576593	-0.363768
up_123ntagc	up_123nt	-0.203473	0.4223	-0.161177	-0.110214	-0.0907931
up_123ntagg	up_123nt	-0.649081	-0.129331	-0.868572	-0.710087	-0.501005
up_123ntagu	up_123nt	-0.200769	0.746656	-0.175528	-0.159723	0.0226954
up_123ntaua	up_123nt	-0.116189	-0.542211	-0.142674	-0.188102	-0.299263
up_123ntauc	up_123nt	-0.0878015	-0.149369	-0.112915	-0.11206	-0.155655
up_123ntaug	up_123nt	-0.192247	-0.153744	-0.146136	-0.141034	-0.149294
up_123ntauu	up_123nt	-0.16611	-0.0607521	-0.518567	-0.567445	-0.362481
up_123ntcaa	up_123nt	-0.00493204	0.0578667	0.439259	0.336877	0.155842
up_123ntcac	up_123nt	-0.212835	-0.0619255	-0.0489053	-0.067395	-0.167228
up_123ntcag	up_123nt	-0.0610405	-0.292668	0.184817	0.141883	-0.00361497
up_123ntcau	up_123nt	-0.108264	0.392059	-0.0883263	-0.0750876	-0.0750582
up_123ntcca	up_123nt	-0.167023	-0.350479	-0.126978	-0.0584537	-0.0834932
up_123ntccc	up_123nt	-0.357339	-0.0899785	-0.439166	-0.382183	-0.272232
up_123ntccg	up_123nt	-0.153743	-0.379139	0.0221631	0.0419558	-0.0418688
up_123ntccu	up_123nt	-0.44325	-0.0808289	-0.699549	-0.592148	-0.425987
up_123ntcga	up_123nt	-0.465499	-0.0502542	-0.457348	-0.42768	-0.29093
up_123ntcgc	up_123nt	-0.0693012	-0.0166748	-0.000751248	0.0751514	0.00253339
up_123ntcgg	up_123nt	-0.529536	-0.252164	-0.401861	-0.343524	-0.35331
up_123ntcgu	up_123nt	-0.167228	0.0246223	-0.323815	-0.238557	-0.323982
up_123ntcua	up_123nt	-0.109891	0.342873	0.148209	0.152821	0.124528
up_123ntcuc	up_123nt	-0.0839334	0.349337	-0.0160196	-0.00340575	-0.0159548
up_123ntcug	up_123nt	-0.0699425	-0.119406	0.101063	0.106821	-0.0291826
up_123ntcuu	up_123nt	-0.179978	0.407887	-0.196604	-0.23265	-0.159976
up_123ntgaa	up_123nt	-0.0163202	-0.0286698	0.171635	0.180116	0.0684886
up_123ntgac	up_123nt	0.0457344	0.257788	0.289437	0.254645	0.087783
up_123ntgag	up_123nt	-0.0471647	-0.371585	0.164246	0.141766	-0.0271464
up_123ntgau	up_123nt	0.0701437	0.31134	0.286735	0.247807	0.0440071
up_123ntgca	up_123nt	0.0397748	0.168129	0.331074	0.26362	0.159014
up_123ntgcc	up_123nt	-0.0730545	0.347227	0.032898	0.0621089	-0.0251692
up_123ntgcg	up_123nt	-0.0768627	0.108435	0.260795	0.229821	0.227989
up_123ntgcu	up_123nt	-0.184453	0.314958	-0.297836	-0.26061	-0.144644
up_123ntgga	up_123nt	-0.0638995	0.243699	-0.20478	-0.147174	-0.160314
up_123ntggc	up_123nt	-0.0855805	-0.235648	-0.176359	-0.133352	-0.163285
up_123ntggg	up_123nt	-0.313403	-0.605232	-0.528095	-0.43298	-0.402052
up_123ntggu	up_123nt	-0.100037	-0.0719109	-0.384467	-0.30158	-0.10836
up_123ntgua	up_123nt	-0.156711	0.139373	-0.205035	-0.122352	-0.0584131
up_123ntguc	up_123nt	-0.0233226	-0.10576	0.14367	0.146291	-0.113047
up_123ntgug	up_123nt	-0.0493971	-0.431725	-0.0615327	-0.0501969	-0.11968
up_123ntguu	up_123nt	-0.0420153	0.0193934	-0.101942	-0.147378	-0.153247
up_123ntuac	up_123nt	0.0398536	-0.0648002	0.425534	0.425692	0.0258625
up_123ntuau	up_123nt	0.0456745	0.169731	0.369709	0.314843	0.0784393
up_123ntuca	up_123nt	-0.124347	-0.00121961	0.00100801	0.0163024	-0.0330263
up_123ntucc	up_123nt	-0.0725684	0.255573	-0.011583	-0.0122667	-0.0714102
up_123ntucg	up_123nt	-0.164172	-0.164555	-0.134628	-0.0719117	-0.0808612
up_123ntucu	up_123nt	-0.144366	0.235419	-0.314689	-0.286952	-0.153046
up_123ntugc	up_123nt	-0.131602	-0.0234127	-0.098471	0.0288337	-0.188643
up_123ntugg	up_123nt	-0.0982011	-0.187452	0.103152	0.166878	-0.0563856
up_123ntugu	up_123nt	-0.0747533	0.259333	-0.109691	-0.0476749	-0.090617
up_123ntuua	up_123nt	0.0693602	0.358777	0.358712	0.34951	0.236897
up_123ntuuc	up_123nt	-0.0316668	0.329754	0.156394	0.221124	0.062107
up_123ntuug	up_123nt	-0.143586	-0.149372	-0.0735128	-0.0446015	-0.0802607
up_123ntuuu	up_123nt	-0.0496627	0.377164	-0.192518	-0.198268	-0.0823536
