# Supplementary material for: Genome-scale quantification and prediction of pathogenic stop codon readthrough by small molecules
Source: Nat Genet. 2024 Aug 22;56(9):1914–24. doi: 10.1038/s41588-024-01878-5 (PMC11387191; doi:10.1038/s41588-024-01878-5)
Supplement: Supplementary file 9 — Statistical source data. [file 41588_2024_1878_MOESM9_ESM.xlsx]

## Sheet: Fig.5b
position_PTC	predictions_dap	predictions_Clitocine	predictions_sri	stop_type	down_123nt	up_123nt	up_aa	#chrom	chromStart	chromEnd
2	0.595995	0.314455	0.854826	uag	gag	aug	M	chr17	7676523	7676526
3	0.561516	0.3052	1.41919	uag	ccg	gag	E	chr17	7676526	7676529
4	0.57568	0.347695	2.28619	uag	cag	gag	E	chr17	7676529	7676532
5	0.645437	0.292379	0.795083	uag	uca	ccg	P	chr17	7676532	7676535
6	0.704233	0.344572	1.58194	uag	gau	cag	Q	chr17	7676535	7676538
7	0.616556	0.306022	1.17049	uag	ccu	uca	S	chr17	7676538	7676541
8	0.595021	0.353173	1.1233	uag	agc	gau	D	chr17	7676541	7676544
9	0.467937	0.207581	0.498337	uag	guc	ccu	P	chr17	7676544	7676547
10	0.705928	0.300577	0.869204	uag	gag	agc	S	chr17	7676547	7676550
11	0.649471	0.332174	1.47434	uag	ccc	guc	V	chr17	7676550	7676553
12	0.482577	0.331147	1.34249	uag	ccu	gag	E	chr17	7676553	7676556
13	0.70294	0.274784	1.39101	uag	cug	ccc	P	chr17	7676556	7676559
14	0.499635	0.210156	0.456141	uag	agu	ccu	P	chr17	7676559	7676562
15	0.632812	0.336914	2.2349	uag	cag	cug	L	chr17	7676562	7676565
16	0.688855	0.283156	0.849775	uag	gaa	agu	S	chr17	7676565	7676568
17	0.482184	0.292157	0.92713	uag	aca	cag	Q	chr17	7676568	7676571
18	0.666416	0.341565	0.917103	uag	uuu	gaa	E	chr17	7676571	7676574
19	0.743622	0.310906	0.626328	uag	uca	aca	T	chr17	7676574	7676577
20	0.762665	0.315398	0.897915	uag	gac	uuu	F	chr17	7676577	7676580
21	0.772713	0.341474	2.67239	uag	cua	uca	S	chr17	7676580	7676583
22	0.880039	0.350181	1.12205	uag	ugg	gac	D	chr17	7676583	7676586
23	0.756984	0.332171	1.74528	uag	aaa	cua	L	chr17	7676586	7676589
24	0.724495	0.343018	2.95122	uag	cua	ugg	W	chr17	7676589	7676592
26	0.608235	0.29938	1.315	uag	ccu	cua	L	chr17	7676382	7676385
27	0.588673	0.304482	0.844217	uag	gaa	cuu	L	chr17	7676385	7676388
28	0.509506	0.209306	0.748625	uag	aac	ccu	P	chr17	7676388	7676391
29	0.700434	0.325127	1.71274	uag	aac	gaa	E	chr17	7676391	7676394
30	0.702014	0.330292	0.853304	uag	guu	aac	N	chr17	7676394	7676397
31	0.71555	0.363	2.05724	uag	cug	aac	N	chr17	7676397	7676400
32	0.623442	0.316925	0.42463	uag	ucc	guu	V	chr17	7676400	7676403
33	0.583935	0.315896	1.46468	uag	ccc	cug	L	chr17	7675993	7675996
34	0.83709	0.414335	0.829051	uag	uug	ucc	S	chr17	7675996	7675999
35	0.662018	0.22455	0.773111	uag	ccg	ccc	P	chr17	7675999	7676002
36	0.620341	0.280993	0.446893	uag	ucc	uug	L	chr17	7676002	7676005
37	0.549806	0.344704	2.40264	uag	caa	ccg	P	chr17	7676005	7676008
38	0.80302	0.314245	0.813799	uag	gca	ucc	S	chr17	7676008	7676011
39	0.619321	0.321525	1.46166	uag	aug	caa	Q	chr17	7676011	7676014
40	0.954849	0.383013	1.83313	uag	gau	gca	A	chr17	7676014	7676017
41	0.701073	0.313434	1.14092	uag	gau	aug	M	chr17	7676017	7676020
42	0.808101	0.480015	1.06741	uag	uug	gau	D	chr17	7676020	7676023
43	0.645114	0.342898	1.29501	uag	aug	gau	D	chr17	7676023	7676026
44	0.611668	0.330907	2.03723	uag	cug	uug	L	chr17	7676026	7676029
45	0.665092	0.280906	0.410098	uag	ucc	aug	M	chr17	7676029	7676032
46	0.617251	0.295733	1.38708	uag	ccg	cug	L	chr17	7676032	7676035
47	0.781616	0.302016	1.13033	uag	gac	ucc	S	chr17	7676035	7676038
48	0.695406	0.306336	1.30524	uag	gau	ccg	P	chr17	7676038	7676041
49	0.780487	0.395922	1.44819	uag	auu	gac	D	chr17	7676041	7676044
50	0.748699	0.390953	1.36994	uag	gaa	gau	D	chr17	7676044	7676047
51	0.568064	0.355681	1.52276	uag	caa	auu	I	chr17	7676047	7676050
52	0.809151	0.330991	0.983007	uag	ugg	gaa	E	chr17	7676050	7676053
53	0.708587	0.377157	1.10854	uag	uuc	caa	Q	chr17	7676053	7676056
54	0.601583	0.302733	1.26723	uag	acu	ugg	W	chr17	7676056	7676059
55	0.880217	0.355864	1.23658	uag	gaa	uuc	F	chr17	7676059	7676062
56	0.605463	0.238313	0.615499	uag	gac	acu	T	chr17	7676062	7676065
57	0.801828	0.330298	1.67749	uag	cca	gaa	E	chr17	7676065	7676068
58	0.827326	0.337399	1.04141	uag	ggu	gac	D	chr17	7676068	7676071
59	0.670363	0.288084	1.30478	uag	cca	cca	P	chr17	7676071	7676074
60	0.687487	0.332176	0.901337	uag	gau	ggu	G	chr17	7676074	7676077
61	0.598443	0.311496	0.926899	uag	gaa	cca	P	chr17	7676077	7676080
62	0.69557	0.339595	0.907028	uag	gcu	gau	D	chr17	7676080	7676083
63	0.718802	0.331861	1.50298	uag	ccc	gaa	E	chr17	7676083	7676086
64	0.685906	0.27901	0.573216	uag	aga	gcu	A	chr17	7676086	7676089
65	0.53738	0.226385	0.611625	uag	aug	ccc	P	chr17	7676089	7676092
66	0.608594	0.212946	0.812396	uag	cca	aga	R	chr17	7676092	7676095
67	0.595995	0.314455	0.854826	uag	gag	aug	M	chr17	7676095	7676098
68	0.555917	0.270548	0.612765	uag	gcu	cca	P	chr17	7676098	7676101
69	0.491429	0.304727	0.787043	uag	gcu	gag	E	chr17	7676101	7676104
70	0.632255	0.275493	0.950239	uag	ccc	gcu	A	chr17	7676104	7676107
71	0.632255	0.275493	0.950239	uag	ccc	gcu	A	chr17	7676107	7676110
72	0.645781	0.244148	0.77662	uag	gug	ccc	P	chr17	7676110	7676113
73	0.627034	0.249582	0.565828	uag	gcc	ccc	P	chr17	7676113	7676116
74	0.453117	0.327662	1.11571	uag	ccu	gug	V	chr17	7676116	7676119
75	0.729423	0.313709	0.813834	uag	gca	gcc	A	chr17	7676119	7676122
76	0.583423	0.212638	0.733069	uag	cca	ccu	P	chr17	7676122	7676125
77	0.820951	0.353716	1.07513	uag	gca	gca	A	chr17	7676125	7676128
78	0.555917	0.270548	0.612765	uag	gcu	cca	P	chr17	7676128	7676131
79	0.723418	0.358487	1.58591	uag	ccu	gca	A	chr17	7676131	7676134
80	0.519485	0.253501	0.575569	uag	aca	gcu	A	chr17	7676134	7676137
81	0.552746	0.199995	0.621117	uag	ccg	ccu	P	chr17	7676137	7676140
82	0.770831	0.30281	0.855325	uag	gcg	aca	T	chr17	7676140	7676143
83	0.580218	0.293674	0.874141	uag	gcc	ccg	P	chr17	7676143	7676146
84	0.608513	0.323764	1.4049	uag	ccu	gcg	A	chr17	7676146	7676149
85	0.729423	0.313709	0.813834	uag	gca	gcc	A	chr17	7676149	7676152
86	0.583423	0.212638	0.733069	uag	cca	ccu	P	chr17	7676152	7676155
87	0.797031	0.367194	1.22985	uag	gcc	gca	A	chr17	7676155	7676158
88	0.600867	0.289448	1.16858	uag	ccc	cca	P	chr17	7676158	7676161
89	0.805033	0.304458	0.50051	uag	ucc	gcc	A	chr17	7676161	7676164
90	0.705106	0.239242	0.532834	uag	ugg	ccc	P	chr17	7676164	7676167
91	0.778709	0.31354	1.34189	uag	ccc	ucc	S	chr17	7676167	7676170
92	0.714036	0.34665	2.45089	uag	cug	ugg	W	chr17	7676170	7676173
93	0.697478	0.248481	0.514509	uag	uca	ccc	P	chr17	7676173	7676176
94	0.518431	0.349071	0.693893	uag	ucu	cug	L	chr17	7676176	7676179
95	0.60252	0.332914	0.618593	uag	ucu	uca	S	chr17	7676179	7676182
96	0.557846	0.287266	0.714824	uag	guc	ucu	S	chr17	7676182	7676185
97	0.566299	0.300315	0.842095	uag	ccu	ucu	S	chr17	7676185	7676188
98	0.739247	0.323104	0.550351	uag	ucc	guc	V	chr17	7676188	7676191
99	0.56669	0.227876	1.00554	uag	cag	ccu	P	chr17	7676191	7676194
100	0.880438	0.35336	1.59582	uag	aaa	ucc	S	chr17	7676194	7676197
101	0.588635	0.291601	1.06124	uag	acc	cag	Q	chr17	7676197	7676200
102	0.684557	0.331457	0.849695	uag	uac	aaa	K	chr17	7676200	7676203
103	0.711566	0.294647	1.44164	uag	cag	acc	T	chr17	7676203	7676206
104	0.736981	0.349441	2.00038	uag	ggc	uac	Y	chr17	7676206	7676209
105	0.464397	0.308637	0.993682	uag	agc	cag	Q	chr17	7676209	7676212
106	0.522954	0.304911	0.710237	uag	uac	ggc	G	chr17	7676212	7676215
107	0.732357	0.265264	0.678593	uag	ggu	agc	S	chr17	7676215	7676218
108	0.750734	0.381873	1.18173	uag	uuc	uac	Y	chr17	7676218	7676221
109	0.765648	0.32482	0.869682	uag	cgu	ggu	G	chr17	7676221	7676224
110	0.991604	0.378766	2.63946	uag	cug	uuc	F	chr17	7676224	7676227
111	0.467103	0.300554	0.989371	uag	ggc	cgu	R	chr17	7676227	7676230
112	0.573308	0.349749	0.832576	uag	uuc	cug	L	chr17	7676230	7676233
113	0.615455	0.406274	0.659998	uag	uug	ggc	G	chr17	7676233	7676236
114	0.943955	0.344731	1.79661	uag	cau	uuc	F	chr17	7676236	7676239
115	0.483776	0.319231	0.567356	uag	ucu	uug	L	chr17	7676239	7676242
116	0.467783	0.279361	0.85314	uag	ggg	cau	H	chr17	7676242	7676245
117	0.512116	0.272055	0.569677	uag	aca	ucu	S	chr17	7676245	7676248
118	0.500005	0.264765	0.550482	uag	gcc	ggg	G	chr17	7676248	7676251
119	0.705743	0.296647	1.36277	uag	aag	aca	T	chr17	7676251	7676254
120	0.628067	0.345878	0.635335	uag	ucu	gcc	A	chr17	7676254	7676257
121	0.693228	0.34821	1.60613	uag	gug	aag	K	chr17	7676257	7676260
122	0.589381	0.295749	0.824146	uag	acu	ucu	S	chr17	7676260	7676263
123	0.38821	0.311049	0.917023	uag	ugc	gug	V	chr17	7676263	7676266
124	0.587411	0.234787	0.506618	uag	acg	acu	T	chr17	7676266	7676269
125	0.581837	0.290315	0.79798	uag	uac	ugc	C	chr17	7676269	7676272
126	0.634437	0.207786	0.398799	uag	ucc	acg	T	chr17	7675052	7675055
127	0.694794	0.350359	1.85857	uag	ccu	uac	Y	chr17	7675055	7675058
128	0.779619	0.326224	0.931269	uag	gcc	ucc	S	chr17	7675058	7675061
129	0.678194	0.229687	1.65623	uag	cuc	ccu	P	chr17	7675061	7675064
130	0.689248	0.306654	1.52959	uag	aac	gcc	A	chr17	7675064	7675067
131	0.723143	0.30708	1.73468	uag	aag	cuc	L	chr17	7675067	7675070
132	0.547037	0.29911	0.908	uag	aug	aac	N	chr17	7675070	7675073
133	0.623306	0.352121	1.03087	uag	uuu	aag	K	chr17	7675073	7675076
134	0.454835	0.278471	0.810319	uag	ugc	aug	M	chr17	7675076	7675079
135	0.720911	0.39984	2.03734	uag	caa	uuu	F	chr17	7675079	7675082
136	0.714784	0.335297	2.04008	uag	cug	ugc	C	chr17	7675082	7675085
137	0.722546	0.354437	1.35308	uag	gcc	caa	Q	chr17	7675085	7675088
138	0.617172	0.312221	2.00558	uag	aag	cug	L	chr17	7675088	7675091
139	0.709408	0.287479	0.932017	uag	acc	gcc	A	chr17	7675091	7675094
140	0.523488	0.329895	1.24417	uag	ugc	aag	K	chr17	7675094	7675097
141	0.596619	0.280617	0.843543	uag	ccu	acc	T	chr17	7675097	7675100
142	0.656669	0.297933	1.14233	uag	gug	ugc	C	chr17	7675100	7675103
143	0.56669	0.227876	1.00554	uag	cag	ccu	P	chr17	7675103	7675106
144	0.559902	0.369481	2.11548	uag	cug	gug	V	chr17	7675106	7675109
145	0.660785	0.316659	0.998892	uag	ugg	cag	Q	chr17	7675109	7675112
146	0.643018	0.329231	1.0327	uag	guu	cug	L	chr17	7675112	7675115
147	0.763302	0.328451	1.49721	uag	gau	ugg	W	chr17	7675115	7675118
148	0.623442	0.316925	0.42463	uag	ucc	guu	V	chr17	7675118	7675121
149	0.617781	0.334323	1.04816	uag	aca	gau	D	chr17	7675121	7675124
150	0.778709	0.31354	1.34189	uag	ccc	ucc	S	chr17	7675124	7675127
151	0.705833	0.280979	0.940602	uag	ccg	aca	T	chr17	7675127	7675130
152	0.626301	0.239871	0.816646	uag	ccc	ccc	P	chr17	7675130	7675133
153	0.55855	0.285953	1.21519	uag	ggc	ccg	P	chr17	7675133	7675136
154	0.628148	0.220296	0.566259	uag	acc	ccc	P	chr17	7675136	7675139
155	0.593184	0.298756	1.2424	uag	cgc	ggc	G	chr17	7675139	7675142
156	0.587716	0.268421	0.716056	uag	guc	acc	T	chr17	7675142	7675145
157	0.630323	0.304043	1.41613	uag	cgc	cgc	R	chr17	7675145	7675148
158	0.65023	0.345608	1.02361	uag	gcc	guc	V	chr17	7675148	7675151
159	0.521913	0.295296	0.914073	uag	aug	cgc	R	chr17	7675151	7675154
160	0.708151	0.325668	0.931309	uag	gcc	gcc	A	chr17	7675154	7675157
161	0.564331	0.276148	0.952614	uag	auc	aug	M	chr17	7675157	7675160
162	0.64625	0.310437	0.892081	uag	uac	gcc	A	chr17	7675160	7675163
163	0.692477	0.306316	1.54468	uag	aag	auc	I	chr17	7675163	7675166
164	0.828499	0.367863	3.15345	uag	cag	uac	Y	chr17	7675166	7675169
165	0.748694	0.354384	1.06707	uag	uca	aag	K	chr17	7675169	7675172
166	0.636028	0.338615	2.32943	uag	cag	cag	Q	chr17	7675172	7675175
167	0.684802	0.307837	1.35683	uag	cac	uca	S	chr17	7675175	7675178
168	0.503549	0.299654	1.1458	uag	aug	cag	Q	chr17	7675178	7675181
169	0.541148	0.261921	0.888744	uag	acg	cac	H	chr17	7675181	7675184
170	0.595995	0.314455	0.854826	uag	gag	aug	M	chr17	7675184	7675187
171	0.613724	0.222653	0.754304	uag	guu	acg	T	chr17	7675187	7675190
172	0.547731	0.331813	1.42559	uag	gug	gag	E	chr17	7675190	7675193
173	0.474055	0.306571	0.746706	uag	agg	guu	V	chr17	7675193	7675196
174	0.516866	0.313471	1.44687	uag	cgc	gug	V	chr17	7675196	7675199
175	0.353723	0.166014	0.388255	uag	ugc	agg	R	chr17	7675199	7675202
176	0.608291	0.312874	1.21923	uag	ccc	cgc	R	chr17	7675202	7675205
177	0.642707	0.299099	1.24697	uag	cac	ugc	C	chr17	7675205	7675208
178	0.669069	0.250069	0.942961	uag	cau	ccc	P	chr17	7675208	7675211
179	0.566864	0.300528	0.994714	uag	gag	cac	H	chr17	7675211	7675214
180	0.54368	0.289022	1.38041	uag	cgc	cau	H	chr17	7675214	7675217
181	0.413468	0.314358	1.10386	uag	ugc	gag	E	chr17	7675217	7675220
182	0.677435	0.324096	0.769305	uag	uca	cgc	R	chr17	7675220	7675223
183	0.764101	0.317692	1.24422	uag	gau	ugc	C	chr17	7675223	7675226
184	0.537037	0.292866	0.849671	uag	agc	uca	S	chr17	7675226	7675229
185	0.901706	0.394272	1.78691	uag	gau	gau	D	chr17	7675229	7675232
186	0.732357	0.265264	0.678593	uag	ggu	agc	S	chr17	7675232	7675235
188	0.573603	0.31845	0.602827	uag	gcc	ggu	G	chr17	7674860	7674863
189	0.530518	0.320878	1.31209	uag	ccu	cug	L	chr17	7674863	7674866
190	0.642694	0.317942	1.20199	uag	ccu	gcc	A	chr17	7674866	7674869
191	0.56669	0.227876	1.00554	uag	cag	ccu	P	chr17	7674869	7674872
192	0.558639	0.222731	0.75783	uag	cau	ccu	P	chr17	7674872	7674875
193	0.538969	0.36088	2.81767	uag	cuu	cag	Q	chr17	7674875	7674878
194	0.506746	0.284397	1.02817	uag	auc	cau	H	chr17	7674878	7674881
195	0.421765	0.278558	1.00181	uag	cga	cuu	L	chr17	7674881	7674884
196	0.675584	0.315443	1.0716	uag	gug	auc	I	chr17	7674884	7674887
197	0.492222	0.22185	0.675546	uag	gaa	cga	R	chr17	7674887	7674890
198	0.438472	0.305883	1.00915	uag	gga	gug	V	chr17	7674890	7674893
199	0.649607	0.331658	1.29008	uag	aau	gaa	E	chr17	7674893	7674896
200	0.725983	0.414242	0.677635	uag	uug	gga	G	chr17	7674896	7674899
201	0.886499	0.361534	1.15399	uag	cgu	aau	N	chr17	7674899	7674902
202	0.561889	0.294031	1.14072	uag	gug	uug	L	chr17	7674902	7674905
203	0.49441	0.323022	0.796185	uag	gag	cgu	R	chr17	7674905	7674908
204	0.481342	0.294311	0.77448	uag	uau	gug	V	chr17	7674908	7674911
205	0.571123	0.430792	0.926406	uag	uug	gag	E	chr17	7674911	7674914
206	0.825354	0.382578	1.80932	uag	gau	uau	Y	chr17	7674914	7674917
207	0.546964	0.278263	1.00997	uag	gac	uug	L	chr17	7674917	7674920
208	0.815433	0.367934	1.0439	uag	aga	gau	D	chr17	7674920	7674923
209	0.761871	0.343979	1.95296	uag	aac	gac	D	chr17	7674923	7674926
210	0.515765	0.214026	0.637045	uag	acu	aga	R	chr17	7674926	7674929
211	0.591046	0.326184	0.738184	uag	uuu	aac	N	chr17	7674929	7674932
212	0.43045	0.243589	0.688155	uag	cga	acu	T	chr17	7674932	7674935
213	0.811639	0.34134	1.23092	uag	cau	uuu	F	chr17	7674935	7674938
214	0.47223	0.202768	0.592824	uag	agu	cga	R	chr17	7674938	7674941
215	0.540995	0.302718	1.13038	uag	gug	cau	H	chr17	7674941	7674944
216	0.71314	0.267798	1.01917	uag	gug	agu	S	chr17	7674944	7674947
217	0.514313	0.328321	1.18495	uag	gug	gug	V	chr17	7674947	7674950
218	0.498779	0.322575	1.24575	uag	ccc	gug	V	chr17	7674950	7674953
219	0.481342	0.294311	0.77448	uag	uau	gug	V	chr17	7674953	7674956
220	0.638866	0.261196	0.633514	uag	gag	ccc	P	chr17	7674956	7674959
221	0.727195	0.330028	1.65449	uag	ccg	uau	Y	chr17	7674959	7674962
222	0.482577	0.331147	1.34249	uag	ccu	gag	E	chr17	7674962	7674965
223	0.591172	0.307333	0.978346	uag	gag	ccg	P	chr17	7674965	7674968
224	0.575836	0.222673	0.461515	uag	guu	ccu	P	chr17	7674968	7674971
225	0.511945	0.330279	1.44551	uag	ggc	gag	E	chr17	7674180	7674183
226	0.486199	0.360035	0.539125	uag	ucu	guu	V	chr17	7674183	7674186
227	0.574583	0.296134	0.900401	uag	gac	ggc	G	chr17	7674186	7674189
228	0.637436	0.304621	0.499705	uag	ugu	ucu	S	chr17	7674189	7674192
229	0.784139	0.322478	1.19199	uag	acc	gac	D	chr17	7674192	7674195
230	0.582975	0.285587	0.787272	uag	acc	ugu	C	chr17	7674195	7674198
231	0.634255	0.26416	0.814841	uag	auc	acc	T	chr17	7674198	7674201
232	0.662672	0.282282	0.978349	uag	cac	acc	T	chr17	7674201	7674204
233	0.59861	0.307379	0.74841	uag	uac	auc	I	chr17	7674204	7674207
234	0.541484	0.270398	1.46015	uag	aac	cac	H	chr17	7674207	7674210
235	0.698637	0.342091	1.38174	uag	uac	uac	Y	chr17	7674210	7674213
236	0.547037	0.29911	0.908	uag	aug	aac	N	chr17	7674213	7674216
237	0.781944	0.355381	1.1075	uag	ugu	uac	Y	chr17	7674216	7674219
238	0.569319	0.282932	1.25563	uag	aac	aug	M	chr17	7674219	7674222
239	0.555421	0.305872	0.789677	uag	agu	ugu	C	chr17	7674222	7674225
240	0.725685	0.308261	0.451352	uag	ucc	aac	N	chr17	7674225	7674228
241	0.538551	0.253702	0.788433	uag	ugc	agu	S	chr17	7674228	7674231
242	0.668295	0.295924	1.00635	uag	aug	ucc	S	chr17	7674231	7674234
243	0.613809	0.296556	1.15833	uag	ggc	ugc	C	chr17	7674234	7674237
244	0.563109	0.292581	1.06209	uag	ggc	aug	M	chr17	7674237	7674240
245	0.49113	0.29016	0.801432	uag	aug	ggc	G	chr17	7674240	7674243
246	0.557794	0.301195	1.21939	uag	aac	ggc	G	chr17	7674243	7674246
247	0.568233	0.303117	1.16898	uag	cgg	aug	M	chr17	7674246	7674249
248	0.551935	0.298189	0.793536	uag	agg	aac	N	chr17	7674249	7674252
249	0.444643	0.202559	0.88221	uag	ccc	cgg	R	chr17	7674252	7674255
250	0.438984	0.164628	0.456775	uag	auc	agg	R	chr17	7674255	7674258
251	0.812064	0.257877	2.05628	uag	cuc	ccc	P	chr17	7674258	7674261
252	0.657142	0.284647	0.781965	uag	acc	auc	I	chr17	7674261	7674264
253	0.660912	0.297092	1.09531	uag	auc	cuc	L	chr17	7674264	7674267
254	0.634255	0.26416	0.814841	uag	auc	acc	T	chr17	7674267	7674270
255	0.538369	0.28519	0.682903	uag	aca	auc	I	chr17	7674270	7674273
256	0.735362	0.354995	1.91484	uag	cug	auc	I	chr17	7674273	7674276
257	0.665075	0.323	0.787718	uag	gaa	aca	T	chr17	7674276	7674279
258	0.586119	0.304286	1.234	uag	gac	cug	L	chr17	7674279	7674282
259	0.818083	0.3228	0.561143	uag	ucc	gaa	E	chr17	7674282	7674285
260	0.747149	0.345375	1.19562	uag	agu	gac	D	chr17	7674285	7674288
262	0.625045	0.262948	0.919207	uag	aau	agu	S	chr17	7673701	7673704
263	0.652509	0.346909	1.78716	uag	cua	ggu	G	chr17	7673704	7673707
264	0.744733	0.390195	1.96143	uag	cug	aau	N	chr17	7673707	7673710
265	0.588605	0.279475	1.18963	uag	gga	cua	L	chr17	7673710	7673713
266	0.567909	0.331559	1.55444	uag	cgg	cug	L	chr17	7673713	7673716
267	0.658035	0.307109	1.25179	uag	aac	gga	G	chr17	7673716	7673719
268	0.351725	0.196903	0.57273	uag	agc	cgg	R	chr17	7673719	7673722
269	0.591046	0.326184	0.738184	uag	uuu	aac	N	chr17	7673722	7673725
270	0.705928	0.300577	0.869204	uag	gag	agc	S	chr17	7673725	7673728
271	0.783429	0.333264	1.0143	uag	gug	uuu	F	chr17	7673728	7673731
272	0.709969	0.345977	1.49818	uag	cgu	gag	E	chr17	7673731	7673734
273	0.549294	0.336191	0.877769	uag	guu	gug	V	chr17	7673734	7673737
274	0.495683	0.305665	0.545249	uag	ugu	cgu	R	chr17	7673737	7673740
275	0.548294	0.339	0.790636	uag	gcc	guu	V	chr17	7673740	7673743
276	0.594452	0.320378	0.603181	uag	ugu	ugu	C	chr17	7673743	7673746
277	0.642694	0.317942	1.20199	uag	ccu	gcc	A	chr17	7673746	7673749
278	0.518281	0.292069	0.81414	uag	ggg	ugu	C	chr17	7673749	7673752
279	0.567317	0.216374	0.395346	uag	aga	ccu	P	chr17	7673752	7673755
280	0.501289	0.245106	0.668699	uag	gac	ggg	G	chr17	7673755	7673758
281	0.530491	0.224575	0.772135	uag	cgg	aga	R	chr17	7673758	7673761
282	0.810105	0.341194	1.98953	uag	cgc	gac	D	chr17	7673761	7673764
283	0.365213	0.186379	0.534219	uag	aca	cgg	R	chr17	7673764	7673767
284	0.620496	0.340667	0.946683	uag	gag	cgc	R	chr17	7673767	7673770
285	0.665075	0.323	0.787718	uag	gaa	aca	T	chr17	7673770	7673773
286	0.541859	0.354962	1.16431	uag	gag	gag	E	chr17	7673773	7673776
287	0.649607	0.331658	1.29008	uag	aau	gaa	E	chr17	7673776	7673779
288	0.688941	0.350455	3.73434	uag	cuc	gag	E	chr17	7673779	7673782
289	0.687588	0.331055	1.34084	uag	cgc	aau	N	chr17	7673782	7673785
290	0.723143	0.30708	1.73468	uag	aag	cuc	L	chr17	7673785	7673788
291	0.687911	0.35261	1.45029	uag	aaa	cgc	R	chr17	7673788	7673791
292	0.599539	0.321354	1.21364	uag	ggg	aag	K	chr17	7673791	7673794
293	0.764236	0.36388	0.992807	uag	gag	aaa	K	chr17	7673794	7673797
294	0.453699	0.25848	0.711273	uag	ccu	ggg	G	chr17	7673797	7673800
295	0.536073	0.333111	1.55578	uag	cac	gag	E	chr17	7673800	7673803
296	0.527698	0.218307	0.681427	uag	cac	ccu	P	chr17	7673803	7673806
297	0.566864	0.300528	0.994714	uag	gag	cac	H	chr17	7673806	7673809
298	0.623762	0.316156	2.17465	uag	cug	cac	H	chr17	7673809	7673812
299	0.531193	0.326006	1.49856	uag	ccc	gag	E	chr17	7673812	7673815
300	0.651485	0.314408	1.63482	uag	cca	cug	L	chr17	7673815	7673818
301	0.558469	0.2253	0.58563	uag	ggg	ccc	P	chr17	7673818	7673821
302	0.475459	0.281373	0.759412	uag	agc	cca	P	chr17	7673821	7673824
303	0.472213	0.254548	0.696093	uag	acu	ggg	G	chr17	7673824	7673827
304	0.7314	0.272833	1.53519	uag	aag	agc	S	chr17	7673827	7673830
305	0.43045	0.243589	0.688155	uag	cga	acu	T	chr17	7673830	7673833
306	0.693339	0.342886	1.02522	uag	gca	aag	K	chr17	7673833	7673836
308	0.796102	0.352923	1.76978	uag	ccc	gca	A	chr17	7673536	7673539
309	0.568994	0.309486	1.66919	uag	aac	cug	L	chr17	7673539	7673542
310	0.610283	0.235	0.931529	uag	aac	ccc	P	chr17	7673542	7673545
311	0.639424	0.291071	0.840837	uag	acc	aac	N	chr17	7673545	7673548
312	0.504521	0.308076	0.787198	uag	agc	aac	N	chr17	7673548	7673551
313	0.747408	0.268711	0.35051	uag	ucc	acc	T	chr17	7673551	7673554
314	0.614497	0.305048	0.529484	uag	ucu	agc	S	chr17	7673554	7673557
315	0.778709	0.31354	1.34189	uag	ccc	ucc	S	chr17	7673557	7673560
316	0.675445	0.315327	1.43917	uag	cag	ucu	S	chr17	7673560	7673563
317	0.698718	0.238741	0.912206	uag	cca	ccc	P	chr17	7673563	7673566
318	0.62031	0.313798	2.09061	uag	aag	cag	Q	chr17	7673566	7673569
319	0.635062	0.28608	1.60191	uag	aag	cca	P	chr17	7673569	7673572
320	0.760264	0.385553	2.0063	uag	aaa	aag	K	chr17	7673572	7673575
321	0.750024	0.340506	1.88379	uag	cca	aag	K	chr17	7673575	7673578
322	0.840778	0.382789	2.17053	uag	cug	aaa	K	chr17	7673578	7673581
323	0.720967	0.314144	1.21068	uag	gau	cca	P	chr17	7673581	7673584
324	0.513384	0.299548	1.18699	uag	gga	cug	L	chr17	7673584	7673587
325	0.748699	0.390953	1.36994	uag	gaa	gau	D	chr17	7673587	7673590
326	0.651731	0.286002	0.682142	uag	uau	gga	G	chr17	7673590	7673593
327	0.705738	0.367418	0.854491	uag	uuc	gaa	E	chr17	7673593	7673596
328	0.690013	0.323783	1.2147	uag	acc	uau	Y	chr17	7673596	7673599
329	0.811789	0.37587	2.87338	uag	cuu	uuc	F	chr17	7673599	7673602
330	0.711566	0.294647	1.44164	uag	cag	acc	T	chr17	7673602	7673605
331	0.57089	0.270539	0.920863	uag	auc	cuu	L	chr17	7673605	7673608
332	0.784283	0.336942	1.52675	uag	cgu	cag	Q	chr17	7670608	7670611
333	0.584266	0.291108	0.808654	uag	ggg	auc	I	chr17	7670611	7670614
334	0.647895	0.314843	1.02559	uag	cgu	cgu	R	chr17	7670614	7670617
335	0.509452	0.277083	0.616344	uag	gag	ggg	G	chr17	7670617	7670620
336	0.502251	0.288289	1.1919	uag	cgc	cgu	R	chr17	7670620	7670623
337	0.521521	0.360939	0.851963	uag	uuc	gag	E	chr17	7670623	7670626
338	0.620496	0.340667	0.946683	uag	gag	cgc	R	chr17	7670626	7670629
339	0.758575	0.312109	1.16886	uag	aug	uuc	F	chr17	7670629	7670632
340	0.521521	0.360939	0.851963	uag	uuc	gag	E	chr17	7670632	7670635
341	0.416912	0.284333	1.03632	uag	cga	aug	M	chr17	7670635	7670638
342	0.901455	0.360054	1.21045	uag	gag	uuc	F	chr17	7670638	7670641
343	0.554785	0.236148	1.4513	uag	cug	cga	R	chr17	7670641	7670644
344	0.47997	0.325808	1.28628	uag	aau	gag	E	chr17	7670644	7670647
345	0.595655	0.343956	1.13789	uag	gag	cug	L	chr17	7670647	7670650
346	0.664344	0.354446	0.800605	uag	gcc	aau	N	chr17	7670650	7670653
347	0.571123	0.430792	0.926406	uag	uug	gag	E	chr17	7670653	7670656
348	0.704474	0.336842	1.0648	uag	gaa	gcc	A	chr17	7670656	7670659
349	0.706723	0.310557	3.00216	uag	cuc	uug	L	chr17	7670659	7670662
350	0.759657	0.328	2.05773	uag	aag	gaa	E	chr17	7670662	7670665
351	0.820864	0.337197	1.31145	uag	gau	cuc	L	chr17	7670665	7670668
352	0.673112	0.355953	1.17285	uag	gcc	aag	K	chr17	7670668	7670671
353	0.814533	0.38746	2.62866	uag	cag	gau	D	chr17	7670671	7670674
354	0.654463	0.292572	0.704261	uag	gcu	gcc	A	chr17	7670674	7670677
355	0.523316	0.298219	1.09736	uag	ggg	cag	Q	chr17	7670677	7670680
356	0.668224	0.272287	1.30367	uag	aag	gcu	A	chr17	7670680	7670683
357	0.509452	0.277083	0.616344	uag	gag	ggg	G	chr17	7670683	7670686
358	0.750024	0.340506	1.88379	uag	cca	aag	K	chr17	7670686	7670689
359	0.473612	0.306218	1.07674	uag	ggg	gag	E	chr17	7670689	7670692
360	0.535774	0.271873	0.838851	uag	ggg	cca	P	chr17	7670692	7670695
361	0.395101	0.247363	0.515662	uag	agc	ggg	G	chr17	7670695	7670698
362	0.432276	0.23942	0.519826	uag	agg	ggg	G	chr17	7670698	7670701
363	0.640326	0.258019	0.586994	uag	gcu	agc	S	chr17	7670701	7670704
364	0.458693	0.175933	0.54883	uag	cac	agg	R	chr17	7670704	7670707
365	0.719669	0.267967	0.353532	uag	ucc	gcu	A	chr17	7670707	7670710
366	0.439683	0.2683	0.832742	uag	agc	cac	H	chr17	7670710	7670713
368	0.776676	0.316207	1.90312	uag	cug	agc	S	chr17	7669612	7669615
369	0.587347	0.272789	1.75516	uag	aag	cac	H	chr17	7669615	7669618
370	0.664713	0.30727	0.54671	uag	ucc	cug	L	chr17	7669618	7669621
371	0.760264	0.385553	2.0063	uag	aaa	aag	K	chr17	7669621	7669624
372	0.822941	0.309892	1.8383	uag	aag	ucc	S	chr17	7669624	7669627
373	0.79283	0.321154	0.775303	uag	ggu	aaa	K	chr17	7669627	7669630
374	0.728547	0.364874	2.57287	uag	cag	aag	K	chr17	7669630	7669633
375	0.508656	0.338214	0.410813	uag	ucu	ggu	G	chr17	7669633	7669636
376	0.588635	0.291601	1.06124	uag	acc	cag	Q	chr17	7669636	7669639
377	0.70948	0.287576	0.349905	uag	ucc	ucu	S	chr17	7669639	7669642
378	0.680419	0.268457	1.09481	uag	cgc	acc	T	chr17	7669642	7669645
379	0.831797	0.32686	1.54818	uag	cau	ucc	S	chr17	7669645	7669648
380	0.687911	0.35261	1.45029	uag	aaa	cgc	R	chr17	7669648	7669651
381	0.593398	0.335199	1.41372	uag	aaa	cau	H	chr17	7669651	7669654
382	0.97109	0.35926	3.19653	uag	cuc	aaa	K	chr17	7669654	7669657
383	0.642964	0.315426	0.958624	uag	aug	aaa	K	chr17	7669657	7669660
384	0.671799	0.343992	0.718957	uag	uuc	cuc	L	chr17	7669660	7669663
385	0.617524	0.285434	1.50996	uag	aag	aug	M	chr17	7669663	7669666
386	0.72647	0.304301	0.945826	uag	aca	uuc	F	chr17	7669666	7669669
387	0.669616	0.368163	1.34049	uag	gaa	aag	K	chr17	7669669	7669672
388	0.595471	0.281917	0.712796	uag	ggg	aca	T	chr17	7669672	7669675
389	0.653129	0.337093	1.34645	uag	ccu	gaa	E	chr17	7669675	7669678
390	0.501289	0.245106	0.668699	uag	gac	ggg	G	chr17	7669678	7669681
391	0.582387	0.221316	0.413145	uag	uca	ccu	P	chr17	7669681	7669684
392	0.784756	0.338201	1.44487	uag	gac	gac	D	chr17	7669684	7669687
3	0.404415	1.81516	1.09986	uaa	ccg	gag	E	chr17	7676526	7676529
4	0.650301	1.99355	1.49976	uaa	cag	gag	E	chr17	7676529	7676532
5	0.536405	1.46406	0.799443	uaa	uca	ccg	P	chr17	7676532	7676535
6	0.576439	1.52596	1.00232	uaa	gau	cag	Q	chr17	7676535	7676538
7	0.738182	1.57833	0.853512	uaa	ccu	uca	S	chr17	7676538	7676541
8	0.776319	1.6844	1.81411	uaa	agc	gau	D	chr17	7676541	7676544
9	0.629354	0.890245	0.29053	uaa	guc	ccu	P	chr17	7676544	7676547
10	0.67126	1.21215	0.635014	uaa	gag	agc	S	chr17	7676547	7676550
11	0.684075	1.78969	0.848221	uaa	ccc	guc	V	chr17	7676550	7676553
12	0.577927	1.70612	0.979392	uaa	ccu	gag	E	chr17	7676553	7676556
13	1.07309	1.69435	0.937913	uaa	cug	ccc	P	chr17	7676556	7676559
14	0.489529	0.752306	0.493267	uaa	agu	ccu	P	chr17	7676559	7676562
15	0.714784	1.93273	1.46585	uaa	cag	cug	L	chr17	7676562	7676565
16	0.781612	1.08325	0.566932	uaa	gaa	agu	S	chr17	7676565	7676568
17	0.603386	1.02742	0.712965	uaa	aca	cag	Q	chr17	7676568	7676571
18	0.940666	1.97877	0.968315	uaa	uuu	gaa	E	chr17	7676571	7676574
19	0.618107	1.55567	0.629769	uaa	uca	aca	T	chr17	7676574	7676577
20	0.802789	1.24411	0.554147	uaa	gac	uuu	F	chr17	7676577	7676580
21	1.64579	1.97754	2.60321	uaa	cua	uca	S	chr17	7676580	7676583
22	0.950754	2.05023	1.30181	uaa	ugg	gac	D	chr17	7676583	7676586
23	0.731172	1.17453	1.37444	uaa	aaa	cua	L	chr17	7676586	7676589
24	1.54394	1.98634	2.87503	uaa	cua	ugg	W	chr17	7676589	7676592
26	0.728231	1.5445	0.959267	uaa	ccu	cua	L	chr17	7676382	7676385
27	0.668031	1.16413	0.563214	uaa	gaa	cuu	L	chr17	7676385	7676388
28	0.555236	0.833759	0.55164	uaa	aac	ccu	P	chr17	7676388	7676391
29	0.763169	1.29066	1.26531	uaa	aac	gaa	E	chr17	7676391	7676394
30	0.667973	1.21379	0.66468	uaa	guu	aac	N	chr17	7676394	7676397
31	1.09227	2.22812	1.39019	uaa	cug	aac	N	chr17	7676397	7676400
32	0.618619	2.14105	0.495072	uaa	ucc	guu	V	chr17	7676400	7676403
33	0.615069	1.70321	0.842625	uaa	ccc	cug	L	chr17	7675993	7675996
34	0.8836	1.85052	0.882236	uaa	uug	ucc	S	chr17	7675996	7675999
35	0.476934	1.34087	0.59827	uaa	ccg	ccc	P	chr17	7675999	7676002
36	0.615542	1.90225	0.521009	uaa	ucc	uug	L	chr17	7676002	7676005
37	0.644336	1.65571	1.31918	uaa	caa	ccg	P	chr17	7676005	7676008
38	0.676573	1.14652	0.632904	uaa	gca	ucc	S	chr17	7676008	7676011
39	0.843666	1.87608	1.42423	uaa	aug	caa	Q	chr17	7676011	7676014
40	0.781936	1.69396	1.16256	uaa	gau	gca	A	chr17	7676014	7676017
41	0.57385	1.38955	0.721705	uaa	gau	aug	M	chr17	7676017	7676020
42	0.853015	2.13898	1.13571	uaa	uug	gau	D	chr17	7676020	7676023
43	0.878719	1.99872	1.26179	uaa	aug	gau	D	chr17	7676023	7676026
44	0.93421	2.03449	1.37658	uaa	cug	uug	L	chr17	7676026	7676029
45	0.659949	1.90167	0.478142	uaa	ucc	aug	M	chr17	7676029	7676032
46	0.444626	1.75969	1.07489	uaa	ccg	cug	L	chr17	7676032	7676035
47	0.822729	1.19179	0.69821	uaa	gac	ucc	S	chr17	7676035	7676038
48	0.569206	1.35841	0.826149	uaa	gau	ccg	P	chr17	7676038	7676041
49	0.775116	1.67848	1.16506	uaa	auu	gac	D	chr17	7676041	7676044
50	0.849445	1.49109	0.91556	uaa	gaa	gau	D	chr17	7676044	7676047
51	0.665712	1.70772	0.832699	uaa	caa	auu	I	chr17	7676047	7676050
52	0.874219	1.93969	1.14075	uaa	ugg	gaa	E	chr17	7676050	7676053
53	0.803359	2.10923	1.37213	uaa	uuc	caa	Q	chr17	7676053	7676056
54	0.708681	1.35364	0.978358	uaa	acu	ugg	W	chr17	7676056	7676059
55	0.998483	1.3586	0.826063	uaa	gaa	uuc	F	chr17	7676059	7676062
56	0.63737	0.942183	0.379441	uaa	gac	acu	T	chr17	7676062	7676065
57	0.919878	1.85207	0.994855	uaa	cca	gaa	E	chr17	7676065	7676068
58	0.632551	1.50117	1.20184	uaa	ggu	gac	D	chr17	7676068	7676071
59	0.769208	1.61853	0.772624	uaa	cca	cca	P	chr17	7676071	7676074
60	0.562715	1.47169	0.569646	uaa	gau	ggu	G	chr17	7676074	7676077
61	0.679109	1.19071	0.618546	uaa	gaa	cca	P	chr17	7676077	7676080
62	0.718803	1.72157	0.885621	uaa	gcu	gau	D	chr17	7676080	7676083
63	0.757072	1.78803	0.864803	uaa	ccc	gaa	E	chr17	7676083	7676086
64	0.379692	0.8757	0.597602	uaa	aga	gcu	A	chr17	7676086	7676089
65	0.732261	1.32707	0.595828	uaa	aug	ccc	P	chr17	7676089	7676092
66	0.698396	1.20056	0.480081	uaa	cca	aga	R	chr17	7676092	7676095
67	0.566695	1.26758	0.624485	uaa	gag	aug	M	chr17	7676095	7676098
68	0.574512	1.37542	0.598261	uaa	gcu	cca	P	chr17	7676098	7676101
69	0.507878	1.54701	0.768447	uaa	gcu	gag	E	chr17	7676101	7676104
70	0.665948	1.48802	0.545461	uaa	ccc	gcu	A	chr17	7676104	7676107
71	0.665948	1.48802	0.545461	uaa	ccc	gcu	A	chr17	7676107	7676110
72	0.640026	1.15368	0.490943	uaa	gug	ccc	P	chr17	7676110	7676113
73	0.582117	0.982207	0.382289	uaa	gcc	ccc	P	chr17	7676113	7676116
74	0.542678	1.68841	0.813445	uaa	ccu	gug	V	chr17	7676116	7676119
75	0.614493	1.14458	0.632931	uaa	gca	gcc	A	chr17	7676119	7676122
76	0.669536	1.19884	0.433061	uaa	cca	ccu	P	chr17	7676122	7676125
77	0.6917	1.28918	0.836632	uaa	gca	gca	A	chr17	7676125	7676128
78	0.574512	1.37542	0.598261	uaa	gcu	cca	P	chr17	7676128	7676131
79	0.86594	1.84488	1.15775	uaa	ccu	gca	A	chr17	7676131	7676134
80	0.650002	0.892353	0.442251	uaa	aca	gcu	A	chr17	7676134	7676137
81	0.398089	1.19571	0.480483	uaa	ccg	ccu	P	chr17	7676137	7676140
82	0.683624	1.70956	0.843229	uaa	gcg	aca	T	chr17	7676140	7676143
83	0.538637	1.15423	0.591189	uaa	gcc	ccg	P	chr17	7676143	7676146
84	0.728564	1.6686	1.0251	uaa	ccu	gcg	A	chr17	7676146	7676149
85	0.614493	1.14458	0.632931	uaa	gca	gcc	A	chr17	7676149	7676152
86	0.669536	1.19884	0.433061	uaa	cca	ccu	P	chr17	7676152	7676155
87	0.740027	1.44007	0.832726	uaa	gcc	gca	A	chr17	7676155	7676158
88	0.632899	1.56243	0.671426	uaa	ccc	cca	P	chr17	7676158	7676161
89	0.798817	2.05831	0.583467	uaa	ucc	gcc	A	chr17	7676161	7676164
90	0.761872	1.40832	0.618791	uaa	ugg	ccc	P	chr17	7676164	7676167
91	0.820143	1.69068	0.77158	uaa	ccc	ucc	S	chr17	7676167	7676170
92	1.08997	2.12955	1.65836	uaa	cug	ugg	W	chr17	7676170	7676173
93	0.579707	1.24644	0.517339	uaa	uca	ccc	P	chr17	7676173	7676176
94	0.72382	1.79814	0.831013	uaa	ucu	cug	L	chr17	7676176	7676179
95	0.840941	1.71606	0.740944	uaa	ucu	uca	S	chr17	7676179	7676182
96	0.750044	1.22876	0.417121	uaa	guc	ucu	S	chr17	7676182	7676185
97	0.678079	1.54926	0.613495	uaa	ccu	ucu	S	chr17	7676185	7676188
98	0.733534	2.18202	0.641516	uaa	ucc	guc	V	chr17	7676188	7676191
99	0.640152	1.31403	0.65668	uaa	cag	ccu	P	chr17	7676191	7676194
100	0.850452	1.24878	1.25633	uaa	aaa	ucc	S	chr17	7676194	7676197
101	0.56799	1.43369	1.05746	uaa	acc	cag	Q	chr17	7676197	7676200
102	1.07568	1.84078	0.770289	uaa	uac	aaa	K	chr17	7676200	7676203
103	0.803658	1.69366	0.942922	uaa	cag	acc	T	chr17	7676203	7676206
104	0.702158	1.67344	1.21755	uaa	ggc	uac	Y	chr17	7676206	7676209
105	0.606137	1.47448	1.60607	uaa	agc	cag	Q	chr17	7676209	7676212
106	0.822508	1.69541	0.643779	uaa	uac	ggc	G	chr17	7676212	7676215
107	0.559815	1.18318	0.783576	uaa	ggu	agc	S	chr17	7676215	7676218
108	0.851095	2.13515	1.46247	uaa	uuc	uac	Y	chr17	7676218	7676221
109	1.06068	1.81421	0.573842	uaa	cgu	ggu	G	chr17	7676221	7676224
110	1.51144	2.32299	1.78707	uaa	cug	uuc	F	chr17	7676224	7676227
111	0.444975	1.442	0.599766	uaa	ggc	cgu	R	chr17	7676227	7676230
112	0.650106	1.95843	1.03123	uaa	uuc	cug	L	chr17	7676230	7676233
113	0.649732	1.81503	0.702414	uaa	uug	ggc	G	chr17	7676233	7676236
114	0.872365	1.89324	1.04427	uaa	cau	uuc	F	chr17	7676236	7676239
115	0.675529	1.64647	0.679643	uaa	ucu	uug	L	chr17	7676239	7676242
116	0.48197	1.35658	0.63528	uaa	ggg	cau	H	chr17	7676242	7676245
117	0.640793	0.957216	0.437717	uaa	aca	ucu	S	chr17	7676245	7676248
118	0.464145	1.04149	0.371903	uaa	gcc	ggg	G	chr17	7676248	7676251
119	0.648873	1.276	0.990243	uaa	aag	aca	T	chr17	7676251	7676254
120	0.876507	1.78192	0.760972	uaa	ucu	gcc	A	chr17	7676254	7676257
121	0.687052	1.63904	1.01845	uaa	gug	aag	K	chr17	7676257	7676260
122	0.694322	1.32273	0.635626	uaa	acu	ucu	S	chr17	7676260	7676263
123	0.765316	1.98472	1.13681	uaa	ugc	gug	V	chr17	7676263	7676266
124	0.529509	0.843067	0.568462	uaa	acg	acu	T	chr17	7676266	7676269
125	0.91481	1.61533	0.723372	uaa	uac	ugc	C	chr17	7676269	7676272
126	0.62953	1.41265	0.464977	uaa	ucc	acg	T	chr17	7675052	7675055
127	0.831725	1.80366	1.35781	uaa	ccu	uac	Y	chr17	7675055	7675058
128	0.723851	1.28093	0.629942	uaa	gcc	ucc	S	chr17	7675058	7675061
129	0.998807	1.47452	0.934586	uaa	cuc	ccu	P	chr17	7675061	7675064
130	0.750989	1.218	1.12945	uaa	aac	gcc	A	chr17	7675064	7675067
131	0.664881	1.32042	1.26179	uaa	aag	cuc	L	chr17	7675067	7675070
132	0.745393	1.74719	0.884617	uaa	aug	aac	N	chr17	7675070	7675073
133	0.879972	2.03888	1.08836	uaa	uuu	aag	K	chr17	7675073	7675076
134	0.896077	1.77998	1.00479	uaa	ugc	aug	M	chr17	7675076	7675079
135	0.84461	1.91651	1.11673	uaa	caa	uuu	F	chr17	7675079	7675082
136	1.0911	2.06101	1.37851	uaa	cug	ugc	C	chr17	7675082	7675085
137	0.670834	1.39056	0.916535	uaa	gcc	caa	Q	chr17	7675085	7675088
138	0.567399	1.3423	1.45994	uaa	aag	cug	L	chr17	7675088	7675091
139	0.684556	1.41365	0.928691	uaa	acc	gcc	A	chr17	7675091	7675094
140	1.03064	2.10283	1.54115	uaa	ugc	aag	K	chr17	7675094	7675097
141	0.71434	1.44883	0.614553	uaa	ccu	acc	T	chr17	7675097	7675100
142	0.650816	1.40502	0.723104	uaa	gug	ugc	C	chr17	7675100	7675103
143	0.640152	1.31403	0.65668	uaa	cag	ccu	P	chr17	7675103	7675106
144	0.855381	2.26714	1.42982	uaa	cug	gug	V	chr17	7675106	7675109
145	0.714008	1.857	1.15916	uaa	ugg	cag	Q	chr17	7675109	7675112
146	0.61182	1.20992	0.804743	uaa	guu	cug	L	chr17	7675112	7675115
147	0.624857	1.45537	0.948338	uaa	gau	ugg	W	chr17	7675115	7675118
148	0.618619	2.14105	0.495072	uaa	ucc	guu	V	chr17	7675118	7675121
149	0.772801	1.17446	0.806265	uaa	aca	gau	D	chr17	7675121	7675124
150	0.820143	1.69068	0.77158	uaa	ccc	ucc	S	chr17	7675124	7675127
151	0.508561	1.67312	0.72816	uaa	ccg	aca	T	chr17	7675127	7675130
152	0.659679	1.29766	0.468506	uaa	ccc	ccc	P	chr17	7675130	7675133
153	0.532113	1.37272	0.737322	uaa	ggc	ccg	P	chr17	7675133	7675136
154	0.606125	1.08615	0.564231	uaa	acc	ccc	P	chr17	7675136	7675139
155	1.02581	1.72607	1.24801	uaa	cgc	ggc	G	chr17	7675139	7675142
156	0.790123	1.14887	0.417842	uaa	guc	acc	T	chr17	7675142	7675145
157	1.08973	1.75617	1.42252	uaa	cgc	cgc	R	chr17	7675145	7675148
158	0.603662	1.35627	0.692613	uaa	gcc	guc	V	chr17	7675148	7675151
159	0.711225	1.72523	0.890535	uaa	aug	cgc	R	chr17	7675151	7675154
160	0.657462	1.27877	0.62997	uaa	gcc	gcc	A	chr17	7675154	7675157
161	0.613708	1.63719	0.749193	uaa	auc	aug	M	chr17	7675157	7675160
162	1.01571	1.7257	0.808747	uaa	uac	gcc	A	chr17	7675160	7675163
163	0.636669	1.31717	1.12299	uaa	aag	auc	I	chr17	7675163	7675166
164	0.935582	2.10717	2.07502	uaa	cag	uac	Y	chr17	7675166	7675169
165	0.622329	1.77013	1.0729	uaa	uca	aag	K	chr17	7675169	7675172
166	0.718414	1.94233	1.52836	uaa	cag	cag	Q	chr17	7675172	7675175
167	0.768678	1.75262	1.10384	uaa	cac	uca	S	chr17	7675175	7675178
168	0.686245	1.75033	1.11637	uaa	aug	cag	Q	chr17	7675178	7675181
169	0.487783	0.939836	0.996768	uaa	acg	cac	H	chr17	7675181	7675184
170	0.566695	1.26758	0.624485	uaa	gag	aug	M	chr17	7675184	7675187
171	0.583939	0.820598	0.587435	uaa	guu	acg	T	chr17	7675187	7675190
172	0.542844	1.56282	0.903366	uaa	gug	gag	E	chr17	7675190	7675193
173	0.648798	1.23831	0.868381	uaa	agg	guu	V	chr17	7675193	7675196
174	0.894327	1.80981	1.4534	uaa	cgc	gug	V	chr17	7675196	7675199
175	0.697562	1.06765	0.481925	uaa	ugc	agg	R	chr17	7675199	7675202
176	0.640715	1.68714	0.700681	uaa	ccc	cgc	R	chr17	7675202	7675205
177	0.721465	1.70357	1.01425	uaa	cac	ugc	C	chr17	7675205	7675208
178	0.618196	1.37925	0.546107	uaa	cau	ccc	P	chr17	7675208	7675211
179	0.538988	1.21196	0.726955	uaa	gag	cac	H	chr17	7675211	7675214
180	0.940538	1.67061	1.38664	uaa	cgc	cau	H	chr17	7675214	7675217
181	0.814908	2.00548	1.36781	uaa	ugc	gag	E	chr17	7675217	7675220
182	0.563028	1.62081	0.773525	uaa	uca	cgc	R	chr17	7675220	7675223
183	0.625512	1.40822	0.787349	uaa	gau	ugc	C	chr17	7675223	7675226
184	0.700792	1.39997	1.37454	uaa	agc	uca	S	chr17	7675226	7675229
185	0.738345	1.74308	1.13305	uaa	gau	gau	D	chr17	7675229	7675232
186	0.559815	1.18318	0.783576	uaa	ggu	agc	S	chr17	7675232	7675235
188	0.532493	1.25069	0.407336	uaa	gcc	ggu	G	chr17	7674860	7674863
189	0.635281	1.65392	0.957133	uaa	ccu	cug	L	chr17	7674863	7674866
190	0.769436	1.63899	0.876556	uaa	ccu	gcc	A	chr17	7674866	7674869
191	0.640152	1.31403	0.65668	uaa	cag	ccu	P	chr17	7674869	7674872
192	0.51612	1.22999	0.438545	uaa	cau	ccu	P	chr17	7674872	7674875
193	0.941339	2.28184	1.80514	uaa	cuu	cag	Q	chr17	7674875	7674878
194	0.551112	1.6854	0.808743	uaa	auc	cau	H	chr17	7674878	7674881
195	0.589076	1.14301	0.512483	uaa	cga	cuu	L	chr17	7674881	7674884
196	0.669565	1.48662	0.678153	uaa	gug	auc	I	chr17	7674884	7674887
197	0.558651	0.850194	0.450431	uaa	gaa	cga	R	chr17	7674887	7674890
198	0.523778	1.4141	0.744576	uaa	gga	gug	V	chr17	7674890	7674893
199	0.705078	1.35174	1.07503	uaa	aau	gaa	E	chr17	7674893	7674896
200	0.766368	1.85012	0.721176	uaa	uug	gga	G	chr17	7674896	7674899
201	1.22752	2.01586	0.762184	uaa	cgu	aau	N	chr17	7674899	7674902
202	0.556877	1.38682	0.722081	uaa	gug	uug	L	chr17	7674902	7674905
203	0.470081	1.30178	0.581553	uaa	gag	cgu	R	chr17	7674905	7674908
204	0.719123	1.85887	1.03963	uaa	uau	gug	V	chr17	7674908	7674911
205	0.602946	1.92292	0.985774	uaa	uug	gag	E	chr17	7674911	7674914
206	0.675731	1.69206	1.14736	uaa	gau	uau	Y	chr17	7674914	7674917
207	0.575806	1.09883	0.623573	uaa	gac	uug	L	chr17	7674917	7674920
208	0.451656	1.1526	1.08809	uaa	aga	gau	D	chr17	7674920	7674923
209	0.830063	1.36473	1.44369	uaa	aac	gac	D	chr17	7674923	7674926
210	0.607678	0.959957	0.491112	uaa	acu	aga	R	chr17	7674926	7674929
211	0.834539	1.89106	0.779484	uaa	uuu	aac	N	chr17	7674929	7674932
212	0.601185	1.00061	0.351487	uaa	cga	acu	T	chr17	7674932	7674935
213	0.750008	1.8749	0.713748	uaa	cau	uuu	F	chr17	7674935	7674938
214	0.462675	0.725995	0.641004	uaa	agu	cga	R	chr17	7674938	7674941
215	0.536168	1.42733	0.715512	uaa	gug	cau	H	chr17	7674941	7674944
216	0.706788	1.26432	0.644854	uaa	gug	agu	S	chr17	7674944	7674947
217	0.509723	1.54657	0.750203	uaa	gug	gug	V	chr17	7674947	7674950
218	0.525397	1.73871	0.716004	uaa	ccc	gug	V	chr17	7674950	7674953
219	0.719123	1.85887	1.03963	uaa	uau	gug	V	chr17	7674953	7674956
220	0.607471	1.0546	0.462529	uaa	gag	ccc	P	chr17	7674956	7674959
221	0.523985	1.96041	1.2829	uaa	ccg	uau	Y	chr17	7674959	7674962
222	0.577927	1.70612	0.979392	uaa	ccu	gag	E	chr17	7674962	7674965
223	0.562108	1.23915	0.714961	uaa	gag	ccg	P	chr17	7674965	7674968
224	0.547879	0.820672	0.359183	uaa	guu	ccu	P	chr17	7674968	7674971
225	0.487703	1.58283	0.877874	uaa	ggc	gag	E	chr17	7674180	7674183
226	0.678905	1.85377	0.645861	uaa	ucu	guu	V	chr17	7674183	7674186
227	0.604873	1.16878	0.555687	uaa	gac	ggc	G	chr17	7674186	7674189
228	0.786068	1.3461	0.539217	uaa	ugu	ucu	S	chr17	7674189	7674192
229	0.756689	1.58358	1.18775	uaa	acc	gac	D	chr17	7674192	7674195
230	0.562527	1.40445	0.784458	uaa	acc	ugu	C	chr17	7674195	7674198
231	0.689709	1.56704	0.64065	uaa	auc	acc	T	chr17	7674198	7674201
232	0.743859	1.60906	0.795356	uaa	cac	acc	T	chr17	7674201	7674204
233	0.941092	1.70894	0.678405	uaa	uac	auc	I	chr17	7674204	7674207
234	0.590068	1.07516	1.07797	uaa	aac	cac	H	chr17	7674207	7674210
235	1.09772	1.89892	1.25324	uaa	uac	uac	Y	chr17	7674210	7674213
236	0.745393	1.74719	0.884617	uaa	aug	aac	N	chr17	7674213	7674216
237	0.963945	1.56768	1.1945	uaa	ugu	uac	Y	chr17	7674216	7674219
238	0.620383	1.12457	0.926485	uaa	aac	aug	M	chr17	7674219	7674222
239	0.544192	1.09224	0.853718	uaa	agu	ugu	C	chr17	7674222	7674225
240	0.720077	2.08356	0.526205	uaa	ucc	aac	N	chr17	7674225	7674228
241	1.06014	1.62383	0.977704	uaa	ugc	agu	S	chr17	7674228	7674231
242	0.910218	1.72885	0.980455	uaa	aug	ucc	S	chr17	7674231	7674234
243	0.584772	1.42304	0.702663	uaa	ggc	ugc	C	chr17	7674234	7674237
244	0.536457	1.40418	0.644034	uaa	ggc	aug	M	chr17	7674237	7674240
245	0.669352	1.69565	0.780771	uaa	aug	ggc	G	chr17	7674240	7674243
246	0.607831	1.19651	0.899658	uaa	aac	ggc	G	chr17	7674243	7674246
247	0.638195	1.60783	0.831416	uaa	cgg	aug	M	chr17	7674246	7674249
248	0.755168	1.20476	0.922771	uaa	agg	aac	N	chr17	7674249	7674252
249	0.468385	1.09762	0.506262	uaa	ccc	cgg	R	chr17	7674252	7674255
250	0.477447	0.981428	0.358852	uaa	auc	agg	R	chr17	7674255	7674258
251	1.1952	1.65296	1.16239	uaa	cuc	ccc	P	chr17	7674258	7674261
252	0.634109	1.39988	0.77917	uaa	acc	auc	I	chr17	7674261	7674264
253	0.718679	1.75953	0.861684	uaa	auc	cuc	L	chr17	7674264	7674267
254	0.689709	1.56704	0.64065	uaa	auc	acc	T	chr17	7674267	7674270
255	0.673598	1.0031	0.524855	uaa	aca	auc	I	chr17	7674270	7674273
256	1.12239	2.17987	1.29335	uaa	cug	auc	I	chr17	7674273	7674276
257	0.754655	1.23428	0.525421	uaa	gaa	aca	T	chr17	7674276	7674279
258	0.617013	1.20066	0.762551	uaa	gac	cug	L	chr17	7674279	7674282
259	0.811767	2.18	0.654083	uaa	ucc	gaa	E	chr17	7674282	7674285
260	0.732072	1.23205	1.29215	uaa	agu	gac	D	chr17	7674285	7674288
262	0.678434	1.07397	0.765501	uaa	aau	agu	S	chr17	7673701	7673704
263	1.39167	2.00849	1.74049	uaa	cua	ggu	G	chr17	7673704	7673707
264	1.13664	2.39168	1.32502	uaa	cug	aau	N	chr17	7673707	7673710
265	0.702914	1.29326	0.878162	uaa	gga	cua	L	chr17	7673710	7673713
266	0.637831	1.75654	1.10682	uaa	cgg	cug	L	chr17	7673713	7673716
267	0.717	1.21979	0.92364	uaa	aac	gga	G	chr17	7673716	7673719
268	0.459235	0.944682	0.928123	uaa	agc	cgg	R	chr17	7673719	7673722
269	0.834539	1.89106	0.779484	uaa	uuu	aac	N	chr17	7673722	7673725
270	0.67126	1.21215	0.635014	uaa	gag	agc	S	chr17	7673725	7673728
271	0.776456	1.56956	0.641759	uaa	gug	uuu	F	chr17	7673728	7673731
272	0.98376	1.9305	0.990682	uaa	cgu	gag	E	chr17	7673731	7673734
273	0.522619	1.23527	0.683775	uaa	guu	gug	V	chr17	7673734	7673737
274	0.611467	1.35067	0.588341	uaa	ugu	cgu	R	chr17	7673737	7673740
275	0.508988	1.3306	0.534568	uaa	gcc	guu	V	chr17	7673740	7673743
276	0.733136	1.41497	0.650822	uaa	ugu	ugu	C	chr17	7673743	7673746
277	0.769436	1.63899	0.876556	uaa	ccu	gcc	A	chr17	7673746	7673749
278	0.53399	1.4176	0.606179	uaa	ggg	ugu	C	chr17	7673749	7673752
279	0.313878	0.680026	0.412197	uaa	aga	ccu	P	chr17	7673752	7673755
280	0.527735	0.968846	0.412322	uaa	gac	ggg	G	chr17	7673755	7673758
281	0.595834	1.19527	0.548533	uaa	cgg	aga	R	chr17	7673758	7673761
282	1.3987	1.96726	1.99845	uaa	cgc	gac	D	chr17	7673761	7673764
283	0.457148	0.657188	0.410439	uaa	aca	cgg	R	chr17	7673764	7673767
284	0.589999	1.37215	0.691763	uaa	gag	cgc	R	chr17	7673767	7673770
285	0.754655	1.23428	0.525421	uaa	gaa	aca	T	chr17	7673770	7673773
286	0.515207	1.42911	0.851288	uaa	gag	gag	E	chr17	7673773	7673776
287	0.705078	1.35174	1.07503	uaa	aau	gaa	E	chr17	7673776	7673779
288	1.01458	2.23515	2.12682	uaa	cuc	gag	E	chr17	7673779	7673782
289	1.18824	1.90972	1.3469	uaa	cgc	aau	N	chr17	7673782	7673785
290	0.664881	1.32042	1.26179	uaa	aag	cuc	L	chr17	7673785	7673788
291	0.664438	1.24616	1.1414	uaa	aaa	cgc	R	chr17	7673788	7673791
292	0.617696	1.55797	0.904561	uaa	ggg	aag	K	chr17	7673791	7673794
293	0.726725	1.46462	0.725558	uaa	gag	aaa	K	chr17	7673794	7673797
294	0.543375	1.33577	0.518001	uaa	ccu	ggg	G	chr17	7673797	7673800
295	0.601843	1.89425	1.26616	uaa	cac	gag	E	chr17	7673800	7673803
296	0.592447	1.24815	0.55366	uaa	cac	ccu	P	chr17	7673803	7673806
297	0.538988	1.21196	0.726955	uaa	gag	cac	H	chr17	7673806	7673809
298	0.95262	1.94528	1.4701	uaa	cug	cac	H	chr17	7673809	7673812
299	0.55953	1.75694	0.862244	uaa	ccc	gag	E	chr17	7673812	7673815
300	0.747568	1.76427	0.969375	uaa	cca	cug	L	chr17	7673815	7673818
301	0.575389	1.09635	0.435782	uaa	ggg	ccc	P	chr17	7673818	7673821
302	0.620555	1.34562	1.22921	uaa	agc	cca	P	chr17	7673821	7673824
303	0.556409	1.1401	0.536706	uaa	acu	ggg	G	chr17	7673824	7673827
304	0.672477	1.17449	1.11606	uaa	aag	agc	S	chr17	7673827	7673830
305	0.601185	1.00061	0.351487	uaa	cga	acu	T	chr17	7673830	7673833
306	0.584061	1.25007	0.79771	uaa	gca	aag	K	chr17	7673833	7673836
308	0.838452	1.89975	1.01949	uaa	ccc	gca	A	chr17	7673536	7673539
309	0.62003	1.22914	1.23298	uaa	aac	cug	L	chr17	7673539	7673542
310	0.664997	0.935394	0.686749	uaa	aac	ccc	P	chr17	7673542	7673545
311	0.617009	1.43111	0.837834	uaa	acc	aac	N	chr17	7673545	7673548
312	0.658427	1.47183	1.27397	uaa	agc	aac	N	chr17	7673548	7673551
313	0.741633	1.8204	0.408707	uaa	ucc	acc	T	chr17	7673551	7673554
314	0.857616	1.57425	0.634323	uaa	ucu	agc	S	chr17	7673554	7673557
315	0.820143	1.69068	0.77158	uaa	ccc	ucc	S	chr17	7673557	7673560
316	0.762898	1.81075	0.941304	uaa	cag	ucu	S	chr17	7673560	7673563
317	0.801711	1.34438	0.539286	uaa	cca	ccc	P	chr17	7673563	7673566
318	0.570285	1.34901	1.52219	uaa	aag	cag	Q	chr17	7673566	7673569
319	0.583854	1.23098	1.16479	uaa	aag	cca	P	chr17	7673569	7673572
320	0.734341	1.36144	1.58089	uaa	aaa	aag	K	chr17	7673572	7673575
321	0.860514	1.90841	1.11816	uaa	cca	aag	K	chr17	7673575	7673578
322	1.28257	2.34718	1.46729	uaa	cug	aaa	K	chr17	7673578	7673581
323	0.590155	1.39266	0.766029	uaa	gau	cca	P	chr17	7673581	7673584
324	0.613175	1.38513	0.876206	uaa	gga	cug	L	chr17	7673584	7673587
325	0.849445	1.49109	0.91556	uaa	gaa	gau	D	chr17	7673587	7673590
326	0.97286	1.80718	0.915967	uaa	uau	gga	G	chr17	7673590	7673593
327	0.800133	2.0557	1.05832	uaa	uuc	gaa	E	chr17	7673593	7673596
328	0.665836	1.5899	1.21038	uaa	acc	uau	Y	chr17	7673596	7673599
329	1.41494	2.37472	1.84121	uaa	cuu	uuc	F	chr17	7673599	7673602
330	0.803658	1.69366	0.942922	uaa	cag	acc	T	chr17	7673602	7673605
331	0.620838	1.60438	0.724173	uaa	auc	cuu	L	chr17	7673605	7673608
332	1.08642	1.88087	1.00967	uaa	cgu	cag	Q	chr17	7670608	7670611
333	0.601963	1.41298	0.602085	uaa	ggg	auc	I	chr17	7670611	7670614
334	0.897964	1.75929	0.677081	uaa	cgu	cgu	R	chr17	7670614	7670617
335	0.484386	1.11821	0.449973	uaa	gag	ggg	G	chr17	7670617	7670620
336	0.869132	1.66643	1.19729	uaa	cgc	cgu	R	chr17	7670620	7670623
337	0.591422	2.02005	1.05519	uaa	uuc	gag	E	chr17	7670623	7670626
338	0.589999	1.37215	0.691763	uaa	gag	cgc	R	chr17	7670626	7670629
339	1.03284	1.82197	1.13883	uaa	aug	uuc	F	chr17	7670629	7670632
340	0.591422	2.02005	1.05519	uaa	uuc	gag	E	chr17	7670632	7670635
341	0.582309	1.1665	0.530229	uaa	cga	aug	M	chr17	7670635	7670638
342	0.857268	1.44939	0.885135	uaa	gag	uuc	F	chr17	7670638	7670641
343	0.847587	1.45903	0.978756	uaa	cug	cga	R	chr17	7670641	7670644
344	0.521032	1.32813	1.07186	uaa	aau	gag	E	chr17	7670644	7670647
345	0.566371	1.38527	0.831916	uaa	gag	cug	L	chr17	7670647	7670650
346	0.616771	1.39059	0.541326	uaa	gcc	aau	N	chr17	7670650	7670653
347	0.602946	1.92292	0.985774	uaa	uug	gag	E	chr17	7670653	7670656
348	0.799317	1.28668	0.710899	uaa	gaa	gcc	A	chr17	7670656	7670659
349	1.04068	1.98496	1.70424	uaa	cuc	uug	L	chr17	7670659	7670662
350	0.698473	1.4094	1.49812	uaa	aag	gaa	E	chr17	7670662	7670665
351	0.67205	1.49367	0.830103	uaa	gau	cuc	L	chr17	7670665	7670668
352	0.624915	1.39645	0.793984	uaa	gcc	aag	K	chr17	7670668	7670671
353	0.919828	2.21737	1.72651	uaa	cag	gau	D	chr17	7670671	7670674
354	0.676332	1.48604	0.687606	uaa	gcu	gcc	A	chr17	7670674	7670677
355	0.539177	1.4471	0.817647	uaa	ggg	cag	Q	chr17	7670677	7670680
356	0.614359	1.17216	0.947147	uaa	aag	gcu	A	chr17	7670680	7670683
357	0.484386	1.11821	0.449973	uaa	gag	ggg	G	chr17	7670683	7670686
358	0.860514	1.90841	1.11816	uaa	cca	aag	K	chr17	7670686	7670689
359	0.487974	1.48546	0.80224	uaa	ggg	gag	E	chr17	7670689	7670692
360	0.552011	1.3206	0.624617	uaa	ggg	cca	P	chr17	7670692	7670695
361	0.515801	1.1845	0.835942	uaa	agc	ggg	G	chr17	7670695	7670698
362	0.591711	0.969056	0.604756	uaa	agg	ggg	G	chr17	7670698	7670701
363	0.661726	1.31239	0.573097	uaa	gcu	agc	S	chr17	7670701	7670704
364	0.515019	1.0079	0.445813	uaa	cac	agg	R	chr17	7670704	7670707
365	0.714107	1.81544	0.412229	uaa	ucc	gcu	A	chr17	7670707	7670710
366	0.573924	1.28374	1.34729	uaa	agc	cac	H	chr17	7670710	7670713
368	1.18519	1.94559	1.28539	uaa	cug	agc	S	chr17	7669612	7669615
369	0.539966	1.17431	1.27676	uaa	aag	cac	H	chr17	7669615	7669618
370	0.659573	2.07698	0.637275	uaa	ucc	cug	L	chr17	7669618	7669621
371	0.734341	1.36144	1.58089	uaa	aaa	aag	K	chr17	7669621	7669624
372	0.756699	1.33239	1.33754	uaa	aag	ucc	S	chr17	7669624	7669627
373	0.606127	1.4297	0.895112	uaa	ggu	aaa	K	chr17	7669627	7669630
374	0.822818	2.09034	1.68953	uaa	cag	aag	K	chr17	7669630	7669633
375	0.7102	1.743	0.492271	uaa	ucu	ggu	G	chr17	7669633	7669636
376	0.56799	1.43369	1.05746	uaa	acc	cag	Q	chr17	7669636	7669639
377	0.703996	1.94608	0.408002	uaa	ucc	ucu	S	chr17	7669639	7669642
378	1.17591	1.55327	1.09977	uaa	cgc	acc	T	chr17	7669642	7669645
379	0.768647	1.79654	0.898926	uaa	cau	ucc	S	chr17	7669645	7669648
380	0.664438	1.24616	1.1414	uaa	aaa	cgc	R	chr17	7669648	7669651
381	0.573132	1.18515	1.11253	uaa	aaa	cau	H	chr17	7669651	7669654
382	1.42818	2.29021	1.81615	uaa	cuc	aaa	K	chr17	7669654	7669657
383	0.875797	1.84104	0.933949	uaa	aug	aaa	K	chr17	7669657	7669660
384	0.761688	1.92671	0.890745	uaa	uuc	cuc	L	chr17	7669660	7669663
385	0.567723	1.22822	1.09765	uaa	aag	aug	M	chr17	7669663	7669666
386	0.908515	1.0698	0.727373	uaa	aca	uuc	F	chr17	7669666	7669669
387	0.759802	1.40507	0.895794	uaa	gaa	aag	K	chr17	7669669	7669672
388	0.613505	1.36886	0.530583	uaa	ggg	aca	T	chr17	7669672	7669675
389	0.781913	1.73633	0.982294	uaa	ccu	gaa	E	chr17	7669675	7669678
390	0.527735	0.968846	0.412322	uaa	gac	ggg	G	chr17	7669678	7669681
391	0.483954	1.11139	0.415419	uaa	uca	ccu	P	chr17	7669681	7669684
392	0.826032	1.33315	0.893591	uaa	gac	gac	D	chr17	7669684	7669687
3	2.65606	2.01473	2.73621	uga	ccg	gag	E	chr17	7676526	7676529
4	3.05848	2.15279	3.7731	uga	cag	gag	E	chr17	7676529	7676532
5	2.02799	1.42717	0.819853	uga	uca	ccg	P	chr17	7676532	7676535
6	2.238	1.86193	1.50173	uga	gau	cag	Q	chr17	7676535	7676538
7	3.44948	1.95653	1.96148	uga	ccu	uca	S	chr17	7676538	7676541
8	3.5171	2.18951	2.61317	uga	agc	gau	D	chr17	7676541	7676544
9	2.27997	1.27068	0.74439	uga	guc	ccu	P	chr17	7676544	7676547
10	2.57825	1.61368	1.09215	uga	gag	agc	S	chr17	7676547	7676550
11	3.57358	2.16809	2.09679	uga	ccc	guc	V	chr17	7676550	7676553
12	2.71673	2.1143	2.24707	uga	ccu	gag	E	chr17	7676553	7676556
13	3.88125	1.72907	3.69601	uga	cug	ccc	P	chr17	7676556	7676559
14	2.2269	1.0706	0.712221	uga	agu	ccu	P	chr17	7676559	7676562
15	3.35369	2.08721	3.68972	uga	cag	cug	L	chr17	7676562	7676565
16	2.49039	1.41447	0.989277	uga	gaa	agu	S	chr17	7676565	7676568
17	2.48439	1.69831	2.15151	uga	aca	cag	Q	chr17	7676568	7676571
18	2.80285	1.94406	1.17495	uga	uuu	gaa	E	chr17	7676571	7676574
19	2.33155	1.51651	0.645876	uga	uca	aca	T	chr17	7676574	7676577
20	3.00236	1.88671	1.08462	uga	gac	uuu	F	chr17	7676577	7676580
21	4.87582	2.32159	5.95859	uga	cua	uca	S	chr17	7676580	7676583
22	3.41669	1.96001	1.80655	uga	ugg	gac	D	chr17	7676583	7676586
23	3.29159	1.69668	3.53748	uga	aaa	cua	L	chr17	7676586	7676589
24	4.58339	2.33188	6.5572	uga	cua	ugg	W	chr17	7676589	7676592
26	3.40423	1.91476	2.20148	uga	ccu	cua	L	chr17	7676382	7676385
27	2.13384	1.5197	0.982816	uga	gaa	cuu	L	chr17	7676385	7676388
28	2.97736	1.22344	1.26793	uga	aac	ccu	P	chr17	7676388	7676391
29	4.05538	1.88982	2.88142	uga	aac	gaa	E	chr17	7676391	7676394
30	2.59274	1.77487	1.23646	uga	guu	aac	N	chr17	7676394	7676397
31	3.94861	2.27352	5.40569	uga	cug	aac	N	chr17	7676397	7676400
32	1.94701	1.85086	0.73953	uga	ucc	guu	V	chr17	7676400	7676403
33	3.22256	2.06371	2.08313	uga	ccc	cug	L	chr17	7675993	7675996
34	3.22382	1.84232	1.106	uga	uug	ucc	S	chr17	7675996	7675999
35	3.11969	1.48908	1.49968	uga	ccg	ccc	P	chr17	7675999	7676002
36	1.93745	1.64388	0.778173	uga	ucc	uug	L	chr17	7676002	7676005
37	3.39517	1.87152	3.60592	uga	caa	ccg	P	chr17	7676005	7676008
38	2.65771	1.72473	1.04999	uga	gca	ucc	S	chr17	7676008	7676011
39	3.93375	2.13828	3.39052	uga	aug	caa	Q	chr17	7676011	7676014
40	3.01785	2.06614	1.74041	uga	gau	gca	A	chr17	7676014	7676017
41	2.22812	1.69601	1.08283	uga	gau	aug	M	chr17	7676017	7676020
42	3.11478	2.12952	1.42284	uga	uug	gau	D	chr17	7676020	7676023
43	4.0919	2.27767	3.01066	uga	aug	gau	D	chr17	7676023	7676026
44	3.39139	2.07603	5.35491	uga	cug	uug	L	chr17	7676026	7676029
45	2.07523	1.64338	0.714299	uga	ucc	aug	M	chr17	7676029	7676032
46	2.9136	1.95328	2.6751	uga	ccg	cug	L	chr17	7676032	7676035
47	3.07524	1.80786	1.3647	uga	gac	ucc	S	chr17	7676035	7676038
48	2.21038	1.65812	1.23888	uga	gau	ccg	P	chr17	7676038	7676041
49	4.3435	2.24042	3.21503	uga	auu	gac	D	chr17	7676041	7676044
50	2.70248	1.94455	1.59346	uga	gaa	gau	D	chr17	7676044	7676047
51	3.50459	1.93017	2.29576	uga	caa	auu	I	chr17	7676047	7676050
52	3.14796	1.85424	1.58405	uga	ugg	gaa	E	chr17	7676050	7676053
53	3.31289	1.99868	1.91635	uga	uuc	caa	Q	chr17	7676053	7676056
54	3.27302	1.59051	2.83234	uga	acu	ugg	W	chr17	7676056	7676059
55	3.16626	1.77251	1.43866	uga	gaa	uuc	F	chr17	7676059	7676062
56	2.39465	1.43109	0.743921	uga	gac	acu	T	chr17	7676062	7676065
57	4.11175	2.1348	2.74907	uga	cca	gaa	E	chr17	7676065	7676068
58	2.54463	1.68392	1.31213	uga	ggu	gac	D	chr17	7676068	7676071
59	3.45651	1.86628	2.14347	uga	cca	cca	P	chr17	7676071	7676074
60	2.18559	1.79593	0.85534	uga	gau	ggu	G	chr17	7676074	7676077
61	2.16869	1.55427	1.07892	uga	gaa	cca	P	chr17	7676077	7676080
62	2.55017	2.05825	1.64546	uga	gcu	gau	D	chr17	7676080	7676083
63	3.94268	2.16608	2.13725	uga	ccc	gaa	E	chr17	7676083	7676086
64	2.39306	1.26808	0.869763	uga	aga	gcu	A	chr17	7676086	7676089
65	3.42842	1.51372	1.43508	uga	aug	ccc	P	chr17	7676089	7676092
66	3.14615	1.38524	1.33888	uga	cca	aga	R	chr17	7676092	7676095
67	2.18315	1.68716	1.07412	uga	gag	aug	M	chr17	7676095	7676098
68	2.04583	1.64553	1.11432	uga	gcu	cca	P	chr17	7676098	7676101
69	1.81166	1.85019	1.4292	uga	gcu	gag	E	chr17	7676101	7676104
70	3.48157	1.8038	1.35446	uga	ccc	gcu	A	chr17	7676104	7676107
71	3.48157	1.8038	1.35446	uga	ccc	gcu	A	chr17	7676107	7676110
72	2.79541	1.51011	0.987491	uga	gug	ccc	P	chr17	7676110	7676113
73	2.61747	1.39467	0.764036	uga	gcc	ccc	P	chr17	7676113	7676116
74	2.55438	2.09244	1.87039	uga	ccu	gug	V	chr17	7676116	7676119
75	2.41827	1.72183	1.05004	uga	gca	gcc	A	chr17	7676119	7676122
76	3.01922	1.38325	1.20877	uga	cca	ccu	P	chr17	7676122	7676125
77	2.71592	1.93792	1.38611	uga	gca	gca	A	chr17	7676125	7676128
78	2.04583	1.64553	1.11432	uga	gcu	cca	P	chr17	7676128	7676131
79	4.02745	2.28548	2.65011	uga	ccu	gca	A	chr17	7676131	7676134
80	2.67242	1.47636	1.34196	uga	aca	gcu	A	chr17	7676134	7676137
81	2.61543	1.32809	1.20658	uga	ccg	ccu	P	chr17	7676137	7676140
82	2.70921	1.96437	1.07306	uga	gcg	aca	T	chr17	7676140	7676143
83	2.42567	1.63774	1.17907	uga	gcc	ccg	P	chr17	7676143	7676146
84	3.40575	2.06798	2.35053	uga	ccu	gcg	A	chr17	7676146	7676149
85	2.41827	1.72183	1.05004	uga	gca	gcc	A	chr17	7676149	7676152
86	3.01922	1.38325	1.20877	uga	cca	ccu	P	chr17	7676152	7676155
87	3.30913	2.04085	1.65679	uga	gcc	gca	A	chr17	7676155	7676158
88	3.31345	1.89371	1.66412	uga	ccc	cca	P	chr17	7676158	7676161
89	2.5044	1.77913	0.87119	uga	ucc	gcc	A	chr17	7676161	7676164
90	2.75153	1.34596	0.861022	uga	ugg	ccc	P	chr17	7676164	7676167
91	4.25974	2.04858	1.90951	uga	ccc	ucc	S	chr17	7676167	7676170
92	3.94053	2.17299	6.39822	uga	cug	ugg	W	chr17	7676170	7676173
93	2.18905	1.21497	0.530585	uga	uca	ccc	P	chr17	7676173	7676176
94	1.98709	1.86746	0.826669	uga	ucu	cug	L	chr17	7676176	7676179
95	2.30387	1.78228	0.737067	uga	ucu	uca	S	chr17	7676179	7676182
96	2.70857	1.7513	1.06662	uga	guc	ucu	S	chr17	7676182	7676185
97	3.17569	1.92064	1.41434	uga	ccu	ucu	S	chr17	7676185	7676188
98	2.30296	1.88638	0.957588	uga	ucc	guc	V	chr17	7676188	7676191
99	3.01189	1.41978	1.67379	uga	cag	ccu	P	chr17	7676191	7676194
100	3.81252	1.80333	3.23961	uga	aaa	ucc	S	chr17	7676194	7676197
101	3.01028	1.90637	2.31958	uga	acc	cag	Q	chr17	7676197	7676200
102	3.44879	1.93002	1.23344	uga	uac	aaa	K	chr17	7676200	7676203
103	3.75826	1.82939	2.39271	uga	cag	acc	T	chr17	7676203	7676206
104	3.13027	2.08709	2.14031	uga	ggc	uac	Y	chr17	7676206	7676209
105	2.76283	1.91786	2.31565	uga	agc	cag	Q	chr17	7676209	7676212
106	2.65206	1.77773	1.03165	uga	uac	ggc	G	chr17	7676212	7676215
107	2.25702	1.32774	0.855813	uga	ggu	agc	S	chr17	7676215	7676218
108	3.50448	2.02326	2.04178	uga	uuc	uac	Y	chr17	7676218	7676221
109	3.15469	1.91811	1.61611	uga	cgu	ggu	G	chr17	7676221	7676224
110	5.40406	2.37028	6.86911	uga	cug	uuc	F	chr17	7676224	7676227
111	2.00166	1.7995	1.05934	uga	ggc	cgu	R	chr17	7676227	7676230
112	2.69391	1.85563	1.44222	uga	uuc	cug	L	chr17	7676230	7676233
113	2.38546	1.80698	0.880976	uga	uug	ggc	G	chr17	7676233	7676236
114	4.89269	2.0604	3.7924	uga	cau	uuc	F	chr17	7676236	7676239
115	1.85609	1.71005	0.676085	uga	ucu	uug	L	chr17	7676239	7676242
116	1.8811	1.74002	0.968154	uga	ggg	cau	H	chr17	7676242	7676245
117	2.63532	1.58299	1.32832	uga	aca	ucu	S	chr17	7676245	7676248
118	2.09571	1.47848	0.743355	uga	gcc	ggg	G	chr17	7676248	7676251
119	3.53549	1.76407	2.14118	uga	aag	aca	T	chr17	7676251	7676254
120	2.39981	1.85063	0.756991	uga	ucu	gcc	A	chr17	7676254	7676257
121	2.99602	2.14218	2.03761	uga	gug	aag	K	chr17	7676257	7676260
122	3.20839	1.55428	1.85229	uga	acu	ucu	S	chr17	7676260	7676263
123	2.41772	2.00008	1.39301	uga	ugc	gug	V	chr17	7676263	7676266
124	2.91213	1.40203	1.10184	uga	acg	acu	T	chr17	7676266	7676269
125	2.94358	1.69383	1.15864	uga	uac	ugc	C	chr17	7676269	7676272
126	1.98088	1.21995	0.694677	uga	ucc	acg	T	chr17	7675052	7675055
127	3.87319	2.23464	3.09996	uga	ccu	uac	Y	chr17	7675055	7675058
128	3.23863	1.81654	1.25587	uga	gcc	ucc	S	chr17	7675058	7675061
129	3.65147	1.66041	3.08815	uga	cuc	ccu	P	chr17	7675061	7675064
130	3.99277	1.78403	2.57657	uga	aac	gcc	A	chr17	7675064	7675067
131	3.62012	1.82516	2.71967	uga	aag	cuc	L	chr17	7675067	7675070
132	3.4882	1.99174	2.12196	uga	aug	aac	N	chr17	7675070	7675073
133	2.62519	2.00314	1.32027	uga	uuu	aag	K	chr17	7675073	7675076
134	2.82278	1.79379	1.23161	uga	ugc	aug	M	chr17	7675076	7675079
135	4.4125	2.16556	3.06343	uga	caa	uuu	F	chr17	7675079	7675082
136	3.94452	2.10308	5.36214	uga	cug	ugc	C	chr17	7675082	7675085
137	3.007	1.97109	1.82201	uga	gcc	caa	Q	chr17	7675085	7675088
138	3.10288	1.85525	3.13947	uga	aag	cug	L	chr17	7675088	7675091
139	3.60988	1.87986	2.04029	uga	acc	gcc	A	chr17	7675091	7675094
140	3.23723	2.11909	1.88674	uga	ugc	aag	K	chr17	7675094	7675097
141	3.34102	1.79658	1.41676	uga	ccu	acc	T	chr17	7675097	7675100
142	2.8415	1.83766	1.45104	uga	gug	ugc	C	chr17	7675100	7675103
143	3.01189	1.41978	1.67379	uga	cag	ccu	P	chr17	7675103	7675106
144	3.11174	2.31332	5.55337	uga	cug	gug	V	chr17	7675106	7675109
145	2.58192	1.77513	1.60949	uga	ugg	cag	Q	chr17	7675109	7675112
146	2.37865	1.76925	1.4952	uga	guu	cug	L	chr17	7675112	7675115
147	2.42258	1.77608	1.42124	uga	gau	ugg	W	chr17	7675115	7675118
148	1.94701	1.85086	0.73953	uga	ucc	guu	V	chr17	7675118	7675121
149	3.16512	1.93948	2.42845	uga	aca	gau	D	chr17	7675121	7675124
150	4.25974	2.04858	1.90951	uga	ccc	ucc	S	chr17	7675124	7675127
151	3.32072	1.85737	1.82169	uga	ccg	aca	T	chr17	7675127	7675130
152	3.44972	1.57369	1.1647	uga	ccc	ccc	P	chr17	7675130	7675133
153	2.38633	1.71333	1.30092	uga	ggc	ccg	P	chr17	7675133	7675136
154	3.20711	1.44594	1.24507	uga	acc	ccc	P	chr17	7675136	7675139
155	3.34679	1.93431	2.31529	uga	cgc	ggc	G	chr17	7675139	7675142
156	2.8503	1.63799	1.06845	uga	guc	acc	T	chr17	7675142	7675145
157	3.55017	1.96797	2.63505	uga	cgc	cgc	R	chr17	7675145	7675148
158	2.71229	1.92277	1.37995	uga	gcc	guc	V	chr17	7675148	7675151
159	3.33253	1.96677	2.13598	uga	aug	cgc	R	chr17	7675151	7675154
160	2.94845	1.81349	1.25593	uga	gcc	gcc	A	chr17	7675154	7675157
161	3.45255	1.93242	2.06685	uga	auc	aug	M	chr17	7675157	7675160
162	3.26088	1.80946	1.29472	uga	uac	gcc	A	chr17	7675160	7675163
163	3.47089	1.82069	2.42444	uga	aag	auc	I	chr17	7675163	7675166
164	4.3539	2.27528	5.17454	uga	cag	uac	Y	chr17	7675166	7675169
165	2.3472	1.72567	1.10022	uga	uca	aag	K	chr17	7675169	7675172
166	3.37027	2.09757	3.84336	uga	cag	cag	Q	chr17	7675172	7675175
167	3.59545	1.98232	2.65712	uga	cac	uca	S	chr17	7675175	7675178
168	3.21846	1.99531	2.66914	uga	aug	cag	Q	chr17	7675178	7675181
169	2.68773	1.56195	1.92425	uga	acg	cac	H	chr17	7675181	7675184
170	2.18315	1.68716	1.07412	uga	gag	aug	M	chr17	7675184	7675187
171	2.2721	1.20214	1.0935	uga	guu	acg	T	chr17	7675187	7675190
172	2.37879	2.04304	1.80946	uga	gug	gag	E	chr17	7675190	7675193
173	2.56926	1.8223	1.66306	uga	agg	guu	V	chr17	7675193	7675196
174	2.92662	2.02794	2.69153	uga	cgc	gug	V	chr17	7675196	7675199
175	2.20693	1.07599	0.591419	uga	ugc	agg	R	chr17	7675199	7675202
176	3.35325	2.04431	1.73587	uga	ccc	cgc	R	chr17	7675202	7675205
177	3.38053	1.92697	2.44458	uga	cac	ugc	C	chr17	7675205	7675208
178	3.50864	1.50173	2.00987	uga	cau	ccc	P	chr17	7675208	7675211
179	2.07807	1.61343	1.24944	uga	gag	cac	H	chr17	7675211	7675214
180	3.07459	1.87229	2.56939	uga	cgc	cau	H	chr17	7675214	7675217
181	2.57161	2.021	1.67519	uga	ugc	gag	E	chr17	7675217	7675220
182	2.12706	1.58004	0.793278	uga	uca	cgc	R	chr17	7675220	7675223
183	2.42508	1.71872	1.18093	uga	gau	ugc	C	chr17	7675223	7675226
184	3.18349	1.82137	1.98389	uga	agc	uca	S	chr17	7675226	7675229
185	2.8532	2.12582	1.69649	uga	gau	gau	D	chr17	7675229	7675232
186	2.25702	1.32774	0.855813	uga	ggu	agc	S	chr17	7675232	7675235
188	2.39852	1.77389	0.81389	uga	gcc	ggu	G	chr17	7674860	7674863
189	2.97997	2.04987	2.19664	uga	ccu	cug	L	chr17	7674863	7674866
190	3.59137	2.03143	2.01384	uga	ccu	gcc	A	chr17	7674866	7674869
191	3.01189	1.41978	1.67379	uga	cag	ccu	P	chr17	7674869	7674872
192	2.94343	1.33939	1.6187	uga	cau	ccu	P	chr17	7674872	7674875
193	3.67188	2.22962	5.77774	uga	cuu	cag	Q	chr17	7674875	7674878
194	3.10946	1.98915	2.22878	uga	auc	cau	H	chr17	7674878	7674881
195	2.62374	1.51207	1.54759	uga	cga	cuu	L	chr17	7674881	7674884
196	2.9215	1.94389	1.36146	uga	gug	auc	I	chr17	7674884	7674887
197	1.78877	1.11095	0.786672	uga	gaa	cga	R	chr17	7674887	7674890
198	1.56724	1.65839	0.978079	uga	gga	gug	V	chr17	7674890	7674893
199	3.93387	1.8641	2.66508	uga	aau	gaa	E	chr17	7674893	7674896
200	2.80489	1.84191	0.904465	uga	uug	gga	G	chr17	7674896	7674899
201	3.6388	2.13106	2.13918	uga	cgu	aau	N	chr17	7674899	7674902
202	2.43911	1.81395	1.449	uga	gug	uug	L	chr17	7674902	7674905
203	1.81599	1.73248	1.00059	uga	gag	cgu	R	chr17	7674905	7674908
204	2.52354	1.83725	1.51695	uga	uau	gug	V	chr17	7674908	7674911
205	2.21647	1.9144	1.23547	uga	uug	gag	E	chr17	7674911	7674914
206	2.61597	2.06383	1.71779	uga	gau	uau	Y	chr17	7674914	7674917
207	2.16705	1.66766	1.21969	uga	gac	uug	L	chr17	7674917	7674920
208	2.83577	1.66696	1.58007	uga	aga	gau	D	chr17	7674920	7674923
209	4.39806	1.99758	3.28007	uga	aac	gac	D	chr17	7674923	7674926
210	2.81692	1.12873	1.43515	uga	acu	aga	R	chr17	7674926	7674929
211	2.49192	1.85786	0.946204	uga	uuu	aac	N	chr17	7674929	7674932
212	2.67655	1.32431	1.06489	uga	cga	acu	T	chr17	7674932	7674935
213	4.23052	2.04048	2.61504	uga	cau	uuu	F	chr17	7674935	7674938
214	2.10676	1.03327	0.924926	uga	agu	cga	R	chr17	7674938	7674941
215	2.35007	1.8667	1.43592	uga	gug	cau	H	chr17	7674941	7674944
216	3.08003	1.65436	1.29504	uga	gug	agu	S	chr17	7674944	7674947
217	2.23617	2.0219	1.50501	uga	gug	gug	V	chr17	7674947	7674950
218	2.7633	2.10656	1.77343	uga	ccc	gug	V	chr17	7674950	7674953
219	2.52354	1.83725	1.51695	uga	uau	gug	V	chr17	7674953	7674956
220	2.33751	1.40469	0.79649	uga	gag	ccc	P	chr17	7674956	7674959
221	3.4185	2.1756	3.1828	uga	ccg	uau	Y	chr17	7674959	7674962
222	2.71673	2.1143	2.24707	uga	ccu	gag	E	chr17	7674962	7674965
223	2.16577	1.64947	1.22893	uga	gag	ccg	P	chr17	7674965	7674968
224	2.13403	1.20224	0.669937	uga	guu	ccu	P	chr17	7674968	7674971
225	2.19058	1.97453	1.54723	uga	ggc	gag	E	chr17	7674180	7674183
226	1.86525	1.92519	0.642478	uga	ucu	guu	V	chr17	7674183	7674186
227	2.2746	1.77317	1.08762	uga	gac	ggc	G	chr17	7674186	7674189
228	2.4838	1.30371	0.69805	uga	ugu	ucu	S	chr17	7674189	7674192
229	3.97791	2.10463	2.60128	uga	acc	gac	D	chr17	7674192	7674195
230	2.98204	1.86768	1.72643	uga	acc	ugu	C	chr17	7674195	7674198
231	3.86643	1.84986	1.77081	uga	auc	acc	T	chr17	7674198	7674201
232	3.48256	1.8203	1.92299	uga	cac	acc	T	chr17	7674201	7674204
233	3.02636	1.7919	1.08691	uga	uac	auc	I	chr17	7674204	7674207
234	3.15932	1.57587	2.46078	uga	aac	cac	H	chr17	7674207	7674210
235	3.51771	1.99092	2.00092	uga	uac	uac	Y	chr17	7674210	7674213
236	3.4882	1.99174	2.12196	uga	aug	aac	N	chr17	7674213	7674216
237	3.0341	1.51841	1.54335	uga	ugu	uac	Y	chr17	7674216	7674219
238	3.31723	1.64792	2.11913	uga	aac	aug	M	chr17	7674219	7674222
239	2.47075	1.55211	1.23069	uga	agu	ugu	C	chr17	7674222	7674225
240	2.26137	1.80102	0.785913	uga	ucc	aac	N	chr17	7674225	7674228
241	3.32776	1.63644	1.19848	uga	ugc	agu	S	chr17	7674228	7674231
242	4.23366	1.97089	2.34867	uga	aug	ucc	S	chr17	7674231	7674234
243	2.61766	1.77591	1.2401	uga	ggc	ugc	C	chr17	7674234	7674237
244	2.40545	1.75246	1.13714	uga	ggc	aug	M	chr17	7674237	7674240
245	3.14121	1.93313	1.87561	uga	aug	ggc	G	chr17	7674240	7674243
246	3.25189	1.75274	2.05848	uga	aac	ggc	G	chr17	7674243	7674246
247	3.20908	1.79021	1.95189	uga	cgg	aug	M	chr17	7674246	7674249
248	2.98103	1.77321	1.76633	uga	agg	aac	N	chr17	7674249	7674252
249	2.46948	1.33167	1.25786	uga	ccc	cgg	R	chr17	7674252	7674255
250	2.70313	1.1598	0.996884	uga	auc	agg	R	chr17	7674255	7674258
251	4.34655	1.86092	3.82064	uga	cuc	ccc	P	chr17	7674258	7674261
252	3.35113	1.86163	1.7149	uga	acc	auc	I	chr17	7674261	7674264
253	4.02343	2.07636	2.37246	uga	auc	cuc	L	chr17	7674264	7674267
254	3.86643	1.84986	1.77081	uga	auc	acc	T	chr17	7674267	7674270
255	2.76739	1.65837	1.58993	uga	aca	auc	I	chr17	7674270	7674273
256	4.05428	2.22432	5.04346	uga	cug	auc	I	chr17	7674273	7674276
257	2.40593	1.61093	0.917126	uga	gaa	aca	T	chr17	7674276	7674279
258	2.31947	1.82124	1.48953	uga	gac	cug	L	chr17	7674279	7674282
259	2.54429	1.88463	0.976287	uga	ucc	gaa	E	chr17	7674282	7674285
260	3.30168	1.74974	1.85909	uga	agu	gac	D	chr17	7674285	7674288
262	3.78987	1.48264	1.90656	uga	aau	agu	S	chr17	7673701	7673704
263	4.14399	2.3578	4.02989	uga	cua	ggu	G	chr17	7673704	7673707
264	4.1042	2.44033	5.16216	uga	cug	aau	N	chr17	7673707	7673710
265	2.09573	1.51699	1.15307	uga	gga	cua	L	chr17	7673710	7673713
266	3.2073	1.95545	2.58875	uga	cgg	cug	L	chr17	7673713	7673716
267	3.81771	1.78664	2.1127	uga	aac	gga	G	chr17	7673716	7673719
268	2.1043	1.23075	1.34227	uga	agc	cgg	R	chr17	7673719	7673722
269	2.49192	1.85786	0.946204	uga	uuu	aac	N	chr17	7673722	7673725
270	2.57825	1.61368	1.09215	uga	gag	agc	S	chr17	7673725	7673728
271	3.37567	2.05181	1.28887	uga	gug	uuu	F	chr17	7673728	7673731
272	2.93041	2.04092	2.76897	uga	cgu	gag	E	chr17	7673731	7673734
273	2.03714	1.8061	1.27177	uga	guu	gug	V	chr17	7673734	7673737
274	1.93947	1.30813	0.761533	uga	ugu	cgu	R	chr17	7673737	7673740
275	2.29455	1.88658	1.06675	uga	gcc	guu	V	chr17	7673740	7673743
276	2.31922	1.37043	0.842251	uga	ugu	ugu	C	chr17	7673743	7673746
277	3.59137	2.03143	2.01384	uga	ccu	gcc	A	chr17	7673746	7673749
278	2.08098	1.81796	0.923945	uga	ggg	ugu	C	chr17	7673749	7673752
279	1.98522	0.985599	0.60043	uga	aga	ccu	P	chr17	7673752	7673755
280	1.98879	1.47139	0.80813	uga	gac	ggg	G	chr17	7673755	7673758
281	3.00123	1.33148	1.29274	uga	cgg	aga	R	chr17	7673758	7673761
282	4.52483	2.20394	3.68355	uga	cgc	gac	D	chr17	7673761	7673764
283	1.89094	1.08898	1.24624	uga	aca	cgg	R	chr17	7673764	7673767
284	2.27141	1.82571	1.18926	uga	gag	cgc	R	chr17	7673767	7673770
285	2.40593	1.61093	0.917126	uga	gaa	aca	T	chr17	7673770	7673773
286	1.98774	1.90113	1.46182	uga	gag	gag	E	chr17	7673773	7673776
287	3.93387	1.8641	2.66508	uga	aau	gaa	E	chr17	7673776	7673779
288	3.70757	2.51449	6.83801	uga	cuc	gag	E	chr17	7673779	7673782
289	3.86239	2.13963	2.4966	uga	cgc	aau	N	chr17	7673782	7673785
290	3.62012	1.82516	2.71967	uga	aag	cuc	L	chr17	7673785	7673788
291	2.99822	1.79956	2.94866	uga	aaa	cgc	R	chr17	7673788	7673791
292	2.40133	1.99718	1.37658	uga	ggg	aag	K	chr17	7673791	7673794
293	2.78687	1.94813	1.24705	uga	gag	aaa	K	chr17	7673794	7673797
294	2.55759	1.65684	1.19569	uga	ccu	ggg	G	chr17	7673797	7673800
295	2.8326	2.14212	3.04084	uga	cac	gag	E	chr17	7673800	7673803
296	2.78935	1.41269	1.34327	uga	cac	ccu	P	chr17	7673803	7673806
297	2.07807	1.61343	1.24944	uga	gag	cac	H	chr17	7673806	7673809
298	3.45654	1.98504	5.70309	uga	cug	cac	H	chr17	7673809	7673812
299	2.93853	2.12856	2.13101	uga	ccc	gag	E	chr17	7673812	7673815
300	3.36183	2.03387	2.67988	uga	cca	cug	L	chr17	7673815	7673818
301	2.23961	1.40728	0.664822	uga	ggg	ccc	P	chr17	7673818	7673821
302	2.82709	1.75094	1.7753	uga	agc	cca	P	chr17	7673821	7673824
303	2.5841	1.34011	1.56701	uga	acu	ggg	G	chr17	7673824	7673827
304	3.66023	1.62437	2.40967	uga	aag	agc	S	chr17	7673827	7673830
305	2.67655	1.32431	1.06489	uga	cga	acu	T	chr17	7673830	7673833
306	2.30058	1.8795	1.32196	uga	gca	aag	K	chr17	7673833	7673836
308	4.35147	2.30087	2.51377	uga	ccc	gca	A	chr17	7673536	7673539
309	3.31539	1.80026	2.80899	uga	aac	cug	L	chr17	7673539	7673542
310	3.54885	1.37192	1.57569	uga	aac	ccc	P	chr17	7673542	7673545
311	3.26316	1.90296	1.84271	uga	acc	aac	N	chr17	7673545	7673548
312	2.99556	1.91443	1.83957	uga	agc	aac	N	chr17	7673548	7673551
313	2.32798	1.57297	0.610781	uga	ucc	acc	T	chr17	7673551	7673554
314	2.34887	1.63509	0.631	uga	ucu	agc	S	chr17	7673554	7673557
315	4.25974	2.04858	1.90951	uga	ccc	ucc	S	chr17	7673557	7673560
316	3.57304	1.95568	2.38866	uga	cag	ucu	S	chr17	7673560	7673563
317	3.59845	1.55082	1.50239	uga	cca	ccc	P	chr17	7673563	7673566
318	3.11826	1.86447	3.27098	uga	aag	cag	Q	chr17	7673566	7673569
319	3.19051	1.70212	2.51344	uga	aag	cca	P	chr17	7673569	7673572
320	3.30548	1.96502	4.05549	uga	aaa	aag	K	chr17	7673572	7673575
321	3.85442	2.19955	3.08302	uga	cca	aag	K	chr17	7673575	7673578
322	4.61336	2.39495	5.69267	uga	cug	aaa	K	chr17	7673578	7673581
323	2.29034	1.69979	1.14908	uga	gau	cca	P	chr17	7673581	7673584
324	1.83146	1.6245	1.15051	uga	gga	cug	L	chr17	7673584	7673587
325	2.70248	1.94455	1.59346	uga	gaa	gau	D	chr17	7673587	7673590
326	3.39221	1.78616	1.33728	uga	uau	gga	G	chr17	7673590	7673593
327	3.29993	1.94789	1.47994	uga	uuc	gaa	E	chr17	7673593	7673596
328	3.51399	2.11299	2.65013	uga	acc	uau	Y	chr17	7673596	7673599
329	5.44374	2.32042	5.88844	uga	cuu	uuc	F	chr17	7673599	7673602
330	3.75826	1.82939	2.39271	uga	cag	acc	T	chr17	7673602	7673605
331	3.4915	1.8938	1.99871	uga	auc	cuu	L	chr17	7673605	7673608
332	3.22958	1.98851	2.82107	uga	cgu	cag	Q	chr17	7670608	7670611
333	2.34123	1.81207	0.917726	uga	ggg	auc	I	chr17	7670611	7670614
334	2.67944	1.8601	1.90327	uga	cgu	cgu	R	chr17	7670614	7670617
335	1.87048	1.48909	0.774937	uga	gag	ggg	G	chr17	7670617	7670620
336	2.84582	1.86761	2.22217	uga	cgc	cgu	R	chr17	7670620	7670623
337	2.4553	1.91407	1.47559	uga	uuc	gag	E	chr17	7670623	7670626
338	2.27141	1.82571	1.18926	uga	gag	cgc	R	chr17	7670626	7670629
339	4.78239	2.07677	2.72199	uga	aug	uuc	F	chr17	7670629	7670632
340	2.4553	1.91407	1.47559	uga	uuc	gag	E	chr17	7670632	7670635
341	2.59421	1.54302	1.6006	uga	cga	aug	M	chr17	7670635	7670638
342	3.27527	1.92797	1.51957	uga	gag	uuc	F	chr17	7670638	7670641
343	3.08402	1.489	3.85229	uga	cug	cga	R	chr17	7670641	7670644
344	2.9319	1.83172	2.65734	uga	aau	gag	E	chr17	7670644	7670647
345	2.18193	1.84307	1.42876	uga	gag	cug	L	chr17	7670647	7670650
346	2.76992	1.97114	1.08016	uga	gcc	aau	N	chr17	7670650	7670653
347	2.21647	1.9144	1.23547	uga	uug	gag	E	chr17	7670653	7670656
348	2.54581	1.67904	1.23916	uga	gaa	gcc	A	chr17	7670656	7670659
349	3.80029	2.23375	5.53227	uga	cuc	uug	L	chr17	7670659	7670662
350	3.79731	1.94749	3.22014	uga	aag	gaa	E	chr17	7670662	7670665
351	2.60199	1.82267	1.24479	uga	gau	cuc	L	chr17	7670665	7670668
352	2.80569	1.97939	1.58032	uga	gcc	aag	K	chr17	7670668	7670671
353	4.28308	2.39405	4.32845	uga	cag	gau	D	chr17	7670671	7670674
354	2.40211	1.77749	1.27975	uga	gcu	gcc	A	chr17	7670674	7670677
355	2.10087	1.85564	1.24488	uga	ggg	cag	Q	chr17	7670677	7670680
356	3.35262	1.62116	2.04903	uga	aag	gcu	A	chr17	7670680	7670683
357	1.87048	1.48909	0.774937	uga	gag	ggg	G	chr17	7670683	7670686
358	3.85442	2.19955	3.08302	uga	cca	aag	K	chr17	7670686	7670689
359	1.9042	1.90462	1.22152	uga	ggg	gag	E	chr17	7670689	7670692
360	2.15008	1.69404	0.951957	uga	ggg	cca	P	chr17	7670692	7670695
361	2.35869	1.54205	1.20946	uga	agc	ggg	G	chr17	7670695	7670698
362	2.34718	1.4279	1.16101	uga	agg	ggg	G	chr17	7670698	7670701
363	2.35112	1.57033	1.06769	uga	gcu	agc	S	chr17	7670701	7670704
364	2.43183	1.14114	1.08329	uga	cac	agg	R	chr17	7670704	7670707
365	2.24291	1.56867	0.616033	uga	ucc	gcu	A	chr17	7670707	7670710
366	2.61902	1.67074	1.94481	uga	agc	cac	H	chr17	7670710	7670713
368	4.27403	1.98535	5.01357	uga	cug	agc	S	chr17	7669612	7669615
369	2.95651	1.62411	2.75145	uga	aag	cac	H	chr17	7669615	7669618
370	2.07406	1.79532	0.951278	uga	ucc	cug	L	chr17	7669618	7669621
371	3.30548	1.96502	4.05549	uga	aaa	aag	K	chr17	7669621	7669624
372	4.10319	1.84162	2.88039	uga	aag	ucc	S	chr17	7669624	7669627
373	2.44029	1.60389	0.977531	uga	ggu	aaa	K	chr17	7669627	7669630
374	3.84513	2.25714	4.23815	uga	cag	aag	K	chr17	7669630	7669633
375	1.95016	1.81023	0.489689	uga	ucu	ggu	G	chr17	7669633	7669636
376	3.01028	1.90637	2.31958	uga	acc	cag	Q	chr17	7669636	7669639
377	2.21164	1.68186	0.609729	uga	ucc	ucu	S	chr17	7669639	7669642
378	3.8234	1.74104	2.04289	uga	cgc	acc	T	chr17	7669642	7669645
379	4.33188	1.95533	3.27722	uga	cau	ucc	S	chr17	7669645	7669648
380	2.99822	1.79956	2.94866	uga	aaa	cgc	R	chr17	7669648	7669651
381	2.59459	1.71193	2.87542	uga	aaa	cau	H	chr17	7669651	7669654
382	5.16172	2.57626	5.88052	uga	cuc	aaa	K	chr17	7669654	7669657
383	4.07873	2.09845	2.23874	uga	aug	aaa	K	chr17	7669657	7669660
384	3.14518	1.82554	1.24645	uga	uuc	cuc	L	chr17	7669660	7669663
385	3.10461	1.69833	2.37042	uga	aag	aug	M	chr17	7669663	7669666
386	3.70527	1.76787	2.19434	uga	aca	uuc	F	chr17	7669666	7669669
387	2.42206	1.83287	1.55929	uga	gaa	aag	K	chr17	7669669	7669672
388	2.38533	1.7557	0.809043	uga	ggg	aca	T	chr17	7669672	7669675
389	3.64793	2.15157	2.25364	uga	ccu	gaa	E	chr17	7669675	7669678
390	1.98879	1.47139	0.80813	uga	gac	ggg	G	chr17	7669678	7669681
391	1.83237	1.08329	0.426067	uga	uca	ccu	P	chr17	7669681	7669684
392	3.0873	2.02081	1.74331	uga	gac	gac	D	chr17	7669684	7669687

## Sheet: Fig.5c
treatment	% Mutations	Threshold(%)
CC90009	3.33482	1
G418	19.504	1
Clitocine	64.7705	1
DAP	36.4594	1
SJ6986	67.1721	1
SRI	56.5626	1
CC90009	0.00758512	2
G418	4.45782	2
Clitocine	11.6309	2
DAP	31.2833	2
SJ6986	21.1095	2
SRI	16.4073	2
G418	0.980875	3
DAP	15.5599	3
SJ6986	8.6976	3
SRI	6.29215	3
G418	0.0606687	4
DAP	3.38172	4
SJ6986	3.36293	4
SRI	2.91741	4
G418	0.0102734	5
DAP	0.259281	5
SJ6986	1.35096	5
SRI	1.78602	5
DAP	0.0181731	6
SJ6986	0.451234	6
SRI	0.939843	6
All_drugs	87.1832	1
All_drugs	39.3442	2
All_drugs	17.0941	3
All_drugs	5.11112	4
All_drugs	1.92939	5
All_drugs	0.939843	6

## Sheet: Fig.5d
treatment	n	prop
SRI	1977056	6.03955
DAP	9671766	29.5455
SJ6986	10746190	32.8277
G418	348751	1.06537
Clitocine	9991381	30.5219

## Sheet: Fig.5e
Predicted	# PTCs	treatment	gene	stop_type
1.68749	1	CC90009	TP53	uga
1.68585	2	CC90009	TP53	uga
1.53992	3	CC90009	TP53	uga
1.47757	4	CC90009	TP53	uga
1.46936	5	CC90009	TP53	uga
1.39512	6	CC90009	TP53	uga
1.34932	7	CC90009	TP53	uga
1.31585	8	CC90009	TP53	uga
1.31581	9	CC90009	TP53	uga
1.30839	10	CC90009	TP53	uga
1.26565	11	CC90009	TP53	uga
1.2654	12	CC90009	TP53	uga
1.21667	13	CC90009	TP53	uga
1.19786	14	CC90009	TP53	uga
1.19314	15	CC90009	TP53	uga
1.1864	16	CC90009	TP53	uga
1.15532	17	CC90009	TP53	uga
1.14758	18	CC90009	TP53	uga
1.14552	19	CC90009	TP53	uga
1.11851	20	CC90009	TP53	uga
1.1112	21	CC90009	TP53	uga
1.10384	22	CC90009	TP53	uga
1.0918	23	CC90009	TP53	uga
1.09157	24	CC90009	TP53	uga
1.08938	25	CC90009	TP53	uga
1.0596	26	CC90009	TP53	uga
1.04682	27	CC90009	TP53	uga
1.03149	28	CC90009	TP53	uga
1.02962	29	CC90009	TP53	uga
1.02373	30	CC90009	TP53	uga
1.00522	31	CC90009	TP53	uga
0.970221	32	CC90009	TP53	uga
0.948703	33	CC90009	TP53	uga
0.94658	34	CC90009	TP53	uga
0.939199	35	CC90009	TP53	uga
0.883236	36	CC90009	TP53	uga
0.874428	37	CC90009	TP53	uga
0.869836	38	CC90009	TP53	uga
0.861217	39	CC90009	TP53	uga
0.857236	40	CC90009	TP53	uga
0.857236	41	CC90009	TP53	uga
0.852936	42	CC90009	TP53	uga
0.84233	43	CC90009	TP53	uga
0.841971	44	CC90009	TP53	uga
0.837745	45	CC90009	TP53	uga
0.832852	46	CC90009	TP53	uga
0.832852	47	CC90009	TP53	uga
0.828703	48	CC90009	TP53	uga
0.827671	49	CC90009	TP53	uga
0.827671	50	CC90009	TP53	uga
0.814004	51	CC90009	TP53	uga
0.808691	52	CC90009	TP53	uga
0.805204	53	CC90009	TP53	uga
0.800929	54	CC90009	TP53	uga
0.800929	55	CC90009	TP53	uga
0.798757	56	CC90009	TP53	uga
0.7956	57	CC90009	TP53	uga
0.791059	58	CC90009	TP53	uga
0.787718	59	CC90009	TP53	uga
0.78719	60	CC90009	TP53	uga
0.784442	61	CC90009	TP53	uga
0.767327	62	CC90009	TP53	uga
0.764186	63	CC90009	TP53	uga
0.758168	64	CC90009	TP53	uga
0.756051	65	CC90009	TP53	uga
0.755757	66	CC90009	TP53	uga
0.755385	67	CC90009	TP53	uga
0.751673	68	CC90009	TP53	uga
0.749072	69	CC90009	TP53	uga
0.740042	70	CC90009	TP53	uga
0.738143	71	CC90009	TP53	uga
0.733625	72	CC90009	TP53	uga
0.731677	73	CC90009	TP53	uga
0.730791	74	CC90009	TP53	uga
0.730092	75	CC90009	TP53	uga
0.728139	76	CC90009	TP53	uga
0.723941	77	CC90009	TP53	uga
0.723941	78	CC90009	TP53	uga
0.723941	79	CC90009	TP53	uga
0.722199	80	CC90009	TP53	uga
0.722199	81	CC90009	TP53	uga
0.721327	82	CC90009	TP53	uga
0.713794	83	CC90009	TP53	uga
0.709121	84	CC90009	TP53	uga
0.701816	85	CC90009	TP53	uga
0.700508	86	CC90009	TP53	uga
0.700508	87	CC90009	TP53	uga
0.700508	88	CC90009	TP53	uga
0.698863	89	CC90009	TP53	uga
0.695299	90	CC90009	TP53	uga
0.692012	91	CC90009	TP53	uga
0.691585	92	CC90009	TP53	uga
0.689988	93	CC90009	TP53	uga
0.689816	94	CC90009	TP53	uga
0.689644	95	CC90009	TP53	uga
0.688861	96	CC90009	TP53	uga
0.688546	97	CC90009	TP53	uga
0.68847	98	CC90009	TP53	uga
0.68768	99	CC90009	TP53	uga
0.687214	100	CC90009	TP53	uga
0.686472	101	CC90009	TP53	uga
0.683145	102	CC90009	TP53	uga
0.683145	103	CC90009	TP53	uga
0.675666	104	CC90009	TP53	uga
0.672277	105	CC90009	TP53	uga
0.671094	106	CC90009	TP53	uga
0.669645	107	CC90009	TP53	uga
0.669645	108	CC90009	TP53	uga
0.665057	109	CC90009	TP53	uga
0.66126	110	CC90009	TP53	uga
0.65913	111	CC90009	TP53	uga
0.659021	112	CC90009	TP53	uga
0.655856	113	CC90009	TP53	uga
0.651816	114	CC90009	TP53	uga
0.648166	115	CC90009	TP53	uga
0.645937	116	CC90009	TP53	uga
0.638567	117	CC90009	TP53	uga
0.637651	118	CC90009	TP53	uga
0.637651	119	CC90009	TP53	uga
0.636777	120	CC90009	TP53	uga
0.635938	121	CC90009	TP53	uga
0.635938	122	CC90009	TP53	uga
0.63423	123	CC90009	TP53	uga
0.633758	124	CC90009	TP53	uga
0.63151	125	CC90009	TP53	uga
0.630171	126	CC90009	TP53	uga
0.6243	127	CC90009	TP53	uga
0.623951	128	CC90009	TP53	uga
0.620281	129	CC90009	TP53	uga
0.620085	130	CC90009	TP53	uga
0.616526	131	CC90009	TP53	uga
0.614975	132	CC90009	TP53	uga
0.614816	133	CC90009	TP53	uga
0.61465	134	CC90009	TP53	uga
0.614247	135	CC90009	TP53	uga
0.606278	136	CC90009	TP53	uga
0.603107	137	CC90009	TP53	uga
0.599963	138	CC90009	TP53	uga
0.599857	139	CC90009	TP53	uga
0.59858	140	CC90009	TP53	uga
0.59797	141	CC90009	TP53	uga
0.591728	142	CC90009	TP53	uga
0.59136	143	CC90009	TP53	uga
0.59136	144	CC90009	TP53	uga
0.58891	145	CC90009	TP53	uga
0.588322	146	CC90009	TP53	uga
0.585345	147	CC90009	TP53	uga
0.585345	148	CC90009	TP53	uga
0.582624	149	CC90009	TP53	uga
0.582094	150	CC90009	TP53	uga
0.580501	151	CC90009	TP53	uga
0.578002	152	CC90009	TP53	uga
0.576421	153	CC90009	TP53	uga
0.573284	154	CC90009	TP53	uga
0.570645	155	CC90009	TP53	uga
0.569563	156	CC90009	TP53	uga
0.569563	157	CC90009	TP53	uga
0.567892	158	CC90009	TP53	uga
0.567543	159	CC90009	TP53	uga
0.567069	160	CC90009	TP53	uga
0.565525	161	CC90009	TP53	uga
0.559839	162	CC90009	TP53	uga
0.557986	163	CC90009	TP53	uga
0.557986	164	CC90009	TP53	uga
0.557481	165	CC90009	TP53	uga
0.555648	166	CC90009	TP53	uga
0.554842	167	CC90009	TP53	uga
0.554197	168	CC90009	TP53	uga
0.553147	169	CC90009	TP53	uga
0.552073	170	CC90009	TP53	uga
0.545068	171	CC90009	TP53	uga
0.541873	172	CC90009	TP53	uga
0.538457	173	CC90009	TP53	uga
0.535272	174	CC90009	TP53	uga
0.534502	175	CC90009	TP53	uga
0.5318	176	CC90009	TP53	uga
0.528709	177	CC90009	TP53	uga
0.528517	178	CC90009	TP53	uga
0.523738	179	CC90009	TP53	uga
0.523428	180	CC90009	TP53	uga
0.522622	181	CC90009	TP53	uga
0.522001	182	CC90009	TP53	uga
0.518092	183	CC90009	TP53	uga
0.508477	184	CC90009	TP53	uga
0.508151	185	CC90009	TP53	uga
0.506092	186	CC90009	TP53	uga
0.505499	187	CC90009	TP53	uga
0.504666	188	CC90009	TP53	uga
0.5002	189	CC90009	TP53	uga
0.498912	190	CC90009	TP53	uga
0.494704	191	CC90009	TP53	uga
0.493558	192	CC90009	TP53	uga
0.491768	193	CC90009	TP53	uga
0.490927	194	CC90009	TP53	uga
0.488607	195	CC90009	TP53	uga
0.487662	196	CC90009	TP53	uga
0.48759	197	CC90009	TP53	uga
0.486719	198	CC90009	TP53	uga
0.486614	199	CC90009	TP53	uga
0.48657	200	CC90009	TP53	uga
0.486279	201	CC90009	TP53	uga
0.485625	202	CC90009	TP53	uga
0.484416	203	CC90009	TP53	uga
0.482073	204	CC90009	TP53	uga
0.481377	205	CC90009	TP53	uga
0.480024	206	CC90009	TP53	uga
0.479704	207	CC90009	TP53	uga
0.479519	208	CC90009	TP53	uga
0.478623	209	CC90009	TP53	uga
0.478511	210	CC90009	TP53	uga
0.47653	211	CC90009	TP53	uga
0.475876	212	CC90009	TP53	uga
0.475812	213	CC90009	TP53	uga
0.475812	214	CC90009	TP53	uga
0.472705	215	CC90009	TP53	uga
0.472705	216	CC90009	TP53	uga
0.466494	217	CC90009	TP53	uga
0.465684	218	CC90009	TP53	uga
0.464862	219	CC90009	TP53	uga
0.461153	220	CC90009	TP53	uga
0.458537	221	CC90009	TP53	uga
0.457984	222	CC90009	TP53	uga
0.456886	223	CC90009	TP53	uga
0.45563	224	CC90009	TP53	uga
0.453703	225	CC90009	TP53	uga
0.451244	226	CC90009	TP53	uga
0.451011	227	CC90009	TP53	uga
0.450795	228	CC90009	TP53	uga
0.450266	229	CC90009	TP53	uga
0.450046	230	CC90009	TP53	uga
0.449989	231	CC90009	TP53	uga
0.449862	232	CC90009	TP53	uga
0.449853	233	CC90009	TP53	uga
0.449853	234	CC90009	TP53	uga
0.448101	235	CC90009	TP53	uga
0.446815	236	CC90009	TP53	uga
0.445988	237	CC90009	TP53	uga
0.445844	238	CC90009	TP53	uga
0.445715	239	CC90009	TP53	uga
0.445383	240	CC90009	TP53	uga
0.445383	241	CC90009	TP53	uga
0.444565	242	CC90009	TP53	uga
0.444477	243	CC90009	TP53	uga
0.443429	244	CC90009	TP53	uga
0.443114	245	CC90009	TP53	uga
0.441744	246	CC90009	TP53	uga
0.441214	247	CC90009	TP53	uga
0.437483	248	CC90009	TP53	uga
0.437047	249	CC90009	TP53	uga
0.434088	250	CC90009	TP53	uga
0.433499	251	CC90009	TP53	uga
0.431932	252	CC90009	TP53	uga
0.43105	253	CC90009	TP53	uga
0.43076	254	CC90009	TP53	uga
0.430138	255	CC90009	TP53	uga
0.427866	256	CC90009	TP53	uga
0.426166	257	CC90009	TP53	uga
0.42548	258	CC90009	TP53	uga
0.424726	259	CC90009	TP53	uga
0.42323	260	CC90009	TP53	uga
0.421365	261	CC90009	TP53	uga
0.420565	262	CC90009	TP53	uga
0.419254	263	CC90009	TP53	uga
0.418895	264	CC90009	TP53	uga
0.418886	265	CC90009	TP53	uga
0.416619	266	CC90009	TP53	uga
0.415629	267	CC90009	TP53	uga
0.414505	268	CC90009	TP53	uga
0.413659	269	CC90009	TP53	uga
0.413659	270	CC90009	TP53	uga
0.413434	271	CC90009	TP53	uga
0.413328	272	CC90009	TP53	uga
0.411671	273	CC90009	TP53	uga
0.410037	274	CC90009	TP53	uga
0.40945	275	CC90009	TP53	uga
0.40929	276	CC90009	TP53	uga
0.40831	277	CC90009	TP53	uga
0.40831	278	CC90009	TP53	uga
0.407369	279	CC90009	TP53	uga
0.407302	280	CC90009	TP53	uga
0.406291	281	CC90009	TP53	uga
0.405804	282	CC90009	TP53	uga
0.405323	283	CC90009	TP53	uga
0.404758	284	CC90009	TP53	uga
0.403818	285	CC90009	TP53	uga
0.403199	286	CC90009	TP53	uga
0.40185	287	CC90009	TP53	uga
0.401088	288	CC90009	TP53	uga
0.400586	289	CC90009	TP53	uga
0.399723	290	CC90009	TP53	uga
0.396599	291	CC90009	TP53	uga
0.395175	292	CC90009	TP53	uga
0.394949	293	CC90009	TP53	uga
0.394704	294	CC90009	TP53	uga
0.394704	295	CC90009	TP53	uga
0.39359	296	CC90009	TP53	uga
0.393314	297	CC90009	TP53	uga
0.393314	298	CC90009	TP53	uga
0.390871	299	CC90009	TP53	uga
0.390871	300	CC90009	TP53	uga
0.385744	301	CC90009	TP53	uga
0.385744	302	CC90009	TP53	uga
0.385413	303	CC90009	TP53	uga
0.385228	304	CC90009	TP53	uga
0.383566	305	CC90009	TP53	uga
0.383414	306	CC90009	TP53	uga
0.381697	307	CC90009	TP53	uga
0.37976	308	CC90009	TP53	uga
0.37976	309	CC90009	TP53	uga
0.378556	310	CC90009	TP53	uga
0.378503	311	CC90009	TP53	uga
0.378287	312	CC90009	TP53	uga
0.377668	313	CC90009	TP53	uga
0.377643	314	CC90009	TP53	uga
0.376859	315	CC90009	TP53	uga
0.375981	316	CC90009	TP53	uga
0.375894	317	CC90009	TP53	uga
0.374973	318	CC90009	TP53	uga
0.374853	319	CC90009	TP53	uga
0.374836	320	CC90009	TP53	uga
0.374091	321	CC90009	TP53	uga
0.373637	322	CC90009	TP53	uga
0.37323	323	CC90009	TP53	uga
0.370805	324	CC90009	TP53	uga
0.370805	325	CC90009	TP53	uga
0.370463	326	CC90009	TP53	uga
0.370398	327	CC90009	TP53	uga
0.370014	328	CC90009	TP53	uga
0.369812	329	CC90009	TP53	uga
0.369812	330	CC90009	TP53	uga
0.368653	331	CC90009	TP53	uga
0.367251	332	CC90009	TP53	uga
0.367251	333	CC90009	TP53	uga
0.366029	334	CC90009	TP53	uga
0.365536	335	CC90009	TP53	uga
0.363973	336	CC90009	TP53	uga
0.3627	337	CC90009	TP53	uga
0.361672	338	CC90009	TP53	uga
0.359019	339	CC90009	TP53	uga
0.356906	340	CC90009	TP53	uga
0.354394	341	CC90009	TP53	uga
0.35398	342	CC90009	TP53	uga
0.352701	343	CC90009	TP53	uga
0.352682	344	CC90009	TP53	uga
0.351735	345	CC90009	TP53	uga
0.350022	346	CC90009	TP53	uga
0.348407	347	CC90009	TP53	uga
0.346924	348	CC90009	TP53	uga
0.34595	349	CC90009	TP53	uga
0.339895	350	CC90009	TP53	uga
0.336729	351	CC90009	TP53	uga
0.336498	352	CC90009	TP53	uga
0.330505	353	CC90009	TP53	uga
0.330489	354	CC90009	TP53	uga
0.329864	355	CC90009	TP53	uga
0.328501	356	CC90009	TP53	uga
0.328419	357	CC90009	TP53	uga
0.32239	358	CC90009	TP53	uga
0.320022	359	CC90009	TP53	uga
0.319545	360	CC90009	TP53	uga
0.318497	361	CC90009	TP53	uga
0.317912	362	CC90009	TP53	uga
0.317807	363	CC90009	TP53	uga
0.317409	364	CC90009	TP53	uga
0.313694	365	CC90009	TP53	uga
0.312748	366	CC90009	TP53	uga
0.312748	367	CC90009	TP53	uga
0.308718	368	CC90009	TP53	uga
0.307733	369	CC90009	TP53	uga
0.3066	370	CC90009	TP53	uga
0.30597	371	CC90009	TP53	uga
0.305072	372	CC90009	TP53	uga
0.303484	373	CC90009	TP53	uga
0.302261	374	CC90009	TP53	uga
0.300952	375	CC90009	TP53	uga
0.294892	376	CC90009	TP53	uga
0.294892	377	CC90009	TP53	uga
0.293449	378	CC90009	TP53	uga
0.289037	379	CC90009	TP53	uga
0.289037	380	CC90009	TP53	uga
0.283652	381	CC90009	TP53	uga
0.279859	382	CC90009	TP53	uga
0.279182	383	CC90009	TP53	uga
0.272072	384	CC90009	TP53	uga
0.250334	385	CC90009	TP53	uga
3.38867	1	G418	TP53	uga
3.37995	2	G418	TP53	uga
3.37995	3	G418	TP53	uga
3.22924	4	G418	TP53	uga
3.22266	5	G418	TP53	uga
3.22266	6	G418	TP53	uga
3.22266	7	G418	TP53	uga
3.16257	8	G418	TP53	uga
3.01825	9	G418	TP53	uga
2.94447	10	G418	TP53	uga
2.9422	11	G418	TP53	uga
2.92319	12	G418	TP53	uga
2.91903	13	G418	TP53	uga
2.83358	14	G418	TP53	uga
2.78743	15	G418	TP53	uga
2.77663	16	G418	TP53	uga
2.53873	17	G418	TP53	uga
2.53312	18	G418	TP53	uga
2.49827	19	G418	TP53	uga
2.46679	20	G418	TP53	uga
2.42755	21	G418	TP53	uga
2.40461	22	G418	TP53	uga
2.38243	23	G418	TP53	uga
2.37624	24	G418	TP53	uga
2.37624	25	G418	TP53	uga
2.37407	26	G418	TP53	uga
2.35852	27	G418	TP53	uga
2.35748	28	G418	TP53	uga
2.31653	29	G418	TP53	uga
2.31131	30	G418	TP53	uga
2.29846	31	G418	TP53	uga
2.28236	32	G418	TP53	uga
2.25029	33	G418	TP53	uga
2.25029	34	G418	TP53	uga
2.23628	35	G418	TP53	uga
2.21649	36	G418	TP53	uga
2.17874	37	G418	TP53	uga
2.16997	38	G418	TP53	uga
2.16944	39	G418	TP53	uga
2.14905	40	G418	TP53	uga
2.12404	41	G418	TP53	uga
2.12317	42	G418	TP53	uga
2.11241	43	G418	TP53	uga
2.10647	44	G418	TP53	uga
2.10394	45	G418	TP53	uga
2.10394	46	G418	TP53	uga
2.10394	47	G418	TP53	uga
2.10093	48	G418	TP53	uga
2.07677	49	G418	TP53	uga
2.07248	50	G418	TP53	uga
2.05727	51	G418	TP53	uga
2.05703	52	G418	TP53	uga
2.03616	53	G418	TP53	uga
2.02363	54	G418	TP53	uga
2.01368	55	G418	TP53	uga
1.97234	56	G418	TP53	uga
1.94727	57	G418	TP53	uga
1.94169	58	G418	TP53	uga
1.93847	59	G418	TP53	uga
1.92445	60	G418	TP53	uga
1.92445	61	G418	TP53	uga
1.91259	62	G418	TP53	uga
1.89891	63	G418	TP53	uga
1.89562	64	G418	TP53	uga
1.89116	65	G418	TP53	uga
1.88913	66	G418	TP53	uga
1.82512	67	G418	TP53	uga
1.82488	68	G418	TP53	uga
1.81386	69	G418	TP53	uga
1.80661	70	G418	TP53	uga
1.79775	71	G418	TP53	uga
1.79602	72	G418	TP53	uga
1.79602	73	G418	TP53	uga
1.75492	74	G418	TP53	uga
1.75138	75	G418	TP53	uga
1.74342	76	G418	TP53	uga
1.72764	77	G418	TP53	uga
1.72764	78	G418	TP53	uga
1.71679	79	G418	TP53	uga
1.70779	80	G418	TP53	uga
1.70344	81	G418	TP53	uga
1.70273	82	G418	TP53	uga
1.69363	83	G418	TP53	uga
1.6891	84	G418	TP53	uga
1.6804	85	G418	TP53	uga
1.6793	86	G418	TP53	uga
1.67798	87	G418	TP53	uga
1.67425	88	G418	TP53	uga
1.66245	89	G418	TP53	uga
1.66109	90	G418	TP53	uga
1.65018	91	G418	TP53	uga
1.64121	92	G418	TP53	uga
1.64091	93	G418	TP53	uga
1.63999	94	G418	TP53	uga
1.62168	95	G418	TP53	uga
1.61791	96	G418	TP53	uga
1.60221	97	G418	TP53	uga
1.5906	98	G418	TP53	uga
1.58126	99	G418	TP53	uga
1.57502	100	G418	TP53	uga
1.56987	101	G418	TP53	uga
1.56839	102	G418	TP53	uga
1.55397	103	G418	TP53	uga
1.55276	104	G418	TP53	uga
1.5483	105	G418	TP53	uga
1.54124	106	G418	TP53	uga
1.53931	107	G418	TP53	uga
1.52987	108	G418	TP53	uga
1.52261	109	G418	TP53	uga
1.51374	110	G418	TP53	uga
1.51134	111	G418	TP53	uga
1.51056	112	G418	TP53	uga
1.49997	113	G418	TP53	uga
1.49451	114	G418	TP53	uga
1.481	115	G418	TP53	uga
1.47793	116	G418	TP53	uga
1.46175	117	G418	TP53	uga
1.45707	118	G418	TP53	uga
1.45512	119	G418	TP53	uga
1.45434	120	G418	TP53	uga
1.45198	121	G418	TP53	uga
1.43867	122	G418	TP53	uga
1.39505	123	G418	TP53	uga
1.37943	124	G418	TP53	uga
1.35955	125	G418	TP53	uga
1.33279	126	G418	TP53	uga
1.32489	127	G418	TP53	uga
1.31673	128	G418	TP53	uga
1.31254	129	G418	TP53	uga
1.28925	130	G418	TP53	uga
1.2859	131	G418	TP53	uga
1.27904	132	G418	TP53	uga
1.2768	133	G418	TP53	uga
1.27042	134	G418	TP53	uga
1.24061	135	G418	TP53	uga
1.23788	136	G418	TP53	uga
1.23335	137	G418	TP53	uga
1.22869	138	G418	TP53	uga
1.22003	139	G418	TP53	uga
1.21472	140	G418	TP53	uga
1.21231	141	G418	TP53	uga
1.20804	142	G418	TP53	uga
1.19185	143	G418	TP53	uga
1.18786	144	G418	TP53	uga
1.1818	145	G418	TP53	uga
1.17205	146	G418	TP53	uga
1.16483	147	G418	TP53	uga
1.16483	148	G418	TP53	uga
1.16159	149	G418	TP53	uga
1.15207	150	G418	TP53	uga
1.15207	151	G418	TP53	uga
1.13951	152	G418	TP53	uga
1.13622	153	G418	TP53	uga
1.13622	154	G418	TP53	uga
1.11585	155	G418	TP53	uga
1.10883	156	G418	TP53	uga
1.1051	157	G418	TP53	uga
1.09948	158	G418	TP53	uga
1.0987	159	G418	TP53	uga
1.0987	160	G418	TP53	uga
1.09707	161	G418	TP53	uga
1.09063	162	G418	TP53	uga
1.08915	163	G418	TP53	uga
1.08886	164	G418	TP53	uga
1.08531	165	G418	TP53	uga
1.08339	166	G418	TP53	uga
1.07959	167	G418	TP53	uga
1.07536	168	G418	TP53	uga
1.07004	169	G418	TP53	uga
1.06811	170	G418	TP53	uga
1.05827	171	G418	TP53	uga
1.05705	172	G418	TP53	uga
1.0508	173	G418	TP53	uga
1.04909	174	G418	TP53	uga
1.04909	175	G418	TP53	uga
1.04038	176	G418	TP53	uga
1.03927	177	G418	TP53	uga
1.0301	178	G418	TP53	uga
1.02879	179	G418	TP53	uga
1.01979	180	G418	TP53	uga
1.01778	181	G418	TP53	uga
1.0173	182	G418	TP53	uga
1.00829	183	G418	TP53	uga
1.00332	184	G418	TP53	uga
1.00325	185	G418	TP53	uga
1.00202	186	G418	TP53	uga
1.00047	187	G418	TP53	uga
0.993568	188	G418	TP53	uga
0.990243	189	G418	TP53	uga
0.985444	190	G418	TP53	uga
0.984549	191	G418	TP53	uga
0.98217	192	G418	TP53	uga
0.978044	193	G418	TP53	uga
0.978044	194	G418	TP53	uga
0.974399	195	G418	TP53	uga
0.970867	196	G418	TP53	uga
0.963629	197	G418	TP53	uga
0.963274	198	G418	TP53	uga
0.963158	199	G418	TP53	uga
0.957659	200	G418	TP53	uga
0.95639	201	G418	TP53	uga
0.951136	202	G418	TP53	uga
0.944989	203	G418	TP53	uga
0.941803	204	G418	TP53	uga
0.94028	205	G418	TP53	uga
0.939064	206	G418	TP53	uga
0.936912	207	G418	TP53	uga
0.936912	208	G418	TP53	uga
0.936292	209	G418	TP53	uga
0.933043	210	G418	TP53	uga
0.932171	211	G418	TP53	uga
0.932117	212	G418	TP53	uga
0.925747	213	G418	TP53	uga
0.925113	214	G418	TP53	uga
0.924677	215	G418	TP53	uga
0.920502	216	G418	TP53	uga
0.913117	217	G418	TP53	uga
0.904308	218	G418	TP53	uga
0.902482	219	G418	TP53	uga
0.899069	220	G418	TP53	uga
0.895909	221	G418	TP53	uga
0.893269	222	G418	TP53	uga
0.893269	223	G418	TP53	uga
0.890126	224	G418	TP53	uga
0.888943	225	G418	TP53	uga
0.886465	226	G418	TP53	uga
0.883928	227	G418	TP53	uga
0.883034	228	G418	TP53	uga
0.883028	229	G418	TP53	uga
0.87742	230	G418	TP53	uga
0.869129	231	G418	TP53	uga
0.869012	232	G418	TP53	uga
0.86387	233	G418	TP53	uga
0.858491	234	G418	TP53	uga
0.858259	235	G418	TP53	uga
0.858259	236	G418	TP53	uga
0.854394	237	G418	TP53	uga
0.853512	238	G418	TP53	uga
0.852476	239	G418	TP53	uga
0.852476	240	G418	TP53	uga
0.850791	241	G418	TP53	uga
0.81787	242	G418	TP53	uga
0.81787	243	G418	TP53	uga
0.813804	244	G418	TP53	uga
0.813104	245	G418	TP53	uga
0.803696	246	G418	TP53	uga
0.803696	247	G418	TP53	uga
0.802066	248	G418	TP53	uga
0.802066	249	G418	TP53	uga
0.800394	250	G418	TP53	uga
0.798798	251	G418	TP53	uga
0.797911	252	G418	TP53	uga
0.791226	253	G418	TP53	uga
0.787051	254	G418	TP53	uga
0.78551	255	G418	TP53	uga
0.785456	256	G418	TP53	uga
0.785273	257	G418	TP53	uga
0.775132	258	G418	TP53	uga
0.770254	259	G418	TP53	uga
0.758097	260	G418	TP53	uga
0.755712	261	G418	TP53	uga
0.748725	262	G418	TP53	uga
0.744602	263	G418	TP53	uga
0.742103	264	G418	TP53	uga
0.741346	265	G418	TP53	uga
0.740698	266	G418	TP53	uga
0.738553	267	G418	TP53	uga
0.738093	268	G418	TP53	uga
0.734784	269	G418	TP53	uga
0.731721	270	G418	TP53	uga
0.727202	271	G418	TP53	uga
0.725441	272	G418	TP53	uga
0.723944	273	G418	TP53	uga
0.722219	274	G418	TP53	uga
0.711663	275	G418	TP53	uga
0.711663	276	G418	TP53	uga
0.709657	277	G418	TP53	uga
0.709616	278	G418	TP53	uga
0.70932	279	G418	TP53	uga
0.709083	280	G418	TP53	uga
0.708723	281	G418	TP53	uga
0.705452	282	G418	TP53	uga
0.702738	283	G418	TP53	uga
0.702647	284	G418	TP53	uga
0.700156	285	G418	TP53	uga
0.697032	286	G418	TP53	uga
0.695362	287	G418	TP53	uga
0.695206	288	G418	TP53	uga
0.692025	289	G418	TP53	uga
0.689722	290	G418	TP53	uga
0.687309	291	G418	TP53	uga
0.687309	292	G418	TP53	uga
0.684884	293	G418	TP53	uga
0.684542	294	G418	TP53	uga
0.684024	295	G418	TP53	uga
0.677654	296	G418	TP53	uga
0.676487	297	G418	TP53	uga
0.67416	298	G418	TP53	uga
0.672146	299	G418	TP53	uga
0.672107	300	G418	TP53	uga
0.672107	301	G418	TP53	uga
0.670672	302	G418	TP53	uga
0.669032	303	G418	TP53	uga
0.662958	304	G418	TP53	uga
0.660613	305	G418	TP53	uga
0.660613	306	G418	TP53	uga
0.658674	307	G418	TP53	uga
0.65838	308	G418	TP53	uga
0.656576	309	G418	TP53	uga
0.655904	310	G418	TP53	uga
0.655904	311	G418	TP53	uga
0.653465	312	G418	TP53	uga
0.649967	313	G418	TP53	uga
0.648633	314	G418	TP53	uga
0.646503	315	G418	TP53	uga
0.640425	316	G418	TP53	uga
0.637024	317	G418	TP53	uga
0.636987	318	G418	TP53	uga
0.634712	319	G418	TP53	uga
0.63293	320	G418	TP53	uga
0.63183	321	G418	TP53	uga
0.63126	322	G418	TP53	uga
0.626104	323	G418	TP53	uga
0.620067	324	G418	TP53	uga
0.619752	325	G418	TP53	uga
0.619332	326	G418	TP53	uga
0.612683	327	G418	TP53	uga
0.608194	328	G418	TP53	uga
0.603759	329	G418	TP53	uga
0.603759	330	G418	TP53	uga
0.600674	331	G418	TP53	uga
0.586697	332	G418	TP53	uga
0.586329	333	G418	TP53	uga
0.578964	334	G418	TP53	uga
0.576508	335	G418	TP53	uga
0.57207	336	G418	TP53	uga
0.567524	337	G418	TP53	uga
0.558728	338	G418	TP53	uga
0.558562	339	G418	TP53	uga
0.556371	340	G418	TP53	uga
0.556371	341	G418	TP53	uga
0.554944	342	G418	TP53	uga
0.554944	343	G418	TP53	uga
0.552902	344	G418	TP53	uga
0.549235	345	G418	TP53	uga
0.545333	346	G418	TP53	uga
0.544472	347	G418	TP53	uga
0.542045	348	G418	TP53	uga
0.539112	349	G418	TP53	uga
0.537536	350	G418	TP53	uga
0.521633	351	G418	TP53	uga
0.518275	352	G418	TP53	uga
0.517372	353	G418	TP53	uga
0.514844	354	G418	TP53	uga
0.513279	355	G418	TP53	uga
0.512127	356	G418	TP53	uga
0.507755	357	G418	TP53	uga
0.50337	358	G418	TP53	uga
0.501987	359	G418	TP53	uga
0.500452	360	G418	TP53	uga
0.492819	361	G418	TP53	uga
0.491157	362	G418	TP53	uga
0.486742	363	G418	TP53	uga
0.476015	364	G418	TP53	uga
0.471974	365	G418	TP53	uga
0.470867	366	G418	TP53	uga
0.468753	367	G418	TP53	uga
0.4685	368	G418	TP53	uga
0.465946	369	G418	TP53	uga
0.45574	370	G418	TP53	uga
0.445771	371	G418	TP53	uga
0.412864	372	G418	TP53	uga
0.407541	373	G418	TP53	uga
0.406784	374	G418	TP53	uga
0.40602	375	G418	TP53	uga
0.40602	376	G418	TP53	uga
0.405063	377	G418	TP53	uga
0.396203	378	G418	TP53	uga
0.390424	379	G418	TP53	uga
0.390424	380	G418	TP53	uga
0.384674	381	G418	TP53	uga
0.3821	382	G418	TP53	uga
0.3821	383	G418	TP53	uga
0.371484	384	G418	TP53	uga
0.355659	385	G418	TP53	uga
2.57626	1	Clitocine	TP53	uga
2.51449	2	Clitocine	TP53	uga
2.44033	3	Clitocine	TP53	uga
2.39495	4	Clitocine	TP53	uga
2.39405	5	Clitocine	TP53	uga
2.37028	6	Clitocine	TP53	uga
2.3578	7	Clitocine	TP53	uga
2.33188	8	Clitocine	TP53	uga
2.32159	9	Clitocine	TP53	uga
2.32042	10	Clitocine	TP53	uga
2.31332	11	Clitocine	TP53	uga
2.30087	12	Clitocine	TP53	uga
2.28548	13	Clitocine	TP53	uga
2.27767	14	Clitocine	TP53	uga
2.27528	15	Clitocine	TP53	uga
2.27352	16	Clitocine	TP53	uga
2.25714	17	Clitocine	TP53	uga
2.24042	18	Clitocine	TP53	uga
2.23464	19	Clitocine	TP53	uga
2.23375	20	Clitocine	TP53	uga
2.22962	21	Clitocine	TP53	uga
2.22432	22	Clitocine	TP53	uga
2.20394	23	Clitocine	TP53	uga
2.19955	24	Clitocine	TP53	uga
2.19955	25	Clitocine	TP53	uga
2.18951	26	Clitocine	TP53	uga
2.1756	27	Clitocine	TP53	uga
2.17299	28	Clitocine	TP53	uga
2.16809	29	Clitocine	TP53	uga
2.16608	30	Clitocine	TP53	uga
2.16556	31	Clitocine	TP53	uga
2.15279	32	Clitocine	TP53	uga
2.15157	33	Clitocine	TP53	uga
2.14218	34	Clitocine	TP53	uga
2.14212	35	Clitocine	TP53	uga
2.13963	36	Clitocine	TP53	uga
2.13828	37	Clitocine	TP53	uga
2.1348	38	Clitocine	TP53	uga
2.13106	39	Clitocine	TP53	uga
2.12952	40	Clitocine	TP53	uga
2.12856	41	Clitocine	TP53	uga
2.12582	42	Clitocine	TP53	uga
2.11909	43	Clitocine	TP53	uga
2.1143	44	Clitocine	TP53	uga
2.1143	45	Clitocine	TP53	uga
2.11299	46	Clitocine	TP53	uga
2.10656	47	Clitocine	TP53	uga
2.10463	48	Clitocine	TP53	uga
2.10308	49	Clitocine	TP53	uga
2.09845	50	Clitocine	TP53	uga
2.09757	51	Clitocine	TP53	uga
2.09244	52	Clitocine	TP53	uga
2.08721	53	Clitocine	TP53	uga
2.08709	54	Clitocine	TP53	uga
2.07677	55	Clitocine	TP53	uga
2.07636	56	Clitocine	TP53	uga
2.07603	57	Clitocine	TP53	uga
2.06798	58	Clitocine	TP53	uga
2.06614	59	Clitocine	TP53	uga
2.06383	60	Clitocine	TP53	uga
2.06371	61	Clitocine	TP53	uga
2.0604	62	Clitocine	TP53	uga
2.05825	63	Clitocine	TP53	uga
2.05181	64	Clitocine	TP53	uga
2.04987	65	Clitocine	TP53	uga
2.04858	66	Clitocine	TP53	uga
2.04858	67	Clitocine	TP53	uga
2.04858	68	Clitocine	TP53	uga
2.04431	69	Clitocine	TP53	uga
2.04304	70	Clitocine	TP53	uga
2.04092	71	Clitocine	TP53	uga
2.04085	72	Clitocine	TP53	uga
2.04048	73	Clitocine	TP53	uga
2.03387	74	Clitocine	TP53	uga
2.03143	75	Clitocine	TP53	uga
2.03143	76	Clitocine	TP53	uga
2.02794	77	Clitocine	TP53	uga
2.02326	78	Clitocine	TP53	uga
2.0219	79	Clitocine	TP53	uga
2.021	80	Clitocine	TP53	uga
2.02081	81	Clitocine	TP53	uga
2.01473	82	Clitocine	TP53	uga
2.00314	83	Clitocine	TP53	uga
2.00008	84	Clitocine	TP53	uga
1.99868	85	Clitocine	TP53	uga
1.99758	86	Clitocine	TP53	uga
1.99718	87	Clitocine	TP53	uga
1.99531	88	Clitocine	TP53	uga
1.99174	89	Clitocine	TP53	uga
1.99174	90	Clitocine	TP53	uga
1.99092	91	Clitocine	TP53	uga
1.98915	92	Clitocine	TP53	uga
1.98851	93	Clitocine	TP53	uga
1.98535	94	Clitocine	TP53	uga
1.98504	95	Clitocine	TP53	uga
1.98232	96	Clitocine	TP53	uga
1.97939	97	Clitocine	TP53	uga
1.97453	98	Clitocine	TP53	uga
1.97114	99	Clitocine	TP53	uga
1.97109	100	Clitocine	TP53	uga
1.97089	101	Clitocine	TP53	uga
1.96797	102	Clitocine	TP53	uga
1.96677	103	Clitocine	TP53	uga
1.96502	104	Clitocine	TP53	uga
1.96502	105	Clitocine	TP53	uga
1.96437	106	Clitocine	TP53	uga
1.96001	107	Clitocine	TP53	uga
1.95653	108	Clitocine	TP53	uga
1.95568	109	Clitocine	TP53	uga
1.95545	110	Clitocine	TP53	uga
1.95533	111	Clitocine	TP53	uga
1.95328	112	Clitocine	TP53	uga
1.94813	113	Clitocine	TP53	uga
1.94789	114	Clitocine	TP53	uga
1.94749	115	Clitocine	TP53	uga
1.94455	116	Clitocine	TP53	uga
1.94455	117	Clitocine	TP53	uga
1.94406	118	Clitocine	TP53	uga
1.94389	119	Clitocine	TP53	uga
1.93948	120	Clitocine	TP53	uga
1.93792	121	Clitocine	TP53	uga
1.93431	122	Clitocine	TP53	uga
1.93313	123	Clitocine	TP53	uga
1.93242	124	Clitocine	TP53	uga
1.93017	125	Clitocine	TP53	uga
1.93002	126	Clitocine	TP53	uga
1.92797	127	Clitocine	TP53	uga
1.92697	128	Clitocine	TP53	uga
1.92519	129	Clitocine	TP53	uga
1.92277	130	Clitocine	TP53	uga
1.92064	131	Clitocine	TP53	uga
1.91811	132	Clitocine	TP53	uga
1.91786	133	Clitocine	TP53	uga
1.91476	134	Clitocine	TP53	uga
1.91443	135	Clitocine	TP53	uga
1.9144	136	Clitocine	TP53	uga
1.9144	137	Clitocine	TP53	uga
1.91407	138	Clitocine	TP53	uga
1.91407	139	Clitocine	TP53	uga
1.90637	140	Clitocine	TP53	uga
1.90637	141	Clitocine	TP53	uga
1.90462	142	Clitocine	TP53	uga
1.90296	143	Clitocine	TP53	uga
1.90113	144	Clitocine	TP53	uga
1.8938	145	Clitocine	TP53	uga
1.89371	146	Clitocine	TP53	uga
1.88982	147	Clitocine	TP53	uga
1.88671	148	Clitocine	TP53	uga
1.88658	149	Clitocine	TP53	uga
1.88638	150	Clitocine	TP53	uga
1.88463	151	Clitocine	TP53	uga
1.87986	152	Clitocine	TP53	uga
1.8795	153	Clitocine	TP53	uga
1.87229	154	Clitocine	TP53	uga
1.87152	155	Clitocine	TP53	uga
1.86768	156	Clitocine	TP53	uga
1.86761	157	Clitocine	TP53	uga
1.86746	158	Clitocine	TP53	uga
1.8667	159	Clitocine	TP53	uga
1.86628	160	Clitocine	TP53	uga
1.86447	161	Clitocine	TP53	uga
1.8641	162	Clitocine	TP53	uga
1.8641	163	Clitocine	TP53	uga
1.86193	164	Clitocine	TP53	uga
1.86163	165	Clitocine	TP53	uga
1.86092	166	Clitocine	TP53	uga
1.8601	167	Clitocine	TP53	uga
1.85786	168	Clitocine	TP53	uga
1.85786	169	Clitocine	TP53	uga
1.85737	170	Clitocine	TP53	uga
1.85564	171	Clitocine	TP53	uga
1.85563	172	Clitocine	TP53	uga
1.85525	173	Clitocine	TP53	uga
1.85424	174	Clitocine	TP53	uga
1.85086	175	Clitocine	TP53	uga
1.85086	176	Clitocine	TP53	uga
1.85063	177	Clitocine	TP53	uga
1.85019	178	Clitocine	TP53	uga
1.84986	179	Clitocine	TP53	uga
1.84986	180	Clitocine	TP53	uga
1.84307	181	Clitocine	TP53	uga
1.84232	182	Clitocine	TP53	uga
1.84191	183	Clitocine	TP53	uga
1.84162	184	Clitocine	TP53	uga
1.83766	185	Clitocine	TP53	uga
1.83725	186	Clitocine	TP53	uga
1.83725	187	Clitocine	TP53	uga
1.83287	188	Clitocine	TP53	uga
1.83172	189	Clitocine	TP53	uga
1.82939	190	Clitocine	TP53	uga
1.82939	191	Clitocine	TP53	uga
1.82571	192	Clitocine	TP53	uga
1.82571	193	Clitocine	TP53	uga
1.82554	194	Clitocine	TP53	uga
1.82516	195	Clitocine	TP53	uga
1.82516	196	Clitocine	TP53	uga
1.82267	197	Clitocine	TP53	uga
1.8223	198	Clitocine	TP53	uga
1.82137	199	Clitocine	TP53	uga
1.82124	200	Clitocine	TP53	uga
1.82069	201	Clitocine	TP53	uga
1.8203	202	Clitocine	TP53	uga
1.81796	203	Clitocine	TP53	uga
1.81654	204	Clitocine	TP53	uga
1.81395	205	Clitocine	TP53	uga
1.81349	206	Clitocine	TP53	uga
1.81207	207	Clitocine	TP53	uga
1.81023	208	Clitocine	TP53	uga
1.80946	209	Clitocine	TP53	uga
1.80786	210	Clitocine	TP53	uga
1.80698	211	Clitocine	TP53	uga
1.8061	212	Clitocine	TP53	uga
1.8038	213	Clitocine	TP53	uga
1.8038	214	Clitocine	TP53	uga
1.80333	215	Clitocine	TP53	uga
1.80102	216	Clitocine	TP53	uga
1.80026	217	Clitocine	TP53	uga
1.79956	218	Clitocine	TP53	uga
1.79956	219	Clitocine	TP53	uga
1.7995	220	Clitocine	TP53	uga
1.79658	221	Clitocine	TP53	uga
1.79593	222	Clitocine	TP53	uga
1.79532	223	Clitocine	TP53	uga
1.79379	224	Clitocine	TP53	uga
1.7919	225	Clitocine	TP53	uga
1.79021	226	Clitocine	TP53	uga
1.78664	227	Clitocine	TP53	uga
1.78616	228	Clitocine	TP53	uga
1.78403	229	Clitocine	TP53	uga
1.78228	230	Clitocine	TP53	uga
1.77913	231	Clitocine	TP53	uga
1.77773	232	Clitocine	TP53	uga
1.77749	233	Clitocine	TP53	uga
1.77608	234	Clitocine	TP53	uga
1.77591	235	Clitocine	TP53	uga
1.77513	236	Clitocine	TP53	uga
1.77487	237	Clitocine	TP53	uga
1.77389	238	Clitocine	TP53	uga
1.77321	239	Clitocine	TP53	uga
1.77317	240	Clitocine	TP53	uga
1.77251	241	Clitocine	TP53	uga
1.76925	242	Clitocine	TP53	uga
1.76787	243	Clitocine	TP53	uga
1.76407	244	Clitocine	TP53	uga
1.7557	245	Clitocine	TP53	uga
1.75274	246	Clitocine	TP53	uga
1.75246	247	Clitocine	TP53	uga
1.7513	248	Clitocine	TP53	uga
1.75094	249	Clitocine	TP53	uga
1.74974	250	Clitocine	TP53	uga
1.74104	251	Clitocine	TP53	uga
1.74002	252	Clitocine	TP53	uga
1.73248	253	Clitocine	TP53	uga
1.72907	254	Clitocine	TP53	uga
1.72567	255	Clitocine	TP53	uga
1.72473	256	Clitocine	TP53	uga
1.72183	257	Clitocine	TP53	uga
1.72183	258	Clitocine	TP53	uga
1.71872	259	Clitocine	TP53	uga
1.71333	260	Clitocine	TP53	uga
1.71193	261	Clitocine	TP53	uga
1.71005	262	Clitocine	TP53	uga
1.70212	263	Clitocine	TP53	uga
1.69979	264	Clitocine	TP53	uga
1.69833	265	Clitocine	TP53	uga
1.69831	266	Clitocine	TP53	uga
1.69668	267	Clitocine	TP53	uga
1.69601	268	Clitocine	TP53	uga
1.69404	269	Clitocine	TP53	uga
1.69383	270	Clitocine	TP53	uga
1.68716	271	Clitocine	TP53	uga
1.68716	272	Clitocine	TP53	uga
1.68392	273	Clitocine	TP53	uga
1.68186	274	Clitocine	TP53	uga
1.67904	275	Clitocine	TP53	uga
1.67074	276	Clitocine	TP53	uga
1.66766	277	Clitocine	TP53	uga
1.66696	278	Clitocine	TP53	uga
1.66041	279	Clitocine	TP53	uga
1.65839	280	Clitocine	TP53	uga
1.65837	281	Clitocine	TP53	uga
1.65812	282	Clitocine	TP53	uga
1.65684	283	Clitocine	TP53	uga
1.65436	284	Clitocine	TP53	uga
1.64947	285	Clitocine	TP53	uga
1.64792	286	Clitocine	TP53	uga
1.64553	287	Clitocine	TP53	uga
1.64553	288	Clitocine	TP53	uga
1.64388	289	Clitocine	TP53	uga
1.64338	290	Clitocine	TP53	uga
1.63799	291	Clitocine	TP53	uga
1.63774	292	Clitocine	TP53	uga
1.63644	293	Clitocine	TP53	uga
1.63509	294	Clitocine	TP53	uga
1.6245	295	Clitocine	TP53	uga
1.62437	296	Clitocine	TP53	uga
1.62411	297	Clitocine	TP53	uga
1.62116	298	Clitocine	TP53	uga
1.61368	299	Clitocine	TP53	uga
1.61368	300	Clitocine	TP53	uga
1.61343	301	Clitocine	TP53	uga
1.61343	302	Clitocine	TP53	uga
1.61093	303	Clitocine	TP53	uga
1.61093	304	Clitocine	TP53	uga
1.60389	305	Clitocine	TP53	uga
1.59051	306	Clitocine	TP53	uga
1.58299	307	Clitocine	TP53	uga
1.58004	308	Clitocine	TP53	uga
1.57587	309	Clitocine	TP53	uga
1.57369	310	Clitocine	TP53	uga
1.57297	311	Clitocine	TP53	uga
1.57033	312	Clitocine	TP53	uga
1.56867	313	Clitocine	TP53	uga
1.56195	314	Clitocine	TP53	uga
1.55428	315	Clitocine	TP53	uga
1.55427	316	Clitocine	TP53	uga
1.55211	317	Clitocine	TP53	uga
1.55082	318	Clitocine	TP53	uga
1.54302	319	Clitocine	TP53	uga
1.54205	320	Clitocine	TP53	uga
1.5197	321	Clitocine	TP53	uga
1.51841	322	Clitocine	TP53	uga
1.51699	323	Clitocine	TP53	uga
1.51651	324	Clitocine	TP53	uga
1.51372	325	Clitocine	TP53	uga
1.51207	326	Clitocine	TP53	uga
1.51011	327	Clitocine	TP53	uga
1.50173	328	Clitocine	TP53	uga
1.48909	329	Clitocine	TP53	uga
1.48909	330	Clitocine	TP53	uga
1.48908	331	Clitocine	TP53	uga
1.489	332	Clitocine	TP53	uga
1.48264	333	Clitocine	TP53	uga
1.47848	334	Clitocine	TP53	uga
1.47636	335	Clitocine	TP53	uga
1.47139	336	Clitocine	TP53	uga
1.47139	337	Clitocine	TP53	uga
1.44594	338	Clitocine	TP53	uga
1.43109	339	Clitocine	TP53	uga
1.4279	340	Clitocine	TP53	uga
1.42717	341	Clitocine	TP53	uga
1.41978	342	Clitocine	TP53	uga
1.41978	343	Clitocine	TP53	uga
1.41978	344	Clitocine	TP53	uga
1.41447	345	Clitocine	TP53	uga
1.41269	346	Clitocine	TP53	uga
1.40728	347	Clitocine	TP53	uga
1.40469	348	Clitocine	TP53	uga
1.40203	349	Clitocine	TP53	uga
1.39467	350	Clitocine	TP53	uga
1.38524	351	Clitocine	TP53	uga
1.38325	352	Clitocine	TP53	uga
1.38325	353	Clitocine	TP53	uga
1.37192	354	Clitocine	TP53	uga
1.37043	355	Clitocine	TP53	uga
1.34596	356	Clitocine	TP53	uga
1.34011	357	Clitocine	TP53	uga
1.33939	358	Clitocine	TP53	uga
1.33167	359	Clitocine	TP53	uga
1.33148	360	Clitocine	TP53	uga
1.32809	361	Clitocine	TP53	uga
1.32774	362	Clitocine	TP53	uga
1.32774	363	Clitocine	TP53	uga
1.32431	364	Clitocine	TP53	uga
1.32431	365	Clitocine	TP53	uga
1.30813	366	Clitocine	TP53	uga
1.30371	367	Clitocine	TP53	uga
1.27068	368	Clitocine	TP53	uga
1.26808	369	Clitocine	TP53	uga
1.23075	370	Clitocine	TP53	uga
1.22344	371	Clitocine	TP53	uga
1.21995	372	Clitocine	TP53	uga
1.21497	373	Clitocine	TP53	uga
1.20224	374	Clitocine	TP53	uga
1.20214	375	Clitocine	TP53	uga
1.1598	376	Clitocine	TP53	uga
1.14114	377	Clitocine	TP53	uga
1.12873	378	Clitocine	TP53	uga
1.11095	379	Clitocine	TP53	uga
1.08898	380	Clitocine	TP53	uga
1.08329	381	Clitocine	TP53	uga
1.07599	382	Clitocine	TP53	uga
1.0706	383	Clitocine	TP53	uga
1.03327	384	Clitocine	TP53	uga
0.985599	385	Clitocine	TP53	uga
5.44374	1	DAP	TP53	uga
5.40406	2	DAP	TP53	uga
5.16172	3	DAP	TP53	uga
4.89269	4	DAP	TP53	uga
4.87582	5	DAP	TP53	uga
4.78239	6	DAP	TP53	uga
4.61336	7	DAP	TP53	uga
4.58339	8	DAP	TP53	uga
4.52483	9	DAP	TP53	uga
4.4125	10	DAP	TP53	uga
4.39806	11	DAP	TP53	uga
4.3539	12	DAP	TP53	uga
4.35147	13	DAP	TP53	uga
4.34655	14	DAP	TP53	uga
4.3435	15	DAP	TP53	uga
4.33188	16	DAP	TP53	uga
4.28308	17	DAP	TP53	uga
4.27403	18	DAP	TP53	uga
4.25974	19	DAP	TP53	uga
4.25974	20	DAP	TP53	uga
4.25974	21	DAP	TP53	uga
4.23366	22	DAP	TP53	uga
4.23052	23	DAP	TP53	uga
4.14399	24	DAP	TP53	uga
4.11175	25	DAP	TP53	uga
4.1042	26	DAP	TP53	uga
4.10319	27	DAP	TP53	uga
4.0919	28	DAP	TP53	uga
4.07873	29	DAP	TP53	uga
4.05538	30	DAP	TP53	uga
4.05428	31	DAP	TP53	uga
4.02745	32	DAP	TP53	uga
4.02343	33	DAP	TP53	uga
3.99277	34	DAP	TP53	uga
3.97791	35	DAP	TP53	uga
3.94861	36	DAP	TP53	uga
3.94452	37	DAP	TP53	uga
3.94268	38	DAP	TP53	uga
3.94053	39	DAP	TP53	uga
3.93387	40	DAP	TP53	uga
3.93387	41	DAP	TP53	uga
3.93375	42	DAP	TP53	uga
3.88125	43	DAP	TP53	uga
3.87319	44	DAP	TP53	uga
3.86643	45	DAP	TP53	uga
3.86643	46	DAP	TP53	uga
3.86239	47	DAP	TP53	uga
3.85442	48	DAP	TP53	uga
3.85442	49	DAP	TP53	uga
3.84513	50	DAP	TP53	uga
3.8234	51	DAP	TP53	uga
3.81771	52	DAP	TP53	uga
3.81252	53	DAP	TP53	uga
3.80029	54	DAP	TP53	uga
3.79731	55	DAP	TP53	uga
3.78987	56	DAP	TP53	uga
3.75826	57	DAP	TP53	uga
3.75826	58	DAP	TP53	uga
3.70757	59	DAP	TP53	uga
3.70527	60	DAP	TP53	uga
3.67188	61	DAP	TP53	uga
3.66023	62	DAP	TP53	uga
3.65147	63	DAP	TP53	uga
3.64793	64	DAP	TP53	uga
3.6388	65	DAP	TP53	uga
3.62012	66	DAP	TP53	uga
3.62012	67	DAP	TP53	uga
3.60988	68	DAP	TP53	uga
3.59845	69	DAP	TP53	uga
3.59545	70	DAP	TP53	uga
3.59137	71	DAP	TP53	uga
3.59137	72	DAP	TP53	uga
3.57358	73	DAP	TP53	uga
3.57304	74	DAP	TP53	uga
3.55017	75	DAP	TP53	uga
3.54885	76	DAP	TP53	uga
3.53549	77	DAP	TP53	uga
3.51771	78	DAP	TP53	uga
3.5171	79	DAP	TP53	uga
3.51399	80	DAP	TP53	uga
3.50864	81	DAP	TP53	uga
3.50459	82	DAP	TP53	uga
3.50448	83	DAP	TP53	uga
3.4915	84	DAP	TP53	uga
3.4882	85	DAP	TP53	uga
3.4882	86	DAP	TP53	uga
3.48256	87	DAP	TP53	uga
3.48157	88	DAP	TP53	uga
3.48157	89	DAP	TP53	uga
3.47089	90	DAP	TP53	uga
3.45654	91	DAP	TP53	uga
3.45651	92	DAP	TP53	uga
3.45255	93	DAP	TP53	uga
3.44972	94	DAP	TP53	uga
3.44948	95	DAP	TP53	uga
3.44879	96	DAP	TP53	uga
3.42842	97	DAP	TP53	uga
3.4185	98	DAP	TP53	uga
3.41669	99	DAP	TP53	uga
3.40575	100	DAP	TP53	uga
3.40423	101	DAP	TP53	uga
3.39517	102	DAP	TP53	uga
3.39221	103	DAP	TP53	uga
3.39139	104	DAP	TP53	uga
3.38053	105	DAP	TP53	uga
3.37567	106	DAP	TP53	uga
3.37027	107	DAP	TP53	uga
3.36183	108	DAP	TP53	uga
3.35369	109	DAP	TP53	uga
3.35325	110	DAP	TP53	uga
3.35262	111	DAP	TP53	uga
3.35113	112	DAP	TP53	uga
3.34679	113	DAP	TP53	uga
3.34102	114	DAP	TP53	uga
3.33253	115	DAP	TP53	uga
3.32776	116	DAP	TP53	uga
3.32072	117	DAP	TP53	uga
3.31723	118	DAP	TP53	uga
3.31539	119	DAP	TP53	uga
3.31345	120	DAP	TP53	uga
3.31289	121	DAP	TP53	uga
3.30913	122	DAP	TP53	uga
3.30548	123	DAP	TP53	uga
3.30548	124	DAP	TP53	uga
3.30168	125	DAP	TP53	uga
3.29993	126	DAP	TP53	uga
3.29159	127	DAP	TP53	uga
3.27527	128	DAP	TP53	uga
3.27302	129	DAP	TP53	uga
3.26316	130	DAP	TP53	uga
3.26088	131	DAP	TP53	uga
3.25189	132	DAP	TP53	uga
3.23863	133	DAP	TP53	uga
3.23723	134	DAP	TP53	uga
3.22958	135	DAP	TP53	uga
3.22382	136	DAP	TP53	uga
3.22256	137	DAP	TP53	uga
3.21846	138	DAP	TP53	uga
3.20908	139	DAP	TP53	uga
3.20839	140	DAP	TP53	uga
3.2073	141	DAP	TP53	uga
3.20711	142	DAP	TP53	uga
3.19051	143	DAP	TP53	uga
3.18349	144	DAP	TP53	uga
3.17569	145	DAP	TP53	uga
3.16626	146	DAP	TP53	uga
3.16512	147	DAP	TP53	uga
3.15932	148	DAP	TP53	uga
3.15469	149	DAP	TP53	uga
3.14796	150	DAP	TP53	uga
3.14615	151	DAP	TP53	uga
3.14518	152	DAP	TP53	uga
3.14121	153	DAP	TP53	uga
3.13027	154	DAP	TP53	uga
3.11969	155	DAP	TP53	uga
3.11826	156	DAP	TP53	uga
3.11478	157	DAP	TP53	uga
3.11174	158	DAP	TP53	uga
3.10946	159	DAP	TP53	uga
3.10461	160	DAP	TP53	uga
3.10288	161	DAP	TP53	uga
3.0873	162	DAP	TP53	uga
3.08402	163	DAP	TP53	uga
3.08003	164	DAP	TP53	uga
3.07524	165	DAP	TP53	uga
3.07459	166	DAP	TP53	uga
3.05848	167	DAP	TP53	uga
3.0341	168	DAP	TP53	uga
3.02636	169	DAP	TP53	uga
3.01922	170	DAP	TP53	uga
3.01922	171	DAP	TP53	uga
3.01785	172	DAP	TP53	uga
3.01189	173	DAP	TP53	uga
3.01189	174	DAP	TP53	uga
3.01189	175	DAP	TP53	uga
3.01028	176	DAP	TP53	uga
3.01028	177	DAP	TP53	uga
3.007	178	DAP	TP53	uga
3.00236	179	DAP	TP53	uga
3.00123	180	DAP	TP53	uga
2.99822	181	DAP	TP53	uga
2.99822	182	DAP	TP53	uga
2.99602	183	DAP	TP53	uga
2.99556	184	DAP	TP53	uga
2.98204	185	DAP	TP53	uga
2.98103	186	DAP	TP53	uga
2.97997	187	DAP	TP53	uga
2.97736	188	DAP	TP53	uga
2.95651	189	DAP	TP53	uga
2.94845	190	DAP	TP53	uga
2.94358	191	DAP	TP53	uga
2.94343	192	DAP	TP53	uga
2.93853	193	DAP	TP53	uga
2.9319	194	DAP	TP53	uga
2.93041	195	DAP	TP53	uga
2.92662	196	DAP	TP53	uga
2.9215	197	DAP	TP53	uga
2.9136	198	DAP	TP53	uga
2.91213	199	DAP	TP53	uga
2.8532	200	DAP	TP53	uga
2.8503	201	DAP	TP53	uga
2.84582	202	DAP	TP53	uga
2.8415	203	DAP	TP53	uga
2.83577	204	DAP	TP53	uga
2.8326	205	DAP	TP53	uga
2.82709	206	DAP	TP53	uga
2.82278	207	DAP	TP53	uga
2.81692	208	DAP	TP53	uga
2.80569	209	DAP	TP53	uga
2.80489	210	DAP	TP53	uga
2.80285	211	DAP	TP53	uga
2.79541	212	DAP	TP53	uga
2.78935	213	DAP	TP53	uga
2.78687	214	DAP	TP53	uga
2.76992	215	DAP	TP53	uga
2.76739	216	DAP	TP53	uga
2.7633	217	DAP	TP53	uga
2.76283	218	DAP	TP53	uga
2.75153	219	DAP	TP53	uga
2.71673	220	DAP	TP53	uga
2.71673	221	DAP	TP53	uga
2.71592	222	DAP	TP53	uga
2.71229	223	DAP	TP53	uga
2.70921	224	DAP	TP53	uga
2.70857	225	DAP	TP53	uga
2.70313	226	DAP	TP53	uga
2.70248	227	DAP	TP53	uga
2.70248	228	DAP	TP53	uga
2.69391	229	DAP	TP53	uga
2.68773	230	DAP	TP53	uga
2.67944	231	DAP	TP53	uga
2.67655	232	DAP	TP53	uga
2.67655	233	DAP	TP53	uga
2.67242	234	DAP	TP53	uga
2.65771	235	DAP	TP53	uga
2.65606	236	DAP	TP53	uga
2.65206	237	DAP	TP53	uga
2.63532	238	DAP	TP53	uga
2.62519	239	DAP	TP53	uga
2.62374	240	DAP	TP53	uga
2.61902	241	DAP	TP53	uga
2.61766	242	DAP	TP53	uga
2.61747	243	DAP	TP53	uga
2.61597	244	DAP	TP53	uga
2.61543	245	DAP	TP53	uga
2.60199	246	DAP	TP53	uga
2.59459	247	DAP	TP53	uga
2.59421	248	DAP	TP53	uga
2.59274	249	DAP	TP53	uga
2.5841	250	DAP	TP53	uga
2.58192	251	DAP	TP53	uga
2.57825	252	DAP	TP53	uga
2.57825	253	DAP	TP53	uga
2.57161	254	DAP	TP53	uga
2.56926	255	DAP	TP53	uga
2.55759	256	DAP	TP53	uga
2.55438	257	DAP	TP53	uga
2.55017	258	DAP	TP53	uga
2.54581	259	DAP	TP53	uga
2.54463	260	DAP	TP53	uga
2.54429	261	DAP	TP53	uga
2.52354	262	DAP	TP53	uga
2.52354	263	DAP	TP53	uga
2.5044	264	DAP	TP53	uga
2.49192	265	DAP	TP53	uga
2.49192	266	DAP	TP53	uga
2.49039	267	DAP	TP53	uga
2.48439	268	DAP	TP53	uga
2.4838	269	DAP	TP53	uga
2.47075	270	DAP	TP53	uga
2.46948	271	DAP	TP53	uga
2.4553	272	DAP	TP53	uga
2.4553	273	DAP	TP53	uga
2.44029	274	DAP	TP53	uga
2.43911	275	DAP	TP53	uga
2.43183	276	DAP	TP53	uga
2.42567	277	DAP	TP53	uga
2.42508	278	DAP	TP53	uga
2.42258	279	DAP	TP53	uga
2.42206	280	DAP	TP53	uga
2.41827	281	DAP	TP53	uga
2.41827	282	DAP	TP53	uga
2.41772	283	DAP	TP53	uga
2.40593	284	DAP	TP53	uga
2.40593	285	DAP	TP53	uga
2.40545	286	DAP	TP53	uga
2.40211	287	DAP	TP53	uga
2.40133	288	DAP	TP53	uga
2.39981	289	DAP	TP53	uga
2.39852	290	DAP	TP53	uga
2.39465	291	DAP	TP53	uga
2.39306	292	DAP	TP53	uga
2.38633	293	DAP	TP53	uga
2.38546	294	DAP	TP53	uga
2.38533	295	DAP	TP53	uga
2.37879	296	DAP	TP53	uga
2.37865	297	DAP	TP53	uga
2.35869	298	DAP	TP53	uga
2.35112	299	DAP	TP53	uga
2.35007	300	DAP	TP53	uga
2.34887	301	DAP	TP53	uga
2.3472	302	DAP	TP53	uga
2.34718	303	DAP	TP53	uga
2.34123	304	DAP	TP53	uga
2.33751	305	DAP	TP53	uga
2.33155	306	DAP	TP53	uga
2.32798	307	DAP	TP53	uga
2.31947	308	DAP	TP53	uga
2.31922	309	DAP	TP53	uga
2.30387	310	DAP	TP53	uga
2.30296	311	DAP	TP53	uga
2.30058	312	DAP	TP53	uga
2.29455	313	DAP	TP53	uga
2.29034	314	DAP	TP53	uga
2.27997	315	DAP	TP53	uga
2.2746	316	DAP	TP53	uga
2.2721	317	DAP	TP53	uga
2.27141	318	DAP	TP53	uga
2.27141	319	DAP	TP53	uga
2.26137	320	DAP	TP53	uga
2.25702	321	DAP	TP53	uga
2.25702	322	DAP	TP53	uga
2.24291	323	DAP	TP53	uga
2.23961	324	DAP	TP53	uga
2.238	325	DAP	TP53	uga
2.23617	326	DAP	TP53	uga
2.22812	327	DAP	TP53	uga
2.2269	328	DAP	TP53	uga
2.21647	329	DAP	TP53	uga
2.21647	330	DAP	TP53	uga
2.21164	331	DAP	TP53	uga
2.21038	332	DAP	TP53	uga
2.20693	333	DAP	TP53	uga
2.19058	334	DAP	TP53	uga
2.18905	335	DAP	TP53	uga
2.18559	336	DAP	TP53	uga
2.18315	337	DAP	TP53	uga
2.18315	338	DAP	TP53	uga
2.18193	339	DAP	TP53	uga
2.16869	340	DAP	TP53	uga
2.16705	341	DAP	TP53	uga
2.16577	342	DAP	TP53	uga
2.15008	343	DAP	TP53	uga
2.13403	344	DAP	TP53	uga
2.13384	345	DAP	TP53	uga
2.12706	346	DAP	TP53	uga
2.10676	347	DAP	TP53	uga
2.1043	348	DAP	TP53	uga
2.10087	349	DAP	TP53	uga
2.09573	350	DAP	TP53	uga
2.09571	351	DAP	TP53	uga
2.08098	352	DAP	TP53	uga
2.07807	353	DAP	TP53	uga
2.07807	354	DAP	TP53	uga
2.07523	355	DAP	TP53	uga
2.07406	356	DAP	TP53	uga
2.04583	357	DAP	TP53	uga
2.04583	358	DAP	TP53	uga
2.03714	359	DAP	TP53	uga
2.02799	360	DAP	TP53	uga
2.00166	361	DAP	TP53	uga
1.98879	362	DAP	TP53	uga
1.98879	363	DAP	TP53	uga
1.98774	364	DAP	TP53	uga
1.98709	365	DAP	TP53	uga
1.98522	366	DAP	TP53	uga
1.98088	367	DAP	TP53	uga
1.95016	368	DAP	TP53	uga
1.94701	369	DAP	TP53	uga
1.94701	370	DAP	TP53	uga
1.93947	371	DAP	TP53	uga
1.93745	372	DAP	TP53	uga
1.9042	373	DAP	TP53	uga
1.89094	374	DAP	TP53	uga
1.8811	375	DAP	TP53	uga
1.87048	376	DAP	TP53	uga
1.87048	377	DAP	TP53	uga
1.86525	378	DAP	TP53	uga
1.85609	379	DAP	TP53	uga
1.83237	380	DAP	TP53	uga
1.83146	381	DAP	TP53	uga
1.81599	382	DAP	TP53	uga
1.81166	383	DAP	TP53	uga
1.78877	384	DAP	TP53	uga
1.56724	385	DAP	TP53	uga
6.40477	1	SJ6986	TP53	uga
6.18788	2	SJ6986	TP53	uga
5.86909	3	SJ6986	TP53	uga
5.84514	4	SJ6986	TP53	uga
5.52652	5	SJ6986	TP53	uga
5.5002	6	SJ6986	TP53	uga
5.46334	7	SJ6986	TP53	uga
5.21332	8	SJ6986	TP53	uga
5.06637	9	SJ6986	TP53	uga
5.01533	10	SJ6986	TP53	uga
4.95792	11	SJ6986	TP53	uga
4.83705	12	SJ6986	TP53	uga
4.81165	13	SJ6986	TP53	uga
4.73219	14	SJ6986	TP53	uga
4.69732	15	SJ6986	TP53	uga
4.65265	16	SJ6986	TP53	uga
4.56168	17	SJ6986	TP53	uga
4.55823	18	SJ6986	TP53	uga
4.54443	19	SJ6986	TP53	uga
4.5322	20	SJ6986	TP53	uga
4.44228	21	SJ6986	TP53	uga
4.423	22	SJ6986	TP53	uga
4.40033	23	SJ6986	TP53	uga
4.25724	24	SJ6986	TP53	uga
4.2318	25	SJ6986	TP53	uga
4.13983	26	SJ6986	TP53	uga
4.10786	27	SJ6986	TP53	uga
3.95309	28	SJ6986	TP53	uga
3.95309	29	SJ6986	TP53	uga
3.78892	30	SJ6986	TP53	uga
3.7588	31	SJ6986	TP53	uga
3.68537	32	SJ6986	TP53	uga
3.6772	33	SJ6986	TP53	uga
3.61043	34	SJ6986	TP53	uga
3.60525	35	SJ6986	TP53	uga
3.57724	36	SJ6986	TP53	uga
3.57167	37	SJ6986	TP53	uga
3.56757	38	SJ6986	TP53	uga
3.55997	39	SJ6986	TP53	uga
3.5511	40	SJ6986	TP53	uga
3.5488	41	SJ6986	TP53	uga
3.51353	42	SJ6986	TP53	uga
3.48073	43	SJ6986	TP53	uga
3.48073	44	SJ6986	TP53	uga
3.4686	45	SJ6986	TP53	uga
3.45466	46	SJ6986	TP53	uga
3.43376	47	SJ6986	TP53	uga
3.4319	48	SJ6986	TP53	uga
3.40842	49	SJ6986	TP53	uga
3.38256	50	SJ6986	TP53	uga
3.37912	51	SJ6986	TP53	uga
3.37503	52	SJ6986	TP53	uga
3.36042	53	SJ6986	TP53	uga
3.35809	54	SJ6986	TP53	uga
3.33886	55	SJ6986	TP53	uga
3.32982	56	SJ6986	TP53	uga
3.32982	57	SJ6986	TP53	uga
3.30776	58	SJ6986	TP53	uga
3.30344	59	SJ6986	TP53	uga
3.28924	60	SJ6986	TP53	uga
3.28123	61	SJ6986	TP53	uga
3.2736	62	SJ6986	TP53	uga
3.2736	63	SJ6986	TP53	uga
3.24563	64	SJ6986	TP53	uga
3.2388	65	SJ6986	TP53	uga
3.23762	66	SJ6986	TP53	uga
3.22456	67	SJ6986	TP53	uga
3.18758	68	SJ6986	TP53	uga
3.16687	69	SJ6986	TP53	uga
3.10568	70	SJ6986	TP53	uga
3.09533	71	SJ6986	TP53	uga
3.0569	72	SJ6986	TP53	uga
3.01573	73	SJ6986	TP53	uga
3.01391	74	SJ6986	TP53	uga
3.00895	75	SJ6986	TP53	uga
3.00292	76	SJ6986	TP53	uga
2.97944	77	SJ6986	TP53	uga
2.9473	78	SJ6986	TP53	uga
2.9336	79	SJ6986	TP53	uga
2.9336	80	SJ6986	TP53	uga
2.93235	81	SJ6986	TP53	uga
2.91154	82	SJ6986	TP53	uga
2.90898	83	SJ6986	TP53	uga
2.89303	84	SJ6986	TP53	uga
2.8928	85	SJ6986	TP53	uga
2.88271	86	SJ6986	TP53	uga
2.88241	87	SJ6986	TP53	uga
2.8639	88	SJ6986	TP53	uga
2.85268	89	SJ6986	TP53	uga
2.85268	90	SJ6986	TP53	uga
2.84597	91	SJ6986	TP53	uga
2.82278	92	SJ6986	TP53	uga
2.80106	93	SJ6986	TP53	uga
2.78652	94	SJ6986	TP53	uga
2.77304	95	SJ6986	TP53	uga
2.7716	96	SJ6986	TP53	uga
2.7716	97	SJ6986	TP53	uga
2.77116	98	SJ6986	TP53	uga
2.75711	99	SJ6986	TP53	uga
2.73825	100	SJ6986	TP53	uga
2.71996	101	SJ6986	TP53	uga
2.71349	102	SJ6986	TP53	uga
2.70356	103	SJ6986	TP53	uga
2.6914	104	SJ6986	TP53	uga
2.68932	105	SJ6986	TP53	uga
2.6753	106	SJ6986	TP53	uga
2.67399	107	SJ6986	TP53	uga
2.67225	108	SJ6986	TP53	uga
2.6689	109	SJ6986	TP53	uga
2.65466	110	SJ6986	TP53	uga
2.6378	111	SJ6986	TP53	uga
2.61496	112	SJ6986	TP53	uga
2.61496	113	SJ6986	TP53	uga
2.61002	114	SJ6986	TP53	uga
2.60964	115	SJ6986	TP53	uga
2.60858	116	SJ6986	TP53	uga
2.60051	117	SJ6986	TP53	uga
2.5799	118	SJ6986	TP53	uga
2.57863	119	SJ6986	TP53	uga
2.57456	120	SJ6986	TP53	uga
2.53809	121	SJ6986	TP53	uga
2.51874	122	SJ6986	TP53	uga
2.51766	123	SJ6986	TP53	uga
2.5132	124	SJ6986	TP53	uga
2.50511	125	SJ6986	TP53	uga
2.49011	126	SJ6986	TP53	uga
2.49011	127	SJ6986	TP53	uga
2.48015	128	SJ6986	TP53	uga
2.47947	129	SJ6986	TP53	uga
2.47946	130	SJ6986	TP53	uga
2.47359	131	SJ6986	TP53	uga
2.46863	132	SJ6986	TP53	uga
2.44485	133	SJ6986	TP53	uga
2.39632	134	SJ6986	TP53	uga
2.37565	135	SJ6986	TP53	uga
2.37337	136	SJ6986	TP53	uga
2.35455	137	SJ6986	TP53	uga
2.34964	138	SJ6986	TP53	uga
2.34513	139	SJ6986	TP53	uga
2.3273	140	SJ6986	TP53	uga
2.32143	141	SJ6986	TP53	uga
2.31728	142	SJ6986	TP53	uga
2.31111	143	SJ6986	TP53	uga
2.29989	144	SJ6986	TP53	uga
2.29856	145	SJ6986	TP53	uga
2.28923	146	SJ6986	TP53	uga
2.28851	147	SJ6986	TP53	uga
2.28851	148	SJ6986	TP53	uga
2.28161	149	SJ6986	TP53	uga
2.28161	150	SJ6986	TP53	uga
2.2546	151	SJ6986	TP53	uga
2.24629	152	SJ6986	TP53	uga
2.24239	153	SJ6986	TP53	uga
2.23519	154	SJ6986	TP53	uga
2.22676	155	SJ6986	TP53	uga
2.21229	156	SJ6986	TP53	uga
2.21229	157	SJ6986	TP53	uga
2.21229	158	SJ6986	TP53	uga
2.20496	159	SJ6986	TP53	uga
2.18942	160	SJ6986	TP53	uga
2.15166	161	SJ6986	TP53	uga
2.14665	162	SJ6986	TP53	uga
2.14358	163	SJ6986	TP53	uga
2.14183	164	SJ6986	TP53	uga
2.12778	165	SJ6986	TP53	uga
2.11142	166	SJ6986	TP53	uga
2.10721	167	SJ6986	TP53	uga
2.10689	168	SJ6986	TP53	uga
2.03837	169	SJ6986	TP53	uga
2.03476	170	SJ6986	TP53	uga
2.02594	171	SJ6986	TP53	uga
2.02312	172	SJ6986	TP53	uga
2.02312	173	SJ6986	TP53	uga
2.02312	174	SJ6986	TP53	uga
2.02305	175	SJ6986	TP53	uga
2.02028	176	SJ6986	TP53	uga
1.99304	177	SJ6986	TP53	uga
1.9821	178	SJ6986	TP53	uga
1.97077	179	SJ6986	TP53	uga
1.96882	180	SJ6986	TP53	uga
1.96674	181	SJ6986	TP53	uga
1.96594	182	SJ6986	TP53	uga
1.96246	183	SJ6986	TP53	uga
1.95496	184	SJ6986	TP53	uga
1.93987	185	SJ6986	TP53	uga
1.93461	186	SJ6986	TP53	uga
1.93313	187	SJ6986	TP53	uga
1.92274	188	SJ6986	TP53	uga
1.91445	189	SJ6986	TP53	uga
1.90699	190	SJ6986	TP53	uga
1.86456	191	SJ6986	TP53	uga
1.86456	192	SJ6986	TP53	uga
1.86347	193	SJ6986	TP53	uga
1.86347	194	SJ6986	TP53	uga
1.8633	195	SJ6986	TP53	uga
1.85839	196	SJ6986	TP53	uga
1.85399	197	SJ6986	TP53	uga
1.84284	198	SJ6986	TP53	uga
1.83318	199	SJ6986	TP53	uga
1.82917	200	SJ6986	TP53	uga
1.82823	201	SJ6986	TP53	uga
1.8211	202	SJ6986	TP53	uga
1.81609	203	SJ6986	TP53	uga
1.80823	204	SJ6986	TP53	uga
1.80663	205	SJ6986	TP53	uga
1.80655	206	SJ6986	TP53	uga
1.79436	207	SJ6986	TP53	uga
1.78844	208	SJ6986	TP53	uga
1.78844	209	SJ6986	TP53	uga
1.7874	210	SJ6986	TP53	uga
1.77181	211	SJ6986	TP53	uga
1.75516	212	SJ6986	TP53	uga
1.75297	213	SJ6986	TP53	uga
1.75102	214	SJ6986	TP53	uga
1.74868	215	SJ6986	TP53	uga
1.74868	216	SJ6986	TP53	uga
1.74536	217	SJ6986	TP53	uga
1.74499	218	SJ6986	TP53	uga
1.74155	219	SJ6986	TP53	uga
1.74	220	SJ6986	TP53	uga
1.73721	221	SJ6986	TP53	uga
1.73558	222	SJ6986	TP53	uga
1.73424	223	SJ6986	TP53	uga
1.72505	224	SJ6986	TP53	uga
1.72356	225	SJ6986	TP53	uga
1.71941	226	SJ6986	TP53	uga
1.70553	227	SJ6986	TP53	uga
1.69959	228	SJ6986	TP53	uga
1.6946	229	SJ6986	TP53	uga
1.6866	230	SJ6986	TP53	uga
1.68658	231	SJ6986	TP53	uga
1.67514	232	SJ6986	TP53	uga
1.67456	233	SJ6986	TP53	uga
1.67416	234	SJ6986	TP53	uga
1.64799	235	SJ6986	TP53	uga
1.64011	236	SJ6986	TP53	uga
1.63778	237	SJ6986	TP53	uga
1.62869	238	SJ6986	TP53	uga
1.6252	239	SJ6986	TP53	uga
1.61824	240	SJ6986	TP53	uga
1.60748	241	SJ6986	TP53	uga
1.60687	242	SJ6986	TP53	uga
1.60171	243	SJ6986	TP53	uga
1.58615	244	SJ6986	TP53	uga
1.57097	245	SJ6986	TP53	uga
1.5706	246	SJ6986	TP53	uga
1.56247	247	SJ6986	TP53	uga
1.56059	248	SJ6986	TP53	uga
1.56042	249	SJ6986	TP53	uga
1.55852	250	SJ6986	TP53	uga
1.55843	251	SJ6986	TP53	uga
1.55807	252	SJ6986	TP53	uga
1.55807	253	SJ6986	TP53	uga
1.55207	254	SJ6986	TP53	uga
1.5458	255	SJ6986	TP53	uga
1.5454	256	SJ6986	TP53	uga
1.54005	257	SJ6986	TP53	uga
1.54005	258	SJ6986	TP53	uga
1.52577	259	SJ6986	TP53	uga
1.52254	260	SJ6986	TP53	uga
1.52244	261	SJ6986	TP53	uga
1.52059	262	SJ6986	TP53	uga
1.52028	263	SJ6986	TP53	uga
1.51755	264	SJ6986	TP53	uga
1.51445	265	SJ6986	TP53	uga
1.51439	266	SJ6986	TP53	uga
1.50122	267	SJ6986	TP53	uga
1.49857	268	SJ6986	TP53	uga
1.49848	269	SJ6986	TP53	uga
1.49723	270	SJ6986	TP53	uga
1.49715	271	SJ6986	TP53	uga
1.48535	272	SJ6986	TP53	uga
1.47955	273	SJ6986	TP53	uga
1.478	274	SJ6986	TP53	uga
1.47532	275	SJ6986	TP53	uga
1.47379	276	SJ6986	TP53	uga
1.47236	277	SJ6986	TP53	uga
1.4522	278	SJ6986	TP53	uga
1.44799	279	SJ6986	TP53	uga
1.44799	280	SJ6986	TP53	uga
1.44722	281	SJ6986	TP53	uga
1.44091	282	SJ6986	TP53	uga
1.43848	283	SJ6986	TP53	uga
1.43159	284	SJ6986	TP53	uga
1.41475	285	SJ6986	TP53	uga
1.40915	286	SJ6986	TP53	uga
1.39923	287	SJ6986	TP53	uga
1.39893	288	SJ6986	TP53	uga
1.39893	289	SJ6986	TP53	uga
1.3829	290	SJ6986	TP53	uga
1.37557	291	SJ6986	TP53	uga
1.36832	292	SJ6986	TP53	uga
1.36832	293	SJ6986	TP53	uga
1.36486	294	SJ6986	TP53	uga
1.36486	295	SJ6986	TP53	uga
1.35741	296	SJ6986	TP53	uga
1.35718	297	SJ6986	TP53	uga
1.35718	298	SJ6986	TP53	uga
1.33521	299	SJ6986	TP53	uga
1.31328	300	SJ6986	TP53	uga
1.31202	301	SJ6986	TP53	uga
1.30931	302	SJ6986	TP53	uga
1.29875	303	SJ6986	TP53	uga
1.29698	304	SJ6986	TP53	uga
1.29456	305	SJ6986	TP53	uga
1.29456	306	SJ6986	TP53	uga
1.28356	307	SJ6986	TP53	uga
1.28271	308	SJ6986	TP53	uga
1.28099	309	SJ6986	TP53	uga
1.28092	310	SJ6986	TP53	uga
1.27463	311	SJ6986	TP53	uga
1.27103	312	SJ6986	TP53	uga
1.26446	313	SJ6986	TP53	uga
1.26412	314	SJ6986	TP53	uga
1.26256	315	SJ6986	TP53	uga
1.25829	316	SJ6986	TP53	uga
1.24725	317	SJ6986	TP53	uga
1.24344	318	SJ6986	TP53	uga
1.24344	319	SJ6986	TP53	uga
1.23905	320	SJ6986	TP53	uga
1.22746	321	SJ6986	TP53	uga
1.22626	322	SJ6986	TP53	uga
1.22319	323	SJ6986	TP53	uga
1.2034	324	SJ6986	TP53	uga
1.20281	325	SJ6986	TP53	uga
1.20281	326	SJ6986	TP53	uga
1.2017	327	SJ6986	TP53	uga
1.20063	328	SJ6986	TP53	uga
1.18763	329	SJ6986	TP53	uga
1.18511	330	SJ6986	TP53	uga
1.18169	331	SJ6986	TP53	uga
1.17411	332	SJ6986	TP53	uga
1.17244	333	SJ6986	TP53	uga
1.16632	334	SJ6986	TP53	uga
1.13654	335	SJ6986	TP53	uga
1.13532	336	SJ6986	TP53	uga
1.12185	337	SJ6986	TP53	uga
1.11654	338	SJ6986	TP53	uga
1.11654	339	SJ6986	TP53	uga
1.10873	340	SJ6986	TP53	uga
1.10848	341	SJ6986	TP53	uga
1.10186	342	SJ6986	TP53	uga
1.08775	343	SJ6986	TP53	uga
1.07564	344	SJ6986	TP53	uga
1.06633	345	SJ6986	TP53	uga
1.06367	346	SJ6986	TP53	uga
1.05723	347	SJ6986	TP53	uga
1.05131	348	SJ6986	TP53	uga
1.05131	349	SJ6986	TP53	uga
1.05009	350	SJ6986	TP53	uga
1.0316	351	SJ6986	TP53	uga
1.02882	352	SJ6986	TP53	uga
1.02882	353	SJ6986	TP53	uga
1.02495	354	SJ6986	TP53	uga
1.01348	355	SJ6986	TP53	uga
1.01319	356	SJ6986	TP53	uga
1.00259	357	SJ6986	TP53	uga
1.00259	358	SJ6986	TP53	uga
0.985974	359	SJ6986	TP53	uga
0.975656	360	SJ6986	TP53	uga
0.964427	361	SJ6986	TP53	uga
0.963005	362	SJ6986	TP53	uga
0.958335	363	SJ6986	TP53	uga
0.953363	364	SJ6986	TP53	uga
0.918892	365	SJ6986	TP53	uga
0.911535	366	SJ6986	TP53	uga
0.898738	367	SJ6986	TP53	uga
0.883822	368	SJ6986	TP53	uga
0.883657	369	SJ6986	TP53	uga
0.877103	370	SJ6986	TP53	uga
0.874045	371	SJ6986	TP53	uga
0.871367	372	SJ6986	TP53	uga
0.865712	373	SJ6986	TP53	uga
0.860271	374	SJ6986	TP53	uga
0.850562	375	SJ6986	TP53	uga
0.850562	376	SJ6986	TP53	uga
0.825259	377	SJ6986	TP53	uga
0.824533	378	SJ6986	TP53	uga
0.817863	379	SJ6986	TP53	uga
0.768318	380	SJ6986	TP53	uga
0.740209	381	SJ6986	TP53	uga
0.736163	382	SJ6986	TP53	uga
0.734777	383	SJ6986	TP53	uga
0.706168	384	SJ6986	TP53	uga
0.566703	385	SJ6986	TP53	uga
6.86911	1	SRI	TP53	uga
6.83801	2	SRI	TP53	uga
6.5572	3	SRI	TP53	uga
6.39822	4	SRI	TP53	uga
5.95859	5	SRI	TP53	uga
5.88844	6	SRI	TP53	uga
5.88052	7	SRI	TP53	uga
5.77774	8	SRI	TP53	uga
5.70309	9	SRI	TP53	uga
5.69267	10	SRI	TP53	uga
5.55337	11	SRI	TP53	uga
5.53227	12	SRI	TP53	uga
5.40569	13	SRI	TP53	uga
5.36214	14	SRI	TP53	uga
5.35491	15	SRI	TP53	uga
5.17454	16	SRI	TP53	uga
5.16216	17	SRI	TP53	uga
5.04346	18	SRI	TP53	uga
5.01357	19	SRI	TP53	uga
4.32845	20	SRI	TP53	uga
4.23815	21	SRI	TP53	uga
4.05549	22	SRI	TP53	uga
4.05549	23	SRI	TP53	uga
4.02989	24	SRI	TP53	uga
3.85229	25	SRI	TP53	uga
3.84336	26	SRI	TP53	uga
3.82064	27	SRI	TP53	uga
3.7924	28	SRI	TP53	uga
3.7731	29	SRI	TP53	uga
3.69601	30	SRI	TP53	uga
3.68972	31	SRI	TP53	uga
3.68355	32	SRI	TP53	uga
3.60592	33	SRI	TP53	uga
3.53748	34	SRI	TP53	uga
3.39052	35	SRI	TP53	uga
3.28007	36	SRI	TP53	uga
3.27722	37	SRI	TP53	uga
3.27098	38	SRI	TP53	uga
3.23961	39	SRI	TP53	uga
3.22014	40	SRI	TP53	uga
3.21503	41	SRI	TP53	uga
3.1828	42	SRI	TP53	uga
3.13947	43	SRI	TP53	uga
3.09996	44	SRI	TP53	uga
3.08815	45	SRI	TP53	uga
3.08302	46	SRI	TP53	uga
3.08302	47	SRI	TP53	uga
3.06343	48	SRI	TP53	uga
3.04084	49	SRI	TP53	uga
3.01066	50	SRI	TP53	uga
2.94866	51	SRI	TP53	uga
2.94866	52	SRI	TP53	uga
2.88142	53	SRI	TP53	uga
2.88039	54	SRI	TP53	uga
2.87542	55	SRI	TP53	uga
2.83234	56	SRI	TP53	uga
2.82107	57	SRI	TP53	uga
2.80899	58	SRI	TP53	uga
2.76897	59	SRI	TP53	uga
2.75145	60	SRI	TP53	uga
2.74907	61	SRI	TP53	uga
2.73621	62	SRI	TP53	uga
2.72199	63	SRI	TP53	uga
2.71967	64	SRI	TP53	uga
2.71967	65	SRI	TP53	uga
2.69153	66	SRI	TP53	uga
2.67988	67	SRI	TP53	uga
2.6751	68	SRI	TP53	uga
2.66914	69	SRI	TP53	uga
2.66508	70	SRI	TP53	uga
2.66508	71	SRI	TP53	uga
2.65734	72	SRI	TP53	uga
2.65712	73	SRI	TP53	uga
2.65013	74	SRI	TP53	uga
[truncated: 77,831 more rows]
