# Supplementary material for: Genome-scale quantification and prediction of pathogenic stop codon readthrough by small molecules
Source: Nat Genet. 2024 Aug 22;56(9):1914–24. doi: 10.1038/s41588-024-01878-5 (PMC11387191; doi:10.1038/s41588-024-01878-5)
Supplement: Supplementary file 10 — Statistical source data. [file 41588_2024_1878_MOESM10_ESM.xlsx]

## Sheet: Fig.6a,b
GENEINFO

## Sheet: Fig.6c_NTCmodels
predicted

## Sheet: Fig.6c_PTCmodels
RT

## Sheet: Fig.6d
feature
