# Supplementary material for: Genome-scale quantification and prediction of pathogenic stop codon readthrough by small molecules
Source: Nat Genet. 2024 Aug 22;56(9):1914–24. doi: 10.1038/s41588-024-01878-5 (PMC11387191; doi:10.1038/s41588-024-01878-5)
Supplement: Supplementary file 11 — Statistical source data. [file 41588_2024_1878_MOESM11_ESM.xlsx]

## Sheet: EDFig.1b
rep1	rep2	treatment
2.12591	1.87379	SJ6986
3.86187	4.39523	SJ6986
1.14147	1.18241	SJ6986
1.22913	1.23049	SJ6986
1.45583	1.0076	SJ6986
1.5656	1.87939	SJ6986
1.91814	3.13194	SJ6986
1.89376	2.01738	SJ6986
1.07277	1.29601	SJ6986
1.24491	0.907059	SJ6986
2.08089	2.13261	SJ6986
1.6686	2.82582	SJ6986
1.25231	1.46081	SJ6986
0.636996	0.736545	SJ6986
4.13276	4.52664	SJ6986
2.61418	2.77969	SJ6986
0.384673	0.409821	SJ6986
4.02419	3.95463	SJ6986
1.80027	1.62048	SJ6986
1.89125	1.22291	SJ6986
4.83067	5.18863	SJ6986
1.64113	1.46933	SJ6986
0.654046	0.702832	SJ6986
0.422469	0.355836	SJ6986
0.370562	0.36727	SJ6986
2.33575	2.85499	SJ6986
0.722044	1.08549	SJ6986
1.24121	1.50877	SJ6986
0.713199	0.772418	SJ6986
1.95741	2.1994	SJ6986
1.01686	0.98995	SJ6986
1.37696	1.05422	SJ6986
0.489726	0.54577	SJ6986
0.793202	0.841923	SJ6986
2.14178	3.27503	SJ6986
2.40604	1.72931	SJ6986
1.17182	1.06769	SJ6986
3.14881	4.17025	SJ6986
1.51398	1.4089	SJ6986
0.721299	0.714507	SJ6986
0.901154	0.711416	SJ6986
1.82754	1.51681	SJ6986
2.03677	2.00493	SJ6986
0.633203	0.483761	SJ6986
0.31017	0.381089	SJ6986
3.84268	4.27192	SJ6986
2.90607	3.1544	SJ6986
0.714372	0.820438	SJ6986
0.406696	0.273055	SJ6986
0.784187	1.02554	SJ6986
0.996423	1.07194	SJ6986
0.801434	0.802558	SJ6986
1.16347	1.02718	SJ6986
2.8136	3.04538	SJ6986
0.762176	0.961707	SJ6986
1.82503	5.14377	SJ6986
0.652977	0.79364	SJ6986
1.21407	1.50722	SJ6986
0.237515	0.350488	SJ6986
0.662905	0.74312	SJ6986
1.02973	1.37885	SJ6986
0.992793	1.30272	SJ6986
1.11647	1.42119	SJ6986
0.522783	0.754807	SJ6986
0.7083	1.05279	SJ6986
0.875806	1.18458	SJ6986
3.41478	4.12126	SJ6986
0.567683	0.72076	SJ6986
0.756092	0.804604	SJ6986
0.38599	0.516694	SJ6986
0.911711	0.951864	SJ6986
0.54319	0.474519	SJ6986
1.82911	1.98959	SJ6986
0.998253	0.71588	SJ6986
1.13313	1.51511	SJ6986
2.72933	3.18292	SJ6986
0.826706	0.808608	SJ6986
2.54284	3.2777	SJ6986
1.11196	0.996532	SJ6986
1.14659	1.14017	SJ6986
3.00745	1.96404	SJ6986
3.2837	2.05127	SJ6986
0.604736	0.358779	SJ6986
0.578411	0.696321	SJ6986
0.753024	0.811434	SJ6986
0.818322	1.12626	SJ6986
0.97649	0.964209	SJ6986
0.413126	0.581914	SJ6986
0.82152	0.915682	SJ6986
0.917466	1.3947	SJ6986
2.05852	1.64118	SJ6986
0.732554	1.13687	SJ6986
1.52959	3.3887	SJ6986
1.58719	1.61609	SJ6986
0.648923	1.10301	SJ6986
2.3811	2.7262	SJ6986
0.892999	0.943394	SJ6986
4.31855	2.84513	SJ6986
0.6009	1.03198	SJ6986
0.440074	0.319981	SJ6986
2.33857	2.90529	SJ6986
1.09408	1.34603	SJ6986
1.59042	2.51652	SJ6986
0.599234	0.629094	SJ6986
1.11669	1.50666	SJ6986
2.7753	3.16289	SJ6986
1.79597	2.08588	SJ6986
3.87912	4.46219	SJ6986
0.470452	0.773148	SJ6986
0.952263	0.894873	SJ6986
1.34437	0.951282	SJ6986
5.66358	4.3511	SJ6986
0.657883	0.595836	SJ6986
1.01178	0.513743	SJ6986
0.724343	0.652108	SJ6986
1.14306	1.09788	SJ6986
0.415345	0.554752	SJ6986
2.01127	1.87302	SJ6986
0.531716	0.581863	SJ6986
2.04913	1.24827	SJ6986
1.80825	1.59566	SJ6986
3.82964	5.43864	SJ6986
0.806998	0.967115	SJ6986
1.69691	1.99088	SJ6986
1.83105	2.45808	SJ6986
1.47165	0.904418	SJ6986
1.43439	0.915419	SJ6986
4.04287	4.84958	SJ6986
4.18878	3.60613	SJ6986
1.18305	1.10583	SJ6986
0.711051	0.580895	SJ6986
1.42246	1.48207	SJ6986
0.876627	1.06925	SJ6986
2.14928	2.26857	SJ6986
5.3041	5.67166	SJ6986
1.23776	2.33817	SJ6986
1.79056	1.86435	SJ6986
4.88464	5.31846	SJ6986
6.11896	5.90292	SJ6986
1.10522	1.0653	SJ6986
0.908284	0.803987	SJ6986
1.01088	1.5576	SJ6986
0.959383	1.8031	SJ6986
1.92691	1.59186	SJ6986
1.00039	1.25022	SJ6986
1.95214	2.20837	SJ6986
2.84517	4.49844	SJ6986
4.34714	5.1443	SJ6986
1.11388	0.845516	SJ6986
1.37961	2.09426	SJ6986
0.232298	0.291225	SJ6986
2.02145	0.910278	SJ6986
2.15735	1.65548	SJ6986
0.878825	0.845014	SJ6986
3.90104	3.96215	SJ6986
3.06555	1.48608	SJ6986
1.37265	1.74093	SJ6986
3.48238	3.50108	SJ6986
1.52747	1.51319	SJ6986
0.364709	0.321314	SJ6986
0.794948	1.25065	SJ6986
0.707225	0.84487	SJ6986
0.508054	0.541379	SJ6986
1.07284	0.926241	SJ6986
1.04313	2.3286	SJ6986
2.56456	3.24256	SJ6986
2.32641	2.52352	SJ6986
2.54003	2.49678	SJ6986
2.79633	2.86854	SJ6986
0.775089	0.825252	SJ6986
1.86677	1.94193	SJ6986
3.33993	3.70385	SJ6986
1.79368	2.331	SJ6986
3.5002	3.72105	SJ6986
2.70782	2.52343	SJ6986
0.88865	0.875961	SJ6986
0.459478	0.42528	SJ6986
0.468147	0.491889	SJ6986
1.48962	0.763782	SJ6986
3.18097	3.80832	SJ6986
2.62976	2.78081	SJ6986
2.68773	2.58179	SJ6986
0.662978	0.457045	SJ6986
1.22446	0.698728	SJ6986
0.785594	1.25869	SJ6986
2.3358	2.55743	SJ6986
0.406488	0.404447	SJ6986
1.92346	1.27097	SJ6986
4.08815	3.36806	SJ6986
5.77616	4.90042	SJ6986
0.447651	0.37912	SJ6986
1.31157	1.32153	SJ6986
0.508879	0.680749	SJ6986
1.96659	2.0495	SJ6986
0.408497	0.498167	SJ6986
1.45861	1.06542	SJ6986
1.62268	1.97162	SJ6986
1.44409	1.30598	SJ6986
0.481986	0.67316	SJ6986
3.199	4.38637	SJ6986
0.516318	0.72954	SJ6986
1.72681	1.16163	SJ6986
0.690348	0.673114	SJ6986
1.33614	0.984291	SJ6986
0.594082	0.749383	SJ6986
3.44275	2.35537	SJ6986
0.794963	1.30138	SJ6986
0.519483	0.446466	SJ6986
5.35851	1.46519	SJ6986
0.698366	0.909074	SJ6986
3.16733	2.46705	SJ6986
3.8411	2.15619	SJ6986
1.39688	1.00829	SJ6986
2.98595	3.03012	SJ6986
1.30618	0.619374	SJ6986
0.540271	0.551245	SJ6986
2.63565	1.70874	SJ6986
2.52262	2.39813	SJ6986
1.8534	1.64229	SJ6986
0.449403	0.461865	SJ6986
4.84105	2.96419	SJ6986
2.18965	1.52803	SJ6986
2.39877	2.4607	SJ6986
0.901014	0.670685	SJ6986
0.703135	0.779547	SJ6986
0.645281	0.686988	SJ6986
1.27616	1.41267	SJ6986
1.32623	1.27185	SJ6986
1.52939	1.68698	SJ6986
2.95708	3.32312	SJ6986
3.73285	2.78267	SJ6986
2.21964	2.26462	SJ6986
1.01364	1.43356	SJ6986
0.794652	0.833563	SJ6986
6.14284	6.04296	SJ6986
2.41949	2.38248	SJ6986
1.11615	1.53599	SJ6986
0.434822	0.454745	SJ6986
0.916693	0.952917	SJ6986
0.879877	0.729386	SJ6986
0.840506	0.809319	SJ6986
0.782414	0.683628	SJ6986
1.48597	2.99837	SJ6986
2.55848	3.05576	SJ6986
1.15399	0.658011	SJ6986
1.12739	0.892769	SJ6986
1.35747	1.53219	SJ6986
0.301273	0.268095	SJ6986
1.72976	2.0618	SJ6986
0.9298	0.933313	SJ6986
1.68155	1.96273	SJ6986
1.56026	1.61004	SJ6986
0.585986	0.740598	SJ6986
1.51424	0.504851	SJ6986
3.6354	3.74416	SJ6986
1.59173	0.853735	SJ6986
0.430702	0.326221	SJ6986
5.33343	5.98841	SJ6986
0.533435	0.532555	SJ6986
2.7848	2.37204	SJ6986
1.19129	1.07513	SJ6986
0.322211	0.398541	SJ6986
1.07048	0.857126	SJ6986
0.337457	0.397894	SJ6986
1.52162	1.4321	SJ6986
0.453326	0.710027	SJ6986
2.78824	2.97148	SJ6986
0.709898	0.992209	SJ6986
1.02351	1.6377	SJ6986
0.722434	0.698912	SJ6986
1.04608	0.935764	SJ6986
3.27814	2.76229	SJ6986
1.15333	1.24005	SJ6986
1.01378	1.1319	SJ6986
3.51031	3.55636	SJ6986
4.36107	3.61216	SJ6986
1.08739	0.828574	SJ6986
1.6101	1.33683	SJ6986
1.08766	1.57505	SJ6986
2.11798	2.03551	SJ6986
0.924353	1.04569	SJ6986
3.20672	4.04283	SJ6986
0.515414	0.467092	SJ6986
1.85246	1.2868	SJ6986
1.03817	1.14907	SJ6986
2.96474	2.99652	SJ6986
2.90207	2.46784	SJ6986
3.35005	4.39905	SJ6986
0.962525	0.989273	SJ6986
2.41847	3.23948	SJ6986
2.32741	1.00845	SJ6986
1.39231	1.56259	SJ6986
4.55319	3.95057	SJ6986
0.806386	0.529609	SJ6986
2.6427	1.2178	SJ6986
1.32817	1.08451	SJ6986
1.11755	1.42998	SJ6986
1.30722	1.29687	SJ6986
1.49979	1.99193	SJ6986
0.446179	0.576321	SJ6986
5.65033	4.83758	SJ6986
5.34374	3.68857	SJ6986
1.16362	1.58429	SJ6986
1.913	2.07786	SJ6986
3.17503	3.02593	SJ6986
2.09381	1.33853	SJ6986
0.745496	0.498855	SJ6986
0.547458	0.778317	SJ6986
1.90917	3.03532	SJ6986
2.45409	2.04755	SJ6986
1.94461	1.56244	SJ6986
0.443455	0.433618	SJ6986
1.18576	0.733615	SJ6986
2.95658	1.31173	SJ6986
1.07387	1.6686	SJ6986
0.847572	0.912415	SJ6986
0.313587	0.342509	SJ6986
1.72044	1.38523	SJ6986
1.07541	0.989683	SJ6986
1.94242	1.95092	SJ6986
0.298853	0.369129	SJ6986
3.91899	4.02827	SJ6986
0.920369	0.588019	SJ6986
3.67738	3.00427	SJ6986
0.472492	0.528055	SJ6986
1.81025	4.16145	SJ6986
1.32043	1.22845	SJ6986
0.893053	1.07324	SJ6986
1.24714	0.984781	SJ6986
1.11119	1.13677	SJ6986
4.53324	5.06858	SJ6986
0.710454	1.49208	SJ6986
2.21671	3.27385	SJ6986
2.09177	2.29969	SJ6986
0.470538	0.491147	SJ6986
1.44242	1.55773	SJ6986
2.27324	1.06905	SJ6986
3.40056	2.08883	SJ6986
1.78305	1.59666	SJ6986
0.490364	0.599485	SJ6986
1.02871	1.09682	SJ6986
1.25512	1.40464	SJ6986
1.19819	1.29183	SJ6986
0.584084	0.735494	SJ6986
1.64474	2.02302	SJ6986
1.57711	1.90982	SJ6986
3.21284	2.11409	SJ6986
0.776391	0.676775	SJ6986
1.40214	1.33409	SJ6986
1.55153	0.953459	SJ6986
0.385227	0.299001	SJ6986
2.91248	4.5017	SJ6986
1.57945	2.09022	SJ6986
1.00197	1.08219	SJ6986
0.996604	1.20315	SJ6986
0.927839	1.09631	SJ6986
1.40278	1.40874	SJ6986
3.64269	2.38433	SJ6986
1.67592	1.75561	SJ6986
1.07457	1.10663	SJ6986
0.88163	1.41965	SJ6986
3.69358	3.12323	SJ6986
2.77173	2.83072	SJ6986
0.904488	0.835355	SJ6986
2.37707	1.74722	SJ6986
2.62364	1.96933	SJ6986
2.10214	2.68247	SJ6986
1.68104	2.23262	SJ6986
1.55738	1.80415	SJ6986
1.46329	1.34745	SJ6986
2.35716	1.60039	SJ6986
1.82262	1.44358	SJ6986
2.44172	1.46072	SJ6986
0.609155	0.530161	SJ6986
1.45505	1.29773	SJ6986
3.61528	3.86599	SJ6986
5.09552	4.37772	SJ6986
0.494797	0.559343	SJ6986
5.03823	4.68433	SJ6986
1.02912	0.847488	SJ6986
3.17313	3.47017	SJ6986
0.308479	0.261747	SJ6986
0.847658	0.923234	SJ6986
0.587089	0.580752	SJ6986
1.23008	0.864564	SJ6986
1.71517	1.19504	SJ6986
5.7575	5.16684	SJ6986
2.82176	2.33699	SJ6986
1.08856	1.16028	SJ6986
0.725931	0.953935	SJ6986
0.981495	0.957052	SJ6986
1.11345	1.75398	SJ6986
0.576485	0.562646	SJ6986
2.07938	1.96241	SJ6986
0.690866	0.874339	SJ6986
2.49891	2.31982	SJ6986
2.33809	1.00983	SJ6986
5.75574	6.01286	SJ6986
1.95504	2.05296	SJ6986
2.12439	2.46539	SJ6986
2.05672	2.03005	SJ6986
0.678156	0.633992	SJ6986
1.57149	2.19723	SJ6986
3.1781	2.87396	SJ6986
0.737696	0.679319	SJ6986
1.19188	1.30489	SJ6986
4.84095	4.31161	SJ6986
0.692621	0.587068	SJ6986
0.548321	0.824177	SJ6986
1.42402	2.32137	SJ6986
1.74374	1.74012	SJ6986
1.99297	2.28376	SJ6986
1.65673	2.23741	SJ6986
5.5567	3.22504	SJ6986
1.83168	1.6432	SJ6986
0.393377	0.677475	SJ6986
3.35338	2.47543	SJ6986
0.97276	1.26493	SJ6986
3.11571	3.19376	SJ6986
2.83464	2.19644	SJ6986
1.55508	2.08941	SJ6986
1.55541	1.31795	SJ6986
0.610959	1.05259	SJ6986
4.25311	4.5015	SJ6986
1.8025	2.00434	SJ6986
4.6968	4.59553	SJ6986
0.758364	1.41137	SJ6986
2.2793	1.78968	SJ6986
0.874899	1.01946	SJ6986
2.22167	1.94488	SJ6986
0.66847	0.487491	SJ6986
0.80305	1.18141	SJ6986
0.728186	0.606568	SJ6986
1.80122	2.52441	SJ6986
1.76958	1.15588	SJ6986
1.5375	2.73347	SJ6986
2.75261	1.64327	SJ6986
0.581279	0.537796	SJ6986
1.9405	2.10431	SJ6986
1.07487	1.02705	SJ6986
2.40356	2.83838	SJ6986
1.21961	1.16576	SJ6986
0.740435	0.731053	SJ6986
2.00311	1.08653	SJ6986
1.68771	1.39697	SJ6986
2.35206	1.96023	SJ6986
1.59531	1.32631	SJ6986
1.36565	1.49742	SJ6986
1.60751	1.20372	SJ6986
3.41598	2.39506	SJ6986
0.82189	0.963729	SJ6986
1.08281	1.20037	SJ6986
1.52894	1.29785	SJ6986
3.82967	3.45098	SJ6986
2.91776	2.67292	SJ6986
0.885065	1.22239	SJ6986
0.679339	0.6465	SJ6986
1.50082	2.15935	SJ6986
1.85439	1.72637	SJ6986
0.977133	1.61188	SJ6986
0.550746	0.630777	SJ6986
0.652224	0.655825	SJ6986
1.59576	1.57278	SJ6986
2.7775	2.27244	SJ6986
0.930761	1.28483	SJ6986
1.48904	1.59277	SJ6986
5.03716	4.92616	SJ6986
2.45463	1.92064	SJ6986
0.709008	0.889061	SJ6986
0.900915	1.18058	SJ6986
1.94198	1.68982	SJ6986
1.45344	1.8797	SJ6986
0.913236	0.895618	SJ6986
1.17155	1.50298	SJ6986
1.34655	1.06703	SJ6986
1.93901	1.30895	SJ6986
3.4962	3.55245	SJ6986
2.28231	2.84208	SJ6986
0.744979	1.09218	SJ6986
1.30503	1.45119	SJ6986
1.72831	2.11124	SJ6986
2.79668	4.48333	SJ6986
1.40621	1.00131	SJ6986
0.797081	0.732155	SJ6986
3.5253	2.31287	SJ6986
1.04143	1.34185	SJ6986
0.69933	0.618053	SJ6986
5.78505	5.72351	SJ6986
1.75915	1.20913	SJ6986
1.32849	1.2844	SJ6986
2.45751	3.21046	SJ6986
1.28205	1.25425	SJ6986
2.46	1.3076	SJ6986
1.22584	0.988916	SJ6986
1.19499	0.877713	SJ6986
0.451426	0.497819	SJ6986
1.24396	1.2141	SJ6986
3.67965	4.16555	SJ6986
1.08129	1.27784	SJ6986
0.610454	0.751398	SJ6986
2.12163	1.05287	SJ6986
2.78179	4.20041	SJ6986
0.678179	0.750904	SJ6986
2.1466	2.19101	SJ6986
0.55438	0.642186	SJ6986
0.515113	0.879274	SJ6986
1.99787	2.06075	SJ6986
3.86994	3.71109	SJ6986
0.520012	0.566489	SJ6986
3.33012	2.8095	SJ6986
1.30015	1.71237	SJ6986
0.677349	0.710761	SJ6986
2.9084	1.91013	SJ6986
0.798078	1.01434	SJ6986
4.85602	4.20274	SJ6986
1.94124	1.96548	SJ6986
0.440256	0.445225	SJ6986
1.08546	1.09674	SJ6986
0.928775	0.904973	SJ6986
0.994813	0.666736	SJ6986
2.93061	3.55016	SJ6986
2.40233	1.67936	SJ6986
2.37669	2.12271	SJ6986
0.397412	0.322914	SJ6986
0.587261	0.535151	SJ6986
2.14959	2.41481	SJ6986
1.39851	1.18062	SJ6986
3.08495	2.48582	SJ6986
2.00061	2.02046	SJ6986
2.79741	3.2473	SJ6986
1.50139	1.28907	SJ6986
4.57213	2.24134	SJ6986
1.43715	1.82328	SJ6986
1.8302	2.41995	SJ6986
1.83557	2.00398	SJ6986
1.38982	0.918568	SJ6986
2.28897	3.44907	SJ6986
0.415999	0.614164	SJ6986
0.58564	0.780952	SJ6986
1.6516	1.36144	SJ6986
3.18296	2.10361	SJ6986
1.82589	1.34204	SJ6986
1.0489	1.35863	SJ6986
0.852512	0.914298	SJ6986
0.850612	0.982515	SJ6986
0.490334	0.519048	SJ6986
0.352656	0.406681	SJ6986
1.76533	1.18808	SJ6986
0.73383	1.32004	SJ6986
0.6804	0.994724	SJ6986
1.08654	1.40124	SJ6986
0.322308	0.311507	SJ6986
1.69408	1.7078	SJ6986
4.1343	3.31972	SJ6986
0.538152	0.787064	SJ6986
3.35614	3.72843	SJ6986
0.856102	1.45506	SJ6986
1.65258	1.95449	SJ6986
0.842307	0.934615	SJ6986
1.77116	0.637904	SJ6986
2.59608	2.7086	SJ6986
1.84611	2.38937	SJ6986
3.20056	4.02508	SJ6986
0.574561	0.646393	SJ6986
0.941896	1.25795	SJ6986
1.07074	0.848164	SJ6986
0.556237	0.408249	SJ6986
0.745468	0.536619	SJ6986
2.48038	3.87702	SJ6986
0.695982	1.10848	SJ6986
2.43883	3.14474	SJ6986
2.61208	2.2001	SJ6986
1.25729	0.785588	SJ6986
1.68336	2.18808	SJ6986
1.89885	2.03303	SJ6986
0.39465	0.514339	SJ6986
0.409853	0.614656	SJ6986
3.24385	2.36569	SJ6986
0.713189	0.465132	SJ6986
2.09685	2.30948	SJ6986
1.04386	0.964109	SJ6986
1.21095	1.2005	SJ6986
3.51361	3.66164	SJ6986
0.590725	0.667105	SJ6986
0.533651	0.586005	SJ6986
0.96115	1.07133	SJ6986
1.11106	1.22809	SJ6986
3.54477	4.71811	SJ6986
1.28797	0.87259	SJ6986
1.43345	1.01403	SJ6986
3.80456	1.51819	SJ6986
0.621765	0.528424	SJ6986
0.751369	1.71061	SJ6986
3.87239	2.57238	SJ6986
1.89605	1.38334	SJ6986
5.30594	5.31433	SJ6986
1.24975	1.9694	SJ6986
1.74924	1.4413	SJ6986
1.57836	1.70898	SJ6986
0.511174	0.604506	SJ6986
1.52575	1.35375	SJ6986
1.43173	1.56037	SJ6986
0.573024	0.595571	SJ6986
3.66252	3.54753	SJ6986
2.66481	2.10355	SJ6986
3.03719	3.35252	SJ6986
0.787995	0.857989	SJ6986
0.8514	0.894273	SJ6986
0.664592	0.556959	SJ6986
3.7647	3.64542	SJ6986
0.600192	0.544663	SJ6986
1.51684	1.79824	SJ6986
0.718018	0.925202	SJ6986
2.27533	1.51116	SJ6986
3.47053	3.00107	SJ6986
0.585818	0.520892	SJ6986
2.43226	2.47266	SJ6986
2.92547	2.7439	SJ6986
0.586367	0.534023	SJ6986
1.06424	1.66672	SJ6986
0.321774	0.338005	SJ6986
1.41541	1.5568	SJ6986
1.85828	2.42965	SJ6986
0.247581	0.302958	SJ6986
2.15675	2.60274	SJ6986
0.784322	0.940112	SJ6986
3.02972	2.67835	SJ6986
0.958435	1.29301	SJ6986
1.57717	1.96877	SJ6986
0.505655	0.389603	SJ6986
0.784572	0.68444	SJ6986
0.873628	1.13915	SJ6986
1.27131	1.07071	SJ6986
3.96485	3.94579	SJ6986
3.25731	2.60479	SJ6986
3.88254	3.98269	SJ6986
2.2247	2.28208	SJ6986
1.50155	0.811414	SJ6986
2.34315	2.24377	SJ6986
2.93069	2.79506	SJ6986
2.31081	2.28112	SJ6986
3.38983	4.09631	SJ6986
1.46742	1.94291	SJ6986
0.555036	0.579931	SJ6986
3.20538	2.91375	SJ6986
2.56999	2.40235	SJ6986
0.735829	0.934283	SJ6986
0.799489	1.0165	SJ6986
1.34987	1.36135	SJ6986
1.02423	0.966227	SJ6986
2.68049	2.21958	SJ6986
1.41379	1.31054	SJ6986
3.6686	1.97712	SJ6986
3.11858	3.06471	SJ6986
0.915998	1.38532	SJ6986
1.09735	1.5737	SJ6986
2.02923	1.71047	SJ6986
1.43636	1.26734	SJ6986
0.98032	0.592629	SJ6986
1.03329	0.901486	SJ6986
2.44609	1.46141	SJ6986
1.58837	1.77646	SJ6986
1.81165	1.7112	SJ6986
1.53234	1.43008	SJ6986
1.28807	0.989645	SJ6986
1.50354	1.33367	SJ6986
1.63403	2.03675	SJ6986
0.381225	0.544452	SJ6986
1.88774	1.99774	SJ6986
1.29589	1.45171	SJ6986
1.64135	1.59459	SJ6986
0.997703	1.01712	SJ6986
0.3883	0.605616	SJ6986
0.920604	0.964734	SJ6986
1.47928	1.54032	SJ6986
0.729386	0.724818	SJ6986
0.798997	0.717538	SJ6986
2.72189	2.92622	SJ6986
1.18794	2.25933	SJ6986
1.15128	1.41487	SJ6986
0.885925	0.914669	SJ6986
3.07477	3.75382	SJ6986
1.45841	1.85556	SJ6986
1.79961	1.85348	SJ6986
0.96247	1.87523	SJ6986
0.549951	0.691141	SJ6986
2.65109	2.52629	SJ6986
1.68594	1.59081	SJ6986
1.19378	1.07197	SJ6986
3.21052	2.46617	SJ6986
1.88825	1.2286	SJ6986
0.651042	0.930844	SJ6986
0.972725	1.23323	SJ6986
3.68882	5.95797	SJ6986
1.30732	0.975466	SJ6986
1.50757	1.72782	SJ6986
2.03562	2.16618	SJ6986
0.410534	0.428537	SJ6986
0.421289	0.341897	SJ6986
3.06909	2.35295	SJ6986
1.30124	1.23164	SJ6986
1.35459	1.25691	SJ6986
0.988492	0.632946	SJ6986
1.31301	1.26593	SJ6986
2.81619	2.14187	SJ6986
0.752873	0.693418	SJ6986
3.90961	4.46542	SJ6986
1.34205	0.675318	SJ6986
0.906308	0.793909	SJ6986
1.17596	1.2168	SJ6986
1.99622	1.87922	SJ6986
1.97631	1.5124	SJ6986
5.77825	5.34752	SJ6986
1.2114	1.29771	SJ6986
1.13879	1.52124	SJ6986
1.79384	1.7252	SJ6986
1.1808	1.48283	SJ6986
1.45715	1.45524	SJ6986
0.916326	0.673254	SJ6986
1.33031	1.62987	SJ6986
1.38015	1.48537	SJ6986
4.43419	3.10129	SJ6986
1.43719	1.55504	SJ6986
1.87603	0.603305	SJ6986
1.44481	1.2198	SJ6986
2.0168	1.36574	SJ6986
0.977931	1.75393	SJ6986
1.4955	1.40014	SJ6986
2.03939	1.60564	SJ6986
3.38823	4.79072	SJ6986
1.78459	1.87151	SJ6986
2.55677	3.10899	SJ6986
2.18661	4.00386	SJ6986
0.802725	0.589209	SJ6986
0.613628	0.500614	SJ6986
2.76398	3.52896	SJ6986
0.981769	0.945807	SJ6986
0.855154	1.09753	SJ6986
2.5427	4.15055	SJ6986
3.74021	5.07863	SJ6986
0.509888	0.467039	SJ6986
2.64496	1.95089	SJ6986
0.407993	0.674794	SJ6986
0.848591	0.773559	SJ6986
1.12891	1.1111	SJ6986
0.61625	0.549277	SJ6986
1.48902	1.41033	SJ6986
1.82779	1.02341	SJ6986
3.3648	4.98114	SJ6986
4.06456	3.14675	SJ6986
0.728926	0.913072	SJ6986
0.847129	0.826307	SJ6986
1.48679	1.7808	SJ6986
1.85964	3.37726	SJ6986
2.79081	2.36669	SJ6986
1.0375	0.940523	SJ6986
1.06478	0.865557	SJ6986
0.732241	0.634147	SJ6986
1.25115	0.772793	SJ6986
1.18031	1.20199	SJ6986
3.42576	3.69117	SJ6986
0.953352	0.945071	SJ6986
1.83141	1.50574	SJ6986
4.14358	4.21972	SJ6986
0.552345	0.325594	SJ6986
1.35528	1.94351	SJ6986
0.92482	0.886487	SJ6986
4.21282	1.53648	SJ6986
1.98586	2.60569	SJ6986
1.09086	0.587082	SJ6986
0.97977	1.38916	SJ6986
0.516127	0.65748	SJ6986
5.92893	6.46251	SJ6986
0.343687	0.298768	SJ6986
1.10304	1.16425	SJ6986
1.24354	1.32886	SJ6986
1.01554	0.785712	SJ6986
1.05104	0.666147	SJ6986
1.33755	1.12782	SJ6986
1.00064	1.08208	SJ6986
1.09823	0.739459	SJ6986
3.44734	4.11383	SJ6986
2.80752	2.68817	SJ6986
4.78613	4.90712	SJ6986
0.640499	0.721322	SJ6986
0.838769	1.07748	SJ6986
1.41463	0.967579	SJ6986
0.596876	0.50834	SJ6986
0.454493	0.68829	SJ6986
1.51392	1.64401	SJ6986
2.75694	1.6595	SJ6986
0.898858	0.972075	SJ6986
0.962335	1.27425	SJ6986
0.521429	0.62743	SJ6986
3.0986	2.63602	SJ6986
0.834245	1.11354	SJ6986
2.92667	3.20155	SJ6986
1.77468	3.51372	SJ6986
1.37661	1.23335	SJ6986
2.44331	1.88461	SJ6986
1.86612	1.6546	SJ6986
0.259448	0.433288	SJ6986
0.936353	0.585249	SJ6986
2.24526	2.84499	SJ6986
1.684	2.52582	SJ6986
1.30482	1.65209	SJ6986
0.610201	0.614011	SJ6986
1.53016	1.27356	SJ6986
1.91355	2.18786	SJ6986
0.759608	0.875525	SJ6986
1.54897	2.17615	SJ6986
1.09576	1.53251	SJ6986
0.664978	0.463532	SJ6986
0.825825	0.824552	SJ6986
1.45477	1.23634	SJ6986
0.5689	0.507715	SJ6986
3.37354	2.54776	SJ6986
0.279909	0.267027	SJ6986
1.52735	1.77299	SJ6986
3.85777	2.61425	SJ6986
1.91559	2.24745	SJ6986
0.822859	0.55045	SJ6986
1.07734	1.55909	SJ6986
2.41378	1.52944	SJ6986
1.06271	1.94005	SJ6986
0.944916	0.870341	SJ6986
0.661533	0.608835	SJ6986
1.19476	1.84323	SJ6986
1.69936	1.12968	SJ6986
0.917499	0.686673	SJ6986
2.43336	1.77124	SJ6986
2.48107	3.50826	SJ6986
0.609111	0.428019	SJ6986
1.75735	1.94699	SJ6986
1.6503	2.14411	SJ6986
1.08585	1.38479	SJ6986
0.566509	0.619108	SJ6986
2.22238	1.56719	SJ6986
3.52439	4.66673	SJ6986
1.43781	1.76516	SJ6986
2.17805	1.96999	SJ6986
3.64396	4.39116	SJ6986
1.30485	0.998176	SJ6986
1.50082	1.44241	SJ6986
0.499199	0.459915	SJ6986
0.791783	1.08159	SJ6986
1.15453	0.621047	SJ6986
0.75568	0.739551	SJ6986
2.87076	2.18557	SJ6986
0.924425	1.10792	SJ6986
1.65116	0.768783	SJ6986
1.18739	1.12783	SJ6986
1.41387	1.04552	SJ6986
1.27036	1.51662	SJ6986
0.434022	0.390898	SJ6986
0.593701	0.690535	SJ6986
1.98959	1.92771	SJ6986
0.502613	0.804578	SJ6986
0.345299	0.350274	SJ6986
0.636735	0.747519	SJ6986
3.18015	2.88843	SJ6986
0.492274	0.586576	SJ6986
1.36314	1.12491	SJ6986
1.20546	1.49501	SJ6986
0.844784	0.782237	SJ6986
1.93312	1.3344	SJ6986
3.51518	3.05478	SJ6986
0.706976	0.682659	SJ6986
4.47863	2.58744	SJ6986
1.11135	1.20926	SJ6986
0.50576	0.581413	SJ6986
1.0613	1.10174	SJ6986
0.630079	0.676763	SJ6986
2.68556	2.21669	SJ6986
1.80217	3.52751	SJ6986
4.36328	4.38277	SJ6986
1.56689	1.68445	SJ6986
0.677837	0.699622	SJ6986
0.731549	0.765915	SJ6986
0.991426	1.37626	SJ6986
1.47735	2.47882	SJ6986
1.47817	1.28444	SJ6986
1.71797	1.41171	SJ6986
4.41416	4.37539	SJ6986
2.41304	1.60272	SJ6986
0.755419	0.909275	SJ6986
2.00663	2.31995	SJ6986
0.540808	0.749088	SJ6986
1.22647	1.05361	SJ6986
3.04798	1.18466	SJ6986
3.8638	3.40282	SJ6986
0.541811	0.816915	SJ6986
1.40949	0.721833	SJ6986
4.99855	5.43852	SJ6986
1.34616	0.772927	SJ6986
1.70031	1.49808	SJ6986
2.78941	3.75545	SJ6986
1.41031	1.19548	SJ6986
2.12334	1.9154	SJ6986
2.13366	1.40518	SJ6986
1.94163	1.38842	SJ6986
1.17793	1.26331	SJ6986
2.02649	1.86887	SJ6986
5.95031	5.10601	SJ6986
0.627859	0.655529	SJ6986
2.08085	1.43202	SJ6986
4.5155	4.02376	SJ6986
1.84604	1.35329	SJ6986
2.9511	2.57119	SJ6986
0.787614	0.608427	SJ6986
1.05012	1.27112	SJ6986
0.680491	0.394486	SJ6986
0.685678	0.78486	SJ6986
2.48464	1.89398	SJ6986
1.38679	1.42937	SJ6986
2.09693	2.01857	SJ6986
0.643165	0.718094	SJ6986
0.874612	1.10243	SJ6986
1.93584	1.81642	SJ6986
0.962852	1.24022	SJ6986
0.715292	0.507992	SJ6986
1.31963	1.17489	SJ6986
0.734273	0.795686	SJ6986
1.19622	1.31239	SJ6986
1.60467	2.22445	SJ6986
0.581495	0.939114	SJ6986
1.15122	1.13792	SJ6986
2.78156	2.52898	SJ6986
2.19116	2.10232	SJ6986
0.530248	0.461375	SJ6986
1.81388	2.69145	SJ6986
1.32077	1.59229	SJ6986
4.06876	2.26278	SJ6986
2.45499	2.32026	SJ6986
1.87933	1.77646	SJ6986
3.35239	2.28311	SJ6986
0.924813	0.518665	SJ6986
1.56763	0.852309	SJ6986
2.21869	1.6915	SJ6986
2.70057	2.7295	SJ6986
1.41948	1.37416	SJ6986
1.42587	1.04677	SJ6986
5.57378	5.96274	SJ6986
0.992589	0.634688	SJ6986
1.02471	1.20725	SJ6986
4.27194	4.0889	SJ6986
4.89369	5.0496	SJ6986
2.07124	2.63623	SJ6986
1.93751	2.7651	SJ6986
1.84073	3.10676	SJ6986
1.21637	1.46254	SJ6986
4.62419	4.36214	SJ6986
1.10126	0.757735	SJ6986
0.736594	0.772455	SJ6986
0.854436	1.1295	SJ6986
2.64882	2.08404	SJ6986
1.8752	1.99385	SJ6986
2.01044	2.56991	SJ6986
1.13495	0.91302	SJ6986
0.362175	0.472571	SJ6986
1.85723	1.45563	SJ6986
1.75481	2.20474	SJ6986
2.5792	2.48243	SJ6986
0.756067	1.20154	SJ6986
1.08876	0.963497	SJ6986
1.29219	1.28709	SJ6986
1.76039	1.73616	SJ6986
0.651233	0.51131	SJ6986
2.99161	1.93407	SJ6986
1.8304	1.89616	SJ6986
1.84775	2.64851	SJ6986
1.42075	1.55708	SJ6986
1.14085	1.27342	SJ6986
2.38315	1.46884	SJ6986
5.18292	4.15602	SJ6986
1.93092	1.97366	SJ6986
0.648468	0.409131	SJ6986
3.93918	2.75061	SJ6986
5.8235	5.15683	SJ6986
2.56779	2.07244	SJ6986
0.968644	0.928387	SJ6986
1.72987	1.66822	SJ6986
4.02095	4.41486	SJ6986
0.373208	0.464416	SJ6986
1.26582	0.548064	SJ6986
2.99565	3.78114	SJ6986
4.01791	3.87645	SJ6986
0.586534	0.861629	SJ6986
0.836001	1.65084	SJ6986
1.71229	1.93822	SJ6986
1.28017	1.21295	SJ6986
1.03573	1.36685	SJ6986
1.54599	0.905852	SJ6986
0.317025	0.3538	SJ6986
0.593201	0.519481	SJ6986
2.6726	2.27761	SJ6986
3.61202	2.89296	SJ6986
2.61187	2.84429	SJ6986
0.671256	0.773486	SJ6986
1.07288	1.22271	SJ6986
3.96043	2.11668	SJ6986
0.493098	0.549736	SJ6986
0.71951	0.848075	SJ6986
0.85346	0.844963	SJ6986
0.336325	0.313061	SJ6986
4.30376	2.25202	SJ6986
3.95031	3.68272	SJ6986
1.96861	2.49817	SJ6986
3.47109	4.28917	SJ6986
0.456607	0.55231	SJ6986
0.866552	0.798792	SJ6986
0.912176	0.936709	SJ6986
1.13663	1.71307	SJ6986
0.750776	0.739	SJ6986
0.697255	0.949553	SJ6986
3.0225	1.39378	SJ6986
1.1116	0.933751	SJ6986
1.20852	1.21425	SJ6986
1.3263	1.42646	SJ6986
1.49462	1.84247	SJ6986
0.984376	1.25541	SJ6986
0.576004	0.661908	SJ6986
2.41751	2.38675	SJ6986
0.545768	0.535973	SJ6986
1.84142	2.04206	SJ6986
4.03524	4.46668	SJ6986
1.65701	1.68107	SJ6986
0.89125	0.860774	SJ6986
2.60386	4.11963	SJ6986
1.84729	1.55125	SJ6986
1.29838	0.366762	SJ6986
3.78358	3.52075	SJ6986
0.80342	1.03925	SJ6986
0.643406	0.510239	SJ6986
3.93369	3.82392	SJ6986
0.62789	0.794425	SJ6986
1.84253	2.22399	SJ6986
0.524092	0.577382	SJ6986
1.44172	0.721708	SJ6986
0.582737	0.546002	SJ6986
0.899475	1.0967	SJ6986
3.79087	2.97048	SJ6986
1.98648	1.60667	SJ6986
0.916279	1.73355	SJ6986
1.89436	1.53985	SJ6986
0.734614	1.40392	SJ6986
1.08663	1.04032	SJ6986
1.16438	1.0101	SJ6986
1.46081	1.29876	SJ6986
0.536274	0.864708	SJ6986
1.57327	1.08049	SJ6986
0.735274	0.697032	SJ6986
1.9392	1.82169	SJ6986
0.761789	1.49621	SJ6986
4.07586	3.69402	SJ6986
1.97505	2.36973	SJ6986
2.74907	1.40516	SJ6986
2.25466	2.55196	SJ6986
3.30239	3.38301	SJ6986
1.0547	1.07207	SJ6986
0.755272	0.824011	SJ6986
5.67772	4.32615	SJ6986
1.12972	1.01158	SJ6986
0.629605	0.611407	SJ6986
0.546413	0.807113	SJ6986
1.12381	1.09656	SJ6986
3.00329	2.43831	SJ6986
2.62869	2.22667	SJ6986
2.78972	2.48436	SJ6986
2.39712	3.00932	SJ6986
1.2411	1.95247	SJ6986
0.956018	0.865533	SJ6986
2.00339	2.77059	SJ6986
0.761538	0.463155	SJ6986
1.79448	1.61947	SJ6986
2.14579	2.52788	SJ6986
0.78638	0.798608	SJ6986
0.823866	0.678869	SJ6986
1.60313	1.82665	SJ6986
0.857739	0.86043	SJ6986
2.0998	2.68346	SJ6986
1.74688	1.92753	SJ6986
0.82709	1.23424	SJ6986
5.24694	5.43954	SJ6986
4.68887	4.01978	SJ6986
0.835395	0.958499	SJ6986
3.06141	2.83133	SJ6986
1.82349	2.59196	SJ6986
2.1622	1.87132	SJ6986
1.3164	1.59546	SJ6986
0.811089	0.496776	SJ6986
0.599069	0.584778	SJ6986
3.36283	1.54979	SJ6986
0.725576	0.538902	SJ6986
5.31608	4.11911	SJ6986
0.809614	0.799371	SJ6986
0.756754	1.72101	SJ6986
2.3951	3.40069	SJ6986
1.89715	2.25817	SJ6986
0.622385	0.900564	SJ6986
0.441176	0.685158	SJ6986
1.4816	2.83419	SJ6986
0.491973	0.407508	SJ6986
3.33387	4.30471	SJ6986
2.05517	2.10974	SJ6986
0.784179	1.37064	SJ6986
3.25094	1.55881	SJ6986
0.82128	0.886349	SJ6986
1.14543	1.19746	SJ6986
2.06782	3.71132	SJ6986
0.805385	0.902957	SJ6986
0.696121	0.582271	SJ6986
1.03173	1.16527	SJ6986
4.37856	4.20131	SJ6986
0.203811	0.27677	SJ6986
1.13322	1.06018	SJ6986
1.70903	1.7525	SJ6986
0.302482	0.458956	SJ6986
0.889515	1.05741	SJ6986
0.932681	0.615972	SJ6986
1.08145	0.879664	SJ6986
1.68086	1.59338	SJ6986
1.01141	1.1423	SJ6986
0.578374	0.578802	SJ6986
1.83432	2.19196	SJ6986
2.48833	3.46939	SJ6986
0.890455	0.407664	SJ6986
1.15355	1.10551	SJ6986
2.12217	1.49376	SJ6986
0.346874	0.434697	SJ6986
0.741915	1.07022	SJ6986
1.6103	1.54926	SJ6986
5.32831	5.95048	SJ6986
1.26546	1.81376	SJ6986
1.27336	1.41321	SJ6986
2.5182	2.93114	SJ6986
1.01037	1.1626	SJ6986
3.22087	3.32807	SJ6986
0.403666	0.77332	SJ6986
0.559762	0.670614	SJ6986
4.53268	4.08731	SJ6986
4.16393	4.01681	SJ6986
3.61224	3.00477	SJ6986
1.40614	2.23092	SJ6986
3.85082	2.72576	SJ6986
2.24321	2.49567	SJ6986
0.804141	0.59176	SJ6986
0.801076	1.20645	SJ6986
6.08852	6.1197	SJ6986
2.59898	1.712	SJ6986
1.23657	1.19273	SJ6986
1.17487	0.421031	SJ6986
3.76697	4.46634	SJ6986
2.21772	1.93082	SJ6986
0.610816	0.831299	SJ6986
0.827798	0.575486	SJ6986
1.09077	1.10917	SJ6986
1.03287	1.20816	SJ6986
1.83057	1.35755	SJ6986
1.1733	1.14011	SJ6986
0.678826	0.607241	SJ6986
3.36602	2.88685	SJ6986
1.22519	1.7018	SJ6986
4.93649	3.43581	SJ6986
1.58754	1.42249	SJ6986
1.2238	1.35351	SJ6986
4.40498	3.56379	SJ6986
1.14272	1.24098	SJ6986
0.96857	0.88528	SJ6986
2.15759	4.30988	SJ6986
0.817349	0.951362	SJ6986
1.01375	1.38366	SJ6986
4.11959	2.61314	SJ6986
3.18249	1.66056	SJ6986
2.67108	2.97807	SJ6986
2.67075	2.13323	SJ6986
2.13972	2.68245	SJ6986
1.12155	0.693297	SJ6986
1.86796	1.91356	SJ6986
1.10478	2.1336	SJ6986
0.928978	0.920002	SJ6986
0.988296	1.14898	SJ6986
1.71244	1.17701	SJ6986
3.18713	2.75355	SJ6986
1.28631	1.0783	SJ6986
2.02681	2.00649	SJ6986
0.82365	1.07932	SJ6986
1.30325	0.978576	SJ6986
1.14415	1.51691	SJ6986
1.96214	2.45766	SJ6986
6.15046	4.75254	SJ6986
4.28858	4.66778	SJ6986
0.5787	0.556686	SJ6986
1.69529	1.26591	SJ6986
3.33911	3.07794	SJ6986
0.411017	0.400988	SJ6986
2.83058	2.2955	SJ6986
1.34672	1.71468	SJ6986
1.19021	1.44202	SJ6986
1.08164	1.75019	SJ6986
4.44535	5.70984	SJ6986
1.05738	1.50552	SJ6986
1.34829	1.0205	SJ6986
0.422053	0.556494	SJ6986
0.884973	0.929507	SJ6986
2.01853	2.86473	SJ6986
2.02093	1.8238	SJ6986
2.69321	2.64645	SJ6986
1.88079	2.95906	SJ6986
1.02359	1.04491	SJ6986
0.688989	0.694472	SJ6986
0.944242	1.18898	SJ6986
1.41579	1.38212	SJ6986
1.58571	1.74683	SJ6986
1.34032	0.862925	SJ6986
0.653362	0.609074	SJ6986
1.30591	1.07774	SJ6986
1.78169	1.61787	SJ6986
2.06911	2.20283	SJ6986
1.18742	1.38407	SJ6986
1.94604	2.30252	SJ6986
3.7271	4.37107	SJ6986
1.95586	1.70366	SJ6986
0.992558	0.950829	SJ6986
0.677489	0.663097	SJ6986
1.49382	1.76012	SJ6986
0.787626	0.953208	SJ6986
3.15323	3.62288	SJ6986
0.974395	0.735822	SJ6986
1.68559	1.07871	SJ6986
0.921902	1.0608	SJ6986
0.456201	0.596337	SJ6986
1.24764	1.52444	SJ6986
0.654158	0.58911	SJ6986
1.25043	1.69815	SJ6986
1.11063	0.974564	SJ6986
1.6188	1.60101	SJ6986
4.23138	3.58038	SJ6986
1.35349	0.886079	SJ6986
4.70917	4.09931	SJ6986
2.94708	2.07758	SJ6986
1.21022	1.00506	SJ6986
3.94537	2.1854	SJ6986
2.52048	2.51439	SJ6986
0.685719	0.448423	SJ6986
2.39857	1.1606	SJ6986
0.917546	0.848179	SJ6986
1.63645	1.25631	SJ6986
0.784423	0.797006	SJ6986
1.89552	1.69337	SJ6986
2.81791	2.77607	SJ6986
1.53448	1.27097	SJ6986
4.45396	2.60523	SJ6986
0.851187	1.06654	SJ6986
0.51236	0.952975	SJ6986
1.95684	2.27814	SJ6986
3.57111	5.15742	SJ6986
0.513646	0.709145	SJ6986
2.10869	1.78542	SJ6986
0.681495	0.716888	SJ6986
0.614424	0.724429	SJ6986
2.45562	3.29511	SJ6986
3.37032	1.74037	SJ6986
1.76977	1.10298	SJ6986
1.6204	1.39407	SJ6986
2.28311	2.23311	SJ6986
2.17887	1.93853	SJ6986
2.4314	2.46608	SJ6986
1.11023	1.65785	SJ6986
1.03916	1.17321	SJ6986
2.03041	1.319	SJ6986
0.915478	0.824705	SJ6986
0.985821	0.915938	SJ6986
0.339275	0.339616	SJ6986
0.44262	0.460352	SJ6986
1.46939	1.68022	SJ6986
1.57534	1.47931	SJ6986
0.642022	0.723395	SJ6986
1.97165	1.4572	SJ6986
0.655561	0.793956	SJ6986
3.1214	2.68886	SJ6986
2.70541	1.29472	SJ6986
5.53986	6.07852	SJ6986
1.21587	1.20363	SJ6986
0.74828	1.00341	SJ6986
3.63182	3.22525	SJ6986
0.505708	0.488725	SJ6986
3.77385	4.29919	SJ6986
0.917905	1.21561	SJ6986
0.874671	1.11854	SJ6986
0.790114	1.06015	SJ6986
0.985096	1.17571	SJ6986
3.66454	4.24946	SJ6986
3.0367	2.79378	SJ6986
1.0174	0.814461	SJ6986
0.950255	1.33791	SJ6986
1.43531	1.00752	SJ6986
1.66028	2.13414	SJ6986
2.91298	2.20771	SJ6986
1.63413	1.10469	SJ6986
1.12717	1.0122	SJ6986
2.58291	3.87424	SJ6986
2.50372	2.43586	SJ6986
0.953086	0.872323	SJ6986
6.03283	4.79489	SJ6986
0.481708	0.640623	SJ6986
0.772106	0.71133	SJ6986
1.45932	1.07323	SJ6986
1.68361	0.895799	SJ6986
1.12286	1.47723	SJ6986
1.96717	1.86134	SJ6986
0.216711	0.272642	SJ6986
3.40568	2.95918	SJ6986
2.11589	1.79939	SJ6986
3.22523	3.21559	SJ6986
2.20473	2.22675	SJ6986
2.90505	1.73667	SJ6986
2.4271	2.08129	SJ6986
3.05148	1.8442	SJ6986
0.466285	0.347019	SJ6986
0.516621	0.552135	SJ6986
1.62545	1.29388	SJ6986
0.386641	0.410125	SJ6986
1.43487	1.46336	SJ6986
1.16858	1.38992	SJ6986
0.556574	0.825092	SJ6986
0.497064	0.485032	SJ6986
0.639345	0.615593	SJ6986
1.97794	2.09232	SJ6986
0.604478	0.598333	SJ6986
5.78553	4.45921	SJ6986
2.51942	1.6035	SJ6986
1.11638	1.18863	SJ6986
2.25854	2.47259	SJ6986
1.28382	2.02646	SJ6986
0.496752	0.676049	SJ6986
0.843983	0.829882	SJ6986
0.437297	0.352352	SJ6986
0.794693	0.683704	SJ6986
1.56956	1.35293	SJ6986
2.97567	2.43088	SJ6986
1.04652	0.593499	SJ6986
2.09546	1.85948	SJ6986
4.75537	4.04138	SJ6986
1.34624	1.48028	SJ6986
1.36801	0.728045	SJ6986
0.421892	0.452061	SJ6986
6.10059	3.28937	SJ6986
1.07246	1.21518	SJ6986
0.681247	0.720497	SJ6986
0.875671	1.30385	SJ6986
2.27042	2.21165	SJ6986
1.10624	0.932524	SJ6986
0.636148	0.969472	SJ6986
4.20208	2.59337	SJ6986
1.26256	1.44153	SJ6986
0.379298	0.356607	SJ6986
0.810015	0.763657	SJ6986
1.69078	2.33101	SJ6986
0.637513	0.754458	SJ6986
0.382658	0.653111	SJ6986
0.476165	0.377849	SJ6986
0.804942	0.822419	SJ6986
0.653842	0.783932	SJ6986
0.854894	0.988785	SJ6986
0.839374	1.10396	SJ6986
1.89114	2.08378	SJ6986
0.40872	0.369514	SJ6986
2.40647	2.73471	SJ6986
2.08651	1.98756	SJ6986
0.657249	0.835364	SJ6986
1.65786	2.02087	SJ6986
1.54804	2.04629	SJ6986
0.425308	0.556406	SJ6986
1.96483	1.89379	SJ6986
2.99924	1.98439	SJ6986
0.954048	1.41804	SJ6986
1.12398	0.77602	SJ6986
0.467732	0.996407	SJ6986
3.5172	5.07024	SJ6986
0.555553	0.632822	SJ6986
0.439386	0.502242	SJ6986
1.02035	1.29672	SJ6986
2.04236	2.50628	SJ6986
1.29106	1.68437	SJ6986
1.69103	2.60868	SJ6986
3.8777	3.10529	SJ6986
1.26352	1.61992	SJ6986
1.08689	0.990076	SJ6986
2.56327	1.50643	SJ6986
1.23534	1.0009	SJ6986
0.598269	0.693268	SJ6986
2.68758	2.30239	SJ6986
0.828814	0.444493	SJ6986
1.30241	0.9277	SJ6986
0.583099	0.855128	SJ6986
0.660466	0.849325	SJ6986
4.09861	2.24666	SJ6986
1.62573	2.76536	SJ6986
4.58684	5.03396	SJ6986
0.469631	0.798005	SJ6986
0.707963	0.619884	SJ6986
0.290145	0.339278	SJ6986
0.370284	0.545528	SJ6986
0.424468	0.720341	SJ6986
1.80208	1.59998	SJ6986
0.274123	0.36022	SJ6986
0.788476	1.13894	SJ6986
0.523448	0.485151	SJ6986
1.34364	1.19178	SJ6986
2.11526	2.04557	SJ6986
1.12458	0.935535	SJ6986
0.661001	0.996168	SJ6986
1.20531	1.45701	SJ6986
0.73877	0.844232	SJ6986
0.942107	1.10206	SJ6986
3.70843	2.47688	SJ6986
1.03345	0.85388	SJ6986
1.6119	0.966286	SJ6986
2.52844	2.45762	SJ6986
0.917529	0.925111	SJ6986
1.16422	1.18175	SJ6986
1.14449	1.29916	SJ6986
0.796256	0.412055	SJ6986
0.73433	0.7265	SJ6986
0.97746	0.924249	SJ6986
0.362061	0.531518	SJ6986
0.613008	0.689126	SJ6986
1.63443	1.83139	SJ6986
0.870931	1.55963	SJ6986
0.810953	0.732438	SJ6986
1.38378	1.37462	SJ6986
2.65446	2.57944	SJ6986
2.25869	2.90795	SJ6986
0.95271	1.20089	SJ6986
1.30498	1.42496	SJ6986
0.438895	0.422787	SJ6986
0.282006	0.506947	SJ6986
0.399467	0.504868	SJ6986
1.01672	0.96043	SJ6986
0.96654	1.0347	SJ6986
0.947939	0.573244	SJ6986
0.47965	0.477319	SJ6986
1.5535	1.26107	SJ6986
0.770061	1.62065	SJ6986
0.515679	0.642276	SJ6986
0.266616	0.326934	SJ6986
0.600188	0.638524	SJ6986
0.424357	0.448187	SJ6986
1.33397	1.22761	SJ6986
1.11363	0.985276	SJ6986
0.680396	1.09793	SJ6986
2.6728	1.90446	SJ6986
0.712961	0.890464	SJ6986
2.28707	2.78581	SJ6986
1.31549	0.929489	SJ6986
4.97607	3.03921	SJ6986
1.53787	0.85598	SJ6986
3.90575	3.44632	SJ6986
0.481768	0.531234	SJ6986
4.13429	3.8412	SJ6986
0.303001	0.349579	SJ6986
1.28351	1.09739	SJ6986
0.951603	1.05091	SJ6986
2.20683	3.13528	SJ6986
1.99975	1.55741	SJ6986
1.01818	1.03566	SJ6986
1.3564	1.20038	SJ6986
1.57175	1.20555	SJ6986
0.703588	0.557802	SJ6986
0.680955	0.723739	SJ6986
2.07077	2.11	SJ6986
1.39633	2.5931	SJ6986
0.381801	0.441285	SJ6986
0.961482	0.750127	SJ6986
2.87019	2.26877	SJ6986
3.2533	2.85724	SJ6986
0.974369	1.20674	SJ6986
1.81472	1.89593	SJ6986
1.25585	0.853998	SJ6986
1.62236	1.75626	SJ6986
2.6274	4.13135	SJ6986
3.76142	1.89328	SJ6986
0.31793	0.209889	SJ6986
0.580546	0.629316	SJ6986
2.24725	2.06597	SJ6986
0.345591	0.331492	SJ6986
0.980689	0.647617	SJ6986
0.630588	0.693657	SJ6986
0.936651	0.964485	SJ6986
0.664495	0.635394	SJ6986
4.55497	4.37028	SJ6986
0.82598	0.821138	SJ6986
3.31039	3.26923	SJ6986
0.778477	0.51987	SJ6986
3.6051	4.76554	SJ6986
2.60577	2.07172	SJ6986
3.17018	2.78435	SJ6986
1.30482	1.61436	SJ6986
5.0117	5.59412	SJ6986
1.60287	0.682789	SJ6986
0.299411	0.449401	SJ6986
0.597225	0.550354	SJ6986
2.28188	1.78019	SJ6986
1.61152	1.4892	SJ6986
2.38059	2.04458	SJ6986
0.329267	0.44807	SJ6986
0.953206	1.30117	SJ6986
4.04674	4.86935	SJ6986
1.09077	0.746709	SJ6986
0.919743	0.751036	SJ6986
1.03032	1.47055	SJ6986
1.02975	1.52058	SJ6986
1.9643	2.30162	SJ6986
1.4282	0.805188	SJ6986
1.25189	1.26013	SJ6986
3.80702	4.16276	SJ6986
2.62534	2.85648	SJ6986
0.662377	0.777744	SJ6986
0.751022	0.678784	SJ6986
1.43677	2.08247	SJ6986
3.26068	2.16079	SJ6986
0.842785	0.819407	SJ6986
3.6963	3.2121	SJ6986
0.711494	0.806464	SJ6986
3.24309	3.08781	SJ6986
4.74267	1.85507	SJ6986
5.20527	5.30204	SJ6986
1.14098	0.691625	SJ6986
0.637627	0.47961	SJ6986
0.55706	0.623652	SJ6986
2.1883	0.972725	SJ6986
0.719742	0.772838	SJ6986
1.06639	0.900997	SJ6986
0.797316	0.813024	SJ6986
2.88349	3.425	SJ6986
2.73517	3.12551	SJ6986
5.92403	5.80096	SJ6986
2.05059	0.592325	SJ6986
0.70434	0.547157	SJ6986
1.66616	1.64986	SJ6986
0.799952	0.637137	SJ6986
1.79299	2.22429	SJ6986
0.583652	1.17328	SJ6986
1.73444	2.83879	SJ6986
3.10675	3.30277	SJ6986
0.966151	0.3465	SJ6986
1.73916	1.97472	SJ6986
1.91844	2.67167	SJ6986
0.872003	0.857118	SJ6986
0.397016	0.584253	SJ6986
1.95761	1.82454	SJ6986
0.451539	0.403496	SJ6986
0.478214	0.512894	SJ6986
0.879817	0.573184	SJ6986
1.97863	0.464358	SJ6986
0.804474	0.663418	SJ6986
0.256967	0.278675	SJ6986
1.29981	0.645862	SJ6986
0.743501	0.734374	SJ6986
1.77382	1.04883	SJ6986
0.315085	0.338993	SJ6986
4.51862	5.14877	SJ6986
0.976653	0.436289	SJ6986
1.44909	1.41259	SJ6986
0.799425	0.73947	SJ6986
0.971413	0.747666	SJ6986
2.60921	3.15884	SJ6986
2.70259	2.13949	SJ6986
1.27676	1.55895	SJ6986
2.21063	0.805502	SJ6986
3.16458	1.76757	SJ6986
0.511606	0.512246	SJ6986
4.86262	4.51624	SJ6986
1.45879	1.73372	SJ6986
4.12786	3.09529	SJ6986
2.35447	2.36815	SJ6986
1.11903	0.952932	SJ6986
0.269025	0.343422	SJ6986
2.66468	2.59332	SJ6986
2.35366	2.06723	SJ6986
2.92942	2.63521	SJ6986
1.07574	1.0253	SJ6986
0.975893	1.04672	SJ6986
0.517385	0.918989	SJ6986
0.584016	0.957846	SJ6986
0.979209	1.0095	SJ6986
3.06237	3.85623	SJ6986
0.732085	1.0172	SJ6986
4.16831	2.71637	SJ6986
0.832995	0.754382	SJ6986
1.37971	0.639431	SJ6986
2.1619	1.11329	SJ6986
1.50666	1.37393	SJ6986
0.647281	0.59818	SJ6986
0.546637	0.58315	SJ6986
2.87605	3.03041	SJ6986
5.38699	5.64991	SJ6986
2.037	1.45831	SJ6986
1.79533	2.29916	SJ6986
1.00565	1.55252	SJ6986
5.58562	4.26594	SJ6986
0.388065	0.418377	SJ6986
0.885759	1.09058	SJ6986
2.04274	2.22854	SJ6986
0.925662	1.19983	SJ6986
1.60418	1.3225	SJ6986
1.87733	1.53728	SJ6986
0.925512	1.70169	SJ6986
0.570007	0.603087	SJ6986
1.50039	1.82319	SJ6986
1.03566	1.28969	SJ6986
0.651648	0.702082	SJ6986
3.48428	3.7214	SJ6986
3.70327	4.45493	SJ6986
0.709721	0.842568	SJ6986
2.4619	3.26175	SJ6986
1.24489	1.26475	SJ6986
0.636912	0.737087	SJ6986
2.7754	1.48035	SJ6986
0.890672	1.08939	SJ6986
1.38683	1.38237	SJ6986
2.99433	4.53748	SJ6986
2.19434	2.04689	SJ6986
0.835136	0.721723	SJ6986
0.676279	0.697123	SJ6986
0.593004	0.782941	SJ6986
0.234092	0.183847	SJ6986
0.347587	0.477424	SJ6986
1.15398	1.11451	SJ6986
2.74089	3.46035	SJ6986
1.75267	1.75353	SJ6986
1.67529	1.40253	SJ6986
0.762817	1.04697	SJ6986
0.899791	1.1063	SJ6986
2.18578	1.75734	SJ6986
1.38597	1.2896	SJ6986
1.86157	2.51841	SJ6986
2.73918	3.45334	SJ6986
0.559373	0.985488	SJ6986
1.78544	1.66306	SJ6986
4.59759	1.39637	SJ6986
2.77845	2.68037	SJ6986
1.03262	1.40209	SJ6986
0.972212	1.05056	SJ6986
0.78388	0.627114	SJ6986
1.30921	1.90176	SJ6986
1.83486	1.94035	SJ6986
1.7932	1.61295	SJ6986
1.52019	1.33006	SJ6986
1.00526	0.977476	SJ6986
2.02736	2.4501	SJ6986
1.23175	1.0082	SJ6986
1.31886	1.27789	SJ6986
1.08505	0.795682	SJ6986
0.732489	0.951414	SJ6986
0.837519	1.01303	SJ6986
1.45076	0.881851	SJ6986
0.904199	0.820137	SJ6986
1.5202	1.17222	SJ6986
3.33396	3.61231	SJ6986
2.5441	3.10514	SJ6986
0.817805	0.667669	SJ6986
2.39072	2.54754	SJ6986
0.82692	0.649056	SJ6986
4.03409	2.81988	SJ6986
2.40177	2.76235	SJ6986
0.717225	0.932481	SJ6986
1.3114	1.56827	SJ6986
1.3331	1.10807	SJ6986
1.48242	1.65934	SJ6986
5.32455	4.98897	SJ6986
0.623683	0.616246	SJ6986
1.66404	1.56145	SJ6986
2.36873	1.38785	SJ6986
4.05446	4.92191	SJ6986
0.664408	0.399845	SJ6986
1.54337	1.74411	SJ6986
1.0085	1.06871	SJ6986
1.73749	1.35051	SJ6986
2.18586	2.34887	SJ6986
0.683363	0.956502	SJ6986
1.08508	1.08635	SJ6986
0.645233	0.795001	SJ6986
1.64298	1.90061	SJ6986
1.8731	1.41803	SJ6986
2.18239	1.5024	SJ6986
1.4243	1.50915	SJ6986
0.476272	0.383625	SJ6986
0.708621	0.618923	SJ6986
2.42811	2.24406	SJ6986
1.99605	1.51919	SJ6986
1.21672	1.25297	SJ6986
1.3745	1.41235	SJ6986
1.68937	1.68321	SJ6986
1.09169	1.2129	SJ6986
0.386232	0.391944	SJ6986
1.09138	1.18177	SJ6986
1.41705	0.707187	SJ6986
0.524968	0.613998	SJ6986
1.03582	1.16355	SJ6986
0.85191	0.715741	SJ6986
0.69293	0.743774	SJ6986
0.949039	0.908781	SJ6986
1.71103	1.62824	SJ6986
1.10879	1.36054	SJ6986
3.02516	1.70143	SJ6986
2.32949	3.30403	SJ6986
1.68659	1.78668	SJ6986
0.723853	0.897369	SJ6986
2.02353	1.98161	SJ6986
4.33257	2.97512	SJ6986
0.561444	0.506787	SJ6986
3.03829	3.52807	SJ6986
1.14282	1.50923	SJ6986
3.15239	2.41178	SJ6986
0.487496	0.514272	SJ6986
0.951703	1.10044	SJ6986
0.790262	0.650552	SJ6986
1.25469	1.42778	SJ6986
0.966189	0.996873	SJ6986
0.511043	0.529283	SJ6986
0.660477	0.640783	SJ6986
1.4823	1.37433	SJ6986
2.46445	2.34169	SJ6986
0.460598	0.491691	SJ6986
0.857783	1.32994	SJ6986
0.342193	0.418891	SJ6986
0.982198	1.10642	SJ6986
0.596353	0.56932	SJ6986
0.753356	0.726891	SJ6986
4.8726	5.00831	SJ6986
1.34823	1.91496	SJ6986
0.971922	0.60425	SJ6986
3.12225	3.45787	SJ6986
3.79594	1.19305	SJ6986
0.855872	0.926021	SJ6986
1.49858	1.39983	SJ6986
1.66229	2.09781	SJ6986
3.30037	1.56864	SJ6986
2.6131	3.03936	SJ6986
0.814561	0.613749	SJ6986
1.624	1.68527	SJ6986
0.460581	0.519909	SJ6986
4.64935	4.41715	SJ6986
0.698979	0.616222	SJ6986
3.35187	2.29757	SJ6986
0.602809	0.82634	SJ6986
1.62941	1.5109	SJ6986
3.97245	4.66526	SJ6986
1.50291	2.49767	SJ6986
3.90858	4.49571	SJ6986
0.968886	0.687952	SJ6986
0.742537	0.760066	SJ6986
0.918164	1.05131	SJ6986
5.58058	6.46066	SJ6986
2.87923	3.96505	SJ6986
0.269792	0.263244	SJ6986
1.11275	0.688733	SJ6986
0.583574	0.580321	SJ6986
1.7172	1.71768	SJ6986
1.61145	1.45305	SJ6986
0.558628	0.411726	SJ6986
0.398861	0.434826	SJ6986
1.8647	1.45599	SJ6986
2.48167	3.38446	SJ6986
0.406017	0.461006	SJ6986
0.377672	0.358371	SJ6986
0.761913	0.686581	SJ6986
1.10538	1.64918	SJ6986
0.746586	0.801838	SJ6986
0.439355	0.410893	SJ6986
5.89898	5.23992	SJ6986
1.38555	1.66847	SJ6986
2.37507	1.52718	SJ6986
0.723822	0.954282	SJ6986
1.26798	1.14997	SJ6986
0.920952	1.21166	SJ6986
0.325708	0.2518	SJ6986
1.44248	1.22861	SJ6986
2.29307	2.31575	SJ6986
4.73388	5.20049	SJ6986
1.51889	1.43881	SJ6986
1.2441	1.42793	SJ6986
0.900129	1.04835	SJ6986
1.10806	0.839649	SJ6986
1.03716	1.0662	SJ6986
1.01275	1.09849	SJ6986
2.70912	2.62489	SJ6986
0.737161	0.610375	SJ6986
0.578899	0.399839	SJ6986
1.38636	1.31084	SJ6986
1.04012	1.00878	SJ6986
1.8504	2.38468	SJ6986
1.37474	1.17041	SJ6986
3.24845	1.688	SJ6986
0.896698	0.89119	SJ6986
1.74558	1.72706	SJ6986
1.47287	1.25579	SJ6986
0.587812	0.669759	SJ6986
0.89925	1.06556	SJ6986
1.15768	1.15323	SJ6986
1.15553	0.986758	SJ6986
1.83556	0.548475	SJ6986
1.66838	1.63692	SJ6986
0.465335	0.768022	SJ6986
0.576395	1.04582	SJ6986
2.47947	2.79204	SJ6986
0.917606	0.930892	SJ6986
1.11655	0.600635	SJ6986
0.588458	0.705847	SJ6986
0.606562	0.973363	SJ6986
1.24846	1.57581	SJ6986
2.61115	1.25558	SJ6986
2.29659	2.05489	SJ6986
2.08859	2.29464	SJ6986
1.83641	1.76807	SJ6986
2.14437	1.24731	SJ6986
1.33969	1.11879	SJ6986
4.94615	5.65392	SJ6986
0.996489	0.922162	SJ6986
2.09955	1.59642	SJ6986
1.17474	1.17937	SJ6986
2.98079	2.51252	SJ6986
0.966601	1.32858	SJ6986
0.365715	0.482519	SJ6986
0.558092	0.411529	SJ6986
1.91017	1.90338	SJ6986
2.90347	3.46077	SJ6986
1.48276	1.15903	SJ6986
0.588534	0.751766	SJ6986
2.33948	2.83627	SJ6986
1.64513	1.52071	SJ6986
2.95688	2.5138	SJ6986
1.89366	1.80206	SJ6986
1.25308	0.564207	SJ6986
1.3423	1.10711	SJ6986
0.291679	0.296177	SJ6986
1.20564	1.21148	SJ6986
2.23453	2.04997	SJ6986
2.19585	1.18985	SJ6986
0.631119	0.67805	SJ6986
0.682753	0.561979	SJ6986
2.1295	2.07088	SJ6986
3.54792	4.17929	SJ6986
1.02977	1.26518	SJ6986
1.66612	1.70341	SJ6986
1.44237	1.39921	SJ6986
2.5095	2.58765	SJ6986
0.837499	0.858488	SJ6986
1.68294	1.27027	SJ6986
1.83886	2.18518	SJ6986
2.00239	1.04765	SJ6986
1.19741	1.19547	SJ6986
0.68226	0.602146	SJ6986
2.31819	2.98469	SJ6986
0.584065	1.38813	SJ6986
1.24329	1.54607	SJ6986
2.94522	3.19757	SJ6986
1.65907	2.22039	SJ6986
0.692537	0.734181	SJ6986
0.884485	1.07951	SJ6986
5.06091	4.29991	SJ6986
1.51476	1.35427	SJ6986
1.4705	2.2844	SJ6986
0.7492	0.5608	SJ6986
3.95415	2.90061	SJ6986
1.83199	1.72045	SJ6986
0.683765	0.623668	SJ6986
1.32807	1.60762	SJ6986
1.49126	1.65159	SJ6986
0.946712	1.15249	SJ6986
2.02573	1.41961	SJ6986
4.84526	5.0988	SJ6986
0.679353	0.471242	SJ6986
1.30778	0.949058	SJ6986
1.39787	1.62549	SJ6986
1.41653	1.33394	SJ6986
1.81775	1.75914	SJ6986
4.02745	3.61087	SJ6986
2.55477	1.47471	SJ6986
1.93104	1.81536	SJ6986
1.3978	1.49207	SJ6986
4.76443	5.19866	SJ6986
0.402174	0.440185	SJ6986
0.724412	0.879883	SJ6986
1.67491	0.61003	SJ6986
2.18511	1.06938	SJ6986
4.83695	3.25904	SJ6986
2.35804	1.11857	SJ6986
1.05286	0.937905	SJ6986
5.94115	5.25117	SJ6986
1.30231	1.15005	SJ6986
1.34786	1.36564	SJ6986
3.92207	2.53467	SJ6986
0.68948	0.638202	SJ6986
0.347094	0.69878	SJ6986
0.567008	0.60092	SJ6986
0.823145	0.893569	SJ6986
1.14844	0.982208	SJ6986
1.28889	2.18599	SJ6986
1.40733	1.61863	SJ6986
1.65732	1.66842	SJ6986
1.32484	2.19823	SJ6986
5.71246	4.72856	SJ6986
0.855619	1.31167	SJ6986
1.49774	1.45106	SJ6986
0.653064	0.562631	SJ6986
3.72804	3.2074	SJ6986
1.27336	1.12382	SJ6986
3.79579	3.96706	SJ6986
1.58565	1.54542	SJ6986
0.86695	1.03697	SJ6986
1.43791	1.73423	SJ6986
3.15864	1.64974	SJ6986
0.572459	0.511426	SJ6986
4.37122	2.76505	SJ6986
0.948951	0.995777	SJ6986
1.48111	0.975493	SJ6986
1.31785	1.45435	SJ6986
1.62523	1.67176	SJ6986
0.38872	0.413922	SJ6986
1.65648	1.62252	SJ6986
2.6408	2.65902	SJ6986
1.37384	1.47238	SJ6986
1.12159	1.57585	SJ6986
0.860317	0.825185	SJ6986
2.12304	1.96286	SJ6986
0.646739	0.546269	SJ6986
1.13081	1.37796	SJ6986
0.352367	0.324897	SJ6986
0.433649	0.361916	SJ6986
0.871039	0.782332	SJ6986
2.51943	2.55754	SJ6986
1.2689	2.77052	SJ6986
1.39654	1.16532	SJ6986
0.887327	0.689583	SJ6986
0.928304	1.19581	SJ6986
4.00945	4.158	SJ6986
0.748682	0.726004	SJ6986
1.93178	1.46943	SJ6986
0.483758	0.532918	SJ6986
2.67449	2.50218	SJ6986
1.83031	1.74541	SJ6986
1.85795	2.58424	SJ6986
1.09641	1.05893	SJ6986
1.71422	1.04133	SJ6986
1.91446	2.2855	SJ6986
0.811518	0.809148	SJ6986
1.69372	1.86476	SJ6986
1.05804	1.97652	SJ6986
3.60873	2.62947	SJ6986
1.79724	2.59734	SJ6986
0.978217	0.772314	SJ6986
1.3864	1.62177	SJ6986
2.30384	2.17202	SJ6986
1.93882	2.24969	SJ6986
0.913038	1.65834	SJ6986
1.17938	0.778428	SJ6986
1.13757	1.16776	SJ6986
3.32149	2.66465	SJ6986
0.489322	0.470585	SJ6986
1.41675	1.48361	SJ6986
1.25463	1.11781	SJ6986
1.93659	1.74779	SJ6986
3.23865	2.26044	SJ6986
0.819705	0.728067	SJ6986
1.63234	1.25392	SJ6986
0.660339	0.645755	SJ6986
2.92346	3.7007	SJ6986
1.2791	1.32631	SJ6986
0.476428	0.587254	SJ6986
1.49138	1.54648	SJ6986
1.53924	1.89162	SJ6986
1.53716	3.14093	SJ6986
2.10721	1.53574	SJ6986
2.1261	2.0009	SJ6986
4.07563	4.08689	SJ6986
0.676442	0.649764	SJ6986
1.67982	1.61044	SJ6986
1.24882	1.84372	SJ6986
1.0021	1.14267	SJ6986
1.68471	2.68514	SJ6986
4.20886	4.05402	SJ6986
1.5051	1.20391	SJ6986
2.26425	3.6705	SJ6986
0.630369	0.776748	SJ6986
1.59956	1.78769	SJ6986
4.07404	4.17964	SJ6986
1.41986	1.52884	SJ6986
3.80095	3.74439	SJ6986
1.80296	1.64482	SJ6986
1.54755	1.75301	SJ6986
2.58245	3.20071	SJ6986
1.67514	1.35482	SJ6986
1.02434	1.05523	SJ6986
1.62362	2.04313	SJ6986
1.26881	0.787059	SJ6986
2.55447	2.37297	SJ6986
[truncated: 41,191 more rows]

## Sheet: EDFig.1c
Treatment	Concentration	Replicate	Raw_viability	Used	percentage_viability	log_concentration	mean	sd
Gentamicin	0.25	1	4206088	no	100.145	-2	99.2393	2.01118
Gentamicin	0.25	2	4226811	no	100.638	-2	99.2393	2.01118
Gentamicin	0.25	3	4071249	no	96.9345	-2	99.2393	2.01118
Gentamicin	0.5	1	4278500	no	101.869	-1	99.5667	3.85278
Gentamicin	0.5	2	3994991	no	95.1188	-1	99.5667	3.85278
Gentamicin	0.5	3	4271915	no	101.712	-1	99.5667	3.85278
Gentamicin	1	1	4211272	no	100.268	0	95.3494	4.44302
Gentamicin	1	2	3848366	no	91.6278	0	95.3494	4.44302
Gentamicin	1	3	3954382	no	94.152	0	95.3494	4.44302
Gentamicin	2.5	1	3595971	no	85.6184	1.32193	84.6728	2.81042
Gentamicin	2.5	2	3649316	no	86.8885	1.32193	84.6728	2.81042
Gentamicin	2.5	3	3423484	no	81.5115	1.32193	84.6728	2.81042
Gentamicin	5	1	3251137	yes	77.408	2.32193	78.4399	0.932011
Gentamicin	5	2	3327263	yes	79.2205	2.32193	78.4399	0.932011
Gentamicin	5	3	3305027	yes	78.6911	2.32193	78.4399	0.932011
Gentamicin	10	1	1408885	no	33.5449	3.32193	33.5541	1.88066
Gentamicin	10	2	1488454	no	35.4394	3.32193	33.5541	1.88066
Gentamicin	10	3	1330480	no	31.6781	3.32193	33.5541	1.88066
G418	0.5	1	4207579	no	100.18	-1	98.8444	3.20421
G418	0.5	2	4248906	no	101.164	-1	98.8444	3.20421
G418	0.5	3	3997913	no	95.1884	-1	98.8444	3.20421
G418	1	1	3818542	no	90.9177	0	93.1947	4.66423
G418	1	2	3784468	no	90.1064	0	93.1947	4.66423
G418	1	3	4139524	no	98.5601	0	93.1947	4.66423
G418	2.5	1	3515247	no	83.6964	1.32193	84.2451	3.81225
G418	2.5	2	3708683	no	88.302	1.32193	84.2451	3.81225
G418	2.5	3	3390952	no	80.737	1.32193	84.2451	3.81225
G418	5	1	2925650	no	69.6583	2.32193	73.6223	4.85049
G418	5	2	3031456	no	72.1775	2.32193	73.6223	4.85049
G418	5	3	3319302	no	79.031	2.32193	73.6223	4.85049
G418	10	1	3102791	yes	73.876	3.32193	68.0902	5.98668
G418	10	2	2875890	yes	68.4736	3.32193	68.0902	5.98668
G418	10	3	2600684	yes	61.921	3.32193	68.0902	5.98668
G418	20	1	865747	no	20.613	4.32193	19.7753	7.12207
G418	20	2	515399	no	12.2714	4.32193	19.7753	7.12207
G418	20	3	1110541	no	26.4415	4.32193	19.7753	7.12207
Clitocine	0.5	1	4254744	no	101.303	-1	98.1831	3.77844
Clitocine	0.5	2	3947246	no	93.982	-1	98.1831	3.77844
Clitocine	0.5	3	4169079	no	99.2638	-1	98.1831	3.77844
Clitocine	1	1	3906701	no	93.0167	0	95.767	3.6169
Clitocine	1	2	4194290	no	99.864	0	95.767	3.6169
Clitocine	1	3	3965648	no	94.4202	0	95.767	3.6169
Clitocine	2.5	1	3645566	yes	86.7992	1.32193	90.3439	4.65792
Clitocine	2.5	2	4016019	yes	95.6195	1.32193	90.3439	4.65792
Clitocine	2.5	3	3721752	yes	88.6131	1.32193	90.3439	4.65792
Clitocine	5	1	3169812	no	75.4717	2.32193	69.4287	5.51545
Clitocine	5	2	2862237	no	68.1485	2.32193	69.4287	5.51545
Clitocine	5	3	2715971	no	64.666	2.32193	69.4287	5.51545
Clitocine	10	1	2357804	no	56.1382	3.32193	58.2151	5.30296
Clitocine	10	2	2698173	no	64.2422	3.32193	58.2151	5.30296
Clitocine	10	3	2279131	no	54.265	3.32193	58.2151	5.30296
Clitocine	20	1	2368627	no	56.3959	4.32193	56.8884	0.652538
Clitocine	20	2	2420397	no	57.6285	4.32193	56.8884	0.652538
Clitocine	20	3	2378915	no	56.6408	4.32193	56.8884	0.652538
DAP	10	1	3796427	no	90.3911	3.32193	93.2402	3.11833
DAP	10	2	4056007	no	96.5716	3.32193	93.2402	3.11833
DAP	10	3	3895834	no	92.758	3.32193	93.2402	3.11833
DAP	25	1	3329732	no	79.2793	4.64386	80.3851	5.40294
DAP	25	2	3622724	no	86.2553	4.64386	80.3851	5.40294
DAP	25	3	3176062	no	75.6205	4.64386	80.3851	5.40294
DAP	50	1	3379197	yes	80.4571	5.64386	73.9284	8.19861
DAP	50	2	3217249	yes	76.6012	5.64386	73.9284	8.19861
DAP	50	3	2718531	yes	64.7269	5.64386	73.9284	8.19861
DAP	75	1	1809402	no	43.081	6.22882	43.3967	2.54741
DAP	75	2	1722920	no	41.0219	6.22882	43.3967	2.54741
DAP	75	3	1935666	no	46.0873	6.22882	43.3967	2.54741
DAP	100	1	1472029	no	35.0483	6.64386	32.8362	2.36957
DAP	100	2	1274095	no	30.3356	6.64386	32.8362	2.36957
DAP	100	3	1391241	no	33.1248	6.64386	32.8362	2.36957
DAP	200	1	758210	no	18.0526	7.64386	16.135	2.60499
DAP	200	2	721698	no	17.1833	7.64386	16.135	2.60499
DAP	200	3	553108	no	13.1692	7.64386	16.135	2.60499
SRI	1.875	1	4863869	no	99.2626	0.906891	98.7401	1.97514
SRI	1.875	2	4731254	no	96.5562	0.906891	98.7401	1.97514
SRI	1.875	3	4919669	no	100.401	0.906891	98.7401	1.97514
SRI	3.75	1	4826101	no	98.4919	1.90689	97.8979	5.02705
SRI	3.75	2	5027480	no	102.602	1.90689	97.8979	5.02705
SRI	3.75	3	4537415	no	92.6003	1.90689	97.8979	5.02705
SRI	7.5	1	4185873	yes	85.426	2.90689	82.0665	3.15308
SRI	7.5	2	3879393	yes	79.1713	2.90689	82.0665	3.15308
SRI	7.5	3	3998516	yes	81.6024	2.90689	82.0665	3.15308
SRI	15	1	3188557	no	65.0726	3.90689	66.2987	4.14672
SRI	15	2	3082263	no	62.9033	3.90689	66.2987	4.14672
SRI	15	3	3475092	no	70.9202	3.90689	66.2987	4.14672
SRI	30	1	2695718	no	55.0147	4.90689	56.3968	1.93495
SRI	30	2	2722816	no	55.5677	4.90689	56.3968	1.93495
SRI	30	3	2871802	no	58.6082	4.90689	56.3968	1.93495
FUr	1	1	5150496	no	105.112	0	99.4341	5.46897
FUr	1	2	4850439	no	98.9886	0	99.4341	5.46897
FUr	1	3	4615872	no	94.2015	0	99.4341	5.46897
FUr	5	1	5053540	no	103.133	2.32193	99.4174	3.88148
FUr	5	2	4886744	no	99.7295	2.32193	99.4174	3.88148
FUr	5	3	4674078	no	95.3893	2.32193	99.4174	3.88148
FUr	10	1	3419494	yes	69.7856	3.32193	72.7969	2.6126
FUr	10	2	3633155	yes	74.146	3.32193	72.7969	2.6126
FUr	10	3	3648501	yes	74.4592	3.32193	72.7969	2.6126
FUr	25	1	2616678	no	53.4016	4.64386	52.3705	1.18219
FUr	25	2	2502931	no	51.0802	4.64386	52.3705	1.18219
FUr	25	3	2578854	no	52.6297	4.64386	52.3705	1.18219
FUr	50	1	1899066	no	38.7564	5.64386	40.0145	1.17245
FUr	50	2	1970310	no	40.2104	5.64386	40.0145	1.17245
FUr	50	3	2012757	no	41.0767	5.64386	40.0145	1.17245
FUr	100	1	1659756	no	33.8726	6.64386	38.332	3.95869
FUr	100	2	1944918	no	39.6922	6.64386	38.332	3.95869
FUr	100	3	2030135	no	41.4313	6.64386	38.332	3.95869
CC90009	5	1	4941737	no	100.852	2.32193	101.126	3.68621
CC90009	5	2	4781635	no	97.5844	2.32193	101.126	3.68621
CC90009	5	3	5142134	no	104.942	2.32193	101.126	3.68621
CC90009	10	1	4795632	no	97.87	3.32193	97.9	3.70775
CC90009	10	2	4616156	no	94.2073	3.32193	97.9	3.70775
CC90009	10	3	4979507	no	101.623	3.32193	97.9	3.70775
CC90009	20	1	4863061	no	99.2461	4.32193	96.9532	2.00005
CC90009	20	2	4706227	no	96.0454	4.32193	96.9532	2.00005
CC90009	20	3	4682832	no	95.568	4.32193	96.9532	2.00005
CC90009	50	1	4695028	yes	95.8169	5.64386	92.6954	2.97947
CC90009	50	2	4404212	yes	89.8819	5.64386	92.6954	2.97947
CC90009	50	3	4526981	yes	92.3874	5.64386	92.6954	2.97947
CC90009	100	1	3405315	no	69.4962	6.64386	72.3988	3.63408
CC90009	100	2	3747253	no	76.4746	6.64386	72.3988	3.63408
CC90009	100	3	3490055	no	71.2256	6.64386	72.3988	3.63408
CC90009	200	1	2631552	no	53.7051	7.64386	54.2874	1.59651
CC90009	200	2	2748574	no	56.0933	7.64386	54.2874	1.59651
CC90009	200	3	2600126	no	53.0638	7.64386	54.2874	1.59651
SJ6986	1	1	4672784	no	95.3629	0	96.0562	1.61021
SJ6986	1	2	4650525	no	94.9087	0	96.0562	1.61021
SJ6986	1	3	4796947	no	97.8969	0	96.0562	1.61021
SJ6986	2.5	1	4381028	no	89.4087	1.32193	86.0338	3.71429
SJ6986	2.5	2	4020661	no	82.0543	1.32193	86.0338	3.71429
SJ6986	2.5	3	4245276	no	86.6383	1.32193	86.0338	3.71429
SJ6986	5	1	4144934	yes	84.5905	2.32193	86.5649	3.00813
SJ6986	5	2	4168784	yes	85.0772	2.32193	86.5649	3.00813
SJ6986	5	3	4411324	yes	90.027	2.32193	86.5649	3.00813
SJ6986	10	1	3493639	no	71.2988	3.32193	73.8679	2.49347
SJ6986	10	2	3737626	no	76.2781	3.32193	73.8679	2.49347
SJ6986	10	3	3627320	no	74.0269	3.32193	73.8679	2.49347
SJ6986	20	1	3471157	no	70.8399	4.32193	74.0681	3.03053
SJ6986	20	2	3765745	no	76.8519	4.32193	74.0681	3.03053
SJ6986	20	3	3651110	no	74.5124	4.32193	74.0681	3.03053
SJ6986	50	1	3381457	no	69.0093	5.64386	68.6606	3.09391
SJ6986	50	2	3506704	no	71.5654	5.64386	68.6606	3.09391
SJ6986	50	3	3204949	no	65.4071	5.64386	68.6606	3.09391

## Sheet: EDFig.1d
Treatment	Replicate	Concentration	Concentration_units	Used	%P8	%P10	mCherry_P8	RT_unnormalized	%_RT	log_concentration	mean	sd
SRI	1	1.75	uM	no	0.9	76.3	130	1.53342	0.043812	0.807355	0.0412085	0.00368192
SRI	2	1.75	uM	no	0.9	76.6	115	1.35117	0.038605	0.807355	0.0412085	0.00368192
SRI	1	3.25	uM	no	12.4	81.4	137	20.8698	0.596279	1.70044	0.52314	0.103435
SRI	2	3.25	uM	no	9	80	140	15.75	0.45	1.70044	0.52314	0.103435
SRI	1	7.5	uM	yes	29.6	81.8	128	46.3178	1.32337	2.90689	1.32074	0.00371794
SRI	2	7.5	uM	yes	28.3	82.2	134	46.1338	1.31811	2.90689	1.32074	0.00371794
SRI	1	15	uM	no	20.4	79.8	105	26.8421	0.766917	3.90689	0.749496	0.0246369
SRI	2	15	uM	no	19.4	79.5	105	25.6226	0.732075	3.90689	0.749496	0.0246369
SRI	1	30	uM	no	2.8	72.6	110	4.24242	0.121212	4.90689	0.124392	0.00449713
SRI	2	30	uM	no	3.1	72.9	105	4.46502	0.127572	4.90689	0.124392	0.00449713
FUr	1	5	uM	no	1.1	83.6	114	1.5	0.0428571	2.32193	0.0477381	0.00690271
FUr	2	5	uM	no	1.3	84	119	1.84167	0.052619	2.32193	0.0477381	0.00690271
FUr	1	10	uM	yes	2.4	83.8	147	4.21002	0.120286	3.32193	0.114834	0.00771063
FUr	2	10	uM	yes	2.2	83.9	146	3.82837	0.109382	3.32193	0.114834	0.00771063
FUr	1	25	uM	no	1.6	80.5	141	2.80248	0.080071	4.64386	0.084027	0.00559463
FUr	2	25	uM	no	1.7	80.6	146	3.0794	0.087983	4.64386	0.084027	0.00559463
FUr	1	50	uM	no	1.3	79.3	130	2.13115	0.0608899	5.64386	0.0593035	0.00224349
FUr	2	50	uM	no	1.2	79.6	134	2.0201	0.0577172	5.64386	0.0593035	0.00224349
CC90009	1	1	uM	no	0.9	80.1	138	1.55056	0.0443018	0	0.0389211	0.00760945
CC90009	2	1	uM	no	0.7	80.5	135	1.17391	0.0335404	0	0.0389211	0.00760945
CC90009	1	2.5	uM	no	1.8	80.4	119	2.66418	0.0761194	1.32193	0.0677681	0.0118105
CC90009	2	2.5	uM	no	1.2	77.9	135	2.07959	0.0594168	1.32193	0.0677681	0.0118105
CC90009	1	5	uM	no	2.4	80.6	126	3.75186	0.107196	2.32193	0.0995507	0.0108121
CC90009	2	5	uM	no	2.1	80.3	123	3.21669	0.0919054	2.32193	0.0995507	0.0108121
CC90009	1	20	uM	no	3.8	80.1	134	6.35705	0.18163	4.32193	0.178801	0.00400116
CC90009	2	20	uM	no	3.7	80.5	134	6.15901	0.175972	4.32193	0.178801	0.00400116
CC90009	1	50	uM	yes	6	79.3	140	10.5927	0.302648	5.64386	0.294791	0.0111122
CC90009	2	50	uM	yes	5.8	79.7	138	10.0427	0.286933	5.64386	0.294791	0.0111122
SJ6986	1	1	uM	no	11.3	81.2	148	20.5961	0.588459	0	0.478645	0.1553
SJ6986	2	1	uM	no	7.1	80.3	146	12.9091	0.368831	0	0.478645	0.1553
SJ6986	1	2.5	uM	no	15.1	81.5	147	27.2356	0.77816	1.32193	0.785826	0.0108419
SJ6986	2	2.5	uM	no	15.1	82.1	151	27.7722	0.793492	1.32193	0.785826	0.0108419
SJ6986	1	5	uM	yes	23.3	83	153	42.9506	1.22716	2.32193	1.24956	0.0316794
SJ6986	2	5	uM	yes	24.5	83.1	151	44.5187	1.27196	2.32193	1.24956	0.0316794
SJ6986	1	10	uM	no	27.5	83	152	50.3614	1.4389	3.32193	1.46117	0.0314992
SJ6986	2	10	uM	no	28.2	83.1	153	51.9206	1.48345	3.32193	1.46117	0.0314992
SJ6986	1	20	uM	no	37.8	85.2	152	67.4366	1.92676	4.32193	1.90734	0.0274609
SJ6986	2	20	uM	no	36.6	85.3	154	66.0774	1.88792	4.32193	1.90734	0.0274609
SJ6986	1	50	uM	no	39.6	85.8	148	68.3077	1.95165	5.64386	1.94977	0.00265247
SJ6986	2	50	uM	no	39.7	85.6	147	68.1764	1.9479	5.64386	1.94977	0.00265247
DAP	1	10	uM	no	0.5	73.8	88	0.596206	0.0170345	3.32193	0.0199728	0.00415538
DAP	2	10	uM	no	0.7	74.2	85	0.801887	0.0229111	3.32193	0.0199728	0.00415538
DAP	1	25	uM	no	2.7	75.6	93	3.32143	0.094898	4.64386	0.0995087	0.00652056
DAP	2	25	uM	no	2.9	75.6	95	3.64418	0.104119	4.64386	0.0995087	0.00652056
DAP	1	50	uM	yes	25.8	76.7	177	59.5385	1.7011	5.64386	1.70116	8.35089e-05
DAP	2	50	uM	yes	25.1	76.3	181	59.5426	1.70122	5.64386	1.70116	8.35089e-05
DAP	1	100	uM	no	24.9	65.1	329	125.839	3.59539	6.64386	3.48632	0.154257
DAP	2	100	uM	no	24.2	64.9	317	118.203	3.37724	6.64386	3.48632	0.154257
Clitocine	1	1	uM	no	1.8	57.2	115	3.61888	0.103397	0	0.104742	0.00190206
Clitocine	2	1	uM	no	1.9	56.8	111	3.71303	0.106087	0	0.104742	0.00190206
Clitocine	1	2.5	uM	yes	15.2	55.4	134	36.7653	1.05044	1.32193	1.05736	0.00979155
Clitocine	2	2.5	uM	yes	14.9	55.2	138	37.25	1.06429	1.32193	1.05736	0.00979155
Clitocine	1	5	uM	no	18.8	57.4	151	49.4564	1.41304	2.32193	1.42833	0.0216146
Clitocine	2	5	uM	no	19.2	57	150	50.5263	1.44361	2.32193	1.42833	0.0216146
Clitocine	1	10	uM	no	24.2	63.8	183	69.4138	1.98325	3.32193	2.04908	0.0931015
Clitocine	2	10	uM	no	24.7	63.4	190	74.0221	2.11492	3.32193	2.04908	0.0931015
G418	1	0.5	mg/mL	no	0.1	75.3	88	0.116866	0.00333902	-1	0.00514081	0.00254811
G418	2	0.5	mg/mL	no	0.2	74.9	91	0.242991	0.00694259	-1	0.00514081	0.00254811
G418	1	1	mg/mL	no	0.4	75	129	0.688	0.0196571	0	0.0213065	0.0023325
G418	2	1	mg/mL	no	0.5	75.3	121	0.803453	0.0229558	0	0.0213065	0.0023325
G418	1	5	mg/mL	no	3.7	79.3	110	5.13241	0.14664	2.32193	0.155099	0.0119626
G418	2	5	mg/mL	no	4.1	79.5	111	5.72453	0.163558	2.32193	0.155099	0.0119626
G418	1	10	mg/mL	yes	14.8	79.8	123	22.812	0.651772	3.32193	0.656504	0.00669097
G418	2	10	mg/mL	yes	15.1	79.6	122	23.1432	0.661235	3.32193	0.656504	0.00669097
Gentamicin	1	0.5	mg/mL	no	0.1	79.6	65	0.0816583	0.00233309	-1	0.00359584	0.0017858
Gentamicin	2	0.5	mg/mL	no	0.2	78.8	67	0.170051	0.00485859	-1	0.00359584	0.0017858
Gentamicin	1	1	mg/mL	no	0.2	79.4	71	0.178841	0.00510975	0	0.00534408	0.000331385
Gentamicin	2	1	mg/mL	no	0.2	79.9	78	0.195244	0.0055784	0	0.00534408	0.000331385
Gentamicin	1	2	mg/mL	no	0.9	77.6	131	1.51933	0.0434094	1	0.0434351	3.63021e-05
Gentamicin	2	2	mg/mL	no	0.9	78.1	132	1.52113	0.0434608	1	0.0434351	3.63021e-05
Gentamicin	1	5	mg/mL	yes	1.5	78.7	125	2.38247	0.0680704	2.32193	0.0671562	0.00129287
Gentamicin	2	5	mg/mL	yes	1.4	78.5	130	2.31847	0.066242	2.32193	0.0671562	0.00129287

## Sheet: EDFig.1e
FUr	CC90009	Genta	Untreated	G418	SRI	SJ6986	Clitocine	DAP
0.412668	0.559112	0.28897	0.174504	1.07612	1.44174	1.99985	1.87688	3.63128
0.605944	0.831782	0.962707	0.222884	3.06065	2.93737	4.12855	2.17556	3.96294
0.393524	0.343372	0.286104	0.17244	1.09196	1.10377	1.16194	2.03787	1.99625
0.311366	0.250181	0.208374	0.168936	0.552235	1.06182	1.22981	1.68075	2.24281
0.448603	0.418652	0.17706	0.178884	0.352411	1.10661	1.23171	0.293967	0.451123
0.289483	0.268343	0.215133	0.176447	0.594424	1.14206	1.72249	0.270939	0.703633
0.312507	0.369493	0.208626	0.172716	0.386277	2.0808	2.52504	2.34067	0.801192
0.290811	0.420534	0.184955	0.173664	0.552519	1.54541	1.95557	2.03508	3.9753
0.270468	0.354444	0.22331	0.173584	1.46153	0.966046	1.18439	1.52035	2.26422
0.397182	0.282541	0.234619	0.163033	0.698483	0.6198	1.07598	1.38269	1.93584
0.32244	0.361763	0.186737	0.170421	0.276219	1.33363	2.10675	1.6287	0.366086
0.262432	0.529869	0.267232	0.164586	0.695299	1.83037	2.24721	1.90239	3.37366
0.271192	0.354128	0.196417	0.172349	0.400584	1.00113	1.35656	0.289555	0.750129
0.294296	0.771315	0.173883	0.174593	0.353936		2.52966
0.361626	0.24772	0.192897	0.165331	0.339292	0.611056	0.68677	0.246657	0.486528
0.42238	0.471757			1.02385		1.53125
0.890968	1.17558	0.651338	0.33896	2.37026	4.78159	4.3297	2.10821	4.64216
0.867492	0.870203	0.357697	0.212981	1.89629	2.40189	2.69694	0.455271	0.978478
0.34151	0.221344	0.199165	0.17504	0.347586	0.418009	0.397247	1.39712	0.407523
0.52768	0.629481	0.232064	0.181548	1.70671	3.24536	3.98941	1.82132	3.52848
0.331757	0.377223	0.197883	0.169033	0.300202	1.42517	1.71038	0.265332	0.538561
0.287204	0.630009	0.204866	0.168334	1.01799	1.21296	1.55708	0.843159	3.74675
0.374556	0.662156	0.20481	0.173009	0.727285	4.41924	5.00965	2.01768	3.93021
0.515372	0.366894	0.173939	0.169818	0.613317	1.50078	1.55523	0.317997	0.405115
0.303288	0.279063	0.240485	0.26445	0.521416	0.72482	0.678439	0.454905	1.3862
0.260116	0.191793	0.212012	0.164604	0.278827	0.635356	0.389153	0.741394	1.14
0.29847	0.223431	0.201251	0.16812	0.370796	0.325193	0.368916	0.26064	0.596696
0.284254	0.35149	0.207487	0.166388	0.282225	1.84699	2.59537	0.874015	0.584876
0.370223	0.261545	0.164553	0.184509	0.443116	0.638485	0.903769	0.424416	0.240745
0.272136	0.376124	0.213597	0.167364	0.47836	1.09579	1.37499	1.94198	3.0298
0.429078	0.292269	0.185472	0.198188	0.391284	0.68147	0.742808	0.312981	0.576825
0.361669	0.364519	0.205527	0.169629	0.320477	1.54916	2.07841	2.34593	0.581238
0.380712	0.345316	0.216235	0.165816	1.24528	0.936537	1.00341	0.307228	0.399325
0.331778	0.339948	0.192021	0.159436	0.530991	1.10098	1.21559	1.90877	2.87225
0.608285		0.204308		0.723793	0.30857
0.341016	0.236198	0.192797	0.166475	0.257642	0.732027	0.517748	1.67949	0.915546
0.30702	0.205092		0.169571	0.236589	0.485599	0.741777		0.634752
0.597451	0.252721	0.269001	0.165119	1.54147	0.732806	0.817562	0.316502	0.479733
0.294969	0.445538	0.224116	0.162207	0.912014	1.62414	2.7084	2.0498	3.96865
0.308664	0.554717	0.199319	0.208068	0.751924	2.05275	2.06767	0.308848	0.992002
0.285779	0.309137	0.206571	0.176485	0.904918	0.906033	1.11976	1.18397	2.30953
0.365718	0.630887	0.228225	0.18341	1.04091	2.8407	3.65953	2.15059	4.35184
0.275687	0.225112	0.193234	0.162258	0.640739	0.971216	1.46144	1.91158	1.73183
0.317344	0.219033	0.22201	0.16637	0.345566	0.742125	0.717903	0.286573	0.610297
0.603488	0.268838	0.240301	0.167891	0.427575	1.18648	1.96911	1.89089	1.67834
0.365453	0.372339	0.180696	0.173785	0.539506	1.01821	0.806285	0.297702	0.508596
0.272823	0.277618	0.18691	0.158578	0.301448	0.990416	1.00662	2.18804	0.665358
0.291083	0.424808	0.22829	0.177218	1.08869	1.54523	1.67218	1.77335	2.85175
0.340275	0.439285	0.185077	0.163864	0.580853	1.1697	2.02085	1.82	3.05533
0.279832	0.602273	0.17947	0.205119	0.675107	0.628831	0.558482	0.300132	0.573706
0.354071		0.178391	0.181667	1.08443	0.975306	1.55225	1.55869	2.96644
0.30779	0.218201	0.180259	0.165112	0.245863	0.346046	0.34563	1.35391	0.516311
0.823711				1.4606			1.27162	0.23644
0.597498		0.325887	0.180188	3.13874		1.75599	1.72533	4.04966
0.375283	0.297824		0.161507	0.39091	1.12609	1.3157	0.483291	0.426864
0.533213	0.744082	0.397508	0.176114	2.9401	3.40248	4.0573	1.97186	3.63269
0.382142	0.612544	0.305708	0.166971	1.43195	1.79664	3.03024	1.86103	3.78096
0.417484	0.346033	0.189987	0.169607	0.840318	0.698919	0.767405	1.63242	1.6722
0.305706	0.264469	0.200606	0.185525	0.310108	0.22187	0.339876	1.00814	0.599516
0.372314	0.289441	0.167196	0.171917	0.383862	1.73505	1.8432	0.264208	0.542471
0.500772	0.378876	0.205065	0.166691	0.788705	0.782851	0.904864	0.385621	0.887724
0.601346	0.241906	0.180685	0.171552	0.28581	0.932539	1.03418	0.320892	1.32398
0.338922	0.351131	0.260772	0.170073	1.24813	0.703244	0.801996	2.00597	0.787372
0.298428	0.380944	0.194465	0.171526	0.905407	0.989866	1.09532	1.37733	1.60631
0.371971	0.480441	0.190302	0.16637	0.464682	2.5533	2.92949	1.85226	3.27747
0.353106	0.262484	0.185714	0.170944	0.635884	0.651207	0.861941	0.813037	1.516
0.559094	0.600728	0.436601	0.171654	1.17021	2.16771	3.4844	2.29106	2.80542
0.294416	0.246328	0.219136	0.1697	0.811333	0.508988	0.723309	1.66371	1.613
0.268436	0.33574	0.208707	0.168948	0.821232	1.02606	1.36064	2.07199	3.01008
0.329098	0.190007	0.208859	0.172491	0.417069	0.235447	0.294002	0.584318	1.33322
0.348643	0.540168	0.217732	0.176065	0.625144		0.953875		1.02767
0.332818	1.3473	0.238416	0.180144	2.32414	1.87115	2.13678	2.18049	3.95263
0.211059	0.2214	0.246088	0.175972	0.326272	0.448059	0.703013	1.3559	0.741833
0.475038	0.344236	0.294347	0.177696	0.961426	1.11321	1.20429	2.071	2.45085
0.270629	0.281435	0.182631	0.186662	0.401462	1.0631	1.14776	0.268288	0.751278
0.418045	0.263516	0.192503	0.174223	0.884842	1.00794	1.26883	0.281787	0.306696
0.316283	0.230929	0.187173	0.16678	0.397412	0.516625	0.638795	0.275315	0.616781
0.363935	1.07342	0.265517	0.183868	1.65818	0.813765	0.880544	1.66137	2.22461
0.284328	0.281294	0.183464	0.168746	0.349672	0.738722	1.03019	1.61924	2.1916
0.410658	0.633415	0.32749	0.169152	1.32248	3.75914	3.76802	2.03418	4.06845
0.307817	0.237278	0.216397	0.160177	0.495681	0.558874	0.644221	0.284617	0.304756
0.311714	0.233503	0.221075	0.171974	0.636695	0.540669	0.780348	1.35782	2.4353
0.367141	0.24863	0.230686	0.170651	0.252217	0.286582	0.451342	0.61737	0.970148
0.317867	0.271068	0.187903	0.171563	0.379778	0.826245	0.931787	1.83745	2.62224
0.318968	0.234911	0.189407	0.188182	0.460414	0.628775	0.508855	0.963636	1.35463
0.438476	0.449569	0.211194	0.176097	0.682205	1.62855	1.90935	0.313046	0.757199
0.319552	0.349162	0.194699	0.186624	0.295164	0.604695	0.857067	1.52108	1.15145
0.373763	0.376374	0.281047	0.183914	0.795131	0.967369	1.32412	1.18398	2.75541
0.344738	0.682772	0.371952	0.165796	1.95131	2.53637	2.95612	2.08968	3.8183
0.396046	0.356018	0.223787	0.169202	0.516874	0.745592	0.817657	1.35517	0.944668
0.286684	0.442857	0.196779	0.165135	0.653188	3.01107	2.91027	2.05983	3.03377
0.356076	0.321766	0.199617	0.174866	0.432102	1.07184	1.05425	0.27293	0.558995
0.360743	0.320565	0.178798	0.174071	0.549703	0.678977	1.14338	0.366758	0.467277
0.337278	0.883258	0.45542	0.167869	2.06817	2.7958	2.48574	2.28989	3.4357
0.298219	0.428031	0.229687	0.192884	1.43791	1.40785	2.66748	1.41395	3.85771
0.364155	0.195676	0.206407	0.180166	0.840779	0.35702	0.481758	0.882806	1.24782
0.300198	0.206598	0.185188	0.172979	0.451224	0.524899	0.637366	1.4563	0.628777
0.309261	0.263481	0.184678	0.18627	0.365233	0.575872	0.782229	1.31704	0.839838
1.43439	0.497987	0.422315	0.525721	0.871123	1.04076	0.972293	1.80356	0.885056
0.34887	0.401721		0.156914			0.506956	1.13933
0.294787	0.247629	0.199539	0.169881	0.388599	0.759651	0.970349	1.66559	0.36853
0.339981	0.206911	0.217203	0.166306	0.970126	0.441193	0.49752	1.33673	0.47193
0.399549	0.448339	0.208168	0.177397	1.54023	0.76167	0.868601	1.67191	2.32683
0.245872	1.26959		0.179913	0.54407		1.41031		0.300089
0.2924	0.351744	0.207734	0.174828	0.846371	0.920515	1.15608	1.48302	2.54954
0.329639	0.452044	0.197776	0.167741	0.776852	1.85309	1.84985	0.267898	0.421629
0.292976	1.03948	0.224861	0.172641	1.39726	1.03869	1.1105	2.09184	2.81364
0.334106	0.208829	0.231029	0.161484	0.307042	0.912044	0.934711	0.290312	0.640693
0.378263	0.380174	0.203163	0.176753	0.601478	1.72083	2.45915	1.45031	1.67294
0.331828	0.36427	0.248945	0.219097	1.12966	1.82986	1.60164	0.329274	0.51118
0.314014	0.314951	0.210034	0.164424	1.32952	0.594283	0.875968	1.28717	1.85996
0.324173	0.61433	0.200071	0.175355	0.464664	1.79357	2.55365	1.74185	2.18783
0.307039	0.231207	0.208705	0.162987	0.787685	0.595912	0.918197	0.252299	0.371378
0.596502	1.39121	0.288925	0.210212	1.40161	5.5427	3.58184	2.21047	4.31518
0.31397	0.282479	0.178456	0.169872	0.278739	0.680661	0.816439	2.037	0.666784
0.278768	0.241987	0.165912	0.184436	0.276208	0.262351	0.380027	0.636006	0.885762
0.352122	0.594148	0.289589	0.184138	1.4763	1.74777	2.62193	1.76862	3.04182
0.268008			0.16986	0.907245		0.78811	1.98235	0.759138
0.34855		0.510677	0.178567	1.59384	2.90592	2.78039	2.32049	4.32688
0.321099	0.37432	0.201035	0.167622	0.608845	1.07039	1.22006	1.482	2.13125
0.381302	0.5429	0.245326	0.165673	0.284642	1.52624	2.05347	0.987905	1.51065
0.331349	0.26299	0.20855	0.185942	0.271845	0.558751	0.614164	0.877022	0.54186
0.536712	0.38555	0.199046	0.179466	0.961108	0.863807	1.31167	1.44039	1.89095
0.30704	0.179155	0.159745	0.192143	0.283072	0.33988	0.217072	0.465526	1.11608
0.259691		0.200431	0.183012	0.20887	0.179247		0.425524	0.418311
0.327688	0.937299	0.318801	0.162029	1.24637	1.90797	2.9691	1.87607	4.41932
0.277173	0.43268	0.178237	0.168591	0.407162	1.67072	1.94092	0.286245	0.623434
1.50858	0.999745	0.275171	0.172254	1.76033	4.15556	4.17065	0.383337	0.586638
0.297439	0.273305	0.207391	0.169493	0.293279	0.526216	0.6218	0.52139	0.606028
0.366475	0.239149	0.177973	0.174664	0.270149	0.775258	0.923568	1.19102	1.35893
0.290104	0.355558	0.180717	0.176811	0.3238	1.2148	1.14783	1.93776	0.573298
1.63101	1.68387	0.647427	0.387904	2.74424	5.86102	5.00734	2.08171	4.55333
0.353667	0.191452	0.206589	0.168938	0.29576	0.509076	0.62686	0.929842	0.375282
0.309071	0.664304	0.193471	0.226639	0.387244	0.456236	0.762762	1.04571	1.50048
0.477017	0.265138	0.19588	0.188698	0.328825	0.574177	0.688225	0.99829	0.60401
0.412904	0.401914	0.215568	0.160662	0.839425	0.934776	1.12047	2.02396	2.63967
0.29961	0.221796	0.199243	0.173056	0.249277	0.376995	0.485048	1.06261	0.922314
0.420265	0.317864	0.172925	0.176456	0.304083	1.60062	1.94215	0.261298	0.675625
0.353479	0.245728	0.235893	0.171028	0.881259	0.440902	0.556789	1.57569	0.737252
0.307377	0.521623	0.250345	0.188107	0.560716	1.62844	1.6487	2.11959	2.90648
0.381207	1.1864	0.167591	0.178221	0.779087	2.41398	2.05472	1.92402	4.09176
0.314989	0.596568	0.1837	0.156484	0.385116	1.76105	1.70196	0.338232	0.453264
0.446902	0.91943	0.330273	0.171239	1.92233	3.7768	4.63414	2.10808	4.49507
0.369762	0.466567	0.366646	0.189544	2.49154		1.16117	1.21662	3.48667
0.27766	0.262741	0.19074	0.171564	0.266015	0.664383	0.887056	0.813718	0.543947
0.320699	0.577508	0.166526	0.175224	0.336628	1.48683	1.8439	1.80874	2.73728
0.438987	0.398909	0.298321	0.158165	0.434033		1.10304		0.166538
0.27485	0.323971	0.200282	0.167362	0.462851	1.65872	2.14456	0.322876	1.02369
0.422221		0.195019	0.177493	0.628252	1.02905	1.18803	1.95772	2.30095
0.358262	0.460439	0.207529	0.191422	1.49817	0.858236	1.1749	0.233002	0.465764
1.43768	1.20503	0.32008	0.218362	1.4066	6.20835	4.44622	2.43665	4.51475
0.406135	0.821173	0.236936	0.16346	0.69488	3.32136	3.89745	1.87638	3.9475
0.552638	0.367024	0.357156	0.181154	2.00846	1.14017	1.14444	1.58646	2.30988
0.318762	0.339684	0.178827	0.166828	0.294796	0.556671	0.645973	0.359865	0.813524
0.411232		0.152052		0.317771			1.40022
0.500282	0.3531	0.224699	0.171376	0.47773	1.09416	1.45226	0.323317	0.613823
0.378243	0.22316	0.175535	0.16651	0.229538	0.761447	0.972939	1.49024	0.637158
0.293819	0.663478	0.305099	0.174207	0.955652	2.16398	2.20892	1.95029	4.19313
1.47886	1.50773	0.790648	0.305773	3.35954	4.62816	5.48788	1.86229	4.47722
0.259451	0.36215	0.299694	0.655996	0.978433	1.1854	1.78796	2.49946	3.11169
0.260988	0.397764	0.190546	0.217909	0.519367	1.33399	1.82746	1.50939	3.05744
0.28546	0.37133	0.21295	0.179484	0.519035	1.09447	1.31942	1.2122	0.92234
1.25354	0.908679	0.293114	0.202447	1.84454	4.97476	5.10155	0.601219	1.09043
1.70768	3.06269	1.30017	1.09744	3.40104	6.46266	6.01094	2.1583	4.77
0.35857	0.431972		0.186364	0.654755	0.775423	1.08526	0.334436	0.536772
0.292791	0.298968	0.209807	0.175504	0.363145	0.639331	0.856135	1.43109	1.26114
0.385041	0.514783	0.199528	0.179552	0.270985	1.06895	1.28424	1.64698	0.435905
0.321409	0.315998	0.19063	0.172315	0.283288	0.879314	1.38124	1.74342	0.408702
0.332773	0.353229	0.196647	0.168282	0.680495	1.32867	1.75938	1.60904	2.54029
0.302517	0.232018	0.21468	0.172799	0.635858	0.980132	1.1253	1.60688	0.748619
0.377407	0.590812	0.254232	0.164876	1.02658	1.652	2.08026	2.08289	3.28906
0.358881	0.573523	0.350266	0.177305	2.14346	2.23891	3.67181	2.00111	3.37934
0.413271	1.14287	0.47008	0.184752	2.14293	4.99005	4.74572	1.76231	3.10019
0.324922	0.378207	0.219002	0.167503	0.756243	0.883402	0.9797	1.66546	2.89432
0.255617	0.220698			0.518971			1.89593
0.324135	0.555783	0.189512	0.167576	0.59802	1.22002	1.73694	0.724964	1.648
0.392262	0.194887	0.229661	0.175255	0.300819	0.314144	0.261762	0.242651	0.634876
0.336365							1.73375
0.396508	0.573432	0.188658	0.220065	0.891615	1.45302	1.46586	0.241651	0.538782
0.33437	0.382596	0.196719	0.159708	0.405146	1.15055	1.90642	1.98204	2.28126
0.273723	0.266843	0.216588	0.18164	0.615618	0.499653	0.86192	1.15799	1.62194
0.37324	0.804886	0.171446	0.184553	0.698488	3.83498	3.93159	0.361611	0.94433
0.492546	0.432595	0.233512	0.182061	1.1799	2.1151	2.27582	1.91637	3.34511
0.407933	0.452291	0.2385	0.168964	0.834038	0.962371	1.55679	2.03588	3.70289
0.371087	0.533435	0.182439	0.171746	0.491252	2.57199	3.49173	1.77724	2.07581
0.333754	0.534449	0.191571	0.1616	0.617022	1.15128	1.52033	1.80161	2.48164
0.29955	0.194381	0.19166	0.170158	0.316716	0.359052	0.343012	0.269987	0.586569
0.415771	0.273339	0.203937	0.172716	0.350078	0.624111	1.0228		0.293031
0.312611	0.299299	0.19988	0.180289	0.515097	0.718648	0.776048	1.71248	2.28185
0.271487	0.232281	0.229072	0.166358	0.484587	0.46527	0.524716	1.50201	2.0284
0.282796	0.35049	0.237625	0.175267	0.557728	0.747696	0.999542	1.4942	2.16417
0.359307	0.657964	0.195435	0.185135	0.923477		1.77369	2.12086	0.738833
0.323995	0.731193	0.202324	0.170831	0.60022	2.1502	1.68586	1.81146	3.74829
0.336706	0.436899	0.187419	0.167652	0.448821	2.27051	2.90356	1.96974	1.78602
0.304474	0.324702	0.197138	0.168999	0.45962	1.54663	2.42497	1.44278	1.55733
0.355843	0.282589	0.195831	0.178281	0.909503	1.06303	1.27249	0.275866
0.470185	0.472982	0.226947	0.175189	1.00059	2.22337	2.5184	0.294455	0.478116
0.34297	0.548709	0.219251	0.173763	0.944957	2.44508	2.83244	2.21368	4.04354
0.31373	0.278936	0.214995	0.169841	0.792725	0.79074	0.80017	1.94687	2.45207
0.325484	0.407157	0.202644	0.164715	0.817834	1.69292	1.90435	2.06952	4.40175
0.376979	0.563817	0.253958	0.167791	1.31864	3.10374	3.52189	0.351413	0.585428
0.29782	0.394372	0.191846	0.164667	0.42017	2.11509	2.06234	0.270614	0.898352
0.354361	0.589271	0.24805	0.163047	1.33076	3.25405	3.61062	2.10018	4.05728
0.249542	0.524086	0.217967	0.185785	2.23648	1.62598	2.61563	1.72571	2.90915
0.338239	0.320845	0.183996	0.16384	0.334483	1.21197	0.882305	1.81893	0.995689
0.328249	0.204762	0.187983	0.170427	0.607255	0.439706	0.442379	0.26287	0.494124
0.291382	0.214398	0.231833	0.163348	0.282751	0.453499	0.480018	0.571234	0.287362
0.415105	0.423888	0.218695	0.222046	1.13822	1.28992	1.1267	1.82311	3.49018
0.419056		0.207838	0.174401	0.276952	1.76523	1.88631	1.55104	0.518688
0.307859	0.80008	0.452476	0.172434	2.11873	4.04434	3.49464	2.27041	4.11435
0.344299	0.578682	0.351732	0.175656	2.48756	1.95554	2.70529	2.02968	4.3556
0.323478	0.591696	0.208314	0.199667	0.401553	2.24301	2.63476	2.03408	1.36228
0.286302	0.191393	0.186558	0.158823	0.258409	0.848083	0.560012	1.08843	0.460692
0.282606	0.254639	0.205189	0.163357	0.550215	1.22852	0.961595	1.7827	1.67174
0.310031	0.458895	0.280739	0.165995	1.56277	1.1242	1.02214	1.52755	2.31533
0.278422	0.50776	0.194256	0.174266	0.332317	1.66016	2.44662	1.99428	3.47377
0.355649		0.221687	0.236721	1.3024	1.77114	2.40731	1.80951	3.15916
0.286969	0.268988	0.188573	0.173909	0.36368	0.525899	0.405467	0.308702	0.645018
0.251611	0.477525	0.168324	0.184406	0.375548	1.10588	1.59721	1.76934	1.94269
0.480117	0.638715	0.196926	0.167901	0.494624	3.82075	3.72811	0.348663	0.852322
1.30379	1.35973	0.301553	0.209247	1.18258	6.264	5.33829	2.44121	4.2689
0.322165	0.222692	0.189299	0.165012	0.274175	0.332936	0.413386	0.494449	0.514905
0.295218	0.445981	0.179498	0.166319	0.297952	1.28499	1.31655	1.92545	0.459043
0.264926	0.221665	0.182151	0.172829	0.327137	0.466756	0.594814	1.28791	0.526127
0.450972	0.448512	0.221356	0.172816	0.6354	1.81273	2.00804	0.563499	0.924984
0.396566	0.216396	0.181527	0.166637	0.276461	0.368527	0.453332	0.921637	0.552978
0.309597	0.306248	0.185876	0.167256	0.309403	1.14498	1.26202	0.864376	0.549819
0.356734	0.367725	0.203007	0.177572	0.441593	1.60663	1.79715	0.302075	0.527258
0.35618	0.295786	0.178361	0.192085	0.271145	0.553229	0.622775	1.8054	0.50669
0.350681	0.335559	0.187582	0.168706	0.458829	0.964492	1.37503	2.05357	1.73565
0.337809	0.236907	0.190972	0.173321	0.269973	0.509567	0.577573	1.68791	0.38481
0.352046	0.577804	0.181235	0.167133	0.407499	3.0106	3.79268	1.60813	3.23157
0.332753	0.259571	0.19554	0.174489	0.440035	0.737412	0.622929	0.268063	0.414008
0.277261	0.563319	0.189937	0.181995	0.300179	1.09973	1.44422	0.296615	0.471144
0.362533	0.256728	0.213559	0.192116	0.575109	0.480488	0.681731	0.260442	0.549052
0.422295	0.30627	0.233403	0.164079	0.700386	1.07297	1.16021	2.02573	2.6184
0.403756	0.203659	0.202398	0.168735	0.40022	0.671381	0.671732	0.788682	1.2908
0.370746	1.12546	0.201456	0.18206	1.32243	3.25404	2.83068	2.2105	4.15442
0.393886	1.04736	0.316753	0.171346	1.73464	2.56082	2.89906	2.1093	3.83102
0.421255	0.289049	0.205582	0.175248	0.631092	0.736407	1.04817	1.19553	1.87876
0.376359	0.301871	0.194477	0.17591	0.372596	0.408919	0.482974	0.306292	0.730518
0.406142	1.29969	0.328989	0.202884	1.88132	5.04042	3.41185	2.65625	4.59139
0.378199	0.387186	0.197211	0.181282	0.268239	0.784132	0.80372	0.83704	0.795032
0.271345	0.565313	0.199236	0.170832	0.74135	2.08064	2.81719	1.80898	3.50758
0.554296	0.785876	0.33448	0.337828	1.38842	2.65138	2.99864	2.16242	4.32132
0.28928	0.369889	0.209848	0.167962	0.419662	1.04061	1.20258	2.32823	0.822034
0.38402	0.631805	0.237858	0.179345	1.03049	3.10081	3.00803	2.03981	3.59187
0.322833	0.244065	0.220821	0.17385	0.230467	1.00623	0.962778	0.281905	0.884253
0.304033	0.208645	0.205125	0.159632	0.324701	0.448063	0.545758	1.61631	0.389705
0.326304	0.47599	0.197736	0.171689	0.595465	1.70837	2.1722	0.265336	0.570361
0.330807	0.485819	0.21191	0.179629	0.473399	2.19972	2.46038	2.14761	3.26098
0.363522	0.386704	0.285184	0.17285	1.46989	1.38531	1.74785	1.96809	1.44478
0.266559	0.215784	0.23866	0.165676	0.293052	0.425065	0.455634	0.230339	0.568663
0.437163	1.05673	0.223378	0.189004	0.466214	5.61434	3.90262	2.22503	3.12501
0.251127	0.479142	0.184071	0.189042	0.374945	1.8964	1.85884	0.394069	0.634021
0.42804	0.579546	0.20282	0.160388	0.881886	1.5191	2.42973	2.06868	3.87287
0.269949	0.261948	0.199398	0.177535	0.33146	0.632331	0.785849	0.258586	0.621073
0.355898	0.328999	0.289225	0.166702	0.659901	0.969086	0.741341	0.358668	0.82586
0.282593	0.302434	0.19798	0.159828	0.494108	0.344237	0.666135	0.263793	0.66011
0.377783	0.333443	0.191054	0.169848	0.298107	1.22073	1.34442	1.89963	1.20523
0.337993	0.330711	0.20944	0.167004	0.297355	0.855269	1.29904	0.690506	0.400139
0.382954	0.482419	0.181816	0.161099	0.517703	1.29154	1.60818	0.300678	0.487129
0.256672				0.807514			1.35619	1.69324
0.357569	0.619246	0.205733	0.179072	0.798972	4.23048	3.1401	2.13372	4.11704
0.343452	0.711571	0.1748	0.167479	0.31131	3.54118	3.25776	0.253615	0.572504
0.340697	0.9142	0.197017	0.200212	1.15122	2.04607	2.24213	2.01696	3.66936
0.328194	0.290257	0.274836	0.166232	0.739616	1.14135	1.2236	2.2652	1.54333
0.367959	0.257732	0.183451	0.177553	0.449352	0.756126	0.814107	0.231958	0.492501
1.36403	1.99611	0.941694	0.362013	3.21235	6.52619	6.0929	2.68997	4.65697
0.352318	0.544859	0.214821	0.173548	1.04957	1.58363	2.40099	1.75468	4.25537
0.303425	0.370244	0.24641	0.173544	0.642921	1.15642	1.32607	0.27469	0.587001
0.344791	0.223722	0.19765	0.162621	0.277551	0.27346	0.444783	1.03833	1.00592
0.341016	0.395952	0.180639	0.160474	0.359863	1.01931	0.934805	2.00431	0.226671
0.274112	0.354655	0.202057	0.173357	0.382173	0.622701	0.804631	0.237096	0.28354
0.33896	0.261445	0.168486	0.169634	0.265973	0.896969	0.824913	2.0344	0.521438
0.266484	0.257007	0.17554	0.167919	0.367499	0.530654	0.733021	1.23194	1.65474
0.336509	0.375672	0.219456	0.165375	0.455373	1.79356	2.24217	0.256094	0.615443
0.343211	0.489331	0.26359	0.180589	1.5312	2.09707	2.80712	1.7196	4.36135
0.475348	0.368141	0.196021	0.160512	0.536985	1.10241	0.906001	0.27857	0.758193
0.301623	0.323585	0.185041	0.169614	0.351957	0.806818	1.01008	0.283807	0.508901
0.293447	0.384006	0.200598	0.171118	0.557318	1.33282	1.44483	1.95092	2.09986
0.337913	0.196922	0.22384	0.166142	0.579618	0.306694	0.284684	0.26344	0.797757
0.381233	0.948563	0.199445	0.215639	0.780083	2.18883	1.89578	1.43959	2.29596
0.29382	0.305817	0.211849	0.175158	0.560703	0.664826	0.931557	1.46435	2.52409
0.320276	0.349578	0.181239	0.171289	0.330305	1.88856	1.82214	0.266548	0.374181
0.314142	0.342871	0.189767	0.176146	0.802138	1.42138	1.58515	1.84119	2.91219
0.286126	0.275157	0.186005	0.165807	0.44762	0.617793	0.663292	0.957643	2.49051
0.320865	0.315595	0.205481	0.177561	0.28	0.7118	1.00954	0.84982	0.692647
0.336688	0.648431	0.222334	0.169198	0.477463	2.4836	3.68978	1.45126	3.00338
0.492904		0.197905	0.236536	1.87876	0.788266	1.2885	1.60613	2.6506
0.570524							1.43598
0.302546	0.763414	0.209589	0.170984	0.79663	1.22317	1.4854	0.266823	0.450171
0.30667	0.293139	0.210538	0.186243	0.303202	1.21928	1.22273	1.68687	0.371107
0.295942	0.503879	0.190526	0.186445	0.461852	0.465676	0.378461	0.934587	0.394969
0.380723		0.288431	0.175423	1.10557	0.644237	0.558104	1.67725	0.562294
0.370602	0.553197	0.26421	0.174106	2.22259	1.82446	1.52542	1.80771	3.27184
1.63403	1.6533	0.680826	0.334716	2.38806	6.53648	5.66092	2.03342	4.41721
0.31679	0.234258	0.185297	0.170473	0.503383	0.450954	0.532995	0.285339	0.602245
0.342951	0.530081	0.194229	0.168479	0.487548	1.74758	2.57842	1.58516	3.33474
0.277621	0.347633	0.215281	0.162917	0.802772	1.07264	1.13321	1.85251	2.19531
0.336927	0.217153	0.196549	0.189258	0.221242	0.435753	0.360376	1.07647	0.587471
0.319477	0.343744	0.331712	0.178132	2.4143	0.644467	0.963801	1.86571	2.88359
0.316984	0.293839	0.194091	0.180969	0.319743	0.395637	0.367675	1.1983	0.588022
0.3298	0.346537	0.194714	0.175595	0.523186	1.11589	1.47686	0.84095	1.79763
0.350558	0.228964	0.19861	0.17786	0.366706	0.771357	0.581676	0.461852	0.805203
0.380868	0.784385	0.312243	0.181103	1.90263	2.53898	2.87986	1.8069	4.16065
0.345145	0.296602	0.187519	0.171954	0.440978	0.71578	0.851053	0.309565	0.684696
0.329687	0.37421	0.212014	0.176972	0.957763	1.10683	1.3306	1.75508	2.64854
0.293139	0.228202	0.197215	0.174013	0.431417	0.662475	0.710673	1.63692	1.90986
0.308031	0.319146	0.177962	0.175677	1.20061	0.725815	0.990923	1.59537	2.81107
0.481559	0.370698	0.24198	0.166156	0.408766	1.21091	1.13203	0.367738	1.43255
0.411158	0.56328	0.209477	0.172551	1.29552	2.6749	3.02022	0.283394	0.688194
0.305016	0.492082	0.182848	0.178073	0.341815		1.07004	1.39119	0.699165
0.38468	0.232419		0.180218	0.285789	0.411827	0.436351	1.0252
0.27691	0.569157	0.294662	0.166716	1.53461	0.795876	1.19669	1.15021	2.15168
0.539353	0.396366	0.208761	0.181574	0.21628		1.07284	0.328374	0.182175
0.441571	0.468632	0.251852	0.178239	1.38044	2.05293	3.53334	2.13315	3.7195
0.3513	0.89015	0.22748	0.158318	0.572131	3.84442	3.98662	2.23847	4.56458
0.330272	0.371239	0.207834	0.179725	1.00783	0.785186	0.957981	0.305348	0.579908
0.412376	0.233552	0.199533	0.184058	0.290562	0.638445	0.586048	1.51169	0.508413
0.467843	0.345611	0.219094	0.174687	0.721043	1.42201	1.47347	0.305076	0.7619
0.342776	0.429262	0.227075	0.167902	1.04168	1.18362	1.33136	1.34899	3.23932
0.565334	0.488539	0.227209	0.16839	0.785326	1.77184	2.07675	0.296476	0.587839
0.304796	0.303485	0.173477	0.165267	0.463294	0.846017	0.98502	1.40712	3.44085
0.322033	0.601726	0.205433	0.164917	0.573906	2.90195	3.62478	2.13192	3.9771
0.378742	0.260232	0.181152	0.177122	0.330122	0.480343	0.491253	1.08827	0.609608
0.3604	0.376415	0.200917	0.169297	0.752195	1.34558	1.56963	1.80938	2.72729
0.368471	0.500939	0.199652	0.163664	0.321724	0.8372	1.09362	0.292485	0.949619
0.685228	0.658562	0.366372	0.327822	2.34018	2.72532	2.98063	2.13086	4.52077
0.294707	0.710931	0.201368	0.156532	0.888168	2.79322	2.68495	0.303555	0.626827
0.371279	0.646081	0.209777	0.166361	0.432987	3.21539	3.87455	0.30527	0.807913
0.410158	0.253046	0.230391	0.169372	0.870454	0.832119	0.975899	0.279518	0.458475
0.343141	0.356981	0.201981	0.167829	0.813697	2.00738	2.82897	0.309071	0.867707
0.355346	0.425991	0.183895	0.17413	0.868157	1.54001	1.66793	1.7192	2.46061
0.300025	0.202111	0.165385	0.169593	0.548081	0.661462	0.751419		0.573033
0.325382	0.332543	0.195969	0.164481	0.526798	1.2863	1.47745	1.44316	2.97618
1.31142	1.53346	1.07262	0.326424	3.19285	3.11985	4.25188	2.1781	4.23615
0.306008	0.692861	0.254058	0.161534	0.976396	2.87957	2.4143	1.68845	3.99177
0.263714	0.251252	0.186002	0.175691	0.347799	0.589419	0.667997	0.276373	0.442853
0.305646	0.481631	0.20686	0.180275	0.962137	1.99594	1.93025	1.88951	4.2105
0.277065	0.600635	0.191929	0.188234	0.397735	1.54374	1.20634	0.322666	0.636942
0.312062	0.29539	0.176736	0.185455	0.296715	0.818544	1.27376	1.39667	0.430335
0.295187	0.425963	0.198323	0.165145	0.334194	1.13621	1.30205	1.31115	0.832372
0.301749	0.431096	0.209813	0.1687	0.338508	1.42813	1.74586	0.273504	0.400548
0.280029	0.207866	0.207349	0.171179	0.328632	0.50672	0.51125	0.313524	0.655326
0.420325	0.832108	0.275856	0.171688	0.888369	6.14742	5.24395	2.40096	4.48021
0.779524	1.08775	0.358134	0.172309	2.69654	4.11703	4.51616	2.42192	4.63917
0.324522	0.362166	0.205168	0.171452	0.634623	1.17638	1.37396	2.09029	1.94272
0.336807	0.336842	0.240239	0.183956	0.859854	1.4183	1.99543	1.02323	1.71111
0.314509	0.474749	0.176324	0.164738	0.500323	2.73449	3.10048	2.2235	3.85808
0.247022	0.467031	0.183003	0.15845	0.369916	2.52119	1.71617	0.34738	0.558157
0.285046	0.579629	0.192021	0.179043	0.446622	0.596448	0.622175	1.42217	1.46626
0.276479		0.187471	0.195952	0.646764	1.04741		1.85058	3.03266
0.30634	0.241938	0.195379	0.175359	0.372987	0.55458	0.662887	1.47141	0.460964
0.358921	0.560954	0.188294	0.160479	0.629472	2.95361	2.47225	1.70663	3.64232
0.361014	0.861714	0.189728	0.164998	0.789083	1.79354	2.25082	1.99559	4.00582
0.288526	0.595918	0.301089	0.173638	0.9783	1.46955	1.75352	1.81888	2.82162
0.305002	0.196555	0.216602	0.167627	0.279962	0.409409	0.438537	0.299911	0.456767
0.346445	0.30543	0.240937	0.174535	0.63306		0.520953	1.70337
0.403519	0.238215	0.180854	0.167626	0.374911	0.8363	0.959689	1.26751	0.836276
0.374091	0.868644	0.2842	0.20137	1.3233	1.98938	2.13416	1.58098	2.90918
0.321743	0.30232	0.190368	0.164202	0.322816	0.935349	1.37123	0.314326	0.530957
0.335429	0.297612	0.179586	0.164326	0.522898	0.747905	0.879993	0.284818	0.598457
0.297579	0.188921	0.204993	0.160764	0.316329	0.286186	0.328048	0.309218	0.784237
0.340588	0.430066	0.217936	0.164976	0.783186	1.24015	1.55284	1.8696	2.51076
0.319759	0.35472	0.195718	0.166748	0.495019	1.01552	1.03255	1.33967	2.06579
0.464125	0.371642	0.195622	0.174958	0.776582	1.24144	1.94667	0.332041	0.937472
0.279221	0.192117	0.172758	0.170898	0.278897	0.238427	0.333991	1.03695	0.509831
0.27617	1.33643			0.474815	0.460407	0.943726	0.935663	2.41354
0.957521	0.996741	0.239881	0.178522	1.13843	4.25669	3.97363	0.403613	0.953702
0.320893	0.385578	0.180246	0.17135	0.39775	0.707348	0.754194	0.251203	0.434698
0.392334	0.635826	0.296464	0.182742	1.09144	5.4582	3.34083	2.04474	3.80398
0.372235	0.246206	0.24198	0.170277	0.390635	0.66745	0.500274	1.35051	0.629519
0.373754	0.771914	0.229664	0.170707	1.48985	2.1363	2.98585	0.251935	0.498205
0.375054	0.365881	0.194059	0.171521	0.429633	1.02987	1.27444	0.245416	0.397741
0.426044	0.453436	0.180085	0.179174	0.310831	0.967804	0.983146	1.7315	0.550563
0.318512	0.309644	0.21126	0.166403	1.18319	0.995846	1.11596	1.69408	3.27404
0.297679	0.364133	0.211064	0.1689	0.29151	1.1006	1.12398	0.981846	1.53503
1.34767	1.42928	0.509113	0.336301	3.03303	6.5957	4.80091	2.24006	4.58546
0.398951	0.250914	0.196725	0.187281	0.510966		0.810254	0.351468	0.355291
0.325361	1.62739	0.631527	0.175476	1.26641		1.68243	1.96556	3.84321
0.255688	0.42292	0.358297	0.17672	1.73262	0.652631	1.10127	1.62546	2.50003
0.295756	0.480293	0.179179	0.168232	0.374905	1.99651	2.74528	0.55744	1.52258
0.32413	0.544857	0.257339	0.173906	0.426858	1.68173	2.19573	1.56987	0.834976
0.378181	0.222871	0.188009	0.174482	0.363501	0.498323	0.480842	1.02856	2.4532
0.400583	0.361461	0.278313	0.15679	0.499117		1.42377	2.16157	0.785072
0.890518	0.451981	0.225731	0.182297	1.16023	1.34794	1.50008	0.293321	0.545029
0.308108	0.381307	0.186126	0.168378	0.347597	1.49637	1.67115	0.319716	0.967598
0.388426	0.428031	0.215412	0.170549	1.04227	2.26857	2.7447	1.71543	4.31231
0.272163	0.381405	0.187868	0.162435	0.337711	1.38568	1.68985	1.93485	0.550409
0.285383	0.276909	0.199312	0.18144	0.29753	0.523999	0.544925	0.234961	0.398753
0.312681	0.383326	0.172935	0.161985	0.308601	0.965978	1.06276	0.607087	1.16427
0.404933	0.400686	0.185701	0.169134	0.512661	0.995993	1.32988	1.06665	2.64381
1.27849	0.378438	0.352242	0.368984	0.643455	1.212	1.24501	1.8619	1.25755
0.661456	0.345858	0.289348	0.19144	0.882139	0.600585	0.659789	1.24482	0.832134
0.340637	0.342581	0.236722	0.16677	0.954412	1.70142	1.83388	0.25556	0.587661
0.27895	0.454947	0.220569	0.164801	0.74134	1.39078	1.74347	1.90038	3.00188
0.296519	0.768013	0.215152	0.17487	0.723126	2.62896	2.66346	2.0904	3.34363
0.350977	0.242218	0.189195	0.164654	0.307859	0.484612	0.726583	0.995422	1.83047
0.343586	0.360022	0.225731	0.160541	0.594661	1.24084	1.36812	0.327174	0.685815
0.382211	0.706014	0.250501	0.167167	1.24458	1.00685	1.25249	2.03212	3.35441
0.404861		0.190804	0.171255	0.386293	1.26074	1.38051
0.297813		0.157604	0.165782	0.333972	0.230971	0.342114	1.30327	1.05693
0.307274	0.510681	0.192294	0.163959	0.504672	3.51998	3.70709	1.89008	3.45195
0.283727	0.435509	0.209688	0.170825	0.384042	1.45621	1.83484	1.62799	1.99789
0.290562	0.271831	0.191196	0.176454	0.318435	0.620275	1.04208	0.295078	0.693135
0.408631	0.494044	0.214322	0.169888	0.800422	0.934821	1.09988	1.8642	2.23252
0.348248	0.42329	0.203302	0.202363	0.282694	1.48526	1.01207	1.67297	1.05574
0.527141	0.432303	0.19885	0.174173	0.591841	1.30945	1.40576	0.249703	0.554067
0.660271	0.69473	0.340526	0.170355	2.75665	3.09481	3.01351	2.03908	3.55754
0.272506	0.359765	0.207816	0.165401	0.710201	1.4732	1.71577	2.07485	3.39115
0.32801	0.382463	0.202623	0.178514	0.259537	0.855675	1.0906	1.8582	0.914409
0.311963	0.349067	0.186631	0.195478	0.419539	1.22816	1.15064	0.307466	0.572642
0.355577	0.512331	0.251935	0.170278	1.01271	2.36485	3.4084	1.95425	3.62517
0.316584	0.346179	0.187117	0.16317	0.405007	2.83962	2.80122	0.288417	0.570459
0.322857	0.250966	0.186584	0.172335	0.344836	0.683325	0.869922	0.503106	0.537133
0.322575	0.419388	0.206673	0.167258	0.317589	1.97954	2.06215	1.99522	0.648456
0.375401	0.416716	0.209252	0.172245	0.492088	2.12119	2.29649	0.290641	0.418837
0.373639	0.482167	0.285598	0.191016	1.29079	1.82401	2.3923	2.03642	3.51186
0.323273	0.376791	0.196054	0.165513	0.434446	1.49009	1.95683	0.274248	0.509602
0.425495	0.272479	0.187135	0.185208	0.347226	1.13395	1.68076	2.08773	0.761997
0.403727	0.451833	0.198427	0.173783	0.28795	1.40766	1.40537	0.305013	0.326627
0.277475	0.484691	0.238885	0.191074	0.803295	1.52686	1.97878	1.93235	2.61069
0.433298		0.181663			0.99443	1.19124	1.63023	0.158188
0.267487	0.329275	0.262293	0.165947	1.46393	1.42196	1.6331	1.25946	2.14962
0.313156	0.776411	0.172675	0.198859	0.479451	1.58665	1.95122	0.234672	0.510652
0.350091	0.209911	0.185743	0.169287	0.359408	0.420161	0.569658	0.262084	0.55884
0.29151	0.391489	0.267294	0.163561	1.43061	1.07769	1.37639	1.6369	2.00512
0.693487	1.44545	0.457896	0.190718	3.07471	4.79914	3.74063	2.06938	4.49004
0.293273	0.801608	0.202306	0.165812	0.538189	3.96458	4.73662	2.34243	4.29713
0.280649	0.242431	0.190616	0.168245	0.262089	0.43666	0.52707	0.706086	0.370074
0.973571	1.10407	0.359741	0.183999	2.31819	5.21174	4.86128	2.40712	4.60164
0.357783	0.434048	0.194419	0.163192	0.505058	0.836689	0.938303	0.242173	0.250714
0.418314	0.639432	0.2047	0.18111	0.501897	4.57078	3.32165	2.08427	4.01928
0.342658	0.169922	0.208406	0.17369	0.409839	0.243172	0.285113	0.375146	0.55188
0.320128	0.297871	0.199024	0.168252	0.322278	0.971086	0.885446	1.98649	0.709999
0.264933	0.209442	0.187103	0.172857	0.287321	0.518898	0.583921	1.69186	0.662437
0.285534	0.363667	0.180851	0.170383	0.431514	0.611241	1.04732	1.10327	1.90215
0.309194	0.37374	0.183087	0.173476	0.926869	1.3293	1.45511	0.2694	0.813202
0.936253	1.21951	0.36972	0.207446	1.5264	6.32287	5.46217	1.96018	3.54502
0.29657	0.396739	0.289533	0.181331	1.09635	2.86972	2.57938	1.98491	2.59537
0.525806	0.354995	0.187688	0.173537	0.567861	1.10595	1.12442	0.297413	0.619703
0.3387	0.278486	0.186161	0.172882	0.548726	0.674334	0.839933	0.262067	0.660528
0.262326	0.288015	0.224275	0.172272	0.806113	0.958944	0.969273	1.80615	1.88393
0.664264	0.372314	0.201397	0.188204	0.797885	1.07783	1.43372	0.389717	0.803223
0.306754	0.228463	0.199691	0.167299	0.469522	0.636004	0.569565	1.49754	0.509321
0.33194	0.315787	0.172838	0.162449	0.38319	1.37539	2.0209	1.89674	1.911
0.323454	0.251149	0.193388	0.16435	0.337756	0.54626	0.782603	1.82442	0.564131
0.336992	0.510534	0.261312	0.166794	1.30214	1.72352	2.40937	2.10174	3.09659
0.381517	0.45393	0.245363	0.164372	0.981796	1.12519	1.67396	1.4429	2.51124
1.19819	2.10656	0.571135	0.22967	2.61285	6.09112	5.8843	2.34539	4.59164
0.292131	0.460647	0.237356	0.178239	1.13721	1.98999	2.004	2.12872	3.94715
0.407319	0.778468	0.354407	0.169957	2.97906	1.96101	2.29489	1.89407	4.09689
0.328859	0.366573	0.190265	0.164713	0.5099	1.41723	2.04338	2.11398	2.83975
0.370437	0.350199	0.188265	0.202504	0.360559	0.674585	0.656074	0.836062	1.37399
0.371442	0.373726	0.21967	0.176313	0.411245	1.42754	1.88436	2.17281	0.84578
0.354369	0.574654	0.208844	0.169976	0.753451	2.02354	3.02603	1.4238	2.81171
0.333331	0.451248	0.216373	0.183446	0.808417	0.549765	0.708508	0.258666	0.872168
0.29645	0.394088	0.180421	0.174632	0.515514	1.21465	1.24839	0.233689	0.379105
0.981071	1.30471	0.706133	0.260436	3.28138	4.44034	4.57628	2.34021	4.67181
0.296424	0.222678	0.199659	0.186359	0.529916	0.806445	0.639845	1.51027	0.375367
0.362256	0.228798	0.184639	0.16967	0.383311	0.524906	0.686249
0.2883		0.496792	0.19697		4.90501		2.07411	4.06965
0.38132	0.341085	0.189934	0.197294	0.440843	1.31944	1.8727	2.06215	2.51948
0.885701		0.309568		2.26769
0.365111	0.354921	0.242366	0.170359	0.915092	1.20712	1.74193	2.10856	3.00972
0.569186	0.46134	0.420012	0.196836	2.09674	1.7725	2.13836	1.40705	2.54729
0.275118	0.464889	0.186029	0.170686	0.556809	1.86959	1.94707	0.255638	0.514912
0.70874	1.18649	0.649666	0.250476	2.32935	5.27051	4.39087	2.3192	4.52159
0.339366	0.365183		0.168924	0.391706	1.70797	1.73744	0.355794
0.275017		0.215639	0.170024				1.98633
0.260081		0.445444		2.69551			2.01692	2.30263
0.446693	0.269429	0.195486	0.169797	0.342236	0.488935	0.535426	1.09502	0.320921
0.366737	0.173913	0.189703	0.172661	0.25874	0.276152	0.339287	1.13501
0.389281	0.837184	0.202442	0.171096	0.506438	2.43587	2.91441	2.01505	3.35386
0.311022	0.368867	0.177203	0.160948	0.395862	1.04901	1.11884	0.273724	0.489257
0.325073	0.538037		0.176091	0.340584	1.3253	1.59577	2.3602
0.405552	0.559873	0.219142	0.172078	1.30676	2.74566	3.15473	0.368291	1.02687
0.386085	0.538681	0.205196	0.174261	0.553685	2.64875	2.51554	1.95109	1.88896
0.377888	0.407288	0.209155	0.203614	0.5961	1.25225	1.82224	2.12849	3.24652
0.335896	0.510942	0.228442	0.173892	1.2752	1.44482	1.43668	1.98634	3.56096
0.394358	0.449212	0.218101	0.181906	0.409183	0.782799	0.831776	0.336383	0.403075
0.491399	0.735533	0.275961	0.182596	1.68741	2.96216	4.37731	2.54021	4.04875
0.60294	0.45554	0.198854	0.186695	0.550985	1.44601	1.90342	0.492179	1.16702
0.458082	0.888281	0.378671	0.294253	1.13707	5.26684	4.64616	1.92803	4.58127
0.31601	0.527329	0.211275	0.165938	0.248871	1.48482	1.08487	0.502766	0.383169
0.236541	0.745006	0.228917	0.175623	0.30308	1.73374	2.03449	1.80183	0.531626
0.346337	0.281766	0.251184	0.174613	1.35512	1.0618	0.94718	1.7032	0.658938
0.222061
0.31056	0.447149	0.235556	0.167803	1.92483	1.57164	2.08327	2.02889	3.53876
0.302073	0.208566	0.173111	0.172984	0.28837	0.473427	0.577981	0.785647	0.872432
0.527534	1.01471	0.249777	0.190957			1.72926
0.347548			0.164293	0.596816	0.219462	0.427356	0.354643	1.15927
0.687389	0.273306	0.212421	0.168954	0.377041	0.858152	0.992229	0.315072	1.08568
0.352903	0.246924	0.206186	0.158887	0.30997	0.563325	0.667377	2.21258	0.43639
0.516724	0.493701	0.192422	0.191956	0.29773	1.60594	2.16281	1.51089	0.886047
0.376641	0.376943	0.343795	0.161901	1.13651	0.901265	1.46273	2.09725	3.31806
0.392027	0.632314	0.252256	0.179422	0.636928	1.62724	2.13548	1.74289	3.85146
0.526736			0.207185	1.39066		3.6074	0.839565	0.344003
0.335833	0.690278	0.24466	0.171769	1.58231	1.66591	2.19794	1.6014	4.17784
0.407116	0.355795	0.168802	0.193889	0.477367	0.66418	0.91329	0.793985	0.775922
0.353696	0.268255	0.196689	0.179895	0.318081	0.709355	0.559537	0.263755	0.510846
0.341575	0.661079	0.223731	0.166039	0.925422	1.85224	2.0224	1.83246	4.27597
0.303202	0.285821	0.20314	0.18168	0.590749	1.00404	1.05096	0.58539	1.52931
0.310862	0.683871	0.238414	0.176358	1.06493	1.63025	2.62097	1.98844	2.92935
0.684031	0.339241	0.232432	0.172489	0.326424	1.01702	1.19269	1.25759	0.705051
0.337667	0.287782	0.269921	0.158781	0.423769	0.580311	0.735744	1.71926	0.68426
0.409161	0.383517	0.196212	0.166678	0.938641	1.94108	1.54482	1.87711	3.04965
0.386053	0.680076	0.284514	0.16789	0.771434	1.23389	1.54234	1.5072	2.70456
0.428832	0.519298	0.222819	0.173033	0.773206	2.38451	2.15615	2.10684	1.3648
0.294735	0.502838	0.223119	0.17428	0.898098	1.10966	1.46081	1.92094	3.33551
0.370758	0.393811	0.186505	0.165243	0.53815	1.74555	1.43154	1.80071	0.981403
0.380887	0.375616	0.203829	0.163098	0.338578	1.23739	1.40561	0.322771	0.507447
0.258779	0.902302	0.203234	0.174276	0.422613	1.55633	2.90552	1.63004	4.04457
0.313277	0.341342	0.245266	0.166314	1.8626	0.686101	0.89281	0.73804	1.8399
0.351448	0.285521	0.232761	0.16516	0.228241	1.21155	1.14159	1.20882	0.480334
0.279849	0.371528	0.25898	0.165652	1.17998	1.38587	1.41339	1.62293	0.526562
0.974296	0.884281	0.293033	0.202393	1.42696	3.91999	3.64032	0.365718	0.931071
0.303483	0.38431	0.231821	0.179229	0.676174	2.28084	2.79534	1.79408	3.85139
0.310626	0.285858	0.187225	0.171249	0.251278	0.799645	1.05373	1.43144	0.92085
0.352905	0.596595	0.26549	0.175324	1.69367	1.80309	2.16874	1.7962	4.29284
0.285951		0.182974	0.213085	0.759725	0.677535	0.979558	1.74144	1.43211
0.306049	0.219979	0.210075	0.173942	0.927982	0.623026	0.66292	0.25119	0.36571
0.483352	0.861447	0.234749	0.175967	1.7298	1.16785	1.83009	1.94172	3.9247
0.344724	0.412955	0.217382	0.169039	1.27075	1.62122	1.79038	0.274448	0.720365
0.32697	0.259756	0.237274	0.180361	0.421524	1.35068	1.29451	0.505512	0.56712
0.286234	0.227574	0.221276	0.160873	0.518828	0.528252	0.590761	0.285027	0.596968
0.325825	0.227757	0.19035	0.166604	0.414311	0.692242	0.654024	0.23596	0.458109
0.327041	0.481936	0.23016	0.169817	0.692481	1.12565	1.58427	2.08206	2.78512
0.549633	1.26978	0.580574	0.182846	3.00754	2.84872	2.52497	1.88585	4.26078
0.283983		0.235725	0.261837	1.65107	0.538556		1.76463	3.08015
0.318325	0.434528	0.219414	0.162378	0.303342	0.888764	1.10779	1.22977	0.32473
0.293704	0.386833	0.193464	0.167812	0.497319	1.15375	1.5409	0.279835	0.382995
0.688668	1.10151	0.692334	0.192692	1.94226	5.21744	4.98166	2.04671	4.6353
0.333962	0.446789	0.315991	0.163723	1.10245	2.23018	2.18763	2.19366	1.68043
0.308588	0.228179	0.279129	0.179502	2.09479	0.512548	0.799035	1.60162	2.43747
0.296594	0.26451	0.19697	0.160888	0.3976	0.873275	1.04075	1.5105	2.37724
0.284338	0.450776	0.197138	0.183582	0.344717	1.65629	1.8159	1.82045	0.878065
0.38055	0.488663	0.193547	0.176218	0.491122	1.56077	1.66657	0.255998	0.593197
0.419567	0.303425	0.205296	0.178156	0.370153	0.83881	0.904427	0.279164	0.71243
0.313029	0.408273	0.188935	0.159401	0.403	1.19279	1.33726	2.20201	0.737083
0.355762	0.428816	0.21088	0.186666	1.06136	1.31301	1.20679	0.256877	0.463658
0.403173	0.317362	0.187442	0.175953	0.40826	1.49107	1.62398	0.249793	0.362446
0.369504	0.458041	0.195997	0.170057	0.431996	4.00308	3.52432	0.270941	0.401853
0.421397	0.482153	0.273342	0.202112	2.14346	1.70262	2.56219	1.96256	3.47166
0.276622	0.303947	0.190344	0.171279	0.283698	0.838008	0.91858	0.890728	0.556125
0.30296	0.430067	0.187061	0.168121	0.483357	1.1232	1.37811	2.01208	0.932362
0.285472	0.913945	0.198861	0.167843	0.320217	2.49058	1.91978	1.85598	0.758481
0.468602	0.727497	0.262443	0.180402	1.0635	2.73569	3.64001	2.07172	4.16719
0.359445	0.433096	0.175169	0.172233	0.579479	1.07857	1.20376	0.487363	1.34045
0.406655	0.365717	0.199178	0.182126	0.482509	0.538331	0.764618	0.274329	0.403287
0.341254	0.701845	0.240008	0.182544	0.771241	2.30803	2.91908	1.95133	3.33823
0.385449	0.49041	0.253249	0.179367	1.16653	0.898671	1.19164	1.71939	3.07886
0.319539	0.278667	0.187707	0.182643	0.423035	0.619711	0.658691	0.917893	1.34079
1.10832	1.41901	0.675928	0.220938	2.22625	6.14363	5.75428	2.08669	4.44661
0.406639	0.284948	0.186578	0.171746	0.447937	1.43334	1.48414	0.285313	0.322716
0.416934	0.419002	0.17822	0.164539	0.399959	0.97591	1.30644	0.329908	0.689882
0.214547	0.245383	0.17493	0.184325	0.233268		0.926956	1.76704
0.396882	0.556443	0.268148	0.177087	1.28962	2.07811	2.83399	0.30723	0.856792
0.557332	0.423378	0.249126	0.185369	0.402241	1.0588	1.26815	1.02945	0.899744
0.582515	0.644013	0.351632	0.174884	2.74118	1.74909	1.8838	1.8648	3.97484
0.32805	0.381877	0.220032	0.176826	0.333317	0.984605	1.10738	0.254026	0.917358
0.26451	0.306677	0.187245	0.167995	0.475974	0.918198	1.03635	1.87316	2.48427
0.347798	0.209695	0.200599	0.163055	0.342275	0.347129	0.474623	1.68294	0.80217
0.341182	0.288968	0.198666	0.169311	0.540166	1.05757	1.22903	0.280843	0.803813
0.545105	0.664067	0.220225	0.170626	1.08109	4.54941	3.9226	2.06083	4.02797
0.325458	0.311421	0.193877	0.228112		0.988886	1.17956	1.78865	0.896834
0.376767	0.263105	0.170867	0.162077	0.325564	0.698941	0.680926	0.266277	0.57089
0.311589	0.328482	0.208678	0.16222	0.250068	1.71898	1.58725	2.12805	1.24995
0.243413	0.17264			0.64379	0.968443	1.46641	1.95384	1.08261
0.516311	0.554956	0.319486	0.184673	1.62877	2.79842	3.4911	1.27138	2.06695
0.312128	0.261748	0.187946	0.172805	0.60774	0.790501	0.714541	0.269861	0.565513
0.376741	0.610729	0.258647	0.16296	1.25433	1.55371	2.16881	1.98617	3.18921
0.305754	0.775048	0.210602	0.194502	0.816174	1.50792	1.52775	1.99109	3.39665
0.323047	0.298461	0.206993	0.176821	0.709142	0.700841	0.598283	0.260492	0.48788
0.290129	0.393505	0.202037	0.174091	0.311186	0.804326	0.697194	0.248267	0.516699
0.298103	0.162361	0.233599	0.152561	0.260681	0.19253	0.309776	0.474322	0.558491
0.286449	0.597902	0.200912	0.170563	0.704661	1.54579	2.02931	1.84531	2.53714
0.376166	0.598306	0.19985	0.175089	0.301405	3.00329	3.79052	2.12398	0.732828
0.27611	0.262447	0.189693	0.174313	0.373544	0.609821	0.54325	1.55685	0.558822
0.239753		0.192387	0.182258		0.377066	0.620312	1.05715
0.593765	0.643566	0.202822	0.1787	0.9849	3.31488	3.06981	0.301428	0.788731
0.389935	0.457606	0.177077	0.165209	0.357615	1.23263	1.50626	0.934618	0.571467
0.32601	0.236976	0.190935	0.162122	0.33062	0.524596	0.694055	2.06995	0.475762
0.310757		0.152254	0.262149	0.308461	0.712565		1.22717	1.03431
0.495828	0.528537	0.264591	0.191099	2.06109	2.37953	2.40926	0.263683	0.771302
0.347204	0.243527	0.184427	0.165697	0.823661	0.704731	0.906211	0.353201	0.498724
0.411456	1.05927	0.198998	0.182071	0.72157	4.47226	4.52938	0.426472	0.785142
0.388499	0.391186	0.242864	0.165603	0.593607	1.30461	1.95336	2.12637	3.34642
0.349175	0.219115	0.183128	0.171492	0.366896	0.468394	0.442741	0.262198	0.57381
0.305797	0.365481	0.201386	0.188491	0.638236	0.996474	1.0911	1.88448	2.38654
0.32995	0.270282	0.198619	0.163311	0.477809	0.879378	0.916874	0.956819	1.49854
0.402873	0.255295	0.180904	0.186228	0.220209	0.930078	0.830774	1.24686	0.693195
0.296188	0.516745	0.195869	0.17084	0.607567	2.13574	3.24039	1.83387	4.46158
0.288439	0.440163	0.219817	0.188779	0.393259	1.46036	2.04084	1.81404	2.6376
0.316897	0.57479	0.199174	0.174946	0.562153	1.75142	2.2497	1.96762	2.97177
0.314582	0.18936	0.188326	0.16967	0.325358	0.582414	0.360163	1.1831	0.829639
0.380306	0.288787	0.205152	0.174027	0.526174	0.564625	0.561206	0.259722	0.884581
0.330048	0.413733	0.229444	0.167231	0.969908	1.88569	2.2822	0.286701	0.550272
0.49596	0.716279	0.196537	0.185118	0.284494	1.45109	1.28956	0.361526	0.5805
1.0457	0.531916	0.411156	0.32017	1.16448	2.68775	2.78539	1.99599	3.96085
0.310602	0.433958	0.274811	0.175979	1.62783	1.77166	2.01054	1.95534	3.96233
0.305923	0.496054	0.357143	0.16998	0.909765	2.83865	3.02235	2.13856	1.38581
0.323175	0.434904	0.220136	0.166692	1.05596	1.03381	1.39523	2.04098	2.61134
0.394012			0.191751	0.411635	0.301021	0.500126	1.50462	0.669647
0.372114		0.273973					1.78656	1.50825
0.95418	1.3717	0.404917	0.191689	2.99116	5.76229	3.40673	2.43601	4.66392
0.304273	0.427489	0.214254	0.17481	0.750821	1.47226	1.63022	1.84594	3.97818
0.276806	0.345451	0.266898	0.189366	0.894038	1.26375	2.12507	1.83539	2.82006
0.490004	0.598105	0.223861	0.16498	1.27992	1.38836	1.91977	0.280871	0.585182
0.315145	0.315759	0.197611	0.211134	0.246567	0.684559	1.15419	1.28741	1.65202
0.315875	0.429015	0.196237	0.183727	0.651163	2.80146	2.86902	1.82684	3.09166
0.41685	0.26011	0.187102	0.17637	0.293161	0.935853	0.515081	0.789169	1.33233
0.307638	0.254517	0.209752	0.161224	0.452543	0.64479	0.683296	1.90905	2.15366
0.319236	0.363314	0.208994	0.173716	0.559302	0.812964	1.07699	1.81418	0.84972
0.229538	0.678718	0.270799	0.211165	2.59087	1.3109	1.50652	1.75667	4.31088
0.273324	0.407752	0.222828	0.188846	0.652828	1.48017	2.64328	2.15039	2.41105
0.244394	0.285707	0.292819	0.180923	0.870708		0.789186	1.32862
1.32419	0.656831	0.30183	0.518823	0.924503	0.838783		1.85304	2.77309
0.346109	0.4839	0.202222	0.173271	1.05473	1.45066	1.58396	1.7926	3.11577
0.583182	0.411163	0.405024	0.248064	3.04152	1.19081	1.6765	1.59386	3.56679
0.327497	0.354399	0.212043	0.167785	0.689023	1.14596	1.20377	1.82819	2.38773
0.321525	0.289597	0.249721	0.176538	1.27494	0.788457	0.883405	2.06176	1.90623
0.342566	0.34768	0.217229	0.166252	1.11298	0.65019	0.916564	0.922839	1.65408
0.281133	0.251344	0.226375	0.171535	0.285243	0.376068	0.504691	1.49073	0.778172
0.353434	0.182975	0.169376	0.163241	0.300902	0.25667	0.379668	0.3012	0.931508
0.251776	0.883528	0.219396	0.189343	1.03305	1.42757	1.47671	1.70538	1.90453
0.32004	0.374037	0.246525	0.174139	0.99614	0.901885	1.02694	1.79563	3.12258
0.353582	0.227852	0.184706	0.18175	0.269958	0.796162	0.837562	0.821643	0.867898
0.292928	0.429714	0.185384	0.166882	0.393597	1.09973	1.24389	1.05155	2.02239
0.414987	0.277187	0.236816	0.197153	0.277128	0.739772	0.63064	1.10622	0.355274
0.42462	0.39369	0.207369	0.163979	0.606444	0.79844	1.2844	1.53585	2.49702
0.351493	0.16274	0.215622	0.209504	0.241173	0.316465	0.316907	0.722567	0.467846
0.286788	0.174465	0.197267	0.20315	0.282792	0.255429	0.31716	0.37561	0.66012
0.272733	0.502076	0.179766	0.160595	0.559634	1.57804	1.70094	1.89138	2.0062
0.333751	0.706268	0.202188	0.177154	0.7668	2.92309	3.72701	1.82854	3.25777
0.321306	0.36041	0.21652	0.166372	0.262979	0.513033	0.662608	0.332701	0.777622
0.295768	0.306522	0.249169	0.168494	0.30538	0.641536	0.883317	0.329083	0.403957
0.41297	0.997357	0.218322	0.187603		0.867047	0.734875	1.86056
1.7627	2.66992	1.38538	0.974285	3.51001	2.32957	3.54229	2.74639
0.311742	0.29841	0.195654	0.160477	1.30724	0.940197	1.15558	0.304364	0.836766
0.305414	0.277497	0.288284	0.183539	0.391378	1.62791	1.80354	1.78484	0.682726
0.43229	0.32334	0.231156	0.171631	0.332113	0.810275	0.888461	1.11102	1.468
0.409437	0.446178	0.192048	0.174541	0.951036	1.04006	1.20453	1.45334	3.30679
0.329584	0.47932	0.232818	0.166492	0.747081	1.81964	2.65234	1.85087	3.50768
0.35525	0.367461	0.210528	0.171971	0.535315	1.70959	2.11774	1.96476	2.14462
0.45669	0.559675	0.306012	0.18662	1.55477	2.2048	3.61282	2.13771	4.10805
0.309439	0.276503	0.183659	0.184434	0.332527	0.620382	0.610477	0.27839	0.598058
0.301491	0.287794	0.188088	0.168834	0.680369	0.852002	1.09992	1.12766	1.45609
0.327166	0.290607	0.212495	0.172104	1.46417	0.782508	0.95945	0.80561	1.92545
0.375547	0.325155	0.17306	0.192361	0.303699	0.385282	1.10327	0.264989	0.57288
0.304922	0.457116	0.178678	0.165668	0.304077	0.462929	0.482243	1.10506	0.33592
0.306694	0.469146	0.175292	0.178603	0.264511	0.597629	0.641044	1.01625	0.60769
0.380581	0.689891	0.252175	0.176509	1.40661	2.35258	3.1787	1.55972	4.26674
0.269318			0.21457	0.222575	0.291081		1.37139
0.267686				0.557084				2.61191
0.563072	0.4431	0.215489	0.17353	0.715588	1.0748	0.90223	0.325845	0.550728
0.40514	0.510055	0.270724	0.171288	1.35778	2.07179	2.79179	1.91471	3.26104
0.270651		0.184537		0.302522	0.430114		1.13681
0.33796	0.28238	0.171153	0.176214	0.332498	2.05423	2.40609	1.69502	0.913267
0.331527	0.267632	0.196494	0.180167	0.348487	0.743618	1.02144	0.248062	0.642597
0.311631	0.384453	0.235674	0.17452	0.989646	1.66976	1.93572	0.279575	0.5526
0.330428	0.445762	0.179172	0.186857	0.269343		1.308	1.91888	0.375643
0.309047	0.512354	0.232044	0.185668	0.874514	1.27058	1.96594	1.92528	3.52904
0.517892	0.235823		0.186422			0.690773	0.756608
0.3916	0.197481	0.178577	0.166595	0.263789	0.528226	0.454494	1.41399	0.55709
0.223898	0.224923	0.189288	0.166505	0.247536	0.440053	0.512255	1.19066	1.08594
0.439418	0.651068	0.242497	0.162328	0.609548	1.84878	2.80477	1.76881	3.3341
0.273923				0.231356		0.398505	1.39435
0.273658	0.294786	0.183092	0.169982	0.268118	0.513869	0.589161	1.05243	1.89197
0.32113	0.403471	0.239292	0.195168	0.41568	1.50063	2.20316	1.91535	0.725498
0.307657	0.410087	0.227469	0.15878	0.932796	1.05311	1.00399	2.058	1.24764
0.327979	0.30684	0.192363	0.183568	0.303305	0.963378	1.20573	0.902624	0.474669
0.457078	0.44036	0.323896	0.181656	1.38373	2.40236	3.58763	1.93415	3.44439
0.313687	0.283882	0.191737	0.170164	0.299051	0.440568	0.628915	0.923698	0.620783
0.408297	0.250864	0.18843	0.213731	0.617164	0.332489	0.492899	0.295257	0.385843
0.245406	0.307104	0.197483	0.16258	0.418578	0.453448	0.559828	1.24678	1.55885
0.334495	0.291602	0.206994	0.169982	0.665526	0.85353	1.01624	0.278854	0.579541
0.450698	0.726419	0.175408	0.184071	0.222397		1.16957	0.993487	0.272821
1.30465	0.740759	0.367501	0.185958	1.84584	6.22139	4.13144	2.22349	4.41008
0.274417	0.300162	0.196372	0.178848	0.307406	0.892848	1.08028	0.23771	0.340895
0.287506	0.293739	0.234036	0.16831	0.539784	0.80726	1.22374	1.05291	2.07168
0.448129	1.08931	0.227798	0.170026	1.85683	2.77458	2.66137	2.23824	3.88841
0.318838	0.583604	0.49514	0.17848	2.6054	0.837585	1.0376	1.30311
0.237138	0.59084	0.374561	0.181833	1.90677		0.435597	1.08444	1.111
0.300417	0.486979	0.291568	0.257484	0.822836	1.62546	1.90286	1.59226	3.45554
0.318624	0.303599	0.180961	0.166081	0.23806	0.691782	0.575095	1.65607	1.21806
0.394005	0.524237	0.17948	0.166868	0.378883	0.796957	1.23099	1.55824	0.16229
0.332175	0.519681	0.203582	0.194622	0.587796	1.97081	3.22238	1.9683	3.81065
0.291039	0.710257	0.229973	0.164275	1.02806	2.13885	1.63969	1.60677	3.36733
0.454713	0.768707	0.303842	0.178018	1.48824	4.09613	5.31014	2.26243	2.91849
0.376979	0.356954	0.249188	0.206856	0.623108	1.2206	1.60958	0.346387	1.12422
0.243514	0.4795	0.220317	0.168703	1.14557	1.12994	1.59527	1.62432	3.40484
1.507	0.566267	0.493803	0.617672	1.33752	1.07392	1.64367	2.02745	4.07009
0.335329	0.292603	0.207297	0.190449	0.826585	0.548266	0.55784	1.7017	0.81104
0.257025		0.198723	0.172789	0.569969		1.95265		0.920676
0.438665	0.363123	0.244088	0.168156	1.05416	1.52509	1.43975	1.54608	1.97428
0.363052	0.391466	0.196452	0.182764	0.586409	1.50082	1.49605	1.40765	2.88783
0.256128	0.245652	0.19827	0.167898	0.474553	0.54616	0.584297	0.273376	0.62229
0.975955	0.715786	0.32801	0.177496	1.4777	3.38827	3.60503	0.35358	0.777322
0.300449	0.651756	0.206577	0.180104	0.845301	1.57876	2.38418	1.31913	4.09518
0.559248	0.214418					1.16794
0.376776	0.454888	0.220216	0.195722	0.537243	2.89683	3.19485	0.242159	0.418947
0.391026	0.246559	0.180524	0.16454	0.457167	0.894106	0.822992	0.313892	0.628483
0.340016	0.27101	0.194111	0.178603	0.30381	0.897234	0.872837	1.64253	0.976775
0.325722	0.217229	0.230276	0.169465	0.867921	0.650255	0.610776	0.301583	0.479563
0.434434	0.878912	0.233716	0.170719	1.20882	3.1583	3.70506	2.01221	4.5741
0.33424	0.261515	0.187624	0.168104	0.493533	0.497102	0.572427	1.32936	1.36899
0.35333	0.482867	0.210174	0.1679	0.747887	1.42514	1.65754	0.294019	0.708559
0.448488		0.213571	0.165384	0.656903	0.714489	0.77502	1.75621	0.557974
0.34276	0.267066	0.211606	0.177009	0.876221	0.73464	0.82161	1.20493	2.99959
0.313163	0.330845	0.263642	0.171684	0.372365	1.76587	1.89325	1.59331	3.19162
0.401251		0.200796	0.181043	0.245274	1.90036	2.45985	1.84599	3.7666
0.382061	0.660876	0.214924	0.177596	1.04226	2.60994	3.2358	1.84515	3.44695
0.241296	0.39312	0.172993	0.171995	0.404212	0.552865	0.553355	1.45468	0.319042
0.391385	0.366183	0.169215	0.163239	0.363075	1.49355	2.45246	1.23907	0.451253
0.414392	0.938133	0.214358	0.170526	0.934111	2.32527	2.83468	0.308809	0.536285
0.349007	0.225939	0.339827	0.160654	0.29222	0.632365	0.560195	1.77564	1.29555
0.338818	0.346774	0.19903	0.167139	0.387705	1.15246	1.36548	0.377423	0.708213
0.220839	0.31171	0.184951	0.175299	0.334625	0.238139	0.329889	0.275025	0.538693
0.550255		0.197406	0.191234	1.34074	0.455772		0.264178	0.669136
0.32554	0.4684	0.197724	0.161089	0.527611	1.15899	1.4861	1.88545	2.49551
0.269986	0.343024	0.190953	0.172022	0.665029	1.47557	2.14396	1.80535	2.61531
0.293637	0.162277	0.184846	0.179569	0.30279	0.220285	0.275269	0.238376	0.960592
0.363879	0.348322	0.251616	0.167813	0.468003	2.05458	2.37975	0.338609	0.779319
0.706535	0.235056		0.181899	0.424524		1.59918		1.89778
0.411938	0.384272	0.288808	0.194621	1.22093	1.49149	1.7946	1.04742	2.83149
0.279689	0.516043	0.167021	0.169715	0.428425	0.48233	0.862217	0.284365	0.430175
0.402856	0.705387	0.17571	0.16688	0.587872	2.23553	2.85403	0.259253	0.988457
0.539871	0.247176	0.276098	0.167483	0.564864	0.729863	1.12572		0.241993
0.267594	0.438509	0.345524	0.178903	0.861121	1.74518	1.77297	1.59989	3.66008
0.299021	0.271612	0.177829	0.168557	0.221934	0.537619	0.447629	1.07705	0.264243
0.346358	0.296634	0.210068	0.172965	0.498923	0.654059	0.734506	1.10309	1.71834
0.373132	0.424868	0.19166	0.157965	0.652552	1.11	1.00639	1.79759	1.07044
0.410431	0.348018	0.24014	0.189305	0.555257	1.00718	1.17101	0.249557	0.903812
0.345784	0.650531	0.185846	0.17592	0.660509	3.33458	3.95532	0.345283	0.663033
0.355088	0.474432	0.208398	0.172011	0.555913	2.49428	2.93105	2.002	3.42825
0.397468	0.553106	0.306037	0.163125	1.40259	3.26593	3.93262	2.13681	4.57106
0.387068	0.361726	0.19396	0.18768			1.4189	0.870448
0.441099	0.299321	0.227196	0.186205	1.34878	2.11154	2.25339	1.46811	2.57924
0.343236	0.401914	0.179971	0.16245	0.349874	0.719995	1.15648	1.74964	0.550366
0.427934	0.589372	0.237017	0.186097	1.17027	2.30949	2.29346	0.380077	0.892421
0.287282	0.599923	0.199904	0.164694	0.90516	2.44719	2.86288	2.48831	4.42876
0.325507	0.512888	0.193449	0.166667	0.70259	1.78796	2.29596	2.1374	4.04853
0.299146	0.544235	0.224156	0.169039	0.743134	4.00971	3.74307	2.19861	2.9629
0.287182	0.462641	0.191902	0.165259	0.967868	1.35595	1.70517	1.18039	2.26888
0.341017	0.454939	0.187102	0.199052	0.651963	0.552054	0.567484	1.45037	0.401205
0.309815	0.476887	0.197146	0.170651	1.01777	2.44297	3.05957	1.98968	3.11177
0.345202	0.339719	0.291813	0.177549	2.42347	2.13415	2.48617	2.01517	4.49282
0.458096	0.325254	0.204722	0.176981	0.412115	0.796123	0.835056	0.275017	1.05437
0.275337	0.315988	0.219442	0.16126	0.305905	0.683417	0.907994	1.48305	1.39994
0.445328	0.357389	0.231848	0.184948	1.43251	1.15316	1.35561	2.09185	2.84594
0.362536	0.294739	0.197633	0.170239	0.683772	0.781132	0.995227	1.61268	1.59747
0.51065	0.567345	0.201179	0.17524	0.387682	2.43615	2.45004	0.289093	0.474433
0.327731	0.299066	0.251356	0.181586	1.80453	1.14232	1.36217	0.23473	0.72818
0.315423	0.529869	0.20191	0.197197	0.578777	2.88814	2.82286	2.01552	3.93871
0.323846	0.485074	0.213752	0.166691	0.631744	2.72571	3.09164	2.12968	3.48401
1.20701		0.414395	0.308135	2.66317	2.65112			3.44509
0.393107	0.310847	0.223264	0.183894	0.282467	0.906862	1.15066	1.37982	0.402003
0.354163	0.478096	0.188426	0.166095	0.698063	1.13419	1.33552	1.79176	2.10751
0.322079	0.532337	0.373266	0.166102	1.56603	1.44402	1.86985	1.81191	3.0949
0.266258	0.520463	0.17261	0.185251	0.278046	1.23891	1.35185	2.18032	0.865338
0.287153	0.279082	0.182998	0.166539	0.307719	0.598021	0.786474	1.32717	0.44213
0.3241	0.373802	0.212388	0.158614	1.0989	0.629591	0.967387	1.68132	1.95902
0.345699	0.902232	0.199266	0.178085	0.653586	2.26162	1.95375	1.39135	2.34959
0.357747	0.482331	0.228333	0.17149	0.677933	1.4495	1.68242	1.58678	2.72726
0.307995	0.385062	0.230789	0.168987	0.743697	1.4803	1.76143	1.90179	1.56633
0.420817	0.518263	0.253641	0.162885	1.0308	1.85494	1.48121	2.13098	1.49548
0.258506	0.376677	0.245148	0.190971	1.0698	0.735552	1.13886	1.46324	1.6713
0.433694	0.471994	0.24851	0.168545	1.29173	1.19925	1.4186	0.28866	0.921834
0.34901	0.373785	0.218108	0.171714	0.898801	1.29461	1.83539	0.279218	0.653553
0.295059	0.210573	0.186273	0.175112	0.39033	0.430383	0.462839	0.275716	0.534899
0.28202	0.31101	0.207559	0.178139	0.559885	1.71097	1.94274	1.26737	1.89346
0.305498	0.369143	0.183269	0.165367	0.666515	1.21067	1.3738	2.06593	2.79878
0.338453	0.295172	0.207019	0.173745	0.820394	1.18675	1.61797	2.08044	2.21461
0.357753	0.429932	0.1877	0.166277	0.749446	0.862039	1.00741	1.7086	2.69851
0.341905		0.181445		0.32847		0.758709	1.43736	0.539545
0.305211	0.255001	0.191746	0.164312	0.339472	0.476283	0.496958	1.70724	0.82352
0.270313	0.336644	0.210954	0.165049	0.409786	0.858359	0.942669	1.84556	2.29618
0.36775	0.262154	0.199147	0.176968	0.411731	1.46771	1.5098	0.244641	0.758881
0.391681	0.243625	0.177258	0.181492	0.377541	0.718069	0.727102	0.290641	0.378233
0.29981	0.252953	0.176872	0.168764	0.846016	0.738575	0.758267	0.256509	0.281548
0.308449	0.498366	0.187193	0.172807	0.440957	2.09248	2.82406	2.10064	2.97011
0.293906	0.253729	0.212104	0.1639	0.431994	1.53529	1.72363	0.339364	0.259217
0.303243	0.297475	0.173419	0.169235	0.408692	1.18646	1.28308	0.232017	0.728024
0.31726	0.38544	0.189487	0.174027	0.418594	0.839782	0.900297	0.301842	0.616203
0.382543	0.677994	0.247429	0.183239	0.964377	2.20092	3.4143	0.979713	3.14722
0.336584	0.46365	0.264759	0.171042	1.85627	1.33652	1.65699	1.77056	2.81262
0.345269	0.542726	0.236214	0.171227	1.36666	1.38211	1.82654	1.84471	3.8259
0.382342		0.206957	0.195431	0.260492	1.20902	1.41885	1.59058	1.04595
0.325969	0.27626	0.178788	0.169576	0.402281	0.602361	0.620546	0.267012	0.561741
0.393274	0.59176	0.201856	0.165058	0.783392	2.42601	2.58869	0.319955	0.477805
0.569697	0.411337	0.182951	0.167026	0.651023	1.47454	1.63838	0.290201	0.783546
0.359874	0.371359	0.208716	0.174528	0.895783	0.830504	1.13287	1.80253	0.655336
0.9372	1.00185	0.639975	0.240652	3.17178	2.695	2.83834	1.72885	4.01227
0.420175	0.6914	0.267836	0.167469	1.70646	1.39646	1.55842	1.82915	3.69864
0.331949	0.217316	0.190585	0.167118	0.382309	0.737994	0.790943	0.295235	0.862978
0.25392	0.346637	0.189309	0.165677	0.497093	0.678263	1.10298	0.26871	0.403023
0.746789	1.0677	0.504344	0.248034	2.67689	3.7079	4.8234	2.24005	3.78585
0.277818	0.350881	0.191173	0.180559	0.68851	0.998048	1.14139	1.62024	2.46752
0.482144	0.413858	0.201068	0.175495	0.834647	1.35873	1.6177	0.339914	0.706465
0.339937	0.472664	0.229887	0.168701	1.10049	1.67236	2.1009	1.94638	2.88555
0.293082	0.18207	0.18267	0.172312	0.279348	0.384929	0.419536	1.35494	0.642149
0.299822	0.204045	0.205343	0.169916	0.3389	0.305334	0.381593	0.269623	0.644582
0.435391	0.584792	0.218944	0.171362	0.850895	2.38452	2.71102	0.288228	0.660346
0.33718	0.330748	0.190738	0.169524	0.546542	1.01863	1.26644	0.251653	0.471336
0.3143	0.291487	0.250534	0.165966	1.08076	1.03127	1.30575	0.969056	1.94321
0.283417	0.391634	0.164164	0.163111	0.333727	0.880717	0.810719	0.253285	1.46356
0.351827	0.491587	0.231042	0.183034	1.15199	1.11957	1.28947	1.77704	2.28091
0.33749	0.461317	0.192319	0.165056	0.477856	2.85897	2.47903	0.306052	0.619071
0.368675	0.316619	0.217888	0.184392	1.42295	0.38804	0.723145	1.08829	1.76984
0.858382	0.949307	0.26856	0.188765	1.5536	6.1867	4.18752	0.498313	1.2863
0.39767	0.573982	0.320198	0.201632	2.86629	0.690093	1.00868	1.43054	3.18356
0.309307	0.214526	0.209871	0.173841	0.289222	0.961429	0.850109	1.02521	0.332581
0.406978	0.341526	0.207644	0.173738	0.816674	0.857417	1.19638	1.91202	0.597626
0.352809	0.364045	0.201544	0.173152	0.81725	1.43457	1.93772	1.9151	2.83389
0.390411	0.46335	0.194754	0.169659	0.919545	2.0351	1.74435	0.311534	0.445013
1.48324	1.11213	0.71116	0.242233	2.86534	6.04376	5.56288	2.21463	4.71255
0.270058	0.3101	0.188731	0.170688	0.34821	0.91071	1.25455	0.27531	0.819702
0.464332	0.316399	0.245627	0.171874	0.492011	1.13297	1.33002	1.55733	0.648782
0.214688	0.356935	0.198466	0.170066	0.782217	0.965181	1.34466	0.878977	3.00205
1.10031	1.17269	0.363712	0.234975	0.948129	5.49069	3.86765	1.70067	1.90576
0.388201	0.498954	0.187878	0.16273	0.72742	1.5447	1.75952	1.29217	3.1035
0.336842	0.311142	0.227045	0.173089	0.89457	1.12057	1.33181	1.78213	3.61646
0.552659	0.407006	0.297419	0.188795	0.88308	1.29013	1.4562	2.27964	1.09396
0.270802	0.365298	0.191714	0.170175	0.280713	0.357347	0.79479	1.16692	0.750592
0.35897			0.194993	0.238163		0.716135		0.601149
0.366823	0.501885	0.278212	0.179316	0.803579	1.34246	1.48009	2.01143	3.00413
0.254356	0.323935	0.26902	0.162705	0.553625	1.70962	1.43276	1.99289	2.40679
0.593951	1.27852	0.494036	0.187445	2.50801	3.85835	3.76774	2.20628	3.96726
0.355098	0.666476	0.281359	0.175851	1.33497	1.10993	1.49611	2.10854	1.72615
0.274566	0.390797	0.220787	0.179985	2.51176	1.83085	1.23967	0.241563	0.515532
0.378951	0.330026	0.22223	0.198791	1.03431	1.1161	1.33231	0.330614	0.793795
0.478931	0.339899		0.168565	0.325282	1.55964	1.69127	0.292319	0.851309
0.494679	0.70897	0.221331	0.174679	0.560543	1.50051	1.36593	1.71103	2.07636
0.322067	0.235683	0.193224	0.21275	0.318795	1.11012	1.44782		0.807515
0.632498	0.414854	0.225785	0.169867	0.68976	1.74975	1.82251	0.341323	0.729878
0.422902	0.365584	0.281943		1.03896	3.11491	4.08948	0.395049	0.543387
0.280562	0.230707	0.164302	0.171505	0.428199	0.84829	1.82805	0.315353	1.05908
0.423465	0.732531	0.203143	0.164418	0.623513	2.30928	2.83288	1.94538	3.76552
0.345641	0.707512	0.215077	0.160407	0.680717	2.96906	3.09524	0.296832	0.754062
0.297619	0.201223	0.192702	0.172348	0.338627	0.559391	0.508691	0.212748	0.759405
0.591124	1.28612	0.648897	0.403889	1.34405	5.03931	4.14234	0.751355	1.02277
0.207933	0.200507	0.181308	0.158024	0.340945	0.706631	0.695967	1.10935	1.09204
0.258162	0.232015	0.188994	0.183504	0.623318	0.602541	0.557121	0.233354	0.32086
0.436917	0.64075	0.32783	0.249057	0.979338	2.74116	3.14647	2.00634	3.68273
0.400065	0.506987	0.672156	0.2723	0.617937	0.540484	0.944738	0.226197	0.428231
0.33597		0.17313	0.177197	0.328277			1.84846
0.327812	0.396297	0.199886	0.182874	0.600919	1.04662	0.963788	1.74941	2.39032
0.348161	0.61488	0.249244	0.18358	0.486182	0.78227	0.97634	0.368291	0.565776
0.249849	0.28449	0.279865	0.166321	0.462284	0.918023	1.01949	1.2323	1.11829
0.351487	0.38499	0.196363	0.166713	0.545041	2.24971	3.34662	2.09542	1.12735
0.533484	0.524523	0.495301	0.19825	2.71501	3.17348	4.40942	1.94766	3.57101
0.574728	0.296292	0.204346	0.20438	0.53439	0.534634	0.488463	0.293202	0.993716
0.386599	0.356451	0.187998	0.179928	0.789842	1.63051	2.29793	2.4589	3.31782
0.327765	0.383724	0.227972	0.17566	0.227255	2.21519	2.10476	1.93735	0.606392
0.339035	0.269725	0.208094	0.168521	1.33033	0.45318	0.541394	0.256928	0.618115
0.358219	0.432168	0.166865	0.178639	0.496699	0.647732	0.811075	1.58532	1.44307
0.383279	0.397262	0.199906	0.16758	0.471622	1.16247	1.12001	1.52539	3.19523
0.348523	0.227948	0.173009	0.163233	0.239045	0.509644	0.582763	1.50393	0.605736
0.264696	0.364988	0.202639	0.170414	0.366577	1.30179	1.44968	1.85011	2.52096
0.352048	0.245204	0.172197	0.203784	0.257174	0.280376	0.791044	0.860491
0.393788	0.72016	0.21263	0.182919	0.754145	1.55152	1.4256	1.52513	2.60281
0.287395	0.603683	0.324399	0.175038	1.13315	3.6463	4.17297	2.44101	4.58694
0.303299	0.782063	0.297093	0.177814	1.37828	3.82426	3.60565	0.872961	4.36763
0.499808	0.320766	0.273768	0.173494	1.59794	0.632138	0.820999	1.75285	2.92154
0.339704	0.245593	0.177333	0.168453	0.363447	0.585821	0.836718	1.5625	1.56743
0.266555	0.310744	0.217587	0.170041	0.306611	1.26717	1.6338	1.61297	0.64299
0.252125	0.579722	0.190798	0.181558	0.502125	2.57739	2.61845	1.64945	3.71643
0.63474	1.07251	0.256562	0.196293	1.68305	3.10358	2.57875	1.9489	3.48823
0.406427	0.575116	0.226874	0.172408	0.404418	0.788968	0.989011	0.286199	0.265735
0.439362	0.387377	0.226437	0.183979	0.472193	0.826995	0.965167	0.297529	0.853841
0.279568	0.228516	0.210957	0.189044	0.820062	0.66011	0.683194	1.35038	0.504455
0.391093	0.199547		0.156235	0.280953	0.19008		0.610717
0.523483		0.214494	0.191663	0.608066	0.310587	0.257461	2.9529	1.55367
0.349167	0.45239	0.212754	0.176842	1.01382	1.08836	1.01197	1.67415	2.55854
0.340908	0.329491	0.25724	0.162234	1.54311	1.23451	1.19115	0.339575	0.198572
0.390878	0.763429	0.395899	0.186816	2.53375	2.79828	3.55847	2.31889	4.49078
0.347736	0.315567	0.193451	0.189339	0.429821	0.720701	0.949212	0.317513	1.06719
0.328965	0.532097	0.316499	0.177227	3.20072	1.24166	1.66858	1.95292	3.30782
0.740758	0.925581	0.568343	0.230737	2.7323	5.06725	4.18165	2.51479	4.01391
0.250927	0.290659	0.18804	0.197502	0.484638	0.324751	0.43897	0.81343	1.18394
0.290997	0.603731	0.187589	0.165483	0.413762	1.58632	1.6494	1.74657	0.904388
0.329429	0.31319	0.204521	0.176109	0.412537	0.842483	0.905654	0.310642	0.527723
0.382778	0.789801	0.240757	0.186311	1.8798	2.56872	2.87465	2.02084	4.51472
0.585884				0.510084
0.356896	0.503283	0.251729	0.171228	1.85936	1.42044	2.29578	2.18452	3.83486
0.39186	0.280088	0.249658	0.180227	0.980957	0.894813	0.838972	1.7748	0.249707
0.583508	0.770984	0.259272	0.382646	0.505756		1.18447	1.83589	0.925792
1.72539	2.4513	1.29914	0.965963	3.30436	5.65229	6.19572	2.14529	4.72021
0.275984	0.205545	0.185027	0.161183	0.22315	0.349778	0.321228	1.56587	1.04946
0.297887	0.31297	0.194201	0.164135	0.582973	0.803075	1.13365	1.82668	2.88979
0.359821	0.317089	0.19513	0.185345	1.63436	1.05816	1.2862	1.9183	3.19897
0.408636			0.172728	0.594155			2.01584	0.475027
0.288155	0.434107	0.193971	0.171502	0.329112	0.828847	0.900627	1.05527	0.721989
0.304229	0.411914	0.212285	0.155554	0.647015	0.790892	0.858591	0.265409	1.11167
0.267525	0.356351	0.263545	0.19915	0.964832	0.885065	1.23268	2.0846	2.26256
0.303273	0.230044	0.184171	0.160895	0.325128	0.748904	1.04136	1.38384	2.14614
0.295012	0.297681	0.235625	0.17046	0.233495	1.18414	0.918844	1.20809	0.844362
0.371704	0.669035	0.227122	0.166333	1.19414	2.47373	3.78059	1.77212	4.53159
0.512939	0.53377	0.220492	0.171159	0.898568	2.28066	2.74784	0.340597	1.16707
0.551474	0.912988	0.369451	0.177942	2.01006	3.77333	4.84662	1.82605	4.26914
0.358592		0.172942	0.178025	0.486061	0.415678	0.376437	1.38471
0.337804	0.221517	0.222875	0.219203	0.428168	0.407004	0.68091	1.99008	1.19778
0.32038	0.311812	0.191157	0.187149	0.422387	0.761443	0.958124	0.351998	0.617208
0.400685	0.445819	0.185824	0.2321	1.35533	0.784007	1.1911	1.77291	2.6635
0.412734	0.978509	0.301237	0.2652	2.5035	2.54613	2.6205	1.37715	3.49447
0.268188	0.247177	0.196136	0.173782	0.531176	0.716996	0.552608	1.60962	0.502568
0.257186	1.04694	0.26408	0.185351	0.735608	2.16214	3.35613	0.419714	0.607762
0.321892	0.203484	0.196553	0.174611	0.377115	0.4874	0.571391	1.64255	0.646402
0.419603	0.337373	0.216322	0.176626	0.397636	1.22563	1.57896	1.83556	1.53213
0.536449		0.231311	0.235096		1.2468	1.28324	0.497858	0.424527
0.543233	0.487801	0.190883	0.18382	0.395637	3.0755	2.20822	2.11177	3.36231
0.307959	0.282182	0.189819	0.170804	0.260157	0.699846	0.935466	0.255674	0.296159
0.329071	0.421559	0.229385	0.162054	0.357111	1.25075	1.11829	2.1221	2.2977
0.383252	0.245169	0.165547	0.16965	0.284533	0.413017	0.57443	0.30839	0.65346
1.35152	1.08728	0.762085	0.300722	3.35695	2.11552	2.86731	2.06129	3.85066
0.277811	0.347359	0.193631	0.181784	0.58941	0.915718	0.97389	1.39915	1.94112
0.44859	0.677864	0.349974	0.172364	2.87235	2.27824	3.06411	1.95411	3.97643
0.37466	0.625636	0.226075	0.173397	1.16532	2.44588	2.6442	0.447015	0.355212
0.310169	0.297121	0.196345	0.173186	0.448047	1.78915	1.30498	1.84315	0.656681
0.412262	0.455973	0.317837	0.158824	1.19498	1.73471	2.16396	2.09407	3.09727
0.461093		0.206427	0.17893	0.284495	0.542589	0.834227	0.986228
0.307205	0.496637	0.207913	0.174944	0.419683	1.50095	1.76036	1.93962	2.67148
0.699811			0.422553	1.76099		1.78332
0.52554	0.186959	0.218534	0.177439	0.353054	0.366247	0.346368	1.36745	0.788827
0.318694	0.311993	0.195822	0.175359	0.576852	0.744598	0.760801	1.32305	1.37385
1.0474	0.714278	0.628095	0.240936	2.58554	2.09552	2.54512	2.09182	3.96697
0.34815	0.468244	0.416606	0.180719	1.54585	1.48188	2.10491	1.88658	3.10223
0.363809	0.424232	0.198183	0.169848	0.411788	0.989332	1.47845	0.254683	0.502975
0.308275	0.201857	0.192146	0.165772	0.312156	0.491918	0.612106	1.82178	0.497749
0.356305	0.319421	0.222554	0.161993	0.659494	0.988378	1.40186	1.662	3.57071
0.309403	0.588602	0.594084	0.165152	1.24097	3.09992	2.0507	2.01222	2.91599
0.385496	0.267563	0.197802	0.202326	0.651768	0.897045	0.817566	1.78012	0.845407
0.342457	0.321052	0.19361	0.184572	0.467849	1.52564	1.86256	0.281478	0.704965
0.362552	0.397411	0.210983	0.172599	1.01498	1.28272	1.31413	1.59719	2.58813
0.289238	0.293051	0.195478	0.191941	0.392973	0.441802	0.564255	1.87721	1.44522
0.382999	0.301041	0.19528	0.18282	0.269316	0.982139	0.825189	2.15846	0.888864
0.328773	0.425987	0.183147	0.185377	0.645584	1.33565	1.34556	0.311627	0.409247
0.311337	0.213096	0.195662	0.164622	0.387703	0.414987	0.538307	1.47564	0.664797
0.346894	0.518724	0.197538	0.170893	0.743421	2.89486	2.96065	2.14333	3.70604
0.332672	0.185849	0.215357	0.159398	0.435825	0.31109	0.273468	0.285246	0.927538
0.40826	0.460675	0.193118	0.183018	0.505608	1.26789	1.65017	1.9829	0.505596
0.518918	1.07598	0.434965	0.197621	2.10851	3.42439	3.23601	2.04386	4.43876
0.324285	0.504182	0.199242	0.168032	0.441314	1.49315	2.08152	1.80178	4.03824
0.370168	0.29018	0.207388	0.176104	0.806572	0.596193	0.686654	1.76688	2.4042
0.286954	0.338056	0.187473	0.162047	0.539565	1.09356	1.31821	1.99023	2.02661
0.361445	0.386419	0.179919	0.164419	0.36274	2.05512	1.97161	2.37719	1.80552
0.352051	0.237599	0.20217	0.16935	0.379244	1.03374	1.50138	0.281936	0.430797
0.279839	0.303692	0.287005	0.165884	1.11885	1.07028	0.907629	1.66303	1.98594
0.294092		0.265813	0.186777	1.79507		1.77406	1.89969	4.02094
0.381597	0.26123	0.209312	0.299147	0.409551	0.442318	0.635184	0.373982	1.00848
0.312636	0.668042	0.199144	0.162587	1.3005	1.44208	1.51899	1.30392	1.29199
0.327043	0.343924	0.197174	0.175329	0.453048	1.10146	1.41452	1.53002	2.40051
0.25168	0.340675	0.186407	0.189161	0.605523	0.518278	0.802086	1.27716	0.694462
0.383205	0.96167	0.26993	0.170368	1.39037	1.25709	2.1023	1.63183	2.38135
0.425102	0.615665	0.426267	0.184039	1.87064	3.06593	2.99466	1.98516	3.43725
0.270999	0.58138	0.171471	0.174183	0.324405	0.51797	0.518565	1.30665	1.84669
0.439128	0.361233	0.189999	0.172033	1.13115	1.25997	1.85217	0.268518	0.604135
0.289124	0.521422	0.22314	0.163932	0.392695	1.56916	1.89721	1.02885	2.65255
0.295924	0.398133	0.194755	0.173366	0.310312	1.2789	1.23532	1.25889	0.680227
0.357599	0.216102	0.211516	0.175697	0.873078	0.604991	0.592809	0.341859	0.619387
0.317637	0.467964	0.19436	0.167412	0.707146	1.54056	1.89479	1.48971	1.93662
0.352546	0.574236	0.252935	0.1695	1.28403	3.06996	4.09556	1.83817	3.66721
0.278146	0.323996	0.208261	0.161735	0.322069	1.63707	1.60148	1.88786	0.744085
0.30005	0.649953	0.204524	0.170077	1.39549	1.63224	2.07402	1.6709	3.54838
1.03159	1.23715	0.29898	0.257819	1.74457	3.73245	4.01756	0.589502	0.883244
0.316418	0.311271	0.206993	0.170124	0.430336	0.814827	1.15151	1.0722	2.01445
0.278832	0.455202	0.238645	0.170014	0.794341	1.24137	1.47161	1.75185	2.44334
0.301937	0.21056	0.18021	0.177015	0.312558	0.455283	0.479557	1.50457	0.608647
0.296002	0.301505	0.198928	0.171357	0.330796	0.806482	0.936687	1.52407	0.477577
0.42973	0.322093	0.210847	0.198806	0.589087	0.850081	0.88779	1.00352	2.1137
0.447756	0.200429	0.192726	0.193896	0.247344	0.550044	0.747615	0.743863	0.465435
0.38118	0.527155	0.423031	0.193072	2.38235	2.42486	2.52817	2.07172	3.84501
0.349982	0.217348	0.186422	0.16754	0.243089	0.94549	1.01617	0.922666	0.761509
0.556064	0.222207	0.214236	0.191384	0.606227	0.776532	0.725705	0.243437	0.911447
0.298798	0.283185	0.195861	0.174299	0.254883	0.649163	1.20997	1.0501	0.232942
0.336488	0.386224	0.287062	0.215286	0.286882	1.04344	1.15761	1.78764	1.69392
0.297453	0.313465	0.224971	0.173706	0.707119	1.22369	1.2297	0.270106	0.652643
0.292737	0.28853	0.189545	0.194792	0.350509		1.39349	1.77516	1.43272
0.355266	0.266276	0.185758	0.167866	0.415809	0.304076	0.41246	0.259276	1.19124
0.328653	0.22858	0.185386	0.177769	0.511538	0.54553	0.642118	1.00778	1.94396
0.35215	0.398891	0.22567	0.174384	0.967947	1.83468	1.95865	1.93974	3.07221
0.301116	0.382401	0.17873	0.189954	0.301978	0.65347	0.653595	0.435185	1.13507
0.299353	0.184402	0.205906	0.167938	0.311523	0.346908	0.347786	0.515521	1.4516
0.332917	0.214847	0.185946	0.188246	0.450503	0.480039	0.692127	0.535129	0.479905
0.262293		0.179861	0.174593	0.438168	0.71402	0.537595	0.231169	0.17945
0.63922	0.849011	0.575072	0.196993	3.13699	2.01001	3.03429	1.97023	4.18709
0.287651	0.200013	0.191733	0.175502	0.328944	0.413132	0.539425	0.780259	0.84512
0.3162	0.315927	0.177379	0.170443	0.244672	1.11232	1.24402	1.60249	0.789571
0.341256	0.360728	0.249779	0.168054	1.1001	1.07483	1.35024	2.05585	2.89354
0.282888	0.284933	0.188389	0.165588	0.387497	0.593145	0.81351	1.2681	1.76621
0.271476	0.395507	0.210338	0.168064	0.916722	1.32303	1.63376	1.35095	3.27812
1.71531	1.57068	1.33436	1.11132	3.01558	3.00685	3.28498	2.00597	4.5068
0.342268	0.413358	0.198402	0.175232	0.309757	0.578655	0.694818	1.93352	1.36855
0.707263	0.99379	0.603035	0.24611	3.26639	4.7676	3.53303	2.50042	4.5496
0.334055	0.308648	0.179328	0.1669	0.355952	1.17341	1.16031	0.274138	0.595402
0.282253	0.213666	0.19705	0.172763	0.363735	0.505825	0.543586	0.321862	0.630122
0.55585	0.286201	0.218617	0.176116	0.691341	0.645151	1.08152	0.670263	0.479136
0.275641	0.30795	0.182788	0.172621	0.3603	0.593329	0.653421	2.17758	0.341286
1.36055	0.82417	0.429797	0.583952	0.735951	2.46103	2.45112	2.08399	1.40659
0.409221	0.396449	0.209844	0.183408	0.534714	2.06756	2.66484	1.51206	2.47205
0.810706	1.21809	0.427166	0.194952	2.10934	3.97883	4.37302	2.13582	3.5641
0.328707	0.369872	0.225517	0.168381	0.514675	1.05857	1.62567	0.267073	0.503543
0.290289	0.295044	0.204784	0.163563	0.587745	0.510436	0.688729	1.25988	1.64414
0.307788	0.263655	0.176056	0.186746	0.521871	0.804487	0.748732	1.70115	1.6215
0.275442	0.289677	0.193402	0.170774	0.430368	1.18169	1.18384	1.94961	1.4078
0.28518	0.319953	0.215647	0.161323	0.817965	1.29265	1.97808	1.75343	3.35945
0.366496	0.376538	0.204994	0.167486	0.526585	1.26749	1.38131	2.06077	0.747021
0.285142	0.488934	0.203246	0.170907	0.561143	1.33238	1.56484	1.39382	3.27137
1.45221	1.41847	0.626071	0.246058	3.42922	4.17238	4.39478	1.99633	4.49585
0.293068	0.366215	0.197168	0.175076	0.314832	1.53673	2.00788	1.63493	0.190845
0.396861								0.345624
0.334186	0.217531	0.196152	0.174062	0.522973	0.863724	0.832347	0.29342	0.42983
0.190849				0.341143			1.2314	3.84383
0.28933	1.45858	0.259763	0.178289	0.594883	2.9785	3.03213	2.20371	4.50287
0.332877	0.475169	0.212495	0.162655	0.40705	1.54998	2.16329	2.04917	3.35316
0.317577	0.554878	0.160957	0.176353	0.563574	2.71108	2.34002	1.87838	2.37222
0.260075	0.224779	0.191113	0.168685	0.270476	0.393829	0.644948	1.36891	0.625878
0.259166	0.316288	0.213014	0.189582	1.02774	0.741696	1.14004	1.74257	2.5336
0.282715	0.454867	0.187228	0.181602	0.319489	1.84725	2.11632	0.248096	0.281167
0.246239		0.175183		0.210029
0.583581	0.715836	0.305965	0.189521	2.35112	3.22306	3.63331	2.15252	3.83104
0.281937	0.215946	0.179752	0.176273	0.266131	0.666375	0.679363	1.66428	0.666492
0.52573	0.626515	0.173661	0.179352	0.338141	0.88451	1.06566	1.80317	0.409872
0.403582	0.291169		0.178641			1.76872	0.538936	1.09095
0.327867	0.896203	0.245022	0.174896	0.941713	4.20615	5.21854	2.28386	4.54933
0.652678	0.332735		0.159001	0.784975		0.809256	1.14685	1.80557
0.30253	0.58206	0.183572	0.178602	0.497115	0.810647	1.05954	2.08746	2.38862
0.355767	0.340519	0.205112	0.165365	0.805924	1.09736	1.5992	1.75396	2.44105
0.36471	0.423839	0.223774	0.163112	0.434759	2.72769	3.27243	0.23816	0.45891
0.240533	0.344881	0.193436	0.165106	0.576936	1.31785	1.30289	0.263246	0.549586
0.329631	0.379922	0.188578	0.175002	0.872826	1.70207	2.01937	1.94205	3.09533
0.589563		0.219037	0.161383	0.275514	1.56554	0.967853		0.31696
0.283146	0.33214	0.175045	0.164811	0.294076	2.18817	1.76942	1.96675	1.41508
0.394171	0.34827	0.172272	0.167823	0.336084	1.58054	1.66503	0.270053	0.413552
0.402584	0.422607	0.367065	0.183554	0.651981	0.945785	1.22062	2.01412	0.786269
0.338982	0.57588	0.391496	0.164498	1.61904	1.46063	1.94768	2.0714	4.03332
0.660914	0.972833	0.326059	0.192936	1.46012	5.98097	5.52816	1.93931	3.90491
0.309037	0.265837	0.189834	0.1691	0.313611	0.41439	0.641694	0.254231	0.450161
0.269304	0.311289	0.184569	0.166741	0.258321	1.5341	1.75644	0.2434	0.446133
0.762317	1.30821	0.305716	0.210248	1.48864	6.10061	4.26963	2.03955	3.79687
0.458229	0.515001	0.204083	0.175553	0.730755	1.77545	1.59966	0.288654	0.905555
0.4051	0.509175	0.274758	0.187369	0.97149	2.57227	2.76115	1.88202	3.03824
0.427148	0.269314	0.169819	0.162	0.320297	0.667955	0.69802	1.08351	0.411682
0.370538	0.293849	0.226372	0.16484	0.842347	1.10505	1.16062	1.21178	3.16588
0.356656		0.208224	0.174722	0.406894	0.552217	0.537488	0.910743	1.08108
0.314837	0.315785	0.212533	0.176848	1.42346	0.564597	0.735269	0.307626	0.544199
0.293952	0.316989	0.233802	0.158929	0.833454	1.81174	2.18931	1.80454	2.8584
0.297296	0.34858	0.213359	0.174941	0.720419	1.27381	1.40808	1.92284	2.48844
0.345743	0.437864	0.218717	0.17554	0.934383	1.48144	2.05775	2.10953	3.48764
0.386372	0.249852	0.276669	0.173097	1.01136	0.585458	0.68063	1.92572	2.38005
0.315822	0.366484	0.205127	0.17595	0.697295	0.838311	0.988523	2.11387	0.692338
0.622277	0.483115	0.235199	0.185957	0.87652	1.25109	1.87613	0.361747	0.771509
0.337288	0.233336	0.183678	0.17383	0.307089	1.43583	1.10153	1.68269	0.15559
0.336928	0.246178	0.219825	0.165407	0.846467	0.553597	0.611642	0.469714	0.655871
0.289894	0.392399	0.332048	0.1645	1.03398	1.10442	1.24726	2.00995	0.935978
0.616507	0.290471	0.245621	0.170488	1.3688	0.553398	0.76498	1.49074	2.09996
0.338664	0.271252	0.190874	0.162539	0.704185	1.14252	1.25431	0.243959	0.436787
0.377581	0.368465	0.203522	0.172523	0.571227	1.6125	1.91456	2.34104	1.30407
0.352889	0.268088	0.207859	0.189852	0.54388	0.826256	0.760304	1.21145	0.296745
0.381894	0.350092	0.209849	0.167404	0.592435	0.932512	1.14457	1.72593	2.61387
0.370035	0.575945	0.235093	0.164128	1.03841	2.51057	2.65527	0.284474	0.731764
0.402241	0.475749	0.189995	0.183104	0.646758	1.423	2.14674	0.346417	1.01127
0.336153	0.239849	0.185558	0.204438	0.317591	0.390356	0.495812	0.259636	0.577021
0.501234	0.397695	0.219471	0.165373	0.949906	1.29422	2.25266		0.54217
0.373043	0.451048	0.372451	0.164233	0.530506	1.19073	1.45653	2.05278	2.92264
0.342364	1.07519	0.258956	0.238093	1.19302	2.24751	3.16577	1.915	2.84715
0.386789	0.566984	0.184007	0.16913	0.353324	1.65594	2.38763	0.250392	0.594487
0.348679	0.317276	0.220026	0.163125	1.28299	1.49505	1.8279	0.242666	0.376718
0.429506	0.558186	0.216058	0.18656	0.357376	2.80167	2.81775	1.80191	0.709486
0.370018	0.312259	0.1752	0.177881	0.376179	0.988486	0.721739	1.75147	1.35924
0.394112	0.218463	0.189559	0.179646	0.498731	0.802644	1.20997	0.245074	0.949537
0.380331	0.38379	0.194843	0.164677	0.740789	1.38996	1.95509	2.0274	3.1658
0.367561	0.630732	0.259304	0.17419	1.27335	2.01685	2.71504	0.282505	0.629764
0.299039	0.611884	0.224864	0.175959	0.831609	1.60873	1.39682	2.098	0.49308
0.325405	0.243606	0.188294	0.176404	0.316546	0.869613	1.23632	0.836872	0.514204
1.71204	1.84725	0.833371	0.452593	3.06826	5.9304	5.76826	2.24115	4.65935
0.298222	0.261482	0.226534	0.169411	0.72955	0.578163	0.813639	1.7183	2.11553
0.288997	0.324806	0.185887	0.176825	0.299784	1.73831	1.88955	0.645942	0.242089
0.309994	0.292958	0.217976	0.159617	0.342607	1.28644	1.11598	1.64577	0.566879
0.439369	0.694299	0.225868	0.1647	1.0105	3.45988	4.18042	0.323356	0.703089
0.422993	0.942479	0.295558	0.170983	1.23823	4.47844	4.97165	2.09124	4.29103
0.529004	0.701282	0.545247	0.174329	3.014	1.60384	2.35373	2.10011	3.71434
0.3661	0.826305	0.466381	0.178068	3.20627	1.42624	2.35131	1.94495	3.58962
0.358184	0.575496	0.209472	0.170433	0.513037	1.95296	2.47374	2.4787	3.25531
0.362269	0.295158	0.189018	0.170153	0.569826	1.1048	1.33945	1.71558	0.487853
0.317792	1.01678	0.190449	0.171569	0.827173	4.44199	4.49317	1.39512	2.31951
0.258217	0.305944	0.179324	0.172212	0.254067	0.849275	0.929497	1.40677	0.494675
0.292746	0.31454	0.186208	0.164388	0.362476	0.595295	0.754524	0.599717	1.49371
0.287332	0.29845	0.200029	0.168163	0.35094	0.618462	0.991968	1.82996	1.86906
0.330456	0.725214	0.193163	0.172167	0.603789	2.38802	2.36643	1.82114	2.64535
0.381654	0.292958	0.208379	0.165018	0.803589	1.55149	1.93453	0.27423	0.794303
0.289106	0.758166	0.197649	0.171238	0.457689	1.64203	2.29018	1.69522	1.80327
0.348956	0.269116	0.188166	0.167596	0.432474	0.866719	1.02398	1.85611	1.78802
0.290239	0.185518	0.184992	0.166803	0.279297	0.44703	0.417373	0.413131	1.01117
0.302571	0.418423	0.187233	0.176742	0.43791	1.48632	1.65643	0.244582	0.442892
1.1698	0.977284	0.350864	0.174643	2.73131	2.24951	1.97978	0.365446	0.686107
0.515333	0.627208	0.177773	0.188614	0.831647	2.44438	2.53081	0.302601	0.713871
0.281752	0.245551	0.213359	0.173322	0.675126	1.037	0.978806	1.23845	1.34735
0.305841	0.326676	0.178109	0.171941	0.375599	0.646193	1.02613	0.286213	0.609861
0.352953	0.410548	0.249686	0.162055	0.489387	1.17489	1.28964	1.84041	2.2919
0.319827	0.373731	0.193163	0.166879	0.677825	1.23588	1.74827	0.275506	0.742976
0.323429	0.292825	0.172592	0.166326	0.455631		1.04909	1.97013	0.302765
0.251729	0.288921	0.221113	0.191088			2.01236	1.4869	2.65966
0.25836		0.192611	0.18462	0.589517	1.27592	1.06016	1.69555	0.770075
0.302118		0.172656	0.191911	1.13188		2.34412	0.528773	0.297287
0.283804	0.236743	0.190366	0.161274	0.261012	0.474432	0.581271	1.19988	0.525836
0.368092	0.52703	0.187365	0.179294	0.667454	3.22053	2.46284	0.318978	0.563589
0.356238	0.390798	0.175307	0.172202	0.379596	1.8682	1.86328	0.254894	0.914629
0.30009	0.358978	0.237463	0.177251	1.04094	1.80286	2.24813	2.03754	2.91853
0.290037	0.428046	0.188686	0.171848	0.789838	1.48472	1.48892	0.270721	0.786361
0.291568	0.333763	0.216671	0.172596	0.690336	0.791829	1.20714	1.45547	2.67053
0.306153	0.54093	0.20323	0.169836	0.959002	1.86869	1.926	2.04842	1.33686
0.308836		0.201093		1.0954	0.310102
1.32966	1.33212	0.381495	0.241065	1.30253	6.48051	4.66947	2.3866	4.45114
0.308519	0.518387	0.309163	0.16709	1.71907	1.33438	1.95229	1.3714	3.08289
0.314751		0.214648	0.248929	0.254634	0.334451	0.528799	0.242843	0.570107
1.35173	1.04934	0.571858	0.301361	3.40183	2.7922	3.34489	1.97609	3.9846
1.02135	1.72439	0.405566	0.199712	1.27736	6.70864	5.49017	2.16956	4.22499
1.6904	1.07406	0.623248	0.220589	3.23942	4.97899	6.53509	2.39903	4.6136
0.299236	0.404472	0.297218	0.187061	1.51331	1.72234	2.32012	1.89916	4.26203
0.394623	0.370256	0.204236	0.165564	0.389229	0.783244	0.948515	0.387734	0.667296
0.406893	0.395756	0.217193	0.183479	0.48816	2.02804	1.69905	0.24839	0.556222
0.376759	0.554956	0.333064	0.175306	1.949	3.56581	4.21791	1.86916	4.48501
0.579562	0.242315	0.243488	0.17447	0.314522	0.493238	0.418812	1.22818	0.594113
0.348725	0.443741	0.223848	0.178159	0.734027	1.07666	0.906942	1.95286	2.59839
0.523747	0.933889	0.488051	0.194161	2.58193	3.28504	3.3884	2.10385	4.11607
0.405468	0.742972	0.275851	0.180538	1.5917	3.83199	3.94718	2.17289	4.26588
0.357959	0.244434	0.185026	0.160026	0.240377	0.648429	0.724082	0.662721	0.66925
0.272441	0.259492	0.198455	0.163669	0.355462	0.864068	1.24342	1.85623	2.31287
0.3879	0.406237	0.231086	0.171308	1.33149	1.47259	1.82526	0.327256	0.483146
0.307662	0.290917	0.220375	0.165582	0.59615	1.15938	1.24656	0.252157	0.621067
0.44374	0.234151	0.216372	0.204784	0.26087	1.1889	1.23663	1.52349	0.188089
0.330301	0.300978	0.224343	0.17531	0.686842	1.05853	1.20129	1.55247	1.44992
0.434978	0.495796	0.212874	0.166058	1.44601		1.22592		1.58024
0.360839	0.182878	0.199788	0.166455	0.273283	0.408017	0.335413	0.948505	0.678029
0.386153	0.195725	0.184178	0.166431	0.302432	0.530138	0.556341	1.30509	0.656754
0.287678	0.524404	0.197628	0.163913	0.55964	1.95994	2.47511	2.05629	3.74521
0.630222	0.916277	0.223193	0.171235	1.40572	3.10324	3.25249	0.354502	0.625848
0.301461	0.466633	0.228994	0.166465	0.851117	1.82289	2.72808	1.98182	3.25978
0.700504	0.344004	0.213402	0.234143	1.45345	1.24493	0.766981	1.43459	2.66946
0.314966	0.26086	0.167019	0.165788	0.291707	0.761871	0.722371	1.42371	0.528859
0.355994	0.328148	0.187275	0.160847	0.357112	1.08771	1.14779	0.303614	0.622719
0.298048	0.556584	0.193183	0.165661	0.617685	2.44496	3.03856	1.72887	3.19864
0.272665	0.224051	0.17166	0.177532	0.335023	0.473758	0.521417	0.294902	0.585029
0.309595	0.230029	0.202211	0.169317	0.315428	0.72647	0.783792	1.0471	1.10689
0.310905	0.268279	0.206841	0.169972	0.346959	0.633212	0.849212	0.257597	0.409779
0.75198	1.63965	0.48531	0.42317	3.10249	4.28299	3.75875	2.18709	4.14227
0.277406	0.17884	0.181796	0.175075	0.279574	0.267582	0.324693	0.610933	0.510118
0.604444	0.950957	0.491691	0.213471	3.41382	3.40674	3.27789	2.08085	4.31406
0.358367	0.581694	0.213642	0.164639	0.808318	2.41038	3.81652	2.15474	3.17625
0.539358	0.470036	0.246664	0.194368	0.916436	1.89625	2.23339	0.271086	0.580361
0.496697	1.07045	0.488178	0.184557	2.90973	4.05718	3.88013	2.15565	4.23479
0.349399	0.228225	0.212322	0.16244	0.43515	0.373708	0.504458	1.90213	1.52553
0.337941	0.301882	0.190067	0.170675	0.411694	0.729704	0.832672	0.303852	0.361372
0.305085	0.275255	0.190076	0.169493	0.57977	0.856155	0.924443	2.00527	0.615513
0.267245	0.425764	0.187018	0.163597	0.447396	1.29055	1.42485	0.261195	1.51985
0.305923	0.269211	0.200961	0.170907	0.543591	0.724169	0.744888	0.322685	0.587992
0.312726	0.256071	0.171086	0.167193	0.280953	0.690385	0.823404	1.95132	0.608006
0.368372	0.647588	0.221739	0.177295	1.30114	3.17247	2.20814	2.03834	3.59494
0.335976	0.418557	0.29525	0.181241	2.83861	0.99566	1.02268	1.9712	3.58208
0.31188	0.299645	0.186597	0.157347	0.521682	1.21318	1.21139	0.298072	0.549572
0.4737	0.404837	0.203235	0.172143	0.585882	1.22642	1.37638	0.389967	0.617982
0.271435					0.39997		0.774768
0.322037	0.470351	0.195001	0.174776	0.777536	1.12238	1.66855	1.08515	1.48321
0.673929		0.178349	0.418968	1.62436	1.91614	1.91797	1.95327	4.23606
0.336885	0.265569	0.21745	0.177545	0.594139	0.774855	1.11989	1.83248	2.84189
0.332923	0.289604	0.201977	0.181887	0.557067	0.638557	0.618956	1.2715	1.28485
0.3088	0.551512	0.210729	0.19237	0.878795	2.54392	2.40213	1.37342	2.57745
0.270157	0.223014	0.23616	0.195792	0.541061	0.36743	0.54087	1.52349	0.726509
0.335815	0.420513	0.202681	0.168218	0.713363	1.83739	1.94174	1.58206	3.68395
0.417939	0.701405	0.236094	0.179091	0.943573	3.77572	4.25096	2.06076	4.13916
0.320059	0.497603		0.249714	0.533756		2.10129		0.467216
0.850645	0.457273	0.241238	0.197151	0.829638	2.05247	1.66904	1.79465	1.84787
0.325336	0.326608	0.173481	0.184681	0.337421	0.936986	0.876012	1.72489	1.28884
0.398664	0.478122	0.223946	0.163037	1.02781	2.19021	3.36175	2.02151	3.66816
0.398817	0.4615	0.203813	0.171227	0.495048	1.85638	1.69927	0.306379	0.712142
0.283927	0.371861	0.179629	0.176849	0.423721	0.638249	0.832573	0.387079	0.348672
0.829387	1.12474	0.683858	0.266341	3.1098	3.33301	3.65216	1.93819	3.50413
0.264068		0.189094		0.336674	0.359049		1.55858	0.284551
0.272113		0.276137		0.345547	0.340527
0.341444	0.272673	0.255985	0.172686	0.968393	0.726006	0.921336	0.259676	0.331055
0.257702	0.228573	0.177018	0.183157	0.956227	0.437943	0.576822	0.330629	0.54731
0.35812	0.549047	0.320016	0.181438	1.48879	3.78212	3.87881	1.92977	2.68342
0.288184	0.310944	0.21223	0.176472	0.278833	0.698894	0.711157	1.81077	0.613701
0.541733	0.483857	0.276947	0.185587	1.51494	1.93384	2.03326	1.93855	3.22448
0.399429	0.525911	0.344342	0.181368	1.98187	1.40911	1.72695	2.06347	2.63524
0.330535	0.266667	0.191009	0.166703	0.910745	0.506501	0.550737	1.16371	1.65381
0.402279	0.310848	0.217948	0.199204	0.27931	1.78417	1.08171	2.45032	0.892076
0.311757	0.234826	0.197979	0.163228	0.451928	0.33486	0.564369	0.267974	0.579566
0.363639			0.25416			0.71958	1.60138
0.540952		0.173136	0.175849			0.764842	0.413352
0.321618	0.281034	0.208078	0.169507	1.03771	0.667969	0.998087	1.51319	3.13679
0.285386	0.708219	0.211033	0.164296	0.729203	2.49522	3.38068	2.09187	4.07837
0.306144	0.500203	0.275586	0.176084	1.4126	1.32897	1.79658	2.13704	3.97153
0.28432	0.38739	0.183965	0.166212	0.364628	1.30187	1.32492	2.03226	2.02512
0.778103		0.175041	0.323434	0.82891			0.390186
0.324975	0.426958	0.217906	0.169409	0.476755	1.41313	1.71711	2.2411	2.77548
0.315416	0.338326	0.171153	0.171454	0.493321	0.656642	1.06927	2.13836	0.160162
0.312929	0.486163	0.199963	0.164201	0.427563	0.627253	1.06347	0.402532	0.347521
0.429915	0.245499	0.202475	0.160614	0.389045	0.671293	1.08724	1.57993	0.940229
0.233241		0.298073	0.187704	1.78223	0.683531	0.412458	1.42409	2.872
0.43472	0.400711	0.181154	0.167065	0.346711	1.21141	1.37979	1.83355	0.742736
0.310082	0.260962	0.184355	0.171444	0.298247	0.562893	0.700491	1.19028	0.823527
0.699631	1.0334	0.381334	0.192294	1.21299	3.2557	2.54201	2.14861	1.98149
0.293271	0.434025	0.187369	0.180739	0.776965	1.01258	1.32688	1.49117	2.15173
0.333063	0.283581	0.206633	0.170064	0.39043	0.640198	0.716153	1.75372	2.22004
0.347956	0.718544	0.230758	0.17782	1.20397	2.14087	1.88044	2.05183	1.53946
0.275016	0.295897	0.18663	0.168874	0.366138	1.32017	1.129	0.293401	0.918204
1.09295	1.08747	0.444697	0.207291	2.7883	4.32309	3.88494	1.91527	4.19056
0.292684	0.563267	0.181798	0.166141	0.370698	1.65294	2.17239	0.29797	0.853684
0.402926	0.676777	0.203452	0.18536	0.326145	1.72598	2.07711	1.63988	0.653833
0.719422	0.72604	0.479925	0.190396	2.97665	1.58171	2.40331	1.86528	3.68341
0.545258	0.524879	0.209833	0.197254	0.791161	2.54196	3.3427	1.68262	2.90678
0.28859	0.289305	0.204366	0.17299	0.434496	0.852771	1.06339	1.14911	1.29777
0.47876				0.321986	1.64885	1.65728	2.07682
0.372216		0.179158	0.210082	0.515868		1.28708	0.296204	0.74812
0.382195	0.240491	0.181263	0.168444	0.434016	0.689202	0.789641	0.331611	0.685826
0.691988	1.40386	0.27922	0.19089	1.57497	6.56916	5.00194	2.49329	4.03604
0.305663	0.374026	0.204615	0.164437	0.466993	1.10097	1.07065	1.81493	1.97879
0.351435	0.239173	0.190494	0.181913	0.344693	0.63449	0.620506	1.05102	0.378086
0.32787	0.25582	0.210033	0.175833	0.673228	0.569911	0.676763	0.326958	0.792428
0.283126	0.198365		0.166652	0.643468	0.79537	1.11019	1.23278	1.67895
0.435115	0.729561	0.303913	0.184741	2.22207	2.32047	2.7208	2.17891	4.35402
0.39002	0.394003	0.223583	0.178685	0.713358	1.51031	2.42768	1.58584	1.72902
0.310653	0.457146	0.191091	0.164685	0.514508	2.23586	2.63704	1.84163	2.66187
0.628167	0.553947	0.278675	0.178148	2.23946	2.19353	2.70322	0.418952	1.17474
0.365427	0.446024	0.231757	0.169729	0.899	1.67833	1.59678	1.69238	2.97222
0.417653	0.370079	0.219328	0.16903	0.42429	0.959194	0.910776	0.322387	0.678085
0.343658	0.561243	0.224468	0.19144	0.732437	1.57784	2.38699	2.01673	3.6282
0.313453	0.338741	0.205352	0.183923	1.44465	0.434999	0.612347	1.22612	2.1208
0.261712						0.552494	0.889408
0.243992	0.64975		0.164683	0.670513		0.964139	1.51914	2.79679
0.299259	0.432545	0.19448	0.170719	0.756089	1.47563	1.70698	2.0309	3.1217
0.419205	0.455962	0.218313	0.174371	1.14255	1.40695	2.33684	2.00193	3.01639
0.378547	0.320952	0.187268	0.170774	0.427734	0.688944	0.792494	0.26099	0.529304
0.312447	0.236047	0.180493	0.168564	0.312296	0.626473	0.751368	1.85598	0.629118
0.338811	0.34795	0.210819	0.173909	0.614206	1.35309	1.71489	1.84628	2.76194
0.334489	0.228567	0.189287	0.168679	0.340979	0.791848	0.859085	1.43297	0.765022
0.314436	0.35059	0.19255	0.166052	0.415004	1.47815	2.39163	2.00255	3.15092
0.276434	0.339335	0.303917	0.183854	1.29196	1.33454	1.83721	1.2509	1.97742
0.313694	0.273847	0.189381	0.16903	0.366318	1.01343	1.03067	0.301141	0.40789
1.09549	1.33637	0.322447	0.229355	1.33679	6.51412	5.34324	0.810547	1.15332
0.482171		0.192247		0.315939	0.498875	0.194503	0.221022
0.715884	1.01079	0.334547	0.208244	2.52954	3.69057	4.35432	2.33593	4.04939
0.356775	0.255183	0.175522	0.176037	0.320587	0.726694	0.896947	1.00594	0.758309
0.472061	0.401369	0.19971	0.173941	0.535236	3.12299	2.94637	0.31059	0.531824
0.295215	0.365071	0.192328	0.161694	0.563069	2.64262	2.20773	1.8233	2.94078
0.26025	0.45542	0.275444	0.163962	0.568503	2.39769	2.01676	2.23047	1.56449
0.318935	0.461484	0.280069	0.163768	0.730864	1.42904	1.45593	1.83967	3.27094
0.337998	0.352497	0.185678	0.180056	0.30214	0.438219	0.653932	1.39055	1.48076
0.269674	0.256062	0.213604	0.160531	1.29162	0.470341	0.591923	1.33336	0.403931
0.334258	0.63007	0.201689	0.173643	0.452958	3.56115	2.45631	1.55094	3.03677
0.418407	0.33184	0.188939	0.191362	0.531994	0.644591	0.632239	1.76071	1.89819
0.241313			0.181525				0.775717
1.36567	0.947367	0.306816	0.188896	1.79013	4.6703	4.71759	0.352881	0.779685
0.303509	0.36108	0.27556	0.181729	0.954094	0.868676	0.804493	1.57606	2.66294
0.421778	0.625114	0.309798	0.170115	1.41989		1.23888	2.14834
0.36181	0.540539	0.356267	0.191988	2.59218	1.547	2.89789	1.82579	3.44804
0.379836	0.498876	0.179018	0.16074	0.510876	1.64076	2.07766	0.320987	0.848932
0.376349	0.281256			0.405457		1.32563
0.296893		0.316419	0.188445	1.75783		1.42033	1.60857	3.27231
0.33667	0.289263	0.178884	0.176092	0.317367	0.651752	0.761475	0.276078	0.748264
0.35547	0.225861	0.211256	0.162868	0.621452	0.546816	0.563167	1.35613	0.512245
0.39031	0.488647	0.531067	0.172578	2.04097	1.49464	2.15789	1.62746	3.37032
0.564598	0.34547	0.208693	0.169906	0.41942	0.32829	0.449741	1.40045	0.157026
0.3279	0.832335	0.186054	0.170444	0.742255	3.90304	3.81929	1.69243	3.25209
0.285258	0.322703	0.19921	0.19115	0.592537	1.78765	2.08246	0.263059	0.470312
0.343494	0.662113	0.214374	0.177002	0.264541	1.18963	1.07741	1.99794	1.15087
0.322444		0.165683	0.187041	0.373831	0.632974	0.795168	0.344365	0.526526
0.322931	0.642804	0.21384	0.180402	0.826596	2.27135	2.40488	2.09409	2.48079
0.353754	0.397121	0.232271	0.170922	0.888255	0.719002	0.853815	1.45136	0.587873
0.393286	0.29301	0.206661	0.173018	0.993428	1.25057	1.17145	0.296215	0.601434
0.472475	0.487602		0.202749	0.275677	1.90191	1.61599	1.76157
0.286167	0.489706	0.329886	0.157235	1.08167	2.12384	2.88957	1.94822	3.75199
0.339412	0.292215	0.186919	0.196326		0.397222	0.854171		2.02203
0.252135	0.525936	0.175644	0.166478	1.04444	2.4011	1.12009	2.38411	0.942567
0.264853	0.514811		0.323928			2.14343	2.017	1.88101
0.284819	0.255506	0.185476	0.183488	0.383137	0.56549	0.639196	1.20823	2.01299
0.591945	0.423073	0.336405	0.173885	0.461747	1.13109	1.0985	1.59702	0.807405
0.448684	0.932415	0.27574	0.176194	1.59433	3.35546	4.28994	2.03253	4.43956
0.282354	0.184669	0.180324	0.187949	0.33545	0.211817	0.24029		1.26862
0.523675	0.347865	0.22825	0.177999	0.326011	0.920884	1.0967	1.67513	0.747548
0.314137	0.415182	0.174035	0.174567	0.319668	1.37679	1.73077	0.281571	0.593349
0.271046	0.233039	0.227667	0.180684	0.416886	0.431075	0.380719	1.62359	0.826266
0.411072	0.314361	0.272736	0.198562	0.800269	0.761974	0.973463	1.75451	2.84837
0.376671	0.33134	0.167675	0.15899	0.529008	0.937679	0.774327	0.223711	0.660878
0.287069	0.283368	0.185425	0.166064	0.78274	0.927462	0.980558	1.5726	2.27759
0.280864	0.236995	0.186099	0.16061	0.327749	1.69357	1.63712	1.95072	0.484887
0.333692	0.351547	0.262271	0.175855	1.15882	0.889144	1.07685	0.37247	0.903236
0.237111	0.304222	0.162011	0.156516	0.326653	0.499623	0.578588	1.94308	0.836438
0.291714	0.373772	0.264689	0.182028	0.343916	1.62265	2.01314	1.76401	2.81437
0.286551	0.382999	0.217504	0.166957	0.852745	3.69326	2.97886	1.54367	3.7752
0.674045	0.259966	0.221715	0.183855	0.450676	0.627624	0.64906	0.810973	0.377734
0.633352	0.681196	0.363444	0.233915	2.39616	2.06639	2.29285	2.05672	3.85581
0.367096	0.306879	0.188483	0.171626	0.299059	1.28678	1.12953	1.67523	0.453483
0.393199	0.50302	0.214907	0.178041	2.0251	1.38598	1.80797	1.80238	2.84403
0.307346	0.181532	0.173408	0.161682	0.240203	0.306134	0.390786	1.59387	0.510763
0.366916	0.274108	0.195786	0.173524	0.35172	1.02853	0.906067	0.367612	0.214254
0.459483	0.524176	0.165679	0.164186	0.450348	1.20155	1.94167	1.55257	1.82058
0.387973	0.536187	0.206954	0.180484	0.60111	1.23583	1.57978	2.21239	1.16276
0.790837	1.56406	0.374859	0.194575	2.51345	5.62172	5.6394	1.93729	4.32287
0.329604	0.243049	0.171563	0.166296	0.24369	0.582916	0.689814	1.05809
0.398584	0.948187	0.161394	0.164996	0.810615	2.51689	2.56401	1.72031	3.93897
0.853366	0.429747	0.21534	0.215659	0.46161	1.48115	1.53961	1.21525	0.852163
0.452287	0.232108	0.238892	0.164282	0.512926	1.19273	1.34328	0.438955	0.441811
0.381021	0.484178		0.175748	0.437585	1.10235	1.38783	1.92472	0.427593
0.597267	0.491347	0.335696	0.187612	1.48372	2.54684	2.72467	0.294208	0.60432
0.386886	0.345904	0.219931	0.163765	0.438556	0.704992	1.08648	0.272121	0.623326
0.345958	0.668246	0.201657	0.174044	0.683398	2.73931	3.27447	2.20417	4.5311
0.369486	0.220965	0.23093	0.187488	0.864533	0.437788	0.588493	0.309089	0.893132
0.365712	0.256435	0.190159	0.176204	0.286446	0.535472	0.615188	0.956583	0.598375
0.603393	0.770194	0.226452	0.185257	0.931323	4.75112	4.30999	0.483591	0.765717
1.72566	2.66749	1.36986	1.10388	3.47082	3.22227	4.09037	2.22741	4.67505
1.03156	0.977818	0.60076	0.273664	3.10181	3.27568	3.30851	2.06076	3.8302
0.347761	0.328949	0.210203	0.169479	0.490114	1.35422	1.81853	1.97776	0.474645
0.28695	0.723358	0.194559	0.164183	0.633626	3.97617	3.28829	2.21958	4.21396
0.351525	0.417003	0.207898	0.166118	0.655624	1.23864	2.36944	0.262476	0.697655
0.320668	0.234074	0.181597	0.188463	0.640964	0.558436	0.69795	0.282941	1.09327
0.362794	0.320341	0.242186	0.173914	0.661553	0.727903	1.00376	0.2641	0.621275
1.59497	1.88951	0.880348	0.410547	2.95489	5.72425	6.10411	1.97013	4.61173
0.573387	0.581724	0.349037	0.208779	1.87521	2.51418	2.15549	2.20085	3.67064
0.282659	0.353084	0.200326	0.171368	0.565712	0.998389	1.21465	1.93527	1.8374
0.275933		0.165129	0.172238	0.437641	0.630952	0.797949	1.79859	3.23122
0.545956	0.58162	0.263034	0.175573	1.45597	2.75695	4.11665	1.86809	3.0808
0.456789	0.542726	0.22901	0.172298	1.66953	1.6238	2.07427	1.2649	2.25045
0.239015	0.226897	0.214682	0.161884	0.270748	0.527055	0.721058	0.974738	1.72676
0.275675	0.593466	0.199947	0.169788	0.504885	0.781009	0.701642	2.05288	0.515112
0.474416	0.330142	0.207955	0.166	1.06785	1.25644	1.09997	0.289385	0.535569
0.334093	0.361269	0.263172	0.164922	1.48597	1.26731	1.12052	1.06397	1.73904
0.283952	0.505599	0.206127	0.163991	0.626207	1.68432	1.59406	1.58851	2.01994
0.291801		0.186305	0.19945	0.537529	1.35312	1.05521	1.36438	2.86657
0.332208	0.321684	0.204226	0.175807	0.770463	0.751369	1.15671	0.721535	1.45327
0.311945	0.204628	0.20717	0.158601	1.10622	0.579877	0.643033	1.67032	0.612027
0.421227	0.729434	0.389387	0.172197	2.90236	2.1668	3.12643	1.69474	3.09034
0.310137	0.448659	0.19884	0.170617	0.487069	1.21039	1.4635	0.286539	0.849537
1.35741	1.2648	0.631302	0.270233	2.25303	5.89685	4.18615	2.28113	4.37555
0.327826	0.282816	0.186762	0.172177	0.318135	1.2382	1.50502	0.245441	0.632507
0.308104	0.303467	0.174926	0.172594	0.305868	1.06344	1.28866	1.65148	0.368317
0.346191	0.708173	0.222251	0.167259	0.936937	2.74859	3.98439	1.99502	4.5441
0.304584	0.222843	0.19787	0.178041	0.435578	0.733587	1.19185	1.48895	1.45251
0.310058	0.287483	0.200335	0.171992	0.490191	0.623991	0.926925	1.70772	1.65503
0.376709	0.443272	0.212326	0.170224	0.480782	2.00638	3.23374	1.95372	4.48865
0.37372	0.351809	0.274169	0.186447			1.29474	1.66529
0.269772	0.264828	0.187033	0.168192	0.258779	0.914293	0.884355	1.05357	0.513889
0.509356							1.00871
0.273318	0.454895	0.196296	0.160277	0.67668	0.962124	1.1987	2.01719	2.76328
0.322481	1.04004	0.24862	0.189259	1.33182	3.7527	3.36636	1.76478	4.38001
0.366586	0.537075	0.330743	0.171071	1.60403	1.72202	2.42153	1.89706	3.53348
0.714428	0.688663	0.29423	0.223877	1.52691	2.65025	2.82458	0.387567	0.967489
0.29642	0.545877	0.206435	0.167604	0.718868	2.06927	2.40199	1.69476	3.62685
0.404512	0.472089	0.201472	0.166222	1.07107	1.69747	2.41108	1.88507	4.10881
0.484729	0.28596	0.223437	0.171796	0.405532	0.807415	0.907426	1.88865	0.422998
0.348983	0.580431	0.274191	0.168467	1.42249	1.39744	1.89076	1.91222	2.86234
0.372098	0.541038	0.206228	0.186768	0.449029	1.26365	1.61919	2.26539	3.32818
0.323333		0.207121	0.176855	1.1396	1.96966	1.91292	1.84945	3.31637
0.362551	0.350321	0.260969	0.181231	1.10183	0.816118	0.92449	1.50453	0.466459
0.355895	0.347678	0.365872	0.182744	1.67086	1.27269	1.06864	2.1296	3.04814
0.34229	0.441236	0.225517	0.169527	1.7286	1.39809	1.44472	0.318983	0.526569
0.479975	0.657997	0.263491	0.167096	2.21527	2.36716	2.97034	2.20869	3.83787
0.236428	0.20298	0.163043	0.172224	0.514992		0.703919	1.66425
0.268153	0.303061	0.190483	0.167178	0.480239	1.12498	1.1823	2.08681	2.52459
0.353125	0.488291	0.197211	0.174478	0.99278	1.75633	2.01665	2.00606	3.35521
0.297133	0.303454	0.240497	0.17743	1.27604	0.838728	0.951486	1.83696	3.06416
0.296558	0.402612	0.184105	0.175852	0.612944	0.868872	1.14091	2.11781	2.66455
0.33413	0.264552	0.260065	0.164843	0.817161	1.07529	1.33053	1.45107	2.57364
0.27139	0.415903	0.208433	0.162134	0.2807	1.92459	2.2099	0.273827	0.776609
1.05437	1.44372	0.620919	0.358641	3.18454	5.09316	5.4515	1.95901	4.57901
0.37649	0.524592	0.204227	0.163701	0.858854	4.74636	4.47818	0.332077	0.766448
0.394425	0.208955	0.181494	0.180889	0.321127	0.593732	0.567693	0.309717	0.373295
0.292851	0.434783	0.188357	0.171111	0.41715	1.33536	1.4806	0.32616	0.568856
0.241394	1.08302	0.241552	0.17133	1.28043	3.83606	3.20852	1.93553	2.78916
0.309613	0.210954	0.200043	0.165705	0.258852	0.394008	0.406003	0.255843	0.512176
0.487167	0.543174	0.414262	0.16313	1.95009	2.88013	2.56304	1.85104	2.89409
0.384887	0.367379	0.18925	0.174609	0.339031	0.962992	1.5307	0.264142	0.465057
0.301623	0.323417	0.238567	0.175945	0.477245	1.34481	1.31611	2.07898	1.26371
0.308077	0.366831	0.200126	0.173978	0.401933	1.69802	1.41591	1.84186	1.04274
0.598915	1.22506	0.429366	0.183285	1.79932	5.23651	5.0776	1.96392	4.47812
0.340772	0.721332	0.226085	0.174237	0.840537	1.1256	1.28145	2.12718	2.12399
0.291936	0.418527	0.210786	0.16705	0.3009	1.09268	1.18439	0.357281	1.03143
0.242719	0.219568	0.207171	0.173597	0.725037	0.382463	0.489274	0.269001	0.751967
0.361512	0.249768	0.289531	0.181055	1.34955	0.820088	0.90724	1.85453	2.94206
0.311226	0.525429	0.213912	0.162357	0.801407	2.00541	2.44163	2.00163	2.60309
0.359682	0.379222	0.173563	0.168537	0.39443	1.80056	1.92237	1.71013	0.65088
0.381107	0.639181	0.194363	0.169342	0.396315	2.44823	2.66983	0.307343	0.425225
0.50053	0.37758	0.22955	0.168072	0.545318	1.76824	2.41992	0.253315	0.496
0.347442	0.279969	0.199387	0.177224	0.733957	1.02404	1.03425	0.28679	0.457391
0.311442	0.225456	0.18452	0.168592	0.293935	0.540717	0.69173	0.767964	0.438961
0.33327	0.245321	0.194606	0.171397	0.436636	0.949853	1.06661	0.262252	0.429937
0.26871	0.376856	0.209842	0.17639	0.642676	1.3121	1.39895	2.11172	2.29896
0.332332		0.175707		1.07149	2.0218	2.25796	1.55953	4.13711
0.389466	0.558228	0.21669	0.186443	0.83416	2.03072	1.66627	1.80037	2.76731
0.280865	0.344661	0.216066	0.16372	0.786326	0.829658	1.10162	1.63961	2.18188
0.332349	0.252296	0.193888	0.169463	0.337599	0.450578	0.631218	0.269306	0.600324
0.306641	0.445011	0.187301	0.172645	0.662291	0.988644	1.19182	1.95729	2.34433
0.358669	0.343321	0.227672	0.166761	1.03046	1.54356	1.69978	0.264451	0.625232
0.349884	0.365103	0.193961	0.168705	0.67462	1.74572	2.13597	0.253777	0.591235
0.392076	0.3044	0.190489	0.170746	0.272522	1.23863	1.28575	1.89911	0.267178
0.338953	0.678719	0.284743	0.170787	1.72102	1.55799	2.12428	2.02266	3.57178
1.13685	0.918021	0.461753	0.33725	2.90982	3.39685	4.04908	2.37909	3.99439
0.354252	0.325686	0.195123	0.166231	0.592364	1.28821	1.82976	0.268366	0.710908
0.275569	0.277304	0.206832	0.175266	0.749253	0.885795	0.971694	0.300087	0.410651
0.291247	0.272569	0.205038	0.167717	0.459821	0.52798	0.670293	0.281966	0.622055
0.2951	0.542662	0.335197	0.162778	1.48935	1.00196	1.62697	1.72394	2.6622
0.347095	0.297321	0.16613	0.165896	0.268246	0.384193	0.870417	0.261829	0.495391
0.457398	0.565749	0.211488	0.170446	0.779353	2.45782	3.38806	2.00804	2.98699
0.301317	0.328523	0.220151	0.17991	0.380054	1.24933	0.855108	1.62252	2.90141
0.231314	0.468579	0.207106	0.162398	0.855653		3.57446	1.69527	3.3627
0.279152	0.429064	0.207187	0.177385	0.894036	1.58762	1.38215	1.60137	2.62621
0.297198	0.398148	0.212715	0.166617	0.94794	1.16024	0.991352	1.57969	2.55979
0.342719	0.236851	0.195277	0.178228	0.450878	0.478994	0.526269	0.295671	0.379776
0.418295	0.266541	0.216375	0.177712	0.279416	1.35704	1.38604	1.60178	0.721573
0.326753	0.236518	0.214009	0.172865	0.660428	0.484361	0.621634	1.57766	1.455
0.341372	0.411002	0.1812	0.206131	0.449585	1.05693	1.47429	2.00457	2.65928
1.46942		0.482962	0.497312	2.87463	5.08261		2.26932	4.5434
0.396035	0.378885	0.503608	0.319799	3.04614	0.857978	1.0426	1.21628	2.0579
0.35958	0.501745	0.234354	0.177874	0.635024	1.24697	1.6099	0.241598	0.382896
0.27064		0.160416	0.190909	0.383971	0.426633		1.72774	0.429568
0.458777		0.248704	0.190458	1.58474	1.09424	1.40582	1.82091	2.59034
0.475803	0.737698	0.193979	0.176583	1.49045	3.04947	3.90588	2.23788	4.39885
0.356066	0.429725	0.181507	0.167013	0.345737	1.14003	1.11979	1.57175	3.47549
0.694816	0.853468	0.574963	0.196341	2.81848	3.02846	4.40424	2.17771	4.37682
0.278215	0.685721	0.169626	0.176674	0.528568	3.05236	2.51233	2.08217	2.73747
0.281734	0.341786	0.245108	0.176586	0.852741	1.26693	1.10764	2.03768	0.842285
0.371759	0.653694	0.210335	0.170406	0.730702	2.69245	3.06539	1.70918	2.71801
0.348826	0.428726	0.201709	0.160746	0.538896	1.8125	2.51744	1.86596	2.49432
0.26792	0.226386	0.248616	0.174834	0.295929	0.575278	0.567071	0.289719	0.720487
0.282596		0.163855	0.175034	0.214041	0.462364		0.216047	0.43849
0.481275	0.404021	0.212334	0.188793	1.21414	1.726	1.77958	1.71558	3.18236
0.295871	0.320397	0.172699	0.168533	0.327901	0.616483	0.882863	1.4095	0.488274
0.265933	0.310628	0.268182	0.175951	0.540911	1.29747	1.44638	0.24634	0.855503
0.304944	0.26098	0.194042	0.170663	0.360143	0.956955	0.790715	1.97948	0.652276
0.270183	0.468936	0.185841	0.174786	0.605019	1.75827	1.79445	1.75015	1.57964
0.328826	0.522389	0.208909	0.168558	0.93869	1.77555	2.79699	2.24906	3.67807
0.346164	0.346228	0.242689	0.162522	2.11774	1.59202	1.40272	1.54641	2.77772
0.837882	0.737351	0.484505	0.226466	1.95941	4.2732	3.5296	2.36853	1.36337
0.361352	0.332242	0.191304	0.169658	0.621479	0.791105	0.958866	0.26394	0.560604
0.28159	0.243617	0.209288	0.168932	0.809396	0.831692	0.732668	0.242073	0.55154
0.337911	0.441307	0.189285	0.163405	0.515874	1.5932	2.11749	0.303314	1.01201
0.338759	0.848646	0.198438	0.170521	0.864345	3.06585	4.36426	1.78882	3.44134
0.341065	0.281573	0.190216	0.16005	0.363598	0.478191	0.611395	0.271261	0.832801
0.400285	0.765045	0.173529	0.161353	0.501537	2.30172	1.94706	0.306101	0.659871
0.335322	0.265679	0.204742	0.162737	0.340329	0.523933	0.699192	0.985772	0.442447
0.346103	0.27328	0.183812	0.167822	0.290945	0.612839	0.669426	0.415774	0.617213
0.329218	0.500826	0.220627	0.159151	0.614281	1.9197	2.87536	1.88596	3.75319
0.541904	0.494117	0.235985	0.186199	1.32222	2.22229	2.55534	1.83418	4.00975
0.283615	0.397818	0.184035	0.178834	0.519956	1.23408	1.43638	2.16943	1.75573
0.298792	0.49835	0.275384	0.180256	1.79497	1.38896	1.50723	2.08456	3.40359
0.469294	0.433921	0.208908	0.166179	0.874517	1.935	2.25811	0.269894	0.539903
0.339879	0.369671	0.232921	0.171248	1.11456	1.37838	2.0587	2.25664	3.38005
0.319554	0.48217	0.198314	0.171963	0.62012	1.60495	2.44874	2.09163	2.72605
0.28682	0.329492	0.199443	0.168841	0.236508	0.998078	1.38404	1.46327	0.164361
0.358662	0.439087	0.189729	0.203756	0.725805	0.627046	0.817177	1.31049	2.7538
0.294319	0.313199	0.189229	0.16686	0.593119	0.892595	1.10618	0.289139	0.45896
0.324717	0.460696	0.263122	0.170044	1.17335	1.52192	1.6747	2.04079	2.93617
0.301002	0.23748	0.175719	0.169204	0.370677	0.626469	0.870091	0.244779	0.648101
0.298578	0.366978	0.183695	0.1968	0.756734	0.594043	0.950879	0.602947	2.04841
0.250048	0.204447	0.180195	0.17688	0.26536	0.466141	0.339446	1.31751	0.384988
0.278694	0.190672	0.174568	0.17062	0.539735	0.397926	0.451486	0.407793	0.435535
0.351635	0.465083	0.197794	0.175734	0.397703	1.30737	1.5748	0.251022	0.453401
0.309093	0.454929	0.470936	0.172876	3.17521	1.21675	1.52733	1.83651	2.97276
0.360095	0.266314	0.213374	0.163319	0.535897	0.618899	0.682709	0.244706	0.868864
0.30579	0.4705	0.238008	0.188001	0.816571	1.77902	1.71443	1.60119	4.1795
0.477887							1.71643
0.312641	0.467148	0.201202	0.175702	0.551543	0.651719	0.724758	1.80868	1.83332
0.366791	0.452635	0.200901	0.174081	0.879098	2.32753	2.90513	1.98206	3.70481
0.487493	0.432009	0.177826		0.657678		2.00006		0.753433
0.611901	1.13257	0.466253	0.185658	2.46679	6.35077	5.80919	2.2255	4.02217
0.381337	0.416276	0.213461	0.168498	0.261476	1.22811	1.20975	1.20695	0.454923
0.392065	0.268496	0.169366	0.161665	0.469755	0.820469	0.875844	0.44949	0.671528
0.397343	0.68418	0.214213	0.17716	0.660173	2.90006	3.42853	0.310037	0.530551
0.405526	0.353646	0.221542	0.171095	0.235523	0.47933	0.497217	0.903174	1.08243
0.424347	1.09348	0.392177	0.179519	2.47038	3.29097	4.03652	2.12198	4.03576
0.280853	0.260144	0.19548	0.170738	0.852637	0.967312	1.06676	0.273966	0.550289
0.341453	0.349081	0.174666	0.16849	0.384742	1.07133	0.996607	0.352871	0.539022
0.309245	0.429075	0.221969	0.204592	0.354219	0.459247	0.925132	0.333853	0.995644
0.560654	0.270299	0.252344	0.199126	1.69582	0.93968	1.0804	0.26671	0.613536
0.34729	0.92437	0.378029	0.185191	2.33175	2.8323	3.957	2.12908	3.96124
0.374986	0.424496	0.20048	0.166993	0.780409	2.53926	2.91524	0.317384	0.505226
0.5175	0.310705	0.197061	0.170952	1.03225	0.860394	0.915929	1.42186	1.73936
0.256079	1.10652	0.205587	0.167434	1.0439	3.17472	3.37556	1.71681	3.85818
0.3699	0.413519	0.190173	0.163422	0.518058	0.814261	1.14408	1.00749	2.11212
0.374378	0.283184	0.227686	0.239848	0.384931	1.66004	1.22142	1.68985	0.684076
0.468333	0.439546	0.253793	0.17541	1.04391	1.33191	1.89721	1.69437	3.7376
0.489273	0.584538	0.179509	0.175253	0.34231	2.46024	2.56034	1.92885	0.837919
0.274446	0.468607	0.196191	0.191196	0.654424	2.86114	2.58421	2.02532	3.72126
0.299089	0.257157	0.208523	0.165532	0.808759	1.16532	1.36941	1.73217	2.22719
0.294362	0.408628	0.243376	0.172603	1.07594	0.841571	1.06968	1.92677	2.38365
0.339418	0.467573	0.199292	0.161683	0.616263	2.2403	3.22857	1.42319	4.23786
0.391614	0.619583	0.344106	0.179269	2.26366	1.95202	2.46979	1.80135	3.23809
0.267827	0.442392	0.188499	0.16125	0.4931	0.791433	0.912704	0.913888	1.94661
1.44481	1.4854	0.478069	0.324179	1.86787	5.45091	5.41386	2.39132	4.52403
0.329347	0.233056	0.166982	0.173975	0.676384	0.425413	0.561166	0.374882	0.791325
0.306174	0.317662	0.189884	0.166973	0.477498	0.583128	0.741718	0.274662	0.597648
0.307549	0.275922	0.209135	0.17762	0.347029	1.26218	1.26628	1.36371	0.207406
0.25514	0.497159	0.233247	0.248029	1.69091	1.46547	1.2897	1.63785	2.98154
0.371396	0.337011	0.210499	0.16993	0.620814	0.751392	1.30005	1.31743	3.11797
0.320801	0.434724	0.188324	0.163929	0.545286	1.62745	1.91426	2.03822	3.2412
0.295825	0.172434	0.225211	0.171266	0.31765	0.237525	0.244677	1.88935	0.511659
0.425952	0.463318	0.18182	0.165713	0.532518	2.24471	3.18243	0.282588	1.08251
0.362158	0.348074	0.227822	0.163169	0.693011	2.0019	1.95764	1.95959	3.63193
0.30945	0.347869	0.204092	0.166708	0.646928	1.99603	3.22041	1.97484	3.91695
0.2725	0.442508	0.192016	0.17552	1.31246	1.88932	2.21574	1.6556	2.77558
0.343544	0.399211	0.228096	0.1735	0.763161	2.12808	2.32086	2.06465	1.3404
0.35396	0.412039	0.259718	0.163882	0.810418	2.15152	2.25419	2.05304	3.52443
0.317029	0.346633	0.217403	0.196751	0.411757	2.54772	2.44784	1.99486	3.09987
0.399257	0.213834	0.183539	0.197998	0.340569	0.396061	0.406652	0.232821	0.314376
0.400934	0.187775	0.172132	0.156478	0.293762	0.426057	0.534378	0.6087	0.785783
0.310538	0.315992	0.203941	0.1773	0.678351	1.27259	1.45967	0.694329	2.92491
0.325184	0.232312	0.17768	0.184034	0.342744	0.322118	0.398383	0.235633	0.593083
0.387205	0.585583	0.261973	0.173831	1.16183	0.958319	1.44912	2.03987	3.45888
0.453436	0.324454	0.200012	0.188909	0.376432	1.41655	1.27925	1.72025	0.879897
0.494376	0.264712	0.22584	0.196801	0.414434	0.837987	0.690833	0.566076	0.345342
0.30258	0.201765	0.209317	0.19278	0.60448	0.38116	0.491048	0.359051	0.592261
0.249583	0.255463	0.197757	0.167375	0.516617	0.791716	0.627469	0.333904	0.823885
0.342024	0.341158		0.170105	0.380346	0.57653	0.653156	1.3821
0.3525	0.422555	0.199716	0.171773	0.823359	1.66214	2.03513	1.99678	3.18975
0.358812	0.247959	0.196361	0.173548	0.263093	0.621979	0.601405	0.472968	0.565546
1.2609	1.51669	0.457106	0.23443	1.72307	6.52714	5.12237	2.7339	4.29428
0.309747	0.443225	0.198592	0.183838	0.325893	1.6498	2.06146	2.0927	1.02392
0.327907	0.323031	0.183346	0.17305	0.353658	0.988155	1.1525	1.40086	1.48928
0.360357	0.450302	0.188728	0.187316	0.430938	2.06731	2.36556	0.379067	0.608346
0.295556	0.421175	0.302717	0.163661	1.23798	1.24016	1.65514	1.9706	3.6694
0.325675	0.214181	0.17518	0.173788	0.25296	0.584347	0.586401	1.26815	0.395618
0.376543	0.344367	0.179808	0.17092	0.30908	0.707485	0.836932	0.26087	0.331075
0.3131	0.210953	0.175603	0.175625	0.302964	0.377348	0.394825	1.45892	0.583776
0.299773	0.34999	0.2121	0.176331	0.641709	0.538482	0.739198	1.86386	1.8061
0.368596	0.503386	0.203085	0.177188	0.966561	1.21404	1.46125	0.271588	0.535038
				0.24163
0.531114	0.503903	0.220351	0.177201	1.17901	2.60638	2.70328	0.470297	1.20084
0.304289		0.174892	0.169121	0.553983	0.854622	0.820009	0.298217	0.656381
0.329963	0.774067	0.46712	0.196655	1.17749	1.42862	1.97747	1.42514	4.50257
0.306619	0.838196	0.367511	0.171396	2.4125	2.97741	4.39837	2.18859	4.44939
0.973256	0.965802	0.280879	0.189275	1.08014	4.51435	3.53662	2.3412	3.88023
0.308583	0.352646	0.252222	0.190285	1.45208	1.1728	1.41326	2.16533	3.01804
0.409357	0.780502	0.19688	0.203036	0.412435	0.557397	1.04803	1.42817	2.02798
0.294221	0.201459	0.193146	0.181844	0.260049	0.293363	0.436977	0.962348	1.24078
0.328913	0.299497		0.221956	1.57317		1.91321	1.62168	3.82198
0.781338	1.17315	0.272615	0.23082	1.37704	4.70433	4.69498	1.9446	2.47944
0.337566	0.511673	0.280204	0.164536	0.940535	0.706115	1.14382	1.69313	2.17214
0.23597	0.252049	0.195141	0.167362	0.542557	0.585203	0.700872	1.10851	1.49045
0.363243	0.273026	0.208454	0.16856	0.866705	0.94124	1.08976	1.39554	3.14461
0.378497	0.499617	0.194436	0.177653	0.799919	1.56018	2.24104	0.349074	0.870133
0.270188	0.291481	0.226017	0.171408	0.590323	1.27975	1.01938	1.30871	2.81327
0.310577	0.393284	0.199291	0.173153	0.414327	0.536916	0.80281	0.986359	1.30727
0.310049	0.407465	0.234047	0.171492	0.709911	3.26428	3.39773	1.67367	4.11932
0.358886	0.736917	0.189041	0.187034	0.527567	1.8788	1.56567	0.362861	0.66793
0.378854	0.402773	0.176459	0.182257	0.580299	1.09677	1.35204	1.98165	2.33965
0.324665	0.183866	0.195665	0.165851	0.303088	0.351182	0.367952	0.260358	0.810705
0.378626	0.416578		0.181139	0.233238	0.34121	0.425042	1.33793	1.11286
0.312742	0.282229	0.193441	0.169848	0.281282	0.912137	0.786836	1.24433	0.528266
0.377269	0.239074		0.186905	0.238587		0.861172	1.79216	0.228205
0.381254	0.364341	0.247795	0.182515	0.985409	1.48437	2.0109	1.80615	3.20549
0.337306	0.204118	0.189034	0.166846	0.364959	0.724111	0.695985	1.14657	0.835001
0.399696	0.196384	0.178177	0.178477		0.363561	0.517884	2.00623	1.39485
0.449903	0.246155	0.172338	0.183917	0.458598	0.279368	0.427007	0.427095	0.807526
0.355054	0.290526	0.321189	0.238029	1.73004	0.604176	0.813681	1.69466	2.1911
0.291936	0.219207	0.213174	0.162824	0.401134	0.549645	0.718887	1.45212	1.63185
0.388137	0.504634	0.218877		1.07502	1.45484	1.3305	1.97363	2.72877
0.356092	0.315633	0.190474	0.183352	0.465521	0.619928	0.92184	1.74616	0.493249
0.331821	0.291273	0.195066	0.173051	0.662323	0.756801	0.971668	0.279802	0.529766
0.293109	0.353562	0.20188	0.16592	0.577838	1.64022	1.98746	0.272133	0.591313
0.259462	0.194245	0.213271	0.197124	0.254919	0.571808	0.389117	0.729715	0.384064
0.514955	0.782824	0.204411	0.176575	0.403623	2.00957	2.57059	0.304201	0.741428
0.387783	0.830302	0.286697	0.168333	1.81435	1.84348	2.03703	1.70574	3.82789
0.316085	0.235588	0.176235	0.176512	0.337405	0.526652	0.746307	0.889124	0.226677
0.34311	0.726585	0.202367	0.188625	1.20565	1.28116	1.83936	1.57953	2.68557
0.315327	0.518428	0.172127	0.17987	0.402566	1.24611	1.79717	0.308428	0.830144
0.323268	0.219385	0.237021	0.171364	0.290153	0.420743	0.490857	1.46814	0.39531
0.435042	0.420339	0.194758	0.183583	0.490686	1.53175	1.92931	2.01048	3.62018
0.294432	0.710611	0.255601	0.176742	1.57482	2.42406	2.49182	1.86696	3.41205
0.369076	0.276643	0.189028	0.160636	0.340703	1.14964	1.18604	1.96933	1.19641
0.266115	0.312052	0.204934	0.166522	1.01426	1.016	0.949998	1.43312	2.05122
0.343627	0.247564	0.216513	0.169212	0.902869	0.588322	0.732069	1.25733	0.738856
0.368977	0.644309	0.286117	0.16605	0.937072	5.62857	4.29372	1.93442	4.36613
0.343893	0.240928	0.193168	0.175688	0.313571	0.531606	0.594188	1.40687	0.720035
0.310435	0.227126	0.208243	0.18343	0.321543	0.456719	0.470814	0.581434	0.687342
0.411042	0.290547	0.293448	0.162257	2.07157	0.89347	1.15853	1.82076	3.23438
0.387984	0.488849	0.209572	0.173179	0.675181	1.94148	2.27432	1.9317	3.04589
0.241765	0.353681	0.198885	0.17056	0.72129	1.23445	1.48772	2.01098	2.34549
0.328895	0.333018	0.190292	0.165109	0.288716	1.40477	2.14986	0.948729	2.33479
0.796098	0.972262	0.752429	0.189535	3.23277	2.94316	3.49149	1.9155	4.00131
0.327602	0.362685	0.370751	0.179	2.51213	1.18032	1.44172	1.90084	3.66338
0.41157	0.46246	0.212437	0.176349	0.255445	1.05233	1.03848	1.08017	0.411104
0.318549	0.566074	0.189333	0.172745	0.30182	2.51993	2.03485	1.70779	2.721
0.806055	0.282855	0.194449	0.233538	0.550588	0.642121	0.695689	0.366914	1.30084
0.650393	0.334397	0.222864	0.184658	0.712971	1.26453	1.11812	0.627896	1.35111
0.343925	0.216445	0.190209	0.171929	0.248478	0.507697	0.645769	1.85863	0.479052
0.293025	0.556996	0.302757	0.169707	1.6913	1.97758	2.49498	1.61599	2.58568
0.301379	0.327286	0.175603	0.169479	0.333219	0.705433	0.636653	0.255165	0.33926
0.296465	0.381151	0.213936	0.169365	0.569488	0.840375	1.11506	1.63178	1.84709
0.586855	0.240924	0.184196	0.192662	0.319263	0.656974	0.719114	1.38456	0.584578
0.388274	0.340571	0.194123	0.164001	0.39985	0.945459	0.754895	1.72257	1.26348
0.396285	0.743255	0.204493	0.178134	0.845244	3.20856	3.17264	1.79068	3.2862
0.429908	0.47571	0.183948	0.161565	0.42922	1.4084	2.19554	0.238863	0.688064
0.32423	0.903755	0.218363	0.171775	0.551913	5.31986	4.8104	1.9818	2.61652
0.322778	0.251046	0.173647	0.176258	0.257576	0.527084	0.633818	0.56094	0.687741
0.274371	0.345496	0.202101	0.180427	0.413768	0.691423	0.663924	0.274875	0.528319
0.349285	0.227715	0.177366	0.163824	0.398255	0.197704	0.314712	0.338125	0.854297
0.476607	0.285881	0.216362	0.167452	0.630678	0.47117	0.457906	1.37957	1.42863
0.537611	1.05079	0.325526	0.195917	1.26841	3.3724	2.49024	2.00796	3.43478
0.29015	0.227722	0.232945	0.182764	0.838755	0.4803	0.572404	0.279127	0.694153
0.351643	0.590024	0.190048	0.196422	0.445348	1.92255	1.70103	0.473949	0.287318
0.267888	0.225901	0.211526	0.174019	0.241548	0.228633	0.317171	1.873	1.22972
0.276476	0.366907	0.243359	0.16727	0.763077	0.646162	0.963707	2.02139	2.85587
0.33187		0.171509		0.575139	0.639763		1.87057	2.31822
0.311727	0.212454	0.214786	0.168985	0.248423	0.407385	0.504299	1.28115	0.681445
0.343826	0.448225	0.202473	0.167762	0.624975	1.05463	1.26771	1.99643	2.23032
0.291	0.458756	0.193781	0.184325	0.501379	2.1942	2.08041	2.02527	0.826225
0.337606	0.379751	0.225918	0.167305	0.864931	0.888762	1.03006	1.77035	2.67349
0.397083	0.402186	0.340601	0.163665	2.50776	0.844956	0.828585	1.4475	2.50728
0.271531	0.570305	0.177025	0.16093	0.504579	1.19892	1.33116	1.81838	4.27686
0.294642	0.33648	0.182134	0.176723	0.57382	0.474408	0.791501	1.23721	1.50196
0.335567	0.543997	0.200752	0.203276	0.697532	1.14771	1.02208	0.249165	0.300273
0.559557	1.41309	0.240514	0.19486	1.10771	4.43698	3.09266	1.82972	3.24938
0.313285	0.256946	0.17907	0.173759	0.265381	0.691719	0.943665	0.554549	0.374586
0.266903	0.59052	0.1775	0.177657	0.396456	1.02861	1.28909	0.765961	2.16304
0.306864	0.401999	0.191442	0.170901	0.466468	2.39944	2.49303	2.01023	2.38639
0.382338	0.235987	0.183642	0.177045	0.663578	1.14918	0.92132	0.274261	0.47572
0.314667	0.273184	0.209509	0.16411	1.01378	0.910793	1.17299	0.361911	0.675359
0.478122	0.267418	0.186011	0.191475	0.498211	0.990043	1.22183	0.414354	0.664458
0.376613	0.219262	0.18018	0.183579	0.478233	0.453195	0.604156	1.92929	1.10371
0.298833	0.242945	0.178752	0.173011	0.326676	0.552252	0.730415	1.0453	0.849596
0.302992			0.205512	0.413375				0.523187
0.373633	0.332582	0.19669	0.167549	0.404925	0.843208	0.950854	1.97799	2.25087
0.437043	0.224468	0.182163	0.170694	0.320248	0.397473	0.446789	0.922194	0.661723
0.273668	0.302351	0.178276	0.162851	0.254785	0.57653	0.651067	1.25977	0.67895
0.225467	0.586418	0.184441	0.16404	0.434712	1.3032	1.73291	1.43614	3.44346
0.32558	0.345338	0.188504	0.191624	0.440672	1.02048	1.21528	0.311384	0.564319
0.473903	0.324953	0.210077	0.175403	0.536827	0.619601	0.771696	1.44931	1.83976
0.313006	0.273058	0.200069	0.171435	0.370634	1.44665	1.3792	0.275018	0.658842
1.40042	0.710105	0.260726	0.191107	1.73569	2.63963	2.61695	0.366961	0.635549
0.390097	0.539362	0.273476	0.172696	1.79303	2.00073	2.58332	0.315573	1.12669
0.313982	0.276103	0.181495	0.170667	0.342914	1.1624	1.0768	1.90122	0.908558
0.292412	0.390725	0.275105	0.168371	0.91658	1.12922	1.36497	2.11026	2.95224
0.305742	0.333679	0.174597	0.170648	0.406558	0.457164	0.430841	1.24712	1.33688
0.335294	0.176531	0.165315	0.160225	0.307433	0.336481	0.394477	0.261042	1.04563
1.47195	0.668087	0.482422	0.502489	1.05531	2.21491	2.41247	1.99507	3.47153
0.286194		0.173952	0.177074	2.00423		1.08735	1.45488
0.276971	0.308046	0.203059	0.167326	0.289698	0.334235	0.452168	0.308911	1.10116
0.399278	1.18147	0.290827	0.216787	0.593682		1.55528	1.89427	4.05534
0.329009	0.23459	0.201029	0.168308	0.609059	0.722471	0.988573	0.635692	1.65708
0.263433		0.281143		0.288444			2.02263	0.510996
0.341736	0.28486	0.190706	0.174705	0.416637	0.606686	1.00062	1.84395	2.46358
0.462224			0.220726	1.65343		1.64009	1.81195	4.13129
0.302343		0.168298	0.220083	0.863709	0.483781	0.760591	1.55109	1.12635
0.300482	0.19508	0.185881	0.157892	0.393003	0.48805	0.478485	0.275564	0.761472
0.353965	0.594286	0.169037	0.18214	0.439204	1.03584	1.40728	1.35496	3.11411
0.381321	0.379633	0.219978	0.176464	0.308864	0.764059	1.19536	1.48426	0.644022
0.377853	0.23298	0.192179	0.172468	0.560765	0.615274	0.578977	0.717075	0.552633
0.36096	0.254156	0.219944	0.193503	0.366018	0.264593	0.296775	0.336829	0.799519
0.289215	0.243879	0.201666	0.162381	0.259231	0.585914	0.619356	1.76668	0.596611
0.331394	0.197902	0.182818	0.165031	0.4052	0.486165	0.436272	1.76535	0.445784
0.436369	0.301283	0.183583	0.178015	0.513883	1.22758	1.28079	0.259074	0.483716
0.407632	0.43213	0.174979	0.172275	0.834753	0.755787	1.04945	0.241487	0.662738
0.431726	0.394428	0.183666	0.193099	0.689318	0.641853	0.889161	0.284799	0.384476
0.755449	0.713042	0.298334	0.236965	2.09126	2.1679	2.28863	1.91692	2.98808
0.287018	0.253286	0.234926	0.167515	0.725158	0.555593	0.801713	1.73141	1.50493
0.313465	0.362294	0.197637	0.175504	0.659403	2.17403	2.53644	1.42997	1.67252
0.362177	0.366067	0.201416	0.161509	0.822653	1.00817	1.12249	2.00484	2.29378
0.43098	0.733232	0.227644	0.170697	0.96765	3.28922	4.00764	1.84179	3.95777
0.391707	0.468225	0.260404	0.193988	2.106	1.41867	1.19692	1.00022	2.35562
0.306605	0.477986	0.24416	0.172867	0.72416	2.85062	3.67604	2.1169	4.55027
0.302148	0.315135	0.198358	0.166375	0.315265	0.50504	0.506501	1.34153	0.813631
0.417339	0.546804	0.286787	0.178587	1.57792	2.83261	3.98775	0.352092	0.934414
0.321857	0.22574	0.195967	0.162048	0.33241	0.263759	0.32629	0.277536	0.486046
0.295115	0.36784	0.208729	0.163908	0.722579	1.15331	1.19045	1.99598	3.73886
0.278795		0.215894	0.15461	0.2759	0.425375	0.498684	1.43259	0.209307
0.395404	0.433142	0.191859	0.180101	0.679612	0.861185	1.00126	1.72369	2.32927
0.376099	0.519285	0.293166	0.18139	0.986138	2.17071	2.67105	2.06388	3.04291
0.297457	0.327508	0.185701	0.16978	0.257879	1.45476	1.77858	1.17716	0.505077
0.35465	0.329162	0.201594	0.172974	0.738795	0.926544	1.02692	0.269289	0.568712
0.30584	0.315531	0.188543	0.162665	0.441558	1.10592	1.27839	1.8224	2.0635
0.265075	0.434169	0.221229	0.168328	0.607043	1.14439	1.38865	2.13028	3.363
0.308418	0.226288	0.212972	0.176614	0.2968	0.777998	0.630695	1.64373	0.201777
0.304678	0.26946	0.17344	0.167046	0.526456	0.645206	0.702347	1.36461	1.17711
0.322098	0.362573	0.198988	0.168185	0.894354	1.74473	2.09039	1.73064	3.3667
0.372569	0.563321	0.173076	0.213784	0.6516	1.94773	1.99471	2.13037	2.25624
0.328577	0.278998	0.190175	0.157454	0.998568	0.273096	0.411543	1.26266	2.4253
0.281872	0.250513	0.186259	0.162961	0.361691	0.718196	0.855804	1.78329	0.524429
0.406662	0.314204	0.184151	0.176077	0.407826	1.90151	2.56948	0.246859	0.580038
0.514778	0.669789	0.270647	0.182009	2.23401	2.84674	3.05527	2.22509	4.38325
0.266805	0.379042	0.199366	0.156399	0.699653	0.762442	1.09056	1.6252	3.1208
0.275152	0.454348	0.166856	0.175523	0.316369	1.39059	1.85533	1.8053	1.99775
0.279124	0.335099	0.188799	0.171883	0.283559	0.748601	1.05492	0.259784	0.341046
0.295042	0.443329	0.195563	0.184122	0.703925	1.74795	1.68931	1.83397	3.57151
0.333951	0.517601	0.290229	0.170808	1.43983	2.85695	3.37937	2.11368	2.66377
0.435545	0.882039	0.382436	0.197489	2.13983	2.9217	2.82735	1.11865	4.33864
0.322582			0.180733	0.335559	0.26101	0.26391	1.19222	0.757405
0.287793	0.229463	0.190627	0.169799	0.274942	0.624501	0.604931	0.78135	1.0667
0.432722	1.03955	0.299051	0.187304	1.53196	3.38113	3.99422	2.03307	4.34669
0.358997	0.575196	0.230565	0.166712	0.871503	1.53157	2.15661	0.250362	1.14653
0.308811	0.203999	0.191347	0.171549	0.361723	0.270033	0.338542	0.255258	0.597759
0.347446	0.161568	0.192814	0.203082	0.257218	0.338035	0.270344	0.948781	0.718474
0.326079	0.340936		0.177306	0.552758	0.693435	0.566667	1.60046	2.02781
0.335118	0.657844	0.254673	0.170636	0.757247	0.859893	0.814153	2.2676	2.83462
0.306527	0.26782	0.23785	0.169604	0.661254	0.678903	0.662123	1.66366	2.47313
0.365883	0.413165	0.198214	0.186424	0.64195	0.807684	0.950568	1.6235	2.85444
0.38111	0.26443	0.217767	0.185423	0.390176	0.68701	0.649945	1.97951	0.411502
0.399846	0.652723	0.20575	0.175989	0.814762	4.24747	4.46262	0.371664	0.954945
0.282431	0.221607	0.223251	0.168268	1.20667	0.78458	0.823559	1.30286	1.77406
0.293144	0.419293	0.233627	0.170376	1.29317	2.20188	3.28981	2.00336	3.59749
0.263574		0.186906	0.160315	0.335741			1.8449	0.642641
0.317816		0.242743	0.200137	1.70387	1.11889	1.38714	1.88054	3.60695
0.375665	0.314571	0.187121	0.178853	0.381595	0.556621	0.649174	0.458883	0.676695
0.460368	0.621133	0.242347	0.173393	0.835624	3.94109	4.18532	0.518834	0.979728
0.339136	0.633292	0.230523	0.17477	1.21148	1.98563	2.33875	2.22952	4.1227
0.369345	0.500091	0.211057	0.163727	1.29162	2.44258	2.97727	2.21078	4.46939
0.294809	0.493895	0.519372	0.166844	0.622669	1.38163	1.45959	1.81765	1.11684
0.516303	1.00494	0.352652	0.171819	1.50498	5.98798	5.30291	2.03395	4.53927
0.31123	0.497471	0.185863	0.173935	0.707108	0.895248	1.14283	1.33333	1.76301
0.320919	0.180362	0.18778	0.173557	0.283087	0.363235	0.374406	0.674157	0.658604
0.305625	0.238017	0.184122	0.175704	0.360826	0.496023	0.573789	0.476599	0.75765
0.375807	0.398064	0.25916	0.165928	2.15337	1.91533	2.03103	1.90565	3.17759
0.419422	0.358046	0.310379	0.169936	1.50314	1.29105	1.55036	2.02459	3.08347
0.335423	0.493442	0.310331	0.173924	2.09979	1.77176	2.21259	2.14012	2.98105
0.332039	0.403257	0.229372	0.198103	0.936937	0.832104	1.06833	1.55894	3.02292
0.282965	0.187705	0.190961	0.16658	0.314747	0.245927	0.388668	1.91294	0.557311
0.258298	0.213026	0.192029	0.155708	0.25298	1.04632	1.12719	0.286272	1.84515
0.508795	1.08532	0.478555	0.202184	2.1362	5.46306	4.45804	2.18599	4.56787
0.319626	0.287706	0.189555	0.166415	0.531769	0.750688	0.918738	1.39471	2.59112
0.295949	0.3613	0.20448	0.162234	0.271221	1.14053	0.83539	1.23984	1.40912
0.278597	0.375401	0.196441	0.169483	0.340084	1.00384	1.25043	2.12081	0.733326
0.335863	0.324281	0.236647	0.184205	0.311329	0.976682	1.27517	0.989965	0.579535
0.752734	0.361621	0.352839	0.163762	1.47166	1.57129	2.13296	1.92605	2.80627
0.379322	0.579013	0.187048	0.186215	1.08724	0.690734	1.11669	0.438014	0.595367
0.435378	0.336505	0.176302	0.170819	0.365424	1.56861	1.25601	0.269568	0.57396
0.642849	0.899618	0.578521	0.189985	3.03847	2.57457	3.98489	1.91454	3.91448
0.279574	0.514775	0.264631	0.165127	0.991863	1.56922	2.74091	1.98864	3.79707
0.330413	0.283604	0.187515	0.176546	0.288534	0.52675	0.720061	0.808937	0.511822
0.487114	0.238906	0.197306	0.215652	0.577459	0.526082	0.714903	0.36134	0.656062
0.329282	0.298113	0.213394	0.163018	0.951492	1.48583	1.75962	2.11249	3.32066
0.454911	0.445029	0.238113	0.169716	1.93961	2.78302	2.71073	2.21903	4.21822
0.316022	0.450514	0.260021	0.17417	1.60934	0.79822	0.831096	1.8842	2.65849
0.501074	1.07799	0.461789	0.219974	2.62828	3.61058	3.4542	2.11419	4.23837
0.293943	0.318532	0.20614	0.170629	0.388914	0.760887	0.758979	0.266252	0.426556
0.274274		0.636457	0.177387	0.599868		1.50444	2.15849	4.07357
0.361915	0.744496	0.1973	0.17707	0.519559	2.55031	3.16545	1.82527	4.12965
1.11328	1.3065	0.292553	0.188148	1.47353	4.54358	3.29887	0.790999	0.90447
1.60905	1.57917	0.878986	0.395858	2.74633	6.35781	5.25366	2.21573	4.38591
0.418136	0.271585		0.159195		0.60544	0.672483
0.524731	0.246945	0.16872	0.267501	0.254602	0.759994	0.916304	1.38731	0.952158
0.293612	0.263099	0.187677	0.169137	0.380491	0.508474	0.558618	0.291321	0.546996
0.51988	0.385385	0.229854	0.174608	0.714516		2.55195	1.69766
0.298012	0.207053	0.200002	0.166815	0.291645	0.510849	0.590356	1.64128	0.545464
0.298746	0.612683	0.198997	0.168422	0.473948	1.42166	1.58051	1.75845	2.83711
0.334686	0.39356	0.273538	0.183695	0.813457	0.875209	0.74629	1.59396	3.2898
0.309457	0.287357	0.189002	0.166977	0.353222	0.822008	0.983691	1.84741	0.65632
0.277197	0.249522	0.175879	0.16591	0.302565	0.765515	0.80517	0.383337	0.474684
0.283471	0.51665	0.189983	0.165547	0.53432	1.90937	3.15425	2.06243	4.13961
0.295475	0.521021	0.211701	0.168923	0.664998	2.44443	2.93034	2.12978	1.45173
0.747054	1.33811	0.441043	0.18781	1.69974	6.16586	5.86249	2.20481	4.28444
0.34909	0.3133	0.184864	0.201932	0.482841	1.30476	1.32146	0.273512	0.942629
0.309211		0.218276	0.182614	0.76383	0.979991	0.966414	2.03605	2.5648
0.286908	0.325909	0.183592	0.189521	0.604881	0.451355	0.625748	0.282654	0.54153
0.400188	0.303315	0.203571	0.172833	0.471826	1.24667	1.65801	1.76346	0.387191
0.343878	0.215704	0.196945	0.182631	0.288479	0.496403	0.718544	1.0314	0.656447
0.296709	0.423525	0.188692	0.16832	0.374211	1.9028	2.00864	1.96762	1.4326
0.280106	0.274327	0.200622	0.173608	0.30238	0.883635	0.878465	2.00339	1.06514
0.334011	0.651031	0.215491	0.171353	0.585203	1.57243	2.28661	1.94169	3.34022
0.298651	0.792019	0.203981	0.17198	0.678977	2.3767	3.20476	1.87954	3.53407
0.255972		0.167035	0.184447	0.281703	0.37907	0.656326	1.65959	0.397137
0.368671	0.381256	0.186714	0.164572	0.407626	1.56689	1.85694	0.315397	0.820619
0.363336	0.34423	0.186529	0.166812	0.410972	1.76546	2.29506	0.265911	0.596118
0.400125	0.241112	0.234207	0.173945	0.858453	0.686933	0.864561	1.52572	1.93982
0.35543	0.208332	0.212854	0.175417	0.442464	0.577003	0.490634	0.280104	0.651329
0.322602	0.417454	0.18412	0.167689	0.430359	1.96814	1.89108	2.16395	1.59545
0.346437	0.184195	0.194357	0.171573	0.25296	0.360552	0.427517	0.668157	0.389994
0.27832	0.249692	0.176016	0.168557	0.357026	0.564876	0.495554	0.678708	1.37925
0.332724	0.348595	0.178723	0.173176	0.251196	0.671074	0.7265	1.01561	0.525637
0.353102	0.406434	0.209547	0.201581	0.403387	1.39135	1.22149	0.242705	0.370071
0.321531	0.401817	0.194854	0.178903	0.298142	0.683256	0.733946	0.314386	0.44718
0.376458	0.197717	0.217927	0.209872	0.235008	0.43819	0.267821	1.35994	0.570166
0.297284	0.331171	0.18694	0.187192	0.373048	0.929657	0.972834	0.43565	0.346605
0.33476	0.264277	0.218288	0.165458	0.849814	0.684022	0.738937	0.368017	0.781521
0.25688	0.27047	0.20815	0.183132	0.441684	1.18936	1.41133	0.402776	0.787497
0.264204	0.191495	0.200472	0.165748	0.370189	0.250518	0.327039	0.271686	0.389287
0.401792	0.77355	0.32533	0.1764	1.37052	4.27169	4.83369	1.8775	4.28767
0.305108	0.302	0.185943	0.174933	0.599249	0.533613	0.706471	1.87074	0.563771
0.287295	0.42737	0.195533	0.181163	0.886101	1.11226	1.43084	2.04159	3.78333
0.303116	0.229947	0.18396	0.169731	0.379469	0.710772	0.769447	0.280326	0.583929
0.342825	0.383459	0.216956	0.173823	0.361614	0.720281	0.85954	0.264776	0.480355
0.401124	0.444543	0.193996	0.17127	0.404222	2.18022	2.88402	0.357629	0.772531
0.533223	0.841514	0.322159	0.176681	2.66291	3.18822	2.42104	2.00029	3.42213
0.724809	0.353755	0.200343	0.200181	0.483051	1.57948	1.41785	1.42202	0.779663
0.324011	0.521177	0.183884	0.178423	0.41582	1.27932	1.50806	1.66658	2.88844
0.301807	0.796779	0.21621	0.167612	0.997365	3.05033	2.46608	2.10851	4.41031
0.290363	0.231008	0.183332	0.168495	0.342559	0.440483	0.511926	0.287319	0.546612
0.798176	1.63922	0.489807	0.209201	2.82662	6.03362	4.68943	2.27517	4.58968
0.274638	0.615988	0.218212	0.189981	0.578865	1.05213	1.59626	1.96436	0.621017
0.330298	0.606957	0.26396	0.169608	0.905168	2.61947	3.61157	2.00421	4.19637
0.364553	0.579355	0.197726	0.16674	1.05957	2.22891	2.36131	0.248351	0.423667
0.298842	0.261377	0.183729	0.163674	0.409959	1.03201	1.03598	1.53723	0.776417
0.271092	0.18856	0.1885	0.16367	0.345785	0.22083	0.306224	0.274389	0.811336
0.281564	0.349952	0.197776	0.1709	0.699729	1.8448	2.629	2.02861	2.46932
0.251035	0.339813	0.223048	0.169756	0.503691	1.46624	2.21044	1.93568	2.6559
0.40684	0.623202	0.279444	0.164263	2.42982	1.73266	2.78232	2.08214	3.84348
0.29114	0.304737	0.187983	0.163888	0.439686	0.907373	1.05052	0.326687	0.455354
0.337812	0.31678	0.176037	0.165943	0.422861	0.916549	1.0113	0.291237	0.601355
0.248206	0.206087	0.175668	0.175714	0.332401	0.592375	0.718187	1.76106	0.646148
0.417972	1.04524	0.214361	0.180792	0.335782		2.12448		1.47273
0.458901	0.2658	0.200763	0.163436	0.435218	0.689788	0.770931	0.245481	0.793924
0.375678	0.42048	0.213538	0.167731	0.481689	0.935448	0.994355	0.260898	0.509895
0.242717	0.636499	0.172214	0.657139	0.631154	2.1105	3.4593	0.314673	0.339183
0.376624	0.317048	0.188603	0.173477	0.354342	0.915308	0.874644	2.08264	0.835264
0.285079	0.687815	0.209083	0.178202	1.05752	1.98301	2.29883	1.66817	2.51621
1.14179	0.784408	0.262703	0.166641	1.89292	3.52509	3.44234	0.372483	0.592193
0.350594	0.321503	0.203033	0.170527	0.521904	0.678481	0.793689	1.63351	1.84531
0.344053	0.735518	0.175368	0.197392	1.30592	0.877371	1.00957	0.43837	0.330892
0.354177	0.964545	0.24232	0.179353	1.95876	1.78663	1.6376	2.06763	3.787
0.282426	0.252571	0.199168	0.180211	0.433224	1.14691	1.4403	2.00466	2.24281
0.288962	0.241369	0.19054	0.179835	0.345974	0.679396	0.62273	2.43683	0.556296
0.331303	0.210454	0.214497	0.165936	0.522434	0.491333	0.564894	0.275316	0.481573
0.319845	0.421023	0.217591	0.164299	0.922223	3.13098	2.95323	1.88222	2.72939
0.744037	1.38686	0.511325	0.223131	2.53133	5.12413	5.51845	2.22916	4.55286
0.350902	0.388837	0.188744	0.17473	0.453344	1.80058	1.74766	2.11266	2.44435
0.322456	0.439093	0.179931	0.166425	0.35822	1.39895	2.04724	1.54321	3.26074
0.337834	0.423002	0.239648	0.171797	1.21056	1.30212	1.27908	1.6896	2.7861
1.42685	1.6098	0.697013	0.275492	2.62784	5.79058	4.92578	2.22155	4.57739
0.31223	0.270158	0.210398	0.171361	0.436816	0.311155	0.403221	1.595	1.30141
0.372124	0.238125	0.37369	0.171718	2.6997		1.02929	1.77192	3.2194
0.344943	0.267182	0.188772	0.16632	0.78184	0.757101	0.988168	1.20412	1.77782
0.280877	0.622584	0.289091	0.184105	1.2421	1.41119	2.13564	2.40811	2.54475
0.362952	0.28292	0.183338	0.174828	0.294418	1.02043	1.06275	1.11463	0.851908
0.364975	1.34943	0.314874	0.183325	1.40773	5.5912	3.42286	2.49662	4.19597
0.31758	0.381214	0.220784	0.154034	0.901874	0.925194	1.46334	1.42299	2.81498
0.354827	0.302738	0.173608	0.208389	0.336098	0.757825	0.93112	1.36343	1.02812
0.271073				0.237301			1.88862	0.200013
0.308559	0.391167	0.18267	0.166144	0.487516	1.26523	1.7073	0.854907	2.28371
0.308856	0.491641	0.266826	0.181505	0.546951	0.924185	1.3136	1.35017	2.08924
0.361713		0.19096	0.178313	0.649978		1.28005	0.397855
0.488816	0.225264	0.195335	0.169633	0.352156	0.730002	0.586547	1.29537	0.592528
0.347878	0.38314	0.203749	0.16865	0.506117	1.4592	1.66179	0.26298	0.466911
0.457628	0.274954	0.228593	0.171326	0.998725	0.827462	1.16268	0.251821	0.375781
0.302234	0.230088	0.215227	0.192091	0.435156	0.625185	0.676865	0.238487	0.430542
0.365954	0.644988	0.2489	0.177336	1.33625	2.34312	3.60284	2.12451	3.36973
0.337137	0.810932	0.250523	0.165102	1.25842	2.8508	4.0791	2.12776	2.77314
0.326749	0.292384	0.181735	0.172794	0.266527	0.704308	0.776145	1.06718	0.50827
0.474771	0.551448	0.193171	0.166016	0.628885	2.46048	2.86183	0.352194	0.808969
0.302293	0.382226	0.214579	0.164078	0.548047	0.766961	1.25482	1.43106	3.28911
0.341387	0.23749	0.194564	0.167243	0.277653	0.578354	0.687	0.259675	0.4839
0.368548	0.558349	0.181224	0.184351	0.681109	3.10398	2.12787	0.493198	0.695962
0.281292	0.340127	0.190895	0.18213	0.36581	1.10056	0.990029	0.275152	0.572651
0.317233	0.366845	0.230123	0.165205	1.45565	1.12987	1.3846	1.66973	3.09827
0.342441	0.751148	0.248839	0.181782	1.57079	3.62376	3.7659	2.23752	4.05299
0.307818	0.240942	0.184114	0.17707	0.343332	1.72358	2.12061	0.279338	0.483275
0.272678	0.322087	0.188908	0.160601	0.323465	0.639146	0.778429	1.8897	0.416037
0.315844	0.252015	0.184418	0.167498	0.28368	0.468869	0.686701	0.601157	0.794065
0.250329	0.247087	0.18819	0.171703	0.24708	0.599054	0.687972	0.796832	0.61936
0.310288	0.170438	0.195516	0.173231	0.26994	0.227898	0.20897	0.364358	0.606341
0.26027	0.211916	0.206555	0.190093	0.389417	0.219753	0.412505	0.674872	1.50965
0.286698	0.270319	0.189088	0.168091	0.739747	0.750315	1.13425	0.327471	0.659212
0.255826	0.474943	0.201694	0.170756	0.585455	2.26414	3.10062	1.52214	3.71552
0.371688	0.328173	0.187828	0.164823	0.398375	1.20635	1.7531	0.238226	0.532845
0.356784	0.415029	0.181774	0.1758	0.644538	1.43178	1.53891	0.309356	0.873752
0.222968	0.328882	0.200532	0.164806	0.329918	0.902699	0.904896	0.261997	0.741869
0.314228	0.351044	0.192828	0.187108	0.410008	0.917808	1.00305	0.296787	0.48446
0.338005	0.40067	0.183397	0.165761	0.493182	2.17576	1.97156	0.29417	0.461855
0.436617	0.266697	0.188431	0.201386	0.395458	2.19792	1.50349		0.730307
0.416392	0.483807	0.187776	0.195202	0.476644	1.28104	1.33779	0.295193	0.617318
0.375368	0.35967	0.238747	0.17677	0.327653	1.6636	2.18999	1.71473	0.765795
0.729534	0.701251	0.755924	0.221759	3.20166	2.10847	3.09626	1.95296	3.88792
0.284552	0.375945	0.207917	0.167093	0.389014	0.632583	0.77243	1.27993	1.81926
0.372233	0.34675	0.188391	0.18012	0.337499	1.26087	1.72425	2.21745	0.735501
0.458245	0.783368	0.214527	0.169729	0.836524	3.53363	2.99698	2.10793	4.38248
0.343256	0.427073	0.180064	0.16913	0.598448	2.67883	2.72941	2.15062	2.61795
0.27438	0.337457	0.218073	0.17423	0.906666	1.18757	1.21735	0.293251	0.762093
0.314399	0.314908	0.173657	0.175401	0.331782	0.864099	1.01139	1.1046	2.24972
0.350566	0.240864	0.20932	0.169346	0.853064	0.607667	0.705497	1.93137	0.65298
0.504227	0.277643	0.19757	0.20012	0.277674	1.54354	1.60548	1.48311	0.366765
0.297126	0.520811	0.264419	0.161583	1.29227	1.57964	1.8876	0.265092	0.624317
0.368403	0.499389	0.271318	0.163321	1.7093	1.33349	1.70307	1.9663	3.83556
0.353982	0.716102	0.189455	0.1711	0.717002	2.91819	3.17419	0.365729	0.833495
0.434574		0.232571	0.210992	1.08766			1.58164	2.62227
0.4791	0.500239	0.221562	0.189857	1.93511	1.35007	1.42512	0.312442	0.551946
0.501935	0.626927	0.198072	0.185617	0.441941	0.995441	0.991366	1.11196	0.214147
0.385726	0.952161	0.371666	0.190566	2.79018	2.90082	2.12119	2.456	4.17073
0.361336	0.430463	0.267729	0.161504	0.597266	1.8587	2.23873	2.27424	0.886471
0.434508	0.357882	0.260176	0.165974	1.08371	1.11747	1.11998	0.275709	0.293936
0.295865	0.342538	0.199468	0.160584	0.392773	1.1075	1.29837	0.379961	0.708317
0.321858	0.699405	0.201517	0.160002	1.65461	1.29299	0.940365	0.307344	0.361921
0.293831	0.389655	0.197164	0.181921	0.437516	0.83704	0.841952	0.265193	0.373495
0.315121	0.320473	0.171436	0.173129	0.44286	0.813225	0.925274	1.66836	2.30814
0.458462	0.499157	0.20098	0.181369	0.395263	1.19885	1.1663	0.311429	0.62795
0.26938	0.289984	0.172609	0.196681	0.54581	0.895748	0.862168	0.40869	0.430107
0.406005	0.450605	0.209071	0.166225	0.383513	1.14965	1.34621	0.323044	0.465757
0.393186	0.76883	0.265909	0.17268	1.04524	4.03973	3.47313	2.0143	4.15748
0.347595	0.41043	0.186776	0.172793	0.477397	2.06062	2.82462	2.02466	2.64312
0.317323	0.34012	0.174157	0.168481	0.313748	0.951262	0.742737	1.97932	0.653839
0.36558	0.504687	0.229945	0.169472	0.920175	1.83946	2.46913	2.03735	2.5391
0.325335	0.23265	0.213963	0.168413	0.35773	0.715289	0.737988	0.249342	0.95654
0.516597	0.734551	0.473594	0.16738	2.45952	3.62533	3.42699	2.24408	4.08851
0.380608	0.704628	0.214848	0.167553	0.698924	2.63003	2.58206	2.2413	1.28191
0.359875	0.265002	0.201589	0.178592	0.3695	0.881953	0.824853	1.2158	1.0206
0.34457	0.323823	0.220365	0.162831	1.26523	1.3608	1.43983	0.291378	0.442372
0.317619	0.303458	0.254801	0.189832	0.768162	0.842624	1.22058	1.25921	2.0233
0.274253	0.417772	0.188242	0.159735	0.550214	1.36604	1.57088	0.313773	0.596196
0.954548	1.74715	0.363552	0.194875	1.10052	6.03741	5.15676	2.14507	4.20897
0.278917		0.194107	0.219924	0.345019	0.596215	0.619964	2.00862	0.56655
0.313788	0.376129	0.216789	0.167404	0.988911	1.21822	1.61275	2.0976	3.42442
0.483905	0.447846	0.199717	0.170191	0.741442	2.00133	1.87829	2.3278	4.48762
0.51781	1.01752	0.327702	0.174261	2.55786	3.60996	4.48819	2.12163	3.82489
0.384618	0.210185	0.177288	0.164205	0.369854	0.646507	0.532126	1.67226	1.45884
0.331171	0.388352	0.200529	0.177778	0.647566	1.3836	1.64374	1.92046	2.42696
0.428483	0.446729	0.199862	0.177411	1.4145	0.958007	1.0386	1.74611	2.53021
0.309684	0.67323	0.21464	0.177941	0.921708	1.35048	1.544	1.60831	2.34336
0.36697	0.481423	0.191701	0.166074	0.673756	2.04071	2.26736	0.281416	0.839235
0.326934	0.245538	0.201837	0.173526	0.584859	0.719836	0.819933
0.305253	0.408849	0.232016	0.170067	1.06547	0.77879	1.08571	1.98233	2.78533
0.281762	0.269159		0.172511	0.388222	0.571953	0.720117	1.91073	0.802082
0.387278	0.338347	0.190344	0.170402	0.527421	1.61485	1.7718	0.319485	0.585509
0.325928	0.415876	0.192189	0.16989	0.41132	1.65296	1.64557	1.10404	0.671098
0.236137	0.527149	0.206425	0.163943	0.460852	1.5373	1.8424	1.3062	2.03118
0.359901	0.364549	0.225606	0.173129	1.43718	1.30004	1.46672	1.02949	1.82661
0.332672	0.221332	0.174992	0.165274	0.294039	0.31797	0.429949	0.265424	0.574348
0.327856	0.228972	0.181314	0.182294	0.336705	0.586133	0.663772	1.5412	0.440815
0.399878	0.386441	0.203261	0.168672	0.404228	1.99671	2.33608	2.02382	0.533115
0.497514	0.434183	0.226008	0.16611	1.75937	1.70489	1.75762	0.294388	0.639558
0.264703	0.697555	0.266036	0.167219	0.532001	0.926367	1.23485	1.82887	2.98991
0.317994	0.301648	0.183136	0.166802	0.400609	1.12146	1.39343	1.46841	0.692117
0.297704	0.309556	0.247424	0.172002	1.64491	1.33729	1.68629	1.79985	1.80865
0.251379	0.375111	0.193516	0.16949	0.440056	0.924937	1.15229	1.8704	3.56318
0.306879	0.220188	0.189774	0.168524	0.373645	0.328676	0.389088	0.256134	0.571776
0.408851	0.284158	0.205265	0.169483	0.344381	1.12675	1.13657	0.284119	0.463033
0.353282	0.574496	0.183361	0.188123	0.471559	1.57551	1.06212	0.394289	0.573319
0.406136	0.215929	0.178747	0.184522	0.589902	0.581187	0.569483	1.12462	1.81141
0.345272	0.289719	0.20092	0.166076	0.847494	0.842198	1.09969	0.285592	0.497554
0.389056	0.331827	0.196898	0.173952	0.482418	0.769598	0.783825	1.83322	0.528419
0.390383	0.221726	0.195659	0.172417	0.376852	0.674767	0.718352	0.287931	0.472658
0.303746	0.267779	0.188793	0.16648	0.359629	0.638022	0.92891	1.34023	1.94211
0.431201	0.447726	0.20286	0.165438	0.699134	1.29236	1.66963	0.281646	0.540522
0.289114	0.354676	0.196454	0.168382	0.412365	0.953101	1.23467	0.311401	0.420415
0.586006	0.515653	0.244081	0.178956	1.03329	2.50659	2.36329	2.1664	3.40177
0.293749	0.923533	0.251447	0.168861	0.656317	3.09654	3.12178	2.09157	4.06569
0.484086	0.354642	0.264073	0.169846	1.17625	1.7682	2.81676	0.326669	0.905368
0.298006	0.357123	0.214565	0.172391	0.593039	1.74151	1.73663	1.51146	1.61031
0.368878	0.310985	0.193479	0.166963	0.310346	0.616331	0.810611	0.264981	0.602261
0.357719	0.359669	0.189711	0.179001	0.402066	2.07365	2.00257	0.306733	0.585002
0.511378	0.889678	0.211908	0.182223	1.19595	5.03569	3.65384	0.436774	0.754262
0.306884	0.286239	0.197379	0.177986	0.343241	0.482767	0.534115	1.00186	0.650467
0.326267	0.789391	0.196446	0.171366	1.08539	2.39844	3.28318	2.16609	4.58267
0.55244	0.421256	0.182762	0.168375	0.378898	1.19555	1.32602	1.92992	0.627658
0.4125	0.692921	0.248927	0.162046	1.30782	2.29637	2.78208	2.11709	2.88854
0.310588	0.226309	0.196862	0.177915	0.274731	0.50102	0.500884	1.65586	0.473272
0.323419	0.421655	0.181775	0.169779	0.777173	1.04524	1.02607	1.64045	3.08394
0.312903	0.269689	0.1869	0.168707	0.463258	0.681787	0.720407	0.810253	1.7203
0.354887	0.2787	0.232864	0.163066	0.456431	0.965089	1.34123	1.68042	1.8649
0.322395	0.367703	0.191063	0.167173	0.516014	0.645645	0.981531	1.06224	2.2576
0.43671	0.211938	0.199067	0.166032	0.309458	0.467327	0.520163	0.309615	0.509516
0.352629	0.389417	0.198017	0.16435	0.468862	0.518769	0.65063	0.286286	0.872675
0.26248			0.218863	0.461998	0.340731	0.472926	1.12493	1.26133
0.35376	0.405736	0.205805	0.165259	0.776986	1.2052	1.42832	0.288335	0.824566
0.358442	0.641952	0.188776	0.165652	0.595505	1.73574	2.40307	0.25522	0.694263
0.275874	0.442524	0.194451	0.183809	0.605929	2.52592	1.71884	1.61328	4.13727
0.298069	0.223934	0.190118	0.179975	0.490533	0.416499	0.476144	0.374686	0.730115
0.398046	0.261236	0.252675	0.164563	0.417671	1.03219	1.09386	0.286905	0.406038
0.326811		0.177875	0.175298	0.225578	0.498326	0.380542	1.83345	0.507888
0.28859	0.335447	0.194441	0.190552	0.590477	0.988098	1.04431	1.62579	1.8388
0.272522	0.224698	0.197343	0.164674	0.389417	0.467781	0.582837	0.919612	0.359429
0.290928	0.345828	0.193432	0.166615	0.565435	0.583818	0.740123	0.297329	0.318316
0.429829	0.947236	0.258094	0.183909	1.18045	4.08354	4.94046	1.94117	3.95402
0.37778	0.504829	0.188749	0.170428	0.383113	1.2948	1.63159	0.273108	0.784489
0.37623	0.260743	0.167321	0.18158	0.320061	0.800604	0.788086	0.237509	0.368681
0.394146	0.607438	0.179492	0.172619	0.525173	2.70048	3.29006	0.313598	0.871886
0.283907
0.294595	0.913193	0.249978	0.177067	1.22376	3.07635	2.49449	2.01153	3.6839
0.326008	0.236359	0.190596	0.168547	0.256545	0.76078	0.890946	0.78042	0.421008
0.408929	0.453065	0.196728	0.172298	0.377118	1.1209	1.4492	0.276485	0.34625
0.330971	0.38143	0.164669	0.163319	0.365068	1.04065	1.88005	0.242023	0.642667
0.310319	0.72037	0.184518	0.167246	1.17692	2.1519	2.43451	1.71571	3.6793
0.301489	0.562143	0.234996	0.175475	0.446619	2.63933	2.82623	1.95039	2.91721
0.309438	0.263467	0.194533	0.190067	0.551844	0.54501	0.714155	0.246943	0.596964
0.375197	0.415261	0.218481	0.18007	0.555757	1.35964	1.65463	0.330196	0.573461
0.345237	0.20511	0.211037	0.164506	0.378679	0.424273	0.490245	0.249222	0.603996
0.949107	1.12218	0.329767	0.193842	1.96951	6.06327	4.53325	2.16569	4.42097
0.533758	0.331904	0.20332	0.181814	2.03788	0.686119	0.657601	1.73549	3.1245
0.32439	0.613141	0.252339	0.162429	0.457573	2.28647	2.82472	1.79188	2.03048
0.570007	0.298585	0.23631	0.178548	1.00217	0.557736	0.714574	0.300715	0.411137
0.821311	0.240386	0.249502	0.175465	0.64947	1.5584	1.57016	0.313058	1.13638
0.361527	0.600157	0.220914	0.166838	0.956113	3.64524	4.31885	2.18673	4.41583
0.289528	0.515877	0.198527	0.173152	0.889701	1.18219	2.00029	2.20376	3.40178
0.253129	0.610474	0.201463	0.169167	0.705249	3.0226	4.20215	1.9116	3.34859
0.359888	0.332606	0.188589	0.17971	0.341039	0.717501	0.828419	0.262556	0.444838
0.345643	0.193438	0.204556	0.16202	0.459238	0.708149	0.751301	0.257288	0.373079
0.308552	0.312788	0.20346	0.173112	0.412421	0.813447	0.984739	1.53444	1.14287
0.759478	1.283	0.420292	0.197365	1.79696	6.32251	6.02062	2.41228	4.40644
0.528133	0.695391	0.362058	0.173391	1.93489	2.74185	3.42214	0.299587	0.855697
0.376473	0.186847	0.185143	0.18014	0.306526	0.222374	0.266518	0.271433	0.750445
0.292665	0.41485	0.183766	0.176511	0.334299	0.66338	0.90074	1.56927	2.34613
0.406173	0.219163	0.208707	0.212578	0.315715	0.550408	0.581948	1.44116	0.746464
0.267867	0.366001	0.202196	0.192459	0.475416	1.35978	1.71744	1.78581	1.66355
0.331147	0.452326	0.272884	0.172087	1.24911	1.26875	1.53225	1.77571	1.55769
0.263715	0.502203	0.234315	0.18275	0.244997	0.524208	0.485177	2.00885	0.672508
0.332318	0.198982	0.234349	0.167333	0.373424	0.317056	0.416844	0.365967	0.464673
0.355726	0.375344	0.201509	0.195989	0.573449	0.975071	1.66035	1.87088	0.40656
0.63316	1.09373	0.375084	0.199797	2.14043	3.40976	2.93307	1.83219	3.27239
1.43854	1.92901	0.552594	0.328166	1.76974	6.0437	3.88328		4.38501
0.320646		0.348891	0.278331	3.00314	1.97612	1.36031	1.32818	3.72188
[truncated: 3,665 more rows]

## Sheet: EDFig.1f_top
Feature	correlation
CAI_up_15aas	0.041
CAI_up_10aas	0.032
tAI_up_1aa	0.023
CAI_up_1aa	0.02
CAI_up_2aas	0.02
deltaG_mFold	-0.018
tAI_up_2aas	0.017
GCperc_3aas	-0.015
tAI_up_4aas	0.014
tAI_up_3aas	0.013
tAI_up_5aas	0.013
deltaG_OA	-0.013
CAI_up_3aas	0.011
GCperc_15aas	0.011
GCperc_2aas	-0.01
GCperc_4aas	-0.01
tAI_up_15aas	-0.009
CAI_up_5aas	0.009
GCperc_10aas	0.007
GCperc_5aas	-0.003
CAI_up_4aas	0.001
tAI_up_10aas	0

## Sheet: EDFig.1f_bottom
Feature	chi.squared
stop_type	3950.16
down_1234nt	1911.68
down_123nt	1602.99
down_12nt	1424.77
down_1nt	1057.28
up_123nt	808.53
up_aa	555.68
up_12nt	391.18
down_2nt	240.39
up_2nt	182.07
up_3nt	141.82
up_codon_2	108.15
up_codon_3	101.6
up_codon_4	91.23
down_3nt	82.65
up_codon_5	81.77
up_1nt	71.64
down_7nt	62.63
up_aa2	38.82
down_5nt	32.99
down_6nt	20.07
down_8nt	12.03
down_4nt	9.61
proline_stretch	4.25

## Sheet: EDFig.1g
treatment	replicate	population	reads	total_reads_perbin	percentage
Gentamicin	1	p4	1868	5035773	0.0370946
Gentamicin	1	p5	799	3707277	0.0215522
Gentamicin	1	p6	885	4718910	0.0187543
Gentamicin	1	p10	966521	3284029	29.431
Gentamicin	2	p4	2708	6955376	0.0389339
Gentamicin	2	p5	3664	5689550	0.0643988
Gentamicin	2	p6	846	6213951	0.0136145
Gentamicin	2	p10	1394536	4131249	33.7558

## Sheet: EDFig.1h
mutation_identifier	sanger	DMS	sd_RT	mean_RT_validation	sd_RT_validation	ceiling
MSH2_Q377X	Col.1	0.638445	0.202838	0.00880658	0.0023227	no
DMD_R1051X	Col.17	5.49529	0.864079	4.76962	0.0531847	no
SLC2A2_R301X	Col.20	3.4244	0.172212	3.39814	0.052999	no
FKTN_R307X	Col.24	4.41946	0.848997	4.25934	0.0346752	no
PAX6_R217X	Col.52	3.38113	0.0125503	3.32828	0.0947613	no
PKD2_R361X	Col.58	1.73611	0.737249	0.465147	0.010266	no
LDLR_W618X	Col.62	4.41924	0.403983	4.13411	0.143629	no
FGA_R168X	Col.78	6.20835	0.122479	19.1663	0.0537752	no
EPHA5_R853X	Col.84	3.49631	0.324367	1.84987	0.0586853	no
GLI1_R380X	Col.85	4.77448	0.205918	2.90318	0.0584338	no
CBL_R206X	Col.91	3.17347	0.223951	2.94024	0.00912346	no
FYN_R161X	Col.92	5.09785	1.31492	5.19226	0.0539464	no
DEPDC5_R286X	Col.95	6.1772	0.167377	6.39791	0.0807691	no
ITGA2B_Q540X	Col.96	4.293	0.62158	3.72535	0.0809764	no
PALB2_E878X	Col.98	0.855269	0.0542897	0.0126779	0.00304278	no
EYS_C1008X	Col.99	6.70864	0.81797	13.1869	0.0563292	yes
KMT2B_Q3860X	Col.101	6.51412	0.0584238	7.97775	0.235889	yes
NPHS2_R138X	Col.105	5.89685	0.0407302	10.2073	0.0505593	yes
CDKN2A_W15X	Col.108	7.03164	0.0829342	11.5445	0.0302472	yes
ABCC6_R1164X	Col.116	6.41896	0.138769	10.4565	0.0191219	yes
DYNC2H1_R3525X	Col.128	5.4582	0.122687	5.60031	0.0278936	yes
BRIP1_W63X	Col.129	6.5957	0.119445	5.84762	0.0269374	yes
KCNH2_W467X	Col.130	6.1047	0.112711	5.76718	0.053369	yes
MLH1_G517X	Col.132	5.80858	0.267862	6.3398	0.0179611	yes
PLEC_R2429X	Col.136	7.38291	0.0524571	9.51378	0.023981	yes

## Sheet: EDFig.1i
mutation_identifier	treatment	reads_allbins	RT	sd_RT	stop_type
TGFBR2_S150X	DAP	211	3.63128	0.329086	uga
PKD2_R742X	DAP	85	3.96294	0.0798968	uga
RPS6KA3_R110X	DAP	286	1.99625	0.232447	uga
NSD1_R1320X	DAP	311	2.24281	0.361008	uga
MSH2_Q252X	DAP	142	0.451123	0.367267	uag
ARID1A_Q1095X	DAP	210	0.703633	0.401673	uag
SETD2_E1756X	DAP	369	0.801192	0.771921	uaa
IQCB1_R461X	DAP	464	3.9753	0.102715	uga
AHI1_R329X	DAP	264	2.26422	0.180229	uga
AP1S2_R52X	DAP	276	1.93584	0.38826	uga
NSD1_E1181X	DAP	21	0.366086	0.23277	uaa
MALT1_R296X	DAP	124	3.37366	0.24005	uga
BRCA1_LNAX	DAP	66	0.750129	0.163803	uag
AGL_W1327X	DAP	7	0.396632	0.149171	uag
PTEN_Y346X	DAP	32	0.486528	0.437076	uag
RPGRIP1L_E497X	DAP	5	0.573409	0.480074	uag
DMD_R145X	DAP	263	4.64216	0.039493	uga
SATB2_Q231X	DAP	3072	0.978478	0.656201	uag
BRIP1_Q155X	DAP	29	0.407523	0.357616	uaa
DMD_R1314X	DAP	184	3.52848	0.197631	uga
PKP2_Y130X	DAP	303	0.538561	0.523061	uag
MMAA_R22X	DAP	363	3.74675	0.427752	uga
LDLR_W618X	DAP	2584	3.93021	0.0958222	uga
ATRX_Q177X	DAP	126	0.405115	0.306146	uag
NCOR1_Q709X	DAP	618	1.3862	0.529857	uag
CDKL5_Q336X	DAP	76	1.14	1.30131	uag
SPG11_Q811X	DAP	54	0.596696	0.535006	uag
RYBP_E125X	DAP	204	0.584876	0.376658	uaa
VPS13B_Q804X	DAP	48	0.240745	0.114867	uag
APC_R2816X	DAP	440	3.0298	0.0402193	uga
ZFHX3_E729X	DAP	501	0.576825	0.450386	uag
CFTR_Q720X	DAP	51	0.581238	0.598689	uaa
BRCA1_QNAX	DAP	47	0.399325	0.151715	uag
PBRM1_R58X	DAP	194	2.87225	0.325385	uga
BRCA2_Y1655X	DAP	1	0.71041	0.382418	uaa
BRCA2_Y1655X	DAP	10	0.176528	0.0329268	uag
ATM_L1347X	DAP	36	0.915546	0.799461	uaa
EVC2_Q490X	DAP	25	0.634752	0.677738	uag
RASA1_Q882X	DAP	87	0.479733	0.353954	uag
IQCB1_R72X	DAP	198	3.96865	0.458962	uga
SMARCA4_E520X	DAP	367	0.992002	1.13681	uag
FRAS1_R124X	DAP	1923	2.30953	0.0105907	uga
ABCA4_R408X	DAP	544	4.35184	0.13963	uga
FBXW7_S191X	DAP	88	1.73183	0.109789	uga
HNF1B_Q147X	DAP	980	0.610297	0.390097	uag
SETD2_R1492X	DAP	33	1.67834	0.527577	uga
DICER1_W1506X	DAP	50	0.508596	0.222993	uag
BRCA2_L24X	DAP	13	0.665358	0.728826	uaa
BRCA2_L24X	DAP	28	2.85175	0.216608	uga
BRCA1_R1455X	DAP	251	3.05533	0.0946997	uga
EP300_S24X	DAP	321	0.573706	0.434334	uag
PTEN_G293X	DAP	25	2.96644	0.1385	uga
KDR_Q520X	DAP	17	0.516311	0.0454669	uaa
BRCA2_S2186X	DAP	12	0.23644	0.0908306	uaa
BRCA2_S2186X	DAP	23	4.04966	0.0909143	uga
PREPL_Q103X	DAP	18	0.426864	0.0663058	uag
TLK2_R154X	DAP	1075	3.63269	0.205372	uga
PAH_S359X	DAP	186	3.78096	0.320051	uga
KMT2C_Q419X	DAP	89	1.6722	1.88397	uaa
ANKRD11_Y659X	DAP	53	0.599516	0.318431	uaa
RAD51C_YNAX	DAP	34	0.542471	0.383228	uag
MSH2_Q451X	DAP	70	0.887724	0.980073	uag
PTEN_E284X	DAP	19	1.32398	0.827392	uag
GCM2_Y136X	DAP	629	0.787372	0.672158	uaa
MTM1_R474X	DAP	68	1.60631	0.389241	uga
CDK8_R323X	DAP	230	3.27747	0.232368	uga
PTCH1_RNAX	DAP	2236	1.516	0.17188	uga
ATM_R2598X	DAP	27	2.80542	0.0414277	uga
KMT2B_R4198X	DAP	1439	1.613	0.275891	uga
ABCB11_R470X	DAP	1164	3.01008	0.150956	uga
FBXW7_R367X	DAP	1295	1.33322	0.968975	uga
CFTR_W1204X	DAP	30	1.02767	0.688956	uag
CFTR_W1204X	DAP	50	3.95263	0.384003	uga
ERBB4_Q1181X	DAP	31	0.741833	0.769082	uaa
CASP8_S375X	DAP	125	2.45085	0.0846497	uga
BAP1_Q355X	DAP	517	0.751278	0.606772	uag
MLH1_Q426X	DAP	155	0.306696	0.174942	uag
PGR_K731X	DAP	343	0.616781	0.366638	uag
MSH6_S1028X	DAP	31	2.22461	0.931898	uga
RASA1_R512X	DAP	62	2.1916	0.751693	uga
AR_S663X	DAP	412	4.06845	0.0942202	uga
PKP2_W494X	DAP	107	0.304756	0.136824	uag
IRF6_R412X	DAP	2617	2.4353	0.0368999	uga
CFTR_E92X	DAP	25	0.970148	0.406032	uaa
STXBP1_R388X	DAP	1804	2.62224	0.402842	uga
MAP2K4_R110X	DAP	65	1.35463	0.160023	uga
PMS2_Q714X	DAP	289	0.757199	0.291076	uag
BRCA1_QNAX	DAP	129	1.15145	1.20233	uaa
DMD_W2670X	DAP	64	2.75541	0.535146	uga
NSD1_C1435X	DAP	128	3.8183	0.325891	uga
RB1_Q471X	DAP	79	0.944668	0.986227	uaa
SH3TC2_RNAX	DAP	305	3.03377	0.107476	uga
FAT1_E1994X	DAP	168	0.558995	0.29372	uag
RB1_Q436X	DAP	34	0.467277	0.424625	uag
FLT1_R224X	DAP	126	3.4357	0.611922	uga
NCOA3_S777X	DAP	69	3.85771	0.407992	uga
ATM_R1730X	DAP	154	1.24782	0.596363	uga
PAH_E66X	DAP	158	0.628777	0.300417	uaa
BRCA2_Y2621X	DAP	23	0.839838	0.914236	uaa
SPG11_Q266X	DAP	1369	0.885056	0.606036	uaa
PIK3R1_E462X	DAP	2	0.163403	0.0189546	uaa
ATM_Q1689X	DAP	62	0.36853	0.15668	uaa
FAT1_Q1694X	DAP	48	0.47193	0.147382	uaa
CEP290_R1508X	DAP	77	2.32683	0.400589	uga
CEP290_Q662X	DAP	19	0.300089	0.197864	uag
NSD1_R604X	DAP	184	2.54954	0.316556	uga
CDH1_Q699X	DAP	478	0.421629	0.0786495	uag
SETD2_R1592X	DAP	55	2.81364	0.599803	uga
TCF7L2_S46X	DAP	44	0.640693	0.682017	uag
CDK8_R71X	DAP	149	1.67294	0.263507	uga
SCN1A_Q1166X	DAP	67	0.51118	0.329263	uag
TRMU_R240X	DAP	361	1.85996	0.00294131	uga
KMT2B_R1702X	DAP	988	2.18783	0.575736	uga
ASXL1_Q588X	DAP	289	0.371378	0.279736	uag
CC2D2A_R173X	DAP	455	4.31518	0.206481	uga
FH_E247X	DAP	110	0.666784	0.262316	uaa
NBN_ENAX	DAP	39	0.885762	0.371531	uaa
OPA1_R421X	DAP	95	3.04182	0.205993	uga
CFTR_S466X	DAP	13	0.759138	0.817541	uaa
CFTR_S466X	DAP	17	4.32688	0.27852	uga
BCKDHB_R111X	DAP	133	2.13125	0.34566	uga
KAT6A_R1129X	DAP	240	1.51065	0.360034	uga
BRCA1_ENAX	DAP	175	0.54186	0.449496	uaa
MSH3_R268X	DAP	134	1.89095	0.142621	uga
BRCA2_Y3006X	DAP	13	1.11608	0.439229	uaa
BRCA2_Y3006X	DAP	24	0.418311	0.335387	uag
KDM5A_R782X	DAP	198	4.41932	0.304978	uga
TSC1_Q654X	DAP	654	0.623434	0.610285	uag
MSH6_Y954X	DAP	329	0.586638	0.388623	uag
TNFAIP3_E633X	DAP	226	0.606028	0.458547	uaa
SMARCA4_E659X	DAP	246	1.35893	1.69301	uaa
MSH6_L1150X	DAP	304	0.573298	0.507942	uaa
ATR_R2598X	DAP	370	4.55333	0.0435089	uga
CHM_Q380X	DAP	188	0.375282	0.296702	uaa
MECP2_S204X	DAP	82	1.50048	0.223526	uga
CFTR_E1104X	DAP	115	0.60401	0.16926	uaa
GATAD2B_R478X	DAP	167	2.63967	0.0711393	uga
PTEN_Q149X	DAP	15	0.922314	0.206461	uaa
KMT2B_Q3575X	DAP	124	0.675625	0.495713	uag
APC_E1374X	DAP	145	0.737252	0.238054	uaa
HEXB_R56X	DAP	79	2.90648	0.169985	uga
MSH2_L744X	DAP	152	4.09176	0.231254	uga
CBFB_E135X	DAP	131	0.453264	0.422333	uag
RPGRIP1_R52X	DAP	482	4.49507	0.112121	uga
SETD2_R620X	DAP	17	3.48667	0.365135	uga
NSD1_S1679X	DAP	531	0.543947	0.385484	uaa
NSD1_S1679X	DAP	1317	2.73728	0.0858731	uga
RAD50_Q87X	DAP	16	0.166538	0.0233876	uag
NOTCH2_Q1792X	DAP	1084	1.02369	0.96254	uag
MGA_S2127X	DAP	45	2.30095	0.233827	uga
PBRM1_E1205X	DAP	45	0.465764	0.304595	uag
FGA_R168X	DAP	265	4.51475	0.0130572	uga
SDR9C7_R220X	DAP	794	3.9475	0.177217	uga
RICTOR_R148X	DAP	323	2.30988	0.0739371	uga
ALMS1_Y1713X	DAP	104	0.813524	0.521954	uag
BRCA1_Y1329X	DAP	8	0.173112	0.0326857	uaa
ATRX_W2358X	DAP	94	0.613823	0.470006	uag
PMS2_Q638X	DAP	39	0.637158	0.567013	uaa
NF1_S1776X	DAP	54	4.19313	0.218624	uga
PEX7_R232X	DAP	592	4.47722	0.0320498	uga
SMC1A_R398X	DAP	51	3.11169	0.559919	uga
STXBP1_R122X	DAP	103	3.05744	0.440337	uga
DMD_Q1041X	DAP	25	0.92234	0.478445	uaa
HDAC8_Q263X	DAP	767	1.09043	0.820424	uag
SETD2_R400X	DAP	56	4.77	0	uga
JAK2_E458X	DAP	11	0.536772	0.502313	uag
MSH2_S699X	DAP	1148	1.26114	0.121434	uga
NF1_E1123X	DAP	103	0.435905	0.371264	uaa
AKT3_E398X	DAP	47	0.408702	0.197596	uaa
APC_G1357X	DAP	332	2.54029	0.0815217	uga
MGA_K940X	DAP	3	0.161107	0.0157073	uag
RB1_E667X	DAP	148	0.748619	0.469884	uaa
RDH12_G127X	DAP	319	3.28906	0.306976	uga
NPHP3_RNAX	DAP	136	3.37934	0.101018	uga
RASA1_R903X	DAP	624	3.10019	0.267886	uga
DICER1_R676X	DAP	672	2.89432	0.0581363	uga
BRCA2_Y1313X	DAP	1	2.47111	3.25113	uaa
BRCA2_Y1313X	DAP	1	0.15	0	uag
TTN_R16695X	DAP	632	1.648	0.581801	uga
REEP1_W61X	DAP	79	0.634876	0.0832207	uag
MSH3_Q189X	DAP	5	0.2986	0.199969	uaa
NF1_Q1086X	DAP	94	0.538782	0.0166511	uag
RAB3GAP1_L881X	DAP	292	2.28126	0.410821	uga
ERBB4_R979X	DAP	749	1.62194	0.260889	uga
NF1_Q2324X	DAP	117	0.94433	0.334481	uag
NCOA3_S644X	DAP	219	3.34511	0.359903	uga
DDR2_R611X	DAP	177	3.70289	0.0502248	uga
HADHA_R291X	DAP	79	2.07581	0.134338	uga
F9_R75X	DAP	71	2.48164	0.0573181	uga
PRKAR1A_Y246X	DAP	144	0.586569	0.316535	uag
MSH2_Q574X	DAP	39	0.293031	0.0248187	uag
FAT1_R2726X	DAP	206	2.28185	0.506843	uga
FAT1_X2726X	DAP	261	2.0284	0.187577	uga
PTEN_G36X	DAP	160	2.16417	0.126558	uga
MAP2K4_E141X	DAP	35	0.738833	0.690039	uaa
KRIT1_R423X	DAP	20	3.74829	0.631263	uga
F11_E135X	DAP	289	1.78602	1.60966	uaa
FUT8_R239X	DAP	4998	1.55733	0.301014	uga
BRCA2_K1015X	DAP	9	0.208825	0.0245854	uag
TSC1_Q842X	DAP	1039	0.478116	0.257604	uag
EGFR_G627X	DAP	4150	4.04354	0.0843788	uga
TCF4_W362X	DAP	412	2.45207	0.442379	uga
SMAD3_R368X	DAP	4804	4.40175	0.0332723	uga
LDLR_Q429X	DAP	2672	0.585428	0.4154	uag
TP53_W53X	DAP	399	0.898352	0.0842747	uag
TP53_W53X	DAP	2858	4.05728	0.0142154	uga
MSH6_C765X	DAP	147	2.90915	0.0929772	uga
PAK1_Y346X	DAP	450	0.995689	0.895792	uaa
DNMT3B_E451X	DAP	2296	0.494124	0.386461	uag
RYR1_Y4884X	DAP	420	0.287362	0.0995114	uaa
RAG2_G319X	DAP	74	3.49018	0.110839	uga
RAB23_L145X	DAP	14	0.518688	0.492299	uaa
ASXL2_R312X	DAP	485	4.11435	0.0262675	uga
LATS2_R1054X	DAP	1066	4.3556	0.221043	uga
MITF_E373X	DAP	101	1.36228	1.65843	uaa
ARID1A_S138X	DAP	153	0.460692	0.411099	uaa
ARID1A_S138X	DAP	332	1.67174	0.108845	uga
PIK3R1_R348X	DAP	282	2.31533	0.798643	uga
EP300_R648X	DAP	100	3.47377	0.493633	uga
PDGFRA_R376X	DAP	37	3.15916	0.093154	uga
FAT1_E4290X	DAP	313	0.645018	0.636488	uag
DMD_R3190X	DAP	248	1.94269	0.239436	uga
BRCA2_E2903X	DAP	195	0.852322	0.929564	uag
NPHP3_R577X	DAP	1136	4.2689	0.0710505	uga
EXT2_Q257X	DAP	648	0.514905	0.41078	uaa
CDH1_Q346X	DAP	896	0.459043	0.272474	uaa
SETD2_E927X	DAP	32	0.526127	0.464194	uaa
TSC2_Q1229X	DAP	876	0.924984	0.641181	uag
NF1_E1928X	DAP	53	0.552978	0.533434	uaa
TP53_Y234X	DAP	636	0.549819	0.335302	uaa
TP53_Y234X	DAP	718	0.527258	0.280061	uag
JAK2_E1012X	DAP	12	0.50669	0.496249	uaa
ITGA2B_R782X	DAP	3676	1.73565	0.461515	uga
TP53_K292X	DAP	779	0.38481	0.110578	uaa
ESR1_R256X	DAP	198	3.23157	0.176084	uga
KDM6A_Q863X	DAP	359	0.414008	0.286699	uag
PIK3CG_W410X	DAP	145	0.471144	0.100801	uag
EMD_Q44X	DAP	97	0.549052	0.140964	uag
DEPDC5_R555X	DAP	1251	2.6184	0.12181	uga
BMPR2_R211X	DAP	1006	1.2908	0.313154	uga
ERBB4_R838X	DAP	341	4.15442	0.266758	uga
PTPRT_R1207X	DAP	1719	3.83102	0.247625	uga
FLT3_G124X	DAP	54	1.87876	0.874932	uga
RB1_Q504X	DAP	22	0.730518	0.802368	uag
NF1_S1078X	DAP	426	4.59139	0.0174149	uga
BRCA1_Y1473X	DAP	90	0.795032	0.489462	uaa
CREBBP_R1360X	DAP	315	3.50758	0.0967885	uga
SATB2_R224X	DAP	1316	4.32132	0.238092	uga
PIK3CG_E573X	DAP	136	0.822034	0.681128	uaa
BMPR2_W466X	DAP	55	3.59187	0.280371	uga
DMD_Q1785X	DAP	32	0.884253	0.367033	uag
PTEN_Q87X	DAP	86	0.389705	0.0674495	uaa
NOTCH3_Y2221X	DAP	75	0.570361	0.275032	uag
GAA_W516X	DAP	896	3.26098	0.66844	uga
NCOR1_R933X	DAP	2226	1.44478	0.415766	uga
ITGA2B_E746X	DAP	276	0.568663	0.160037	uag
GLI3_R792X	DAP	320	3.12501	0.271276	uga
MAP2K2_K39X	DAP	135	0.634021	0.617155	uag
MDC1_S1753X	DAP	1121	3.87287	0.435134	uga
TULP1_Q401X	DAP	675	0.621073	0.551638	uag
TP53_E271X	DAP	139	0.82586	0.664701	uag
PMS2_Q317X	DAP	237	0.66011	0.655962	uag
EXT2_Q205X	DAP	1162	1.20523	1.00262	uaa
PALB2_E878X	DAP	112	0.400139	0.271475	uaa
PKP2_Q688X	DAP	351	0.487129	0.088919	uag
NF1_R1362X	DAP	25	1.69324	0.0555058	uga
KDM6A_W127X	DAP	126	4.11704	0.285408	uga
ROGDI_QNAX	DAP	289	0.572504	0.381344	uag
BCOR_R1217X	DAP	128	3.66936	0.0235428	uga
PAH_K85X	DAP	186	1.54333	1.43254	uaa
BAP1_Q253X	DAP	125	0.492501	0.349708	uag
MLH1_R659X	DAP	2055	4.65697	0.0515035	uga
MPL_R43X	DAP	617	4.25537	0.28028	uga
ARID1B_Q1344X	DAP	625	0.587001	0.425266	uag
SPAST_Q347X	DAP	66	1.00592	0.880352	uaa
CFTR_Y849X	DAP	20	0.226671	0.0982454	uaa
CASP8_E259X	DAP	37	0.28354	0.132402	uag
MEN1_Y232X	DAP	693	0.521438	0.439989	uaa
EPHB1_R252X	DAP	5134	1.65474	0.187592	uga
SETD2_Q1667X	DAP	119	0.615443	0.555158	uag
GNPTAB_R375X	DAP	1494	4.36135	0.202083	uga
CDKN1B_S27X	DAP	100	0.758193	0.0589028	uag
RBM10_E277X	DAP	1245	0.508901	0.285543	uag
INPP4A_R793X	DAP	823	2.09986	0.254063	uga
HBB_ENAX	DAP	526	0.797757	0.333395	uag
RET_R418X	DAP	87	2.29596	1.03303	uga
CCDC40_R321X	DAP	506	2.52409	0.818287	uga
BAP1_Q694X	DAP	1165	0.374181	0.125796	uag
ARID1A_G838X	DAP	2468	2.91219	0.129601	uga
PCDH15_R245X	DAP	547	2.49051	0.0567349	uga
NEB_Q2129X	DAP	158	0.692647	0.158646	uaa
SPR_R219X	DAP	827	3.00338	0.365052	uga
ABCA4_W439X	DAP	36	2.6506	0.551918	uga
BRCA2_S2143X	DAP	4	0.327268	0.159428	uaa
BRCA2_S2143X	DAP	8	2.52213	0.220333	uga
ATRX_Q391X	DAP	11	0.450171	0.368896	uag
PAK7_E122X	DAP	182	0.371107	0.203097	uaa
BRIP1_Q227X	DAP	30	0.394969	0.323647	uaa
BRCA2_L1930X	DAP	15	0.562294	0.563199	uaa
BRCA2_L1930X	DAP	19	3.27184	0.154415	uga
FAT1_G3740X	DAP	1116	4.41721	0.0275584	uga
CSF3R_Q75X	DAP	212	0.602245	0.273255	uag
MPL_R357X	DAP	538	3.33474	0.00920498	uga
ATM_G2496X	DAP	98	2.19531	0.000233251	uga
ABCA4_Y362X	DAP	33	0.587471	0.447757	uaa
NSD1_R1766X	DAP	550	2.88359	0.440576	uga
ERBB4_E382X	DAP	49	0.588022	0.601359	uaa
CASP8_R432X	DAP	1325	1.79763	0.41579	uga
BRCA1_Q1092X	DAP	184	0.805203	0.551419	uag
COL12A1_R1414X	DAP	365	4.16065	0.0486359	uga
GAMT_W174X	DAP	1699	0.684696	0.633856	uag
GAMT_W174X	DAP	834	2.64854	0.10058	uga
LAMA2_R1029X	DAP	889	1.90986	0.198626	uga
RB1_S565X	DAP	46	2.81107	0.249173	uga
DMD_Q1531X	DAP	37	1.43255	0.552076	uag
MSH2_E562X	DAP	6	0.158493	0.0120105	uag
SOX5_Q195X	DAP	279	0.688194	0.707564	uag
PALB2_Q460X	DAP	24	0.699165	0.744229	uaa
CFTR_L88X	DAP	5	0.607928	0.370456	uaa
CFTR_L88X	DAP	31	2.15168	0.399812	uga
ATRX_E1447X	DAP	19	0.182175	0.0455022	uag
XPC_R415X	DAP	435	3.7195	0.227432	uga
SMAD3_C64X	DAP	1562	4.56458	0.0236703	uga
PIK3CG_E279X	DAP	61	0.579908	0.589272	uag
MSH2_Q377X	DAP	16	0.508413	0.426849	uaa
EXT1_L667X	DAP	440	0.7619	0.741802	uag
FBXW7_R658X	DAP	193	3.23932	0.308665	uga
TP53_E343X	DAP	202	0.587839	0.57801	uag
ATRX_K319X	DAP	5	1.10541	1.29681	uag
TET1_R1780X	DAP	789	3.44085	0.816447	uga
MYO7A_R666X	DAP	4184	3.9771	0.0565902	uga
STK11_ENAX	DAP	147	0.609608	0.611291	uaa
KMT2B_S2312X	DAP	336	2.72729	0.1223	uga
SOX9_E190X	DAP	396	0.949619	0.653503	uag
TRPS1_R544X	DAP	1031	4.52077	0.0693994	uga
SMAD3_K43X	DAP	265	0.626827	0.628362	uag
TSC2_Q371X	DAP	1127	0.807913	0.574789	uag
NOTCH1_Q1845X	DAP	406	0.458475	0.217257	uag
DICER1_Q1702X	DAP	200	0.867707	0.493226	uag
KRIT1_W630X	DAP	148	2.46061	0.238018	uga
MSH2_Q97X	DAP	33	0.573033	0.571242	uag
BRCA2_C2765X	DAP	268	2.97618	0.26625	uga
EP300_R397X	DAP	1775	4.23615	0.000657982	uga
CFTR_R810X	DAP	28	3.99177	0.330917	uga
LDLR_W705X	DAP	225	0.442853	0.207176	uag
LDLR_W705X	DAP	541	4.2105	0.0363574	uga
TBX3_Q115X	DAP	98	0.636942	0.61323	uag
TMPRSS2_Y453X	DAP	454	0.430335	0.314135	uaa
TP53_Y163X	DAP	351	0.832372	0.531344	uaa
TP53_Y163X	DAP	320	0.400548	0.302048	uag
PAH_Y216X	DAP	139	0.655326	0.505655	uag
SLC26A4_W83X	DAP	5709	4.48021	0.175926	uga
RYR1_R1409X	DAP	8860	4.63917	0.0599464	uga
CSTB_R68X	DAP	992	1.94272	0.0387824	uga
GLDC_W8X	DAP	6	1.927	0.16929	uga
ATM_R248X	DAP	134	1.71111	0.334275	uga
NUP93_R143X	DAP	427	3.85808	0.655484	uga
MYBPC3_Q374X	DAP	131	0.558157	0.290996	uag
PKP2_R413X	DAP	166	1.46626	0.926013	uga
FAT1_S1336X	DAP	27	3.03266	0.306779	uga
RB1_S834X	DAP	41	0.460964	0.163563	uaa
RB1_S834X	DAP	37	3.64232	0.488162	uga
DNAH5_R2639X	DAP	275	4.00582	0.00700776	uga
TRIP12_R503X	DAP	535	2.82162	0.206229	uga
MSH6_L634X	DAP	73	0.456767	0.403247	uag
APC_R2204X	DAP	8	1.4453	0.375195	uga
PTEN_L247X	DAP	46	0.836276	0.337743	uaa
PTEN_L247X	DAP	59	2.90918	0.305702	uga
MYBPC3_Q404X	DAP	1494	0.530957	0.270292	uag
ARID1B_Q1166X	DAP	312	0.598457	0.552086	uag
PAH_W120X	DAP	385	0.784237	0.673523	uag
DYSF_C456X	DAP	854	2.51076	0.0693395	uga
SPRED1_R24X	DAP	3145	2.06579	0.127156	uga
PTEN_K221X	DAP	181	0.937472	1.05755	uag
PTEN_S287X	DAP	40	0.509831	0.500205	uaa
PTEN_S287X	DAP	25	2.41354	0.841316	uga
ATRX_E1298X	DAP	2	0.15	0	uaa
GJB2_W24X	DAP	1107	0.953702	0.811728	uag
NF2_E463X	DAP	353	0.434698	0.302112	uag
DYNC2H1_R3525X	DAP	82	3.80398	0.587788	uga
SDCCAG8_S431X	DAP	43	0.629519	0.0788217	uaa
RAD50_E730X	DAP	35	0.498205	0.312341	uag
MED12_W1688X	DAP	146	0.397741	0.290795	uag
FH_Q254X	DAP	260	0.550563	0.263985	uaa
MYO7A_R150X	DAP	725	3.27404	0.0455224	uga
CEP57_R339X	DAP	776	1.53503	0.516846	uga
BRIP1_W63X	DAP	315	4.58546	0.0582134	uga
CFTR_W401X	DAP	11	0.355291	0.117444	uag
CFTR_W401X	DAP	15	3.84321	0.61074	uga
ATM_L697X	DAP	117	2.50003	0.12857	uga
DMD_Y3354X	DAP	4	0.311924	0.133012	uaa
STK11_K146X	DAP	1073	1.52258	1.24814	uag
NEB_Q6226X	DAP	161	0.834976	0.301322	uaa
EVC2_R597X	DAP	68	2.4532	0.379163	uga
ATRX_Q1007X	DAP	19	0.785072	0.893271	uaa
MSH6_W912X	DAP	129	0.545029	0.149985	uag
MLH1_W712X	DAP	243	0.967598	0.124238	uag
MLH1_W712X	DAP	194	4.31231	0.0105744	uga
SMARCA4_S1410X	DAP	190	0.550409	0.547851	uaa
KDM5C_Q953X	DAP	343	0.398753	0.0587004	uag
ARID1A_E1904X	DAP	585	1.16427	0.809579	uaa
TSC1_R245X	DAP	634	2.64381	0.11727	uga
MAP3K1_Q977X	DAP	3584	1.25755	0.469002	uaa
USH2A_Q1408X	DAP	522	0.832134	0.47285	uaa
ATM_Q852X	DAP	118	0.587661	0.14903	uag
BCOR_R810X	DAP	180	3.00188	0.0125961	uga
SMARCA4_R381X	DAP	595	3.34363	0.152729	uga
L1CAM_R760X	DAP	3165	1.83047	0.0386088	uga
STK11_E65X	DAP	133	0.685815	0.713744	uag
TP63_R266X	DAP	323	3.35441	0.158869	uga
CHEK2_LNAX	DAP	6	0.229521	0.0541004	uag
ATM_E834X	DAP	19	1.05693	1.03513	uaa
KDM5C_R681X	DAP	729	3.45195	0.0365493	uga
NF1_R1769X	DAP	127	1.99789	0.797004	uga
GBA_W218X	DAP	205	0.693135	0.662049	uag
KIF7_R1111X	DAP	1699	2.23252	0.0224737	uga
ASXL1_E1006X	DAP	189	1.05574	0.0867351	uaa
APOA5_Q97X	DAP	470	0.554067	0.326961	uag
FLCN_W366X	DAP	1038	3.55754	0.461496	uga
ALDH7A1_R266X	DAP	1095	3.39115	0.327735	uga
RNF43_R132X	DAP	4332	0.914409	0.580587	uga
CAPN3_W376X	DAP	178	0.572642	0.541525	uag
LZTR1_R210X	DAP	1683	3.62517	0.0736014	uga
ARID2_Q1100X	DAP	212	0.570459	0.386467	uag
ARID1A_Q1835X	DAP	668	0.537133	0.339921	uag
PAH_Y387X	DAP	344	0.648456	0.611388	uaa
PAH_Y387X	DAP	225	0.418837	0.345426	uag
CERKL_R338X	DAP	257	3.51186	0.318898	uga
MLH1_K416X	DAP	606	0.509602	0.31224	uag
MLH1_E512X	DAP	66	0.761997	0.588606	uaa
PHEX_W456X	DAP	87	0.326627	0.168662	uag
CHD2_R114X	DAP	90	2.61069	1.19982	uga
ATRX_E1522X	DAP	17	0.158188	0.0089849	uaa
BBS2_RNAX	DAP	584	2.14962	0.115783	uga
LMNA_E159X	DAP	268	0.510652	0.453408	uag
GAA_Q757X	DAP	612	0.55884	0.424467	uag
FGFR2_R625X	DAP	239	2.00512	0.579468	uga
INVS_R899X	DAP	513	4.49004	0.053748	uga
SH3TC2_RNAX	DAP	1349	4.29713	0.299968	uga
CENPA_E73X	DAP	344	0.370074	0.164967	uaa
LMNA_R225X	DAP	1838	4.60164	0.000567061	uga
TULP1_Q301X	DAP	431	0.250714	0.085969	uag
VRK1_R358X	DAP	159	4.01928	0.247332	uga
PTEN_Q171X	DAP	41	0.55188	0.214022	uag
KRIT1_E617X	DAP	108	0.709999	0.644896	uaa
CHEK2_QNAX	DAP	130	0.662437	0.679044	uaa
ECEL1_RNAX	DAP	1934	1.90215	0.531602	uga
PLCG2_S443X	DAP	205	0.813202	0.269862	uag
SRD5A3_W19X	DAP	1354	3.54502	0.111252	uga
GNPTAB_R1189X	DAP	175	2.59537	0.38184	uga
NF1_Q684X	DAP	1342	0.619703	0.578248	uag
FAT1_E1430X	DAP	498	0.660528	0.561859	uag
COL1A1_R472X	DAP	2471	1.88393	0.425938	uga
PTEN_Y188X	DAP	98	0.803223	0.747557	uag
PIK3CG_E479X	DAP	459	0.509321	0.338465	uaa
LMX1B_R231X	DAP	1828	1.911	0.260449	uga
ASXL2_E33X	DAP	61	0.564131	0.410555	uaa
NOTCH1_S2211X	DAP	8678	3.09659	0.0829772	uga
ATRX_S1960X	DAP	23	2.51124	0.928907	uga
GATAD2B_R179X	DAP	435	4.59164	0.064006	uga
COL6A2_R468X	DAP	602	3.94715	0.0633468	uga
COL7A1_R137X	DAP	1971	4.09689	0.0489824	uga
COL5A1_R1062X	DAP	1858	2.83975	0.189357	uga
MECP2_R168X	DAP	520	1.37399	0.384002	uga
ROS1_E539X	DAP	375	0.84578	0.754496	uaa
FBXW7_R14X	DAP	163	2.81171	0.17504	uga
PTEN_Q245X	DAP	112	0.872168	0.888463	uag
BCOR_E1415X	DAP	136	0.379105	0.212619	uag
KMT2D_R2099X	DAP	2667	4.67181	0.0708907	uga
DMD_L1424X	DAP	37	0.375367	0.202374	uaa
ITGA2B_Q891X	DAP	6	0.839985	0.809227	uag
ASPM_R1271X	DAP	15	4.06965	0.441179	uga
TNNI2_R156X	DAP	1078	2.51948	0.592068	uga
ATM_Y1216X	DAP	8	0.677481	0.575275	uag
STXBP1_R367X	DAP	1082	3.00972	0.0399438	uga
OCRL_R334X	DAP	89	2.54729	0.729234	uga
ATM_Q446X	DAP	685	0.514912	0.434541	uag
ALMS1_R3627X	DAP	1076	4.52159	0.0342195	uga
ATM_Q355X	DAP	7	0.668719	0.0671897	uag
BRCA2_S309X	DAP	4	0.16444	0.0204217	uaa
BRCA2_S309X	DAP	13	2.30263	1.31643	uga
SACS_K1715X	DAP	21	0.320921	0.0460941	uaa
ATM_Q501X	DAP	7	0.757483	0.773819	uaa
ARID1A_S1149X	DAP	403	3.35386	0.0347452	uga
BAP1_Q392X	DAP	654	0.489257	0.385871	uag
DMD_E1540X	DAP	10	1.36648	1.71018	uaa
TP53_Q144X	DAP	1563	1.02687	0.796464	uag
LDLR_Y485X	DAP	537	1.88896	1.65959	uaa
SHOX_R195X	DAP	965	3.24652	0.0850054	uga
NF1_W1685X	DAP	302	3.56096	0.0139816	uga
TSC1_Q765X	DAP	93	0.403075	0.312764	uag
XPA_R207X	DAP	14	4.04875	0.262339	uga
PTEN_Q261X	DAP	49	1.16702	1.1672	uag
ZFHX3_R1439X	DAP	5322	4.58127	0.0750855	uga
STK11_K108X	DAP	85	0.383169	0.252759	uaa
CASP8_E180X	DAP	17	0.531626	0.0693073	uaa
CDKL5_Q865X	DAP	137	0.658938	0.649074	uaa
MSH2_S473X	DAP	4	3.16355	0.249304	uga
ARID1B_R1926X	DAP	1112	3.53876	0.170451	uga
UBE3B_E21X	DAP	322	0.872432	0.969189	uaa
SCN1A_S1516X	DAP	8	0.876378	1.01379	uag
MAP3K1_Q1048X	DAP	14	1.15927	1.26776	uag
MSH2_Y299X	DAP	64	1.08568	0.576146	uag
SDCCAG8_E268X	DAP	50	0.43639	0.327594	uaa
CHD7_E2675X	DAP	251	0.886047	0.756698	uaa
DIS3_R638X	DAP	49	3.31806	0.268478	uga
CCDC39_YNAX	DAP	1	0.44	0	uaa
SDHB_R90X	DAP	536	3.85146	0.135569	uga
PBRM1_Q422X	DAP	19	0.344003	0.161014	uag
NF1_G638X	DAP	210	4.17784	0.00945745	uga
ATRX_W1883X	DAP	24	0.775922	0.61457	uag
PIK3C2G_E1163X	DAP	92	0.510846	0.0335589	uag
CACNA1F_R1299X	DAP	1550	4.27597	0.268968	uga
JAG1_C806X	DAP	1949	1.52931	0.176706	uga
DYSF_W1843X	DAP	312	2.92935	0.0424195	uga
NF1_Q963X	DAP	39	0.705051	0.686119	uaa
APC_K1982X	DAP	41	0.68426	0.708628	uaa
EPHA7_G642X	DAP	220	3.04965	0.0160449	uga
IQCB1_R364X	DAP	140	2.70456	0.0438439	uga
MSH2_E278X	DAP	135	1.3648	1.56017	uaa
CFTR_R1162X	DAP	483	3.33551	0.305578	uga
CFTR_E292X	DAP	67	0.981403	1.06179	uaa
PKP2_Q616X	DAP	163	0.507447	0.110061	uag
DEPDC5_R422X	DAP	39	4.04457	0.0218045	uga
TGFBR1_R413X	DAP	574	1.8399	0.140199	uga
NF1_E91X	DAP	26	0.480334	0.226099	uaa
MMAA_Y24X	DAP	498	0.526562	0.480159	uaa
KMT2C_Q2396X	DAP	1505	0.931071	0.796446	uag
CNGA1_R101X	DAP	190	3.85139	0.0679654	uga
PMS2_E77X	DAP	18	0.92085	0.567892	uaa
CYP4V2_RNAX	DAP	150	4.29284	0.148537	uga
VPS13A_R267X	DAP	20	1.43211	0.359993	uga
PALB2_E373X	DAP	90	0.36571	0.291977	uag
MGA_R627X	DAP	75	3.9247	0.632389	uga
KMT2C_Q2220X	DAP	1060	0.720365	0.611776	uag
MSH2_Q816X	DAP	85	0.56712	0.554244	uag
RBM10_E138X	DAP	837	0.596968	0.353506	uag
DSP_Q363X	DAP	184	0.458109	0.183065	uag
TSC1_R786X	DAP	583	2.78512	0.044259	uga
MSH2_G287X	DAP	153	4.26078	0.245207	uga
BBS9_R278X	DAP	65	3.08015	0.898464	uga
DMD_Y2141X	DAP	202	0.32473	0.185189	uaa
DMD_Y2141X	DAP	212	0.382995	0.104897	uag
IMPG2_R127X	DAP	212	4.6353	0.0282298	uga
ARID2_Y141X	DAP	134	1.68043	1.01218	uaa
NF1_C383X	DAP	326	2.43747	0.113968	uga
BRCA1_G1196X	DAP	365	2.37724	0.155754	uga
APC_E893X	DAP	226	0.878065	0.448799	uaa
PCDH19_Y366X	DAP	764	0.593197	0.310666	uag
PRPH2_Q239X	DAP	1722	0.71243	0.229486	uag
FUBP1_Y514X	DAP	157	0.737083	0.674718	uaa
BRCA1_KNAX	DAP	157	0.463658	0.385154	uag
TP53_E287X	DAP	264	0.362446	0.24809	uag
ARID1A_Q1332X	DAP	559	0.401853	0.125112	uag
MSH6_R1331X	DAP	99	3.47166	0.485669	uga
MSH2_Y98X	DAP	34	0.556125	0.521102	uaa
PKP2_R355X	DAP	2946	0.932362	0.384157	uga
NF1_L1018X	DAP	37	0.758481	0.293207	uaa
PIK3CG_R849X	DAP	376	4.16719	0.137843	uga
APC_Q1191X	DAP	53	1.34045	1.5709	uag
EPHA3_W52X	DAP	160	0.403287	0.287379	uag
MAP3K13_R803X	DAP	223	3.33823	0.0358547	uga
PTEN_R335X	DAP	35	3.07886	0.437363	uga
KMT2C_S4077X	DAP	412	1.34079	0.255671	uga
MED12_R1329X	DAP	1657	4.44661	0.00432186	uga
NSD1_W1770X	DAP	170	0.322716	0.179292	uag
MSH2_Q510X	DAP	69	0.689882	0.092112	uag
ARID5B_E456X	DAP	3	2.605	3.06177	uaa
PTPRT_Q625X	DAP	392	0.856792	0.948721	uag
KDM6A_E1370X	DAP	96	0.899744	1.01942	uaa
SACS_R3170X	DAP	76	3.97484	0.483798	uga
MLH1_W538X	DAP	281	0.917358	0.27285	uag
MLH1_W538X	DAP	774	2.48427	0.150188	uga
BRCA1_E1458X	DAP	96	0.80217	0.46895	uaa
TSC2_Q1588X	DAP	453	0.803813	0.862529	uag
DMD_R1577X	DAP	256	4.02797	0.0066275	uga
BARD1_S142X	DAP	24	0.896834	0.958157	uaa
PALB2_Q479X	DAP	90	0.57089	0.490931	uag
MAN2B1_YNAX	DAP	327	1.24995	1.13021	uaa
DMD_R1844X	DAP	30	1.08261	0.118399	uga
ANO5_R404X	DAP	286	2.06695	0.000315212	uga
MSH2_E205X	DAP	1	0.44	0	uag
ARID1A_W1844X	DAP	731	0.565513	0.103339	uag
ARID1A_W1844X	DAP	1503	3.18921	0.631118	uga
BTK_R255X	DAP	55	3.39665	0.609464	uga
ARID1A_K1808X	DAP	245	0.48788	0.437333	uag
NF1_Q1987X	DAP	67	0.516699	0.501555	uag
APC_Q1041X	DAP	16	0.558491	0.577693	uaa
ADNP_R173X	DAP	509	2.53714	0.00304472	uga
MEN1_Q398X	DAP	734	0.732828	0.459378	uaa
BRCA2_E541X	DAP	97	0.558822	0.28509	uaa
BRCA2_Y600X	DAP	3	0.281016	0.185285	uag
DMD_Q1951X	DAP	555	0.788731	0.816023	uag
EXT1_Q305X	DAP	707	0.571467	0.130676	uaa
ARID1A_Q840X	DAP	1571	0.475762	0.411741	uaa
NF1_S1766X	DAP	22	1.03431	0.140056	uga
DNMT3A_Q249X	DAP	538	0.771302	0.526324	uag
KMT2C_Q202X	DAP	41	0.498724	0.233544	uag
TET1_Q1704X	DAP	657	0.785142	0.786005	uag
NOTCH2_C179X	DAP	1529	3.34642	0.0879367	uga
FBXL4_Q519X	DAP	82	0.57381	0.558919	uag
USH2A_W3918X	DAP	120	2.38654	0.14746	uga
COL1A1_R253X	DAP	6064	1.49854	0.275201	uga
DAXX_Q638X	DAP	30	0.693195	0.731916	uaa
DNAJC6_R273X	DAP	150	4.46158	0.0141396	uga
SLC3A1_R270X	DAP	54	2.6376	0.801761	uga
CD79B_R142X	DAP	3094	2.97177	0.0449785	uga
ADNP_Y719X	DAP	78	0.829639	0.44549	uaa
ADNP_Y719X	DAP	87	0.884581	0.398085	uag
ARID2_Q613X	DAP	970	0.550272	0.406982	uag
GATA3_K357X	DAP	56	0.5805	0.484916	uag
USH2A_R1549X	DAP	406	3.96085	0.253145	uga
GRIN2B_R519X	DAP	4079	3.96233	0.0740129	uga
ARID2_Q1411X	DAP	198	1.38581	1.53261	uaa
EPHA3_R728X	DAP	1682	2.61134	0.0727656	uga
RB1_S391X	DAP	14	0.669647	0.441899	uaa
RB1_S391X	DAP	14	1.50825	0.660828	uga
SMARCD1_R303X	DAP	383	4.66392	0.0537803	uga
PAPSS2_R41X	DAP	611	3.97818	0.270421	uga
ATRX_R2131X	DAP	82	2.82006	0.162305	uga
DMD_Q1711X	DAP	254	0.585182	0.412725	uag
AHI1_W420X	DAP	39	1.65202	0.975123	uga
CTCF_R457X	DAP	773	3.09166	0.314082	uga
FH_Q439X	DAP	112	1.33233	1.39571	uag
NF1_W2494X	DAP	761	2.15366	0.186228	uga
BRCA2_L2838X	DAP	30	0.84972	0.963477	uaa
BRCA2_L2838X	DAP	43	4.31088	0.183012	uga
CC2D2A_R950X	DAP	34	2.41105	1.21322	uga
PBRM1_R298X	DAP	7	3.13742	0.334872	uga
INPP4B_R252X	DAP	11	2.77309	0.24794	uga
EGFR_R1068X	DAP	358	3.11577	0.42747	uga
WRN_W1014X	DAP	161	3.56679	0.670594	uga
EPHA3_R104X	DAP	383	2.38773	0.101213	uga
IL7R_R206X	DAP	89	1.90623	0.0478818	uga
BMPR1A_R152X	DAP	1602	1.65408	0.217344	uga
MSH2_E859X	DAP	54	0.778172	0.479599	uaa
TP53_E224X	DAP	453	0.931508	0.975024	uag
TET1_R107X	DAP	75	1.90453	0.592424	uga
GFM1_R234X	DAP	155	3.12258	0.32939	uga
APC_S837X	DAP	46	0.867898	0.372533	uaa
APC_S837X	DAP	119	2.02239	0.167237	uga
BRCA2_S2372X	DAP	12	0.355274	0.16479	uaa
BRCA2_S2372X	DAP	28	2.49702	0.714705	uga
BRCA1_YNAX	DAP	62	0.467846	0.144792	uaa
BRCA1_YNAX	DAP	36	0.66012	0.309281	uag
NIPBL_R1814X	DAP	207	2.0062	0.214445	uga
NMNAT1_W169X	DAP	709	3.25777	0.120875	uga
LCA5_Y354X	DAP	35	0.777622	0.0168955	uag
TSC1_Q898X	DAP	19	0.403957	0.33615	uag
BRCA2_S611X	DAP	9	0.988291	1.17393	uaa
BRCA2_S611X	DAP	7	4.35979	0.378482	uga
TP63_Q70X	DAP	167	0.836766	0.755194	uag
NF1_Q2588X	DAP	57	0.682726	0.648586	uaa
CFTR_W1145X	DAP	1213	1.468	0.626073	uga
CRB1_RNAX	DAP	338	3.30679	0.842593	uga
CBS_WNAX	DAP	819	3.50768	0.550623	uga
WT1_R369X	DAP	3428	2.14462	0.306896	uga
KMT2A_R2480X	DAP	562	4.10805	0.272846	uga
ALS2_Y411X	DAP	315	0.598058	0.238717	uag
ARID2_G1747X	DAP	326	1.45609	0.14352	uga
HEXA_W26X	DAP	1508	1.92545	0.0310115	uga
NAA15_Q493X	DAP	44	0.57288	0.536002	uag
FBXW7_Q218X	DAP	78	0.33592	0.237856	uaa
MAP3K1_E722X	DAP	39	0.60769	0.491988	uaa
PGR_R740X	DAP	435	4.26674	0.0571145	uga
APC_S1282X	DAP	2	0.211285	0.0487603	uaa
APC_S1282X	DAP	18	2.61191	0.545231	uga
APC_W699X	DAP	102	0.550728	0.422772	uag
APC_W699X	DAP	362	3.26104	0.208217	uga
PCDH15_Y189X	DAP	1	0.615984	0.659	uaa
DSP_Q588X	DAP	110	0.913267	0.581094	uaa
NTRK2_W737X	DAP	214	0.642597	0.0732396	uag
L1CAM_Q423X	DAP	1172	0.5526	0.240277	uag
ASPM_E1266X	DAP	19	0.375643	0.316799	uaa
ATP7A_R645X	DAP	127	3.52904	0.0355295	uga
ASPM_Q380X	DAP	7	0.494965	0.283263	uag
APC_E1317X	DAP	75	0.55709	0.197727	uaa
FLG_S2080X	DAP	106	1.08594	1.25598	uaa
CDKL5_R59X	DAP	78	3.3341	0.413188	uga
APC_L954X	DAP	7	1.91394	1.69382	uaa
APC_L954X	DAP	15	2.78162	1.14325	uga
GSK3B_R367X	DAP	602	1.89197	0.249886	uga
PIGN_E61X	DAP	153	0.725498	0.602757	uaa
APC_S1392X	DAP	112	1.24764	0.651268	uaa
DICER1_E1025X	DAP	141	0.474669	0.422607	uaa
NOTCH2_R2036X	DAP	1279	3.44439	0.0681309	uga
APC_Q1244X	DAP	63	0.620783	0.229317	uaa
PTEN_E256X	DAP	46	0.385843	0.129778	uag
TP53_R280X	DAP	346	1.55885	0.154808	uga
GJB1_Y154X	DAP	1405	0.579541	0.331493	uag
NF1_E470X	DAP	24	0.272821	0.162989	uaa
EPHA3_R684X	DAP	319	4.41008	0.267975	uga
BRCA1_K1371X	DAP	66	0.340895	0.219038	uag
PALB2_R238X	DAP	206	2.07168	0.47352	uga
SETD5_R347X	DAP	222	3.88841	0.189774	uga
SCN1A_R1525X	DAP	7	2.48499	0.663549	uga
SCN9A_R1500X	DAP	17	1.111	0.640134	uga
RB1_L76X	DAP	27	3.45554	0.419857	uga
APC_Q264X	DAP	33	1.21806	1.10034	uaa
CFTR_Q414X	DAP	41	0.16229	0.00596051	uaa
NBN_QNAX	DAP	4	0.450682	0.387319	uaa
KDM6A_R612X	DAP	288	3.81065	0.222128	uga
KMT2A_R3232X	DAP	89	3.36733	0.0213784	uga
EXT1_W582X	DAP	725	2.91849	0.154846	uga
NF1_Q1070X	DAP	340	1.12422	0.731901	uag
DMD_R3113X	DAP	793	3.40484	0.324841	uga
NSD1_R1984X	DAP	66	4.07009	0.644812	uga
APC_E1209X	DAP	196	0.81104	0.844384	uaa
APC_S940X	DAP	13	0.920676	1.0899	uag
CDH1_W103X	DAP	517	1.97428	0.56049	uga
CACNA1A_R454X	DAP	159	2.88783	0.0232943	uga
STAG2_Q573X	DAP	148	0.62229	0.397296	uag
PAK1_E310X	DAP	606	0.777322	0.509001	uag
EP300_S952X	DAP	72	4.09518	0.384123	uga
NF1_W221X	DAP	7	0.675709	0.69443	uag
DYSF_Q1962X	DAP	113	0.418947	0.350681	uag
RBM10_Q789X	DAP	473	0.628483	0.666834	uag
APC_Q1469X	DAP	120	0.976775	0.734825	uaa
SETD2_Q2362X	DAP	635	0.479563	0.130959	uag
CTNNB1_R661X	DAP	1048	4.5741	0.0237261	uga
FAT1_R1795X	DAP	762	1.36899	0.244139	uga
SLC2A1_Q161X	DAP	1636	0.708559	0.377551	uag
PALB2_K75X	DAP	26	0.557974	0.440972	uaa
CASP8_C312X	DAP	313	2.99959	0.414184	uga
KMT2C_W4352X	DAP	77	3.19162	1.07112	uga
MSH6_L740X	DAP	23	3.7666	0.305234	uga
MGA_S1778X	DAP	1036	3.44695	0.620585	uga
KRIT1_S467X	DAP	30	0.319042	0.224414	uaa
PIK3CG_E919X	DAP	65	0.451253	0.270215	uaa
EXT1_E604X	DAP	550	0.536285	0.0495984	uag
RPE65_E102X	DAP	32	1.29555	0.9727	uaa
SPG11_Q1875X	DAP	57	0.708213	0.722111	uag
APC_Q2372X	DAP	40	0.538693	0.543813	uag
KMT2C_Q3470X	DAP	28	0.669136	0.565617	uag
CACNA1A_R2068X	DAP	1726	2.49551	0.309138	uga
ROS1_G140X	DAP	280	2.61531	0.619964	uga
RB1_Q762X	DAP	79	0.960592	0.685119	uag
DMD_Q1411X	DAP	60	0.779319	0.167043	uag
VPS13A_R1471X	DAP	14	1.89778	2.06162	uga
RB1_C221X	DAP	15	2.83149	0.0865747	uga
MSH2_Y588X	DAP	43	0.430175	0.36741	uag
PMS2_Q713X	DAP	249	0.988457	1.144	uag
MSH2_W764X	DAP	14	0.241993	0.0580549	uag
MSH2_W764X	DAP	67	3.66008	1.02224	uga
APC_S1356X	DAP	65	0.264243	0.0975531	uaa
APC_S1356X	DAP	216	1.71834	0.156873	uga
MSH6_E1023X	DAP	34	1.07044	1.00621	uaa
TSC1_Q797X	DAP	71	0.903812	0.740625	uag
DYSF_Y586X	DAP	1724	0.663033	0.449397	uag
NCOR1_R572X	DAP	245	3.42825	0.138321	uga
LATS2_R1043X	DAP	2095	4.57106	0.0802409	uga
TET1_E55X	DAP	5	1.65125	2.10676	uaa
DDR2_R709X	DAP	114	2.57924	0.570416	uga
APC_K1165X	DAP	22	0.550366	0.534117	uaa
TSC1_Q897X	DAP	80	0.892421	0.132471	uag
CAPN1_W392X	DAP	858	4.42876	0.140812	uga
NTRK3_C164X	DAP	1296	4.04853	0.435681	uga
ADSL_R190X	DAP	1459	2.9629	0.0296326	uga
ATR_R635X	DAP	246	2.26888	0.14306	uga
EIF4E_E32X	DAP	25	0.401205	0.347453	uaa
MYO7A_R2024X	DAP	1411	3.11177	0.22519	uga
ARID1B_R1075X	DAP	1008	4.49282	0.064916	uga
MSH2_Q344X	DAP	110	1.05437	0.519752	uag
DMD_R2680X	DAP	304	1.39994	0.386462	uga
ATM_L1327X	DAP	71	2.84594	0.0985975	uga
IRS1_R411X	DAP	6045	1.59747	0.263917	uga
SMARCAL1_E848X	DAP	150	0.474433	0.310435	uag
TP53_E336X	DAP	335	0.72818	0.300222	uag
MAP2K1_R47X	DAP	328	3.93871	0.0406681	uga
SDHB_W218X	DAP	408	3.48401	0.119107	uga
SMAD2_W132X	DAP	22	3.44509	0.240907	uga
BRCA1_Y1213X	DAP	55	0.402003	0.248587	uaa
PAX6_R331X	DAP	391	2.10751	0.0592915	uga
TP53_C277X	DAP	539	3.0949	0.0426612	uga
FLT1_E646X	DAP	87	0.865338	1.01015	uaa
MAP3K1_S431X	DAP	89	0.44213	0.336742	uaa
NCF1_WNAX	DAP	638	1.95902	0.0790421	uga
IQSEC2_R904X	DAP	394	2.34959	0.590321	uga
CLCN1_R626X	DAP	510	2.72726	0.278669	uga
FBXL4_R36X	DAP	306	1.56633	0.264687	uga
CFTR_Q525X	DAP	41	1.49548	1.84126	uaa
ERCC8_CNAX	DAP	43	1.6713	0.365123	uga
NF1_Q835X	DAP	254	0.921834	0.350945	uag
ATM_Q441X	DAP	391	0.653553	0.0665642	uag
SLC6A1_Q397X	DAP	1787	0.534899	0.355367	uag
LAMB3_R81X	DAP	2172	1.89346	0.64391	uga
SLC16A2_R388X	DAP	5105	2.79878	0.0655177	uga
TP63_R643X	DAP	1945	2.21461	0.448846	uga
ARID1A_R1989X	DAP	887	2.69851	0.158057	uga
PALB2_E545X	DAP	23	0.539545	0.244425	uaa
HNF1B_Q182X	DAP	93	0.82352	0.919173	uaa
MSH2_R359X	DAP	182	2.29618	0.682445	uga
CDH1_S9X	DAP	167	0.758881	0.0543136	uag
LATS2_E722X	DAP	402	0.378233	0.148015	uag
NSD1_Q2024X	DAP	159	0.281548	0.163604	uag
NR0B1_W236X	DAP	408	2.97011	0.117879	uga
NF1_E1929X	DAP	21	0.259217	0.0850535	uag
USH2A_W3955X	DAP	115	0.728024	0.646585	uag
BAP1_Q40X	DAP	223	0.616203	0.185898	uag
NPR2_R479X	DAP	1032	3.14722	0.141345	uga
ADSL_R337X	DAP	245	2.81262	0.209529	uga
NUP93_R294X	DAP	840	3.8259	0.0361984	uga
IFNGR1_E360X	DAP	24	1.04595	1.13312	uaa
INSRR_Q255X	DAP	1728	0.561741	0.226351	uag
ALOX12B_Q36X	DAP	682	0.477805	0.153278	uag
ARID1A_Q1947X	DAP	892	0.783546	0.784203	uag
STXBP1_S476X	DAP	184	0.655336	0.409438	uaa
STXBP1_S476X	DAP	153	4.01227	0.308696	uga
SPEN_R2081X	DAP	39	3.69864	0.697382	uga
MUTYH_W174X	DAP	274	0.862978	0.369981	uag
MUTYH_K492X	DAP	26	0.403023	0.293489	uag
NEGR1_R173X	DAP	139	3.78585	0.197321	uga
FANCA_R591X	DAP	540	2.46752	0.0620252	uga
GAA_W746X	DAP	159	0.706465	0.21817	uag
GAA_W746X	DAP	1181	2.88555	0.139158	uga
TP53_Y126X	DAP	445	0.642149	0.30675	uaa
TP53_Y126X	DAP	592	0.644582	0.58734	uag
DNMT3A_Q615X	DAP	72	0.660346	0.280774	uag
TMC1_W559X	DAP	627	0.471336	0.299022	uag
CHEK2_LNAX	DAP	1110	1.94321	0.570466	uga
NF1_Q2531X	DAP	48	1.46356	0.268922	uag
CLCN1_R317X	DAP	615	2.28091	0.129639	uga
MLH1_Q391X	DAP	174	0.619071	0.494472	uag
APC_R923X	DAP	158	1.76984	0.152771	uga
TP53_K164X	DAP	5274	1.2863	0.797995	uag
APC_S2570X	DAP	39	3.18356	1.41691	uga
ASXL2_Q36X	DAP	39	0.332581	0.214652	uaa
APC_E443X	DAP	125	0.597626	0.303125	uaa
PROP1_R99X	DAP	478	2.83389	0.296719	uga
NF1_Q1835X	DAP	334	0.445013	0.106459	uag
ARID1B_R1102X	DAP	1801	4.71255	0.0331766	uga
SOX9_Q312X	DAP	1261	0.819702	0.39358	uag
DHCR7_Y217X	DAP	177	0.648782	0.454592	uaa
BARD1_R641X	DAP	42	3.00205	0.231302	uga
ABCA12_R2204X	DAP	37	1.90576	0.995748	uga
EFTUD2_R354X	DAP	47	3.1035	0.329843	uga
DDR2_R806X	DAP	573	3.61646	0.209331	uga
EXT1_Y637X	DAP	268	1.09396	0.528785	uaa
BRCA1_YNAX	DAP	24	0.750592	0.832858	uaa
BRCA1_YNAX	DAP	13	0.601149	0.638021	uag
NPHP1_RNAX	DAP	439	3.00413	0.0753111	uga
RAD52_R278X	DAP	289	2.40679	0.244917	uga
Eastern equine encephalitis virus_no_WTNAX	DAP	483	3.96726	0.276676	uga
BAG3_R309X	DAP	275	1.72615	0.531786	uga
KMT2D_Q2004X	DAP	154	0.515532	0.167757	uag
USH2A_S5030X	DAP	114	0.793795	0.903756	uag
APC_Q542X	DAP	35	0.851309	0.888135	uag
SCN1A_R865X	DAP	152	2.07636	0.901354	uga
APC_Q1517X	DAP	20	0.807515	0.392434	uag
DMD_Q664X	DAP	61	0.729878	0.604809	uag
BAP1_E631X	DAP	30	0.543387	0.139362	uag
SMARCA4_E535X	DAP	226	1.05908	1.18608	uag
TAT_R417X	DAP	1368	3.76552	0.180177	uga
STK11_Q37X	DAP	160	0.754062	0.818049	uag
BRCA1_ENAX	DAP	57	0.759405	0.194699	uag
NUP93_Q15X	DAP	43	1.02277	1.15253	uag
COL7A1_R1933X	DAP	329	1.09204	0.767946	uga
BRCA1_E1077X	DAP	26	0.32086	0.226799	uag
DYRK1A_Q460X	DAP	4	0.252527	1.68313e-05	uaa
CREBBP_R1392X	DAP	62	3.68273	0.246217	uga
KMT2B_Q4217X	DAP	19	0.428231	0.365194	uag
EPG5_R2078X	DAP	1	1.84	0.933381	uga
NF1_E1947X	DAP	1	0.53997	0.141378	uaa
OTX2_R76X	DAP	274	2.39032	0.252744	uga
ERCC6_Q723X	DAP	79	0.565776	0.511832	uag
PIK3R1_R386X	DAP	42	1.11829	0.498168	uga
ANKLE2_Q720X	DAP	179	1.12735	0.964819	uaa
CBL_R206X	DAP	72	3.57101	0.233499	uga
KRIT1_Q698X	DAP	101	0.993716	0.622243	uag
DNAH5_R1883X	DAP	288	3.31782	0.138155	uga
PPM1D_E525X	DAP	18	0.606392	0.36225	uaa
BRCA2_C2422X	DAP	8	1.53971	0.14793	uga
SMAD4_Q289X	DAP	1113	0.618115	0.320687	uag
NF1_Q83X	DAP	9	0.457308	0.414726	uag
SACS_R3792X	DAP	94	1.44307	0.0701361	uga
ASPM_R3304X	DAP	162	3.19523	0.326276	uga
BRCA2_L2732X	DAP	118	0.605736	0.363275	uaa
BRCA2_L2732X	DAP	260	2.52096	0.223334	uga
BRCA2_S1064X	DAP	4	0.161107	0.0157073	uaa
BRCA2_S1064X	DAP	44	2.60281	0.131218	uga
DNAH5_R1761X	DAP	161	4.58694	0.0494529	uga
FBXL4_R98X	DAP	1047	4.36763	0.223256	uga
GABRG2_R136X	DAP	31	2.92154	0.148223	uga
BRCA1_L1122X	DAP	582	1.56743	0.749672	uga
BRCA2_L1152X	DAP	75	0.64299	0.256937	uaa
BRCA2_L1152X	DAP	158	3.71643	0.244123	uga
APC_R348X	DAP	236	3.48823	0.101006	uga
RB1_Q850X	DAP	10	0.247259	0.111355	uag
APC_Q1291X	DAP	39	0.265735	0.150502	uag
USH2A_W2075X	DAP	99	0.853841	0.938963	uag
KMT2C_Q2161X	DAP	301	0.504455	0.121701	uaa
RB1_S397X	DAP	3	0.596736	0.221659	uaa
RB1_S397X	DAP	32	1.55367	0.48298	uga
SACS_R2119X	DAP	122	2.55854	0.262644	uga
ABCA4_Q1291X	DAP	27	0.198572	0.0582227	uag
FBN1_R1596X	DAP	996	4.49078	0.0110087	uga
CTNNB1_Q113X	DAP	1826	1.06719	0.0503701	uag
SRCAP_R2267X	DAP	1646	3.30782	0.0515575	uga
DMD_W2925X	DAP	121	4.01391	0.12302	uga
PRKAR1A_R97X	DAP	498	1.18394	0.422625	uga
CFTR_Q1411X	DAP	96	0.904388	1.04325	uaa
RAD51C_KNAX	DAP	29	0.527723	0.529418	uag
MAK_R272X	DAP	127	4.51472	0.183694	uga
BRCA2_Y792X	DAP	5	0.840776	0.922552	uaa
BRCA2_Y792X	DAP	4	0.165868	0.0089742	uag
TG_R296X	DAP	557	3.83486	0.0730625	uga
STAG2_Q773X	DAP	63	0.249707	0.0887406	uaa
RB1_Q207X	DAP	15	0.925792	0.683356	uaa
ATRX_SNAX	DAP	1	3.41787	1.9122	uga
DMD_E753X	DAP	17	2.47204	3.24981	uaa
Mayaro_no_WTNAX	DAP	1351	4.72021	0.0268939	uga
PALB2_S518X	DAP	34	1.04946	0.473259	uaa
PALB2_S518X	DAP	191	2.88979	0.319806	uga
PKD2_R325X	DAP	260	3.19897	0.561618	uga
DMD_Q442X	DAP	21	0.475027	0.313742	uaa
LDLR_E642X	DAP	92	0.721989	0.0280546	uaa
ZFHX3_E1709X	DAP	94	1.11167	1.16159	uag
BTK_R13X	DAP	89	2.26256	0.309183	uga
PYGM_R50X	DAP	644	2.14614	0.377787	uga
BRCA1_E1348X	DAP	48	0.844362	0.850992	uaa
EPG5_L88X	DAP	638	4.53159	0.0123594	uga
TP53_W23X	DAP	385	1.16707	0.760904	uag
TP53_W23X	DAP	1192	4.26914	0.0776197	uga
BIRC3_E494X	DAP	5	0.745258	0.316993	uaa
FH_E355X	DAP	226	1.19778	1.46457	uaa
GYS2_Q183X	DAP	215	0.617208	0.352789	uag
LAMP2_R293X	DAP	105	2.6635	0.398324	uga
SMCHD1_R344X	DAP	64	3.49447	0.864747	uga
PALB2_L116X	DAP	74	0.502568	0.487398	uaa
ZEB2_L965X	DAP	62	0.607762	0.0167533	uag
BCKDHB_E163X	DAP	138	0.646402	0.642515	uaa
IKZF1_R213X	DAP	604	1.53213	0.523554	uga
MSH2_W345X	DAP	12	0.424527	0.0808355	uag
MSH2_W345X	DAP	40	3.36231	0.449437	uga
AMER1_E138X	DAP	178	0.296159	0.0858428	uag
COL1A1_R469X	DAP	337	2.2977	0.47929	uga
MSH2_K565X	DAP	5	0.163623	0.0192652	uaa
ARID2_Q725X	DAP	47	0.65346	0.647744	uag
CTNNB1_R474X	DAP	1041	3.85066	0.275703	uga
PTCH1_R1394X	DAP	856	1.94112	0.0425669	uga
FIG4_R265X	DAP	340	3.97643	0.116227	uga
FIG4_Q738X	DAP	61	0.355212	0.214847	uag
SETD2_S791X	DAP	61	0.656681	0.710346	uaa
SETD2_S791X	DAP	44	3.09727	0.221076	uga
DMD_E739X	DAP	6	0.187665	0.0161373	uaa
SLC12A6_RNAX	DAP	814	2.67148	0.445516	uga
BRCA2_Y1762X	DAP	7	1.09187	1.31595	uaa
BRCA2_Y1762X	DAP	10	0.984433	1.06135	uag
CFTR_S489X	DAP	17	0.788827	0.833971	uaa
MSH6_C687X	DAP	91	1.37385	0.59192	uga
ASXL2_R357X	DAP	57	3.96697	0.149158	uga
MSH2_C778X	DAP	32	3.10223	0.972025	uga
TSC2_Q1178X	DAP	688	0.502975	0.163669	uag
MC4R_Y35X	DAP	504	0.497749	0.362506	uaa
APC_S1272X	DAP	69	3.57071	0.467698	uga
LIPT1_S292X	DAP	34	2.91599	0.312296	uga
EPHA7_E930X	DAP	85	0.845407	0.814611	uaa
DCX_Q342X	DAP	109	0.704965	0.71187	uag
SCN9A_R842X	DAP	201	2.58813	0.494046	uga
CFTR_R1158X	DAP	298	1.44522	0.560842	uga
BRCA1_E720X	DAP	21	0.888864	0.571819	uaa
AXIN1_E128X	DAP	228	0.409247	0.0959053	uag
ATM_E1072X	DAP	63	0.664797	0.138207	uaa
BCL6_R270X	DAP	1241	3.70604	0.312315	uga
BRCA1_E1398X	DAP	135	0.927538	0.760319	uag
NF1_S536X	DAP	113	0.505596	0.378744	uaa
SLC2A2_R301X	DAP	277	4.43876	0.113844	uga
COL4A4_R1377X	DAP	939	4.03824	0.183126	uga
DDX3X_R311X	DAP	491	2.4042	0.387026	uga
FLG_R2613X	DAP	2320	2.02661	0.12856	uga
BRCA1_QNAX	DAP	84	1.80552	1.30412	uaa
LDLR_Q137X	DAP	831	0.430797	0.358336	uag
AKT3_R166X	DAP	27	1.98594	1.11461	uga
BRCA2_S871X	DAP	2	0.295	0.205061	uaa
BRCA2_S871X	DAP	14	4.02094	0.613159	uga
PHEX_Y207X	DAP	1109	1.00848	0.641682	uag
RAD50_R954X	DAP	44	1.29199	0.073911	uga
NAA15_R128X	DAP	238	2.40051	0.0668702	uga
APC_S943X	DAP	27	0.694462	0.21792	uaa
APC_S943X	DAP	37	2.38135	0.399459	uga
NPHP1_RNAX	DAP	175	3.43725	0.175417	uga
ATRX_R1514X	DAP	171	1.84669	1.39325	uga
ABCA4_Q1135X	DAP	1641	0.604135	0.561227	uag
PPM1D_R552X	DAP	290	2.65255	0.204332	uga
ARID1A_E1766X	DAP	122	0.680227	0.478904	uaa
KMT2C_Q2539X	DAP	55	0.619387	0.595348	uag
CFTR_G542X	DAP	374	1.93662	0.0042513	uga
ATM_R2034X	DAP	243	3.66721	0.237795	uga
STAG2_E678X	DAP	63	0.744085	0.817484	uaa
APC_S874X	DAP	184	3.54838	0.16076	uga
RAD50_Q326X	DAP	95	0.883244	0.448048	uag
MCCC1_R371X	DAP	671	2.01445	0.269538	uga
HNRNPK_R287X	DAP	2193	2.44334	0.482687	uga
B2M_E89X	DAP	211	0.608647	0.455716	uaa
DNAH5_E91X	DAP	51	0.477577	0.294242	uaa
NIPBL_R2407X	DAP	504	2.1137	0.154182	uga
FLG_S3296X	DAP	507	0.465435	0.073417	uaa
PDE6A_RNAX	DAP	2276	3.84501	0.107523	uga
FLG_S1302X	DAP	139	0.761509	0.855414	uaa
MSH2_Y238X	DAP	17	0.911447	1.04955	uag
TNFRSF13B_SNAX	DAP	78	0.232942	0.0601398	uaa
TNFRSF13B_SNAX	DAP	138	1.69392	0.352793	uga
MSH2_Q183X	DAP	298	0.652643	0.357784	uag
APC_K1182X	DAP	38	1.43272	1.77198	uaa
CDKN1B_Q20X	DAP	217	1.19124	1.18846	uag
CRX_S150X	DAP	1345	1.94396	0.226845	uga
CREBBP_R1341X	DAP	216	3.07221	0.20221	uga
ERBB4_E890X	DAP	23	1.13507	0.421794	uag
RB1_R787X	DAP	318	1.4516	0.320031	uga
PTEN_Y65X	DAP	24	0.479905	0.390243	uaa
PTEN_Y65X	DAP	14	0.17945	0.0054603	uag
GSK3B_R306X	DAP	320	4.18709	0.114842	uga
AGL_Q97X	DAP	111	0.84512	0.675146	uaa
TYR_Q220X	DAP	203	0.789571	0.194129	uaa
PDGFRB_R849X	DAP	2114	2.89354	0.051803	uga
IGF1R_R1158X	DAP	728	1.76621	0.0564544	uga
PKD2_R803X	DAP	1103	3.27812	0.671781	uga
CDC73_R76X	DAP	424	4.5068	0.10401	uga
WAS_R13X	DAP	1282	1.36855	0.34982	uga
ABCB11_R1057X	DAP	214	4.5496	0.0143351	uga
SMARCA4_Q205X	DAP	459	0.595402	0.11533	uag
MSH2_Q130X	DAP	266	0.630122	0.103078	uag
CFTR_Y275X	DAP	57	0.479136	0.352142	uag
EPHA7_E643X	DAP	206	0.341286	0.0474688	uaa
RB1_E97X	DAP	261	1.40659	0.967841	uaa
PTPRD_R1496X	DAP	257	2.47205	0.0955441	uga
APC_W423X	DAP	879	3.5641	0.366427	uga
ARID2_Q397X	DAP	78	0.503543	0.418387	uag
COL3A1_R326X	DAP	8228	1.64414	0.216248	uga
C8B_R376X	DAP	775	1.6215	0.502589	uga
COL2A1_R533X	DAP	2198	1.4078	0.47136	uga
SACS_R3903X	DAP	1143	3.35945	0.0642988	uga
ANKRD11_E1051X	DAP	2	0.295	0.205061	uaa
DMD_E806X	DAP	216	0.747021	0.579926	uaa
SDHB_R115X	DAP	546	3.27137	0.19739	uga
IGHMBP2_R605X	DAP	1528	4.49585	0.165671	uga
CFTR_Q1382X	DAP	70	0.190845	0.0389266	uaa
DMD_Q2125X	DAP	12	0.345624	0.23671	uag
FBN1_Q351X	DAP	676	0.42983	0.291118	uag
GLMN_C36X	DAP	17	3.84383	0.879599	uga
CHD7_R2653X	DAP	52	4.50287	0.029172	uga
PCCB_R113X	DAP	555	3.35316	0.0313991	uga
RB1_R358X	DAP	38	2.37222	0.215221	uga
PEX7_LNAX	DAP	93	0.625878	0.524465	uaa
MSH2_R383X	DAP	51	2.5336	0.406095	uga
CNTNAP2_W718X	DAP	73	0.281167	0.162472	uag
NF1_E1436X	DAP	7	0.15242	0.00342275	uaa
SPEN_R732X	DAP	1070	3.83104	0.279989	uga
PAH_Y154X	DAP	142	0.666492	0.302311	uaa
NBN_E636X	DAP	31	0.409872	0.274624	uaa
CHM_Y308X	DAP	12	1.09095	1.11629	uag
ECEL1_WNAX	DAP	3492	4.54933	0.0419571	uga
TOP1_S74X	DAP	19	1.80557	0.41992	uga
FBN1_R215X	DAP	1113	2.38862	0.318694	uga
MAP3K13_W708X	DAP	933	2.44105	0.122839	uga
KIF7_E982X	DAP	380	0.45891	0.189496	uag
PTPRT_E287X	DAP	640	0.549586	0.184189	uag
BAP1_S513X	DAP	1091	3.09533	0.550649	uga
ARID1A_S103X	DAP	27	0.31696	0.0597564	uag
TP53_Y327X	DAP	204	1.41508	1.70442	uaa
TP53_Y327X	DAP	118	0.413552	0.325506	uag
BRCA2_S791X	DAP	31	0.786269	0.501756	uaa
BRCA2_S791X	DAP	48	4.03332	0.152829	uga
KMT2A_R2699X	DAP	157	3.90491	0.0882213	uga
SDHA_Q185X	DAP	866	0.450161	0.292652	uag
ARID1B_Q1315X	DAP	982	0.446133	0.209077	uag
SPRED1_R64X	DAP	108	3.79687	0.403616	uga
PHEX_W403X	DAP	213	0.905555	0.748018	uag
PHEX_W403X	DAP	283	3.03824	0.250906	uga
INPP4B_E519X	DAP	277	0.411682	0.0327882	uaa
MSH6_R298X	DAP	71	3.16588	0.357815	uga
KDM5A_R1350X	DAP	565	1.08108	0.510814	uga
CSF1R_Q911X	DAP	458	0.544199	0.0510069	uag
EVC2_R319X	DAP	265	2.8584	0.168992	uga
ARID1A_R693X	DAP	3040	2.48844	0.19678	uga
MEN1_W428X	DAP	6249	3.48764	0.189911	uga
APC_R1920X	DAP	312	2.38005	0.200527	uga
BRCA1_E1194X	DAP	151	0.692338	0.66708	uaa
KEAP1_K97X	DAP	3633	0.771509	0.652024	uag
BRCA1_Q1151X	DAP	43	0.15559	0.0036657	uaa
SMAD4_Q256X	DAP	476	0.655871	0.383125	uag
CFTR_E1371X	DAP	149	0.935978	0.433732	uaa
PAX5_G85X	DAP	154	2.09996	0.0510598	uga
ARID1B_Q540X	DAP	688	0.436787	0.340021	uag
AP4M1_QNAX	DAP	2124	1.30407	1.32554	uaa
NSD1_E1534X	DAP	127	0.296745	0.129559	uaa
PRDM1_S535X	DAP	149	2.61387	0.376395	uga
AR_Y107X	DAP	556	0.731764	0.195665	uag
PKD1_Q978X	DAP	1767	1.01127	0.90934	uag
FAT1_Q2830X	DAP	106	0.577021	0.337659	uag
ATM_K1435X	DAP	11	0.54217	0.545536	uag
APC_R1450X	DAP	137	2.92264	0.210369	uga
MID1_R495X	DAP	190	2.84715	0.402836	uga
DNMT3A_Q402X	DAP	215	0.594487	0.466947	uag
TSC2_Q1752X	DAP	182	0.376718	0.221239	uag
CFTR_E193X	DAP	274	0.709486	0.523493	uaa
FAT1_E2684X	DAP	61	1.35924	0.792621	uaa
APC_Q1529X	DAP	34	0.949537	1.0943	uag
PAH_R111X	DAP	268	3.1658	0.296232	uga
GAA_E888X	DAP	1181	0.629764	0.247156	uag
KMT2B_E1527X	DAP	509	0.49308	0.449395	uaa
PALB2_Q559X	DAP	17	0.514204	0.0012243	uaa
KMT2D_R2771X	DAP	1365	4.65935	0.0772243	uga
PAX6_W170X	DAP	344	2.11553	0.751001	uga
ERCC5_Q1056X	DAP	19	0.242089	0.10195	uag
APC_E1345X	DAP	103	0.566879	0.510258	uaa
PCDH19_E287X	DAP	2978	0.703089	0.597049	uag
TP53_R209X	DAP	1588	4.29103	0.034705	uga
CDKN2A_R80X	DAP	1129	3.71434	0.357244	uga
CDKN2A_X80X	DAP	1192	3.58962	0.246215	uga
LRP5_R1078X	DAP	2439	3.25531	0.0874835	uga
BRCA1_Q1105X	DAP	251	0.487853	0.238549	uaa
LDLR_W895X	DAP	774	2.31951	0.382681	uga
BRCA1_K1156X	DAP	62	0.494675	0.482195	uaa
BAP1_W196X	DAP	3141	1.49371	0.179354	uga
BRCA2_L3000X	DAP	6	0.297895	0.200967	uaa
BRCA2_L3000X	DAP	8	2.29025	0.862123	uga
CASK_R106X	DAP	680	1.86906	0.28918	uga
PTCH1_WNAX	DAP	649	2.64535	0.336836	uga
CHD7_Q166X	DAP	348	0.794303	0.426116	uag
KAT6A_R1024X	DAP	149	1.80327	0.174385	uga
MSH6_R338X	DAP	698	1.78802	0.13463	uga
PALB2_Y512X	DAP	140	1.01117	0.502548	uaa
ENG_L572X	DAP	708	0.442892	0.149931	uag
ITGA2B_E538X	DAP	96	0.686107	0.507951	uag
CFTR_W882X	DAP	37	0.713871	0.550225	uag
VEGFA_R145X	DAP	146	1.34735	0.825997	uga
TGFBR2_E526X	DAP	977	0.609861	0.301495	uag
NR0B1_W172X	DAP	485	2.2919	0.381526	uga
MEN1_Q410X	DAP	1536	0.742976	0.733825	uag
BRCA2_S353X	DAP	14	0.302765	0.194079	uaa
BRCA2_S353X	DAP	12	2.65966	1.15001	uga
CEP290_R908X	DAP	13	3.54014	0.688559	uga
BRCA2_Y91X	DAP	19	0.770075	0.275791	uaa
BRCA2_Y91X	DAP	12	0.297287	0.0460833	uag
ANKRD11_Y289X	DAP	875	0.525836	0.384479	uaa
PHEX_Q682X	DAP	267	0.563589	0.486751	uag
PAH_L424X	DAP	346	0.914629	0.797415	uag
IDUA_R643X	DAP	1163	2.91853	0.0360157	uga
KMT2B_E1838X	DAP	516	0.786361	0.858655	uag
KCNQ2_R420X	DAP	1122	2.67053	0.212304	uga
EXT1_Y284X	DAP	531	1.33686	1.13164	uaa
MET_E616X	DAP	5	0.898963	0.940477	uag
PIGA_R412X	DAP	655	4.45114	0.0220872	uga
LATS1_R63X	DAP	145	3.08289	0.294387	uga
ZFHX3_W2993X	DAP	37	0.570107	0.193947	uag
CUL7_W788X	DAP	1487	3.9846	0.305245	uga
EYS_C1008X	DAP	373	4.22499	0.236687	uga
ARID2_R1769X	DAP	41	4.6136	0.0783159	uga
SPINK5_R853X	DAP	180	4.26203	0.230519	uga
DYSF_Q612X	DAP	1173	0.667296	0.58296	uag
NF2_Q470X	DAP	339	0.556222	0.26222	uag
FKTN_R203X	DAP	1956	4.48501	0.160315	uga
SMAD4_E526X	DAP	81	0.594113	0.00330174	uaa
MTM1_R24X	DAP	110	2.59839	0.187208	uga
Highlands J virus_no_WTNAX	DAP	519	4.11607	0.306029	uga
MYO15A_R1966X	DAP	4656	4.26588	0.0525143	uga
MSH2_Q397X	DAP	100	0.66925	0.304639	uaa
CHD7_R157X	DAP	469	2.31287	0.18575	uga
TNFAIP3_Q737X	DAP	58	0.483146	0.386479	uag
KMT2C_Q2301X	DAP	514	0.621067	0.617845	uag
APC_Q757X	DAP	19	0.188089	0.0461807	uaa
WDR45_RNAX	DAP	2652	1.44992	0.0650033	uga
CENPA_Q39X	DAP	11	1.58024	2.00011	uaa
TP53_E198X	DAP	401	0.678029	0.664642	uaa
TP53_X198X	DAP	390	0.656754	0.529987	uaa
USH2A_R63X	DAP	1251	3.74521	0.133052	uga
KCNH2_Q969X	DAP	1079	0.625848	0.133688	uag
PKHD1_R1775X	DAP	5652	3.25978	0.123766	uga
PBRM1_R710X	DAP	37	2.66946	0.587538	uga
MYBPC3_Y333X	DAP	1952	0.528859	0.328292	uaa
MYBPC3_Y333X	DAP	3555	0.622719	0.542421	uag
LDLR_G621X	DAP	1060	3.19864	0.0855955	uga
ARID1B_Q1440X	DAP	1327	0.585029	0.187734	uag
NBN_QNAX	DAP	83	1.10689	1.18018	uaa
FANCG_E105X	DAP	827	0.409779	0.329384	uag
ZRSR2_S43X	DAP	90	4.14227	0.279339	uga
COL4A3_Y117X	DAP	426	0.510118	0.392236	uaa
PMS2_C551X	DAP	452	4.31406	0.0450536	uga
COL2A1_R653X	DAP	1716	3.17625	0.0897177	uga
SCN9A_W1333X	DAP	149	0.580361	0.167769	uag
DMD_R2095X	DAP	106	4.23479	0.106526	uga
L1CAM_R558X	DAP	7832	1.52553	0.252987	uga
RLBP1_Y111X	DAP	482	0.361372	0.181844	uag
FBXW7_Q508X	DAP	204	0.615513	0.165772	uaa
BAP1_Q441X	DAP	205	1.51985	0.71312	uag
APC_Q1338X	DAP	96	0.587992	0.571457	uag
APC_E268X	DAP	266	0.608006	0.0362763	uaa
SMAD3_R93X	DAP	900	3.59494	0.132709	uga
CFTR_G27X	DAP	156	3.58208	0.64592	uga
SMARCA4_Q678X	DAP	73	0.549572	0.536793	uag
LAMB3_Y339X	DAP	410	0.617982	0.46	uag
CEP290_E1935X	DAP	4	0.815469	0.662949	uaa
EYS_C937X	DAP	58	1.48321	0.31488	uga
ATM_G1130X	DAP	46	4.23606	0.012254	uga
ABCA12_R2482X	DAP	305	2.84189	0.68369	uga
TMC1_R389X	DAP	623	1.28485	0.109533	uga
SCN1A_W1408X	DAP	35	2.57745	0.0217646	uga
APC_S583X	DAP	29	0.726509	0.52332	uaa
APC_S583X	DAP	99	3.68395	0.895734	uga
NF1_R1306X	DAP	140	4.13916	0.31141	uga
ATRX_E853X	DAP	19	0.467216	0.30498	uag
RB1_Q384X	DAP	65	1.84787	1.98979	uaa
KMT2A_R1064X	DAP	625	1.28884	0.638482	uga
ARID1A_S645X	DAP	325	3.66816	0.137989	uga
APC_Q1096X	DAP	117	0.712142	0.57946	uag
KDM6A_Q611X	DAP	61	0.348672	0.250276	uag
EP300_R1055X	DAP	436	3.50413	0.30688	uga
APC_Y1262X	DAP	17	0.284551	0.0972029	uaa
APC_Y1262X	DAP	9	0.176515	0.0319053	uag
MLH1_Q398X	DAP	230	0.331055	0.145386	uag
APC_K993X	DAP	42	0.54731	0.476139	uag
FAT1_R191X	DAP	96	2.68342	0.714578	uga
TSC1_E232X	DAP	62	0.613701	0.2251	uaa
APTX_W279X	DAP	45	3.22448	0.465728	uga
DICER1_R544X	DAP	17	2.63524	0.206551	uga
MGA_R1818X	DAP	1599	1.65381	0.303101	uga
JAK2_E1080X	DAP	61	0.892076	0.688942	uaa
FAT1_Q4114X	DAP	747	0.579566	0.421961	uag
BRCA2_Y3308X	DAP	8	0.194589	0.0571763	uaa
BRCA2_Y3308X	DAP	10	0.524972	0.375196	uag
ASXL1_R1415X	DAP	750	3.13679	0.131537	uga
ARID1B_R1324X	DAP	1026	4.07837	0.0762203	uga
ABCG8_R412X	DAP	3324	3.97153	0.377343	uga
DMD_R768X	DAP	154	2.02512	0.312539	uga
NF1_Q950X	DAP	10	0.562278	0.5043	uag
COL4A3_R406X	DAP	455	2.77548	0.292171	uga
ETFDH_E412X	DAP	30	0.160162	0.0143714	uaa
KPTN_S259X	DAP	237	0.347521	0.242407	uag
PROM1_Y205X	DAP	58	0.940229	0.121194	uaa
SETD2_S918X	DAP	21	2.872	0.284633	uga
INSR_E390X	DAP	239	0.742736	0.64511	uaa
BRCA1_E1244X	DAP	463	0.823527	0.893167	uaa
PMS2_E663X	DAP	55	1.98149	0.258297	uaa
MTOR_R1391X	DAP	165	2.15173	0.432079	uga
DNMT3B_R576X	DAP	363	2.22004	0.120773	uga
BRCA1_E1117X	DAP	184	1.53946	1.63218	uaa
RBM10_Q664X	DAP	268	0.918204	0.126775	uag
ARHGEF9_R289X	DAP	1436	4.19056	0.0812311	uga
BRCA1_Q1162X	DAP	59	0.853684	0.833926	uag
ARID5B_E550X	DAP	102	0.653833	0.465556	uaa
KMT2C_R2028X	DAP	980	3.68341	0.0178809	uga
ATM_S891X	DAP	132	2.90678	0.381827	uga
SGCE_Y170X	DAP	32	1.29777	0.531366	uaa
MSH2_Y522X	DAP	9	0.168133	0.00577077	uaa
MSH2_Y522X	DAP	17	0.74812	0.837537	uag
NOTCH1_E1719X	DAP	1007	0.685826	0.373178	uag
ATR_R1951X	DAP	2214	4.03604	0.188352	uga
POLG_R709X	DAP	1421	1.97879	0.428289	uga
MET_E1009X	DAP	375	0.378086	0.248666	uaa
KMT2A_Q814X	DAP	108	0.792428	0.816814	uag
SPAST_R431X	DAP	23	1.67895	0.622772	uga
RNF43_W159X	DAP	3181	4.35402	0.100993	uga
FLT1_R339X	DAP	253	1.72902	0.492055	uga
B2M_L7X	DAP	6238	2.66187	0.132532	uga
SYNGAP1_Q919X	DAP	4353	1.17474	0.937859	uag
CACNA1A_R1345X	DAP	613	2.97222	0.00301204	uga
TP53_E285X	DAP	578	0.678085	0.597793	uag
VPS13A_R1921X	DAP	133	3.6282	0.324801	uga
ARID2_G1490X	DAP	510	2.1208	0.20533	uga
BRCA2_S1099X	DAP	5	0.440747	0.356827	uaa
BRCA2_S1099X	DAP	12	2.79679	1.86441	uga
ERCC6_R1288X	DAP	4231	3.1217	0.0932748	uga
GRIN2B_W559X	DAP	5769	3.01639	0.0552826	uga
SLC2A1_Q250X	DAP	838	0.529304	0.422772	uag
CDH1_Q351X	DAP	510	0.629118	0.23746	uaa
LATS1_W268X	DAP	395	2.76194	0.29142	uga
MSH2_E101X	DAP	34	0.765022	0.692654	uaa
KMT2C_R4541X	DAP	2687	3.15092	0.206079	uga
CHD7_R2631X	DAP	132	1.97742	0.593389	uga
SETD2_Q884X	DAP	175	0.40789	0.144681	uag
KMT2B_Q3860X	DAP	7179	1.15332	0.606398	uag
PMS2_K647X	DAP	5	0.363366	0.291562	uag
NF1_L2301X	DAP	688	4.04939	0.222498	uga
APC_Q1204X	DAP	40	0.758309	0.0135395	uaa
TP63_Q575X	DAP	454	0.531824	0.344865	uag
PROM1_R675X	DAP	75	2.94078	0.263799	uga
MAP2K4_Q316X	DAP	110	1.56449	1.95408	uaa
FBN1_C811X	DAP	16	3.27094	0.997169	uga
BRCA2_S1442X	DAP	2	0.44	0	uaa
BRCA2_S1442X	DAP	10	0.827851	0.0454863	uga
PALB2_E990X	DAP	37	1.48076	0.771837	uaa
BRCA1_Y1133X	DAP	113	0.403931	0.249743	uaa
NSD1_C792X	DAP	25	3.03677	0.646812	uga
NF2_R198X	DAP	267	1.89819	0.12272	uga
APC_W1049X	DAP	5	1.26105	0.445853	uga
FANCA_E1420X	DAP	1428	0.779685	0.486901	uag
RPE65_R124X	DAP	70	2.66294	0.180568	uga
MMAA_Y129X	DAP	9	0.569951	0.518092	uaa
PALB2_W912X	DAP	247	3.44804	0.158389	uga
DICER1_E503X	DAP	125	0.848932	0.720845	uag
RAD50_E317X	DAP	9	0.579419	0.602135	uag
NF1_L79X	DAP	18	3.27231	0.551451	uga
SLC25A15_Q8X	DAP	713	0.748264	0.533985	uag
BRCA1_S1161X	DAP	55	0.512245	0.469641	uaa
BRCA1_S1161X	DAP	79	3.37032	0.14303	uga
MSH2_Y521X	DAP	12	0.157026	0.00993655	uaa
NF1_R304X	DAP	145	3.25209	0.0580144	uga
PALB2_K142X	DAP	115	0.470312	0.42619	uag
RICTOR_E904X	DAP	34	1.15087	1.27088	uaa
MSH2_Q193X	DAP	29	0.526526	0.504981	uag
ABCA4_W31X	DAP	209	2.48079	0.290677	uga
BRCA2_Y3049X	DAP	26	0.587873	0.380564	uaa
BRCA2_Y3049X	DAP	41	0.601434	0.61146	uag
CFTR_Q1313X	DAP	5	0.159219	0.0130381	uaa
RAD51C_RNAX	DAP	71	3.75199	0.0274154	uga
COL4A3_R1037X	DAP	39	2.02203	1.04433	uga
FAT1_L823X	DAP	36	0.942567	0.295991	uaa
ATR_S1660X	DAP	14	1.88101	0.0359374	uaa
CFTR_L732X	DAP	365	2.01299	0.658751	uga
DBT_E224X	DAP	68	0.807405	0.559628	uaa
TSC1_S836X	DAP	2585	4.43956	0.0708897	uga
APC_E1080X	DAP	23	1.26862	1.18941	uag
FAT1_E1147X	DAP	146	0.747548	0.765288	uaa
DMD_Q790X	DAP	114	0.593349	0.582666	uag
PTEN_K330X	DAP	23	0.826266	0.908432	uaa
ARID2_R542X	DAP	148	2.84837	0.754681	uga
APC_Q1328X	DAP	51	0.660878	0.45483	uag
PAFAH1B1_R273X	DAP	527	2.27759	0.165744	uga
ZFHX3_E1884X	DAP	73	0.484887	0.463925	uaa
DMD_K919X	DAP	212	0.903236	0.62565	uag
APC_K670X	DAP	46	0.836438	0.450632	uaa
ATM_W1710X	DAP	76	2.81437	0.252199	uga
LATS1_R737X	DAP	147	3.7752	0.220953	uga
RB1_Y446X	DAP	41	0.377734	0.137302	uaa
ERCC6_R975X	DAP	26	3.85581	0.10116	uga
NF1_Q1189X	DAP	293	0.453483	0.251424	uaa
DEPDC5_R838X	DAP	760	2.84403	0.0162057	uga
PTEN_E91X	DAP	54	0.510763	0.400788	uaa
CFTR_E831X	DAP	38	0.214254	0.0340146	uag
NGLY1_RNAX	DAP	27	1.82058	0.167582	uga
IFNGR1_S306X	DAP	80	1.16276	1.36901	uaa
IFNGR1_S306X	DAP	144	4.32287	0.103265	uga
CUL3_E615X	DAP	7	0.363418	0.301818	uaa
EYS_C385X	DAP	19	3.93897	0.427533	uga
PBRM1_E707X	DAP	831	0.852163	0.622175	uaa
DICER1_W1397X	DAP	37	0.441811	0.318705	uag
FBN1_Q2830X	DAP	21	0.427593	0.38573	uaa
GAA_Q838X	DAP	2150	0.60432	0.4955	uag
DSP_Q909X	DAP	95	0.623326	0.156707	uag
ATP2A1_R164X	DAP	5335	4.5311	0.147968	uga
MSH2_Q298X	DAP	68	0.893132	0.800105	uag
ATM_Q1117X	DAP	129	0.598375	0.426129	uaa
BLM_Q700X	DAP	7812	0.765717	0.270349	uag
RAB3GAP1_R491X	DAP	998	4.67505	0.0891068	uga
NF1_S2587X	DAP	138	3.8302	0.307326	uga
VHL_Y175X	DAP	300	0.474645	0.387672	uaa
CD274_R125X	DAP	497	4.21396	0.00744648	uga
MEN1_Q171X	DAP	468	0.697655	0.434879	uag
NF1_E1333X	DAP	162	1.09327	0.520588	uag
ARID1A_E1032X	DAP	623	0.621275	0.448851	uag
WDR81_R1779X	DAP	15247	4.61173	0.0848928	uga
ERCC6_R735X	DAP	198	3.67064	0.314715	uga
ABCA4_W1618X	DAP	463	1.8374	0.338263	uga
USH2A_G1645X	DAP	86	3.23122	0.947822	uga
ZSWIM6_R913X	DAP	1073	3.0808	0.329635	uga
PKHD1_R781X	DAP	1317	2.25045	0.159601	uga
RUNX1_R174X	DAP	396	1.72676	0.345841	uga
PRPH2_Y204X	DAP	276	0.515112	0.307534	uaa
PRPH2_Y204X	DAP	530	0.535569	0.480358	uag
SPEN_R308X	DAP	2858	1.73904	0.333844	uga
CFTR_S776X	DAP	1433	2.01994	0.354145	uga
JAK2_R228X	DAP	78	2.86657	0.720198	uga
SZT2_R1409X	DAP	1163	1.45327	0.185951	uga
BRCA1_QNAX	DAP	48	0.612027	0.107428	uaa
EPHA3_R385X	DAP	248	3.09034	0.0870456	uga
CACNA1F_E1145X	DAP	450	0.849537	0.593781	uag
NPHS2_R138X	DAP	177	4.37555	0.112356	uga
DMD_Q2886X	DAP	367	0.632507	0.444504	uag
CHEK2_KNAX	DAP	83	0.368317	0.284557	uaa
KMT2D_R5454X	DAP	1253	4.5441	0.164821	uga
EBF3_R206X	DAP	117	1.45251	0.00192918	uga
DMD_R3345X	DAP	179	1.65503	0.123911	uga
HADHA_R560X	DAP	1443	4.48865	0.0717376	uga
BRCA2_S884X	DAP	2	1.3384	1.64275	uaa
BRCA2_S884X	DAP	9	3.34959	1.55931	uga
BRCA1_ENAX	DAP	194	0.513889	0.199498	uaa
ASPM_Q3060X	DAP	2	0.308403	0.186106	uaa
TSC2_R458X	DAP	476	2.76328	0.00660015	uga
SCN1A_R1886X	DAP	247	4.38001	0.144099	uga
B2M_C45X	DAP	156	3.53348	0.0495293	uga
STXBP1_Q229X	DAP	3013	0.967489	0.780031	uag
PKD1_S2269X	DAP	2619	3.62685	0.595396	uga
SYNE1_R4882X	DAP	419	4.10881	0.0366875	uga
DMD_E197X	DAP	143	0.422998	0.0451871	uaa
AHI1_G621X	DAP	94	2.86234	0.119904	uga
MVK_W188X	DAP	364	3.32818	0.0122908	uga
POGZ_R784X	DAP	138	3.31637	0.110685	uga
APC_E428X	DAP	203	0.466459	0.204541	uaa
LMNA_R321X	DAP	263	3.04814	0.116469	uga
PLOD1_Y511X	DAP	870	0.526569	0.413181	uag
COL7A1_R2814X	DAP	5658	3.83787	0.0742629	uga
CFTR_Q685X	DAP	8	1.08786	1.26682	uaa
TP53_C275X	DAP	1383	2.52459	0.128534	uga
ABCC6_R518X	DAP	1860	3.35521	0.328587	uga
MSH2_G759X	DAP	187	3.06416	0.50381	uga
FLT4_R318X	DAP	1884	2.66455	0.439299	uga
PDHA1_R342X	DAP	374	2.57364	0.213871	uga
SMAD3_E28X	DAP	147	0.776609	0.79446	uag
TCIRG1_R670X	DAP	1570	4.57901	0.0783968	uga
SLC2A1_Q283X	DAP	962	0.766448	0.530878	uag
SLC37A4_ENAX	DAP	2465	0.373295	0.244178	uag
CNGB1_Q312X	DAP	423	0.568856	0.558065	uag
TCF7L2_R407X	DAP	207	2.78916	0.203065	uga
DRAM2_W165X	DAP	547	0.512176	0.327619	uag
RB1_R556X	DAP	42	2.89409	1.00956	uga
FAT1_Q4023X	DAP	1212	0.465057	0.198833	uag
CRB1_Q362X	DAP	213	1.26371	1.40111	uaa
INPP4A_E47X	DAP	122	1.04274	1.16092	uaa
PDE6B_R799X	DAP	684	4.47812	0.14463	uga
KMT2B_R5448X	DAP	712	2.12399	0.831469	uga
STK11_E70X	DAP	305	1.03143	0.111685	uag
STK11_E291X	DAP	449	0.751967	0.555911	uag
LOXHD1_R1982X	DAP	212	2.94206	0.0515418	uga
GRM6_R621X	DAP	1011	2.60309	0.069372	uga
BMPR1A_Q454X	DAP	619	0.65088	0.377508	uaa
LMNA_Q234X	DAP	194	0.425225	0.00781625	uag
PKLR_E210X	DAP	204	0.496	0.381904	uag
KEAP1_E449X	DAP	341	0.457391	0.286162	uag
OAT_Y209X	DAP	270	0.438961	0.225022	uaa
KCNQ1_Q361X	DAP	362	0.429937	0.124735	uag
AXIN2_R399X	DAP	236	2.29896	0.202525	uga
NF2_S288X	DAP	28	4.13711	0.125385	uga
GNE_R451X	DAP	122	2.76731	0.0614855	uga
APC_R2166X	DAP	14	3.83302	0.162728	uga
XPC_R247X	DAP	1105	2.18188	0.116726	uga
NF1_Q1815X	DAP	687	0.600324	0.238316	uag
PTPRT_R999X	DAP	391	2.34433	0.166215	uga
GJB2_E47X	DAP	987	0.625232	0.526434	uag
STK11_K262X	DAP	904	0.591235	0.41328	uag
RB1_E125X	DAP	28	0.267178	0.0891644	uaa
RIT1_R122X	DAP	817	3.57178	0.535929	uga
MITF_R371X	DAP	176	3.99439	0.321864	uga
DNAAF3_W185X	DAP	642	0.710908	0.350818	uag
PMS2_Q719X	DAP	110	0.410651	0.0857902	uag
KEAP1_Q20X	DAP	904	0.622055	0.177371	uag
ABCB11_R928X	DAP	724	2.6622	0.194706	uga
DDR2_E498X	DAP	537	0.495391	0.407044	uag
KCNQ3_R227X	DAP	1544	2.98699	0.116455	uga
CDK12_R1242X	DAP	255	2.90141	0.862501	uga
RAD50_R938X	DAP	19	3.3627	0.502406	uga
APC_R2237X	DAP	147	2.62621	0.16084	uga
AR_R832X	DAP	137	2.55979	0.217837	uga
MSH2_Q324X	DAP	179	0.379776	0.076338	uag
PALB2_Q1056X	DAP	91	0.721573	0.0428527	uaa
SEC23B_R264X	DAP	2750	1.455	0.206907	uga
FH_R101X	DAP	84	2.65928	0.750544	uga
DMD_L1451X	DAP	84	4.5434	0.166297	uga
MED13L_R1760X	DAP	944	2.0579	0.213873	uga
COL4A5_Q580X	DAP	225	0.382896	0.219188	uag
MSH2_L277X	DAP	17	0.429568	0.378673	uaa
MSH2_L277X	DAP	45	2.59034	1.19716	uga
FBXW7_S25X	DAP	407	4.39885	0.100853	uga
ATRX_RNAX	DAP	116	3.47549	0.579232	uga
DIAPH1_R1214X	DAP	1927	4.37682	0.123676	uga
USH2A_C3090X	DAP	118	2.73747	0.172545	uga
ERBB4_Q274X	DAP	206	0.842285	0.914177	uaa
EP300_W403X	DAP	392	2.71801	0.244579	uga
ARID1A_R1528X	DAP	189	2.49432	0.245114	uga
ARID1A_E1726X	DAP	136	0.720487	0.416178	uag
ZEB2_Q368X	DAP	16	0.43849	0.39452	uag
NSD1_R1811X	DAP	402	3.18236	0.263188	uga
NF1_E126X	DAP	61	0.488274	0.117692	uaa
ARID1A_Q386X	DAP	183	0.855503	0.631838	uag
LDLR_E372X	DAP	539	0.652276	0.565529	uaa
SCN9A_W715X	DAP	9	0.546122	0.540328	uag
GNAQ_R114X	DAP	242	1.57964	0.176167	uga
LAMB3_R144X	DAP	1973	3.67807	0.00369591	uga
PEX13_R170X	DAP	158	2.77772	0.0216663	uga
NF1_E1238X	DAP	1742	1.36337	1.27661	uaa
NF1_Q400X	DAP	303	0.560604	0.276065	uag
BRCA1_Q1128X	DAP	113	0.55154	0.380912	uag
PKD1_Q1116X	DAP	4483	1.01201	0.545585	uag
CTCF_R448X	DAP	174	3.44134	0.0691144	uga
ABCA4_E328X	DAP	289	0.832801	0.455572	uag
CC2D2A_Q895X	DAP	74	0.659871	0.181384	uag
ATM_Q118X	DAP	40	0.442447	0.344239	uaa
ENG_K438X	DAP	2490	0.617213	0.383175	uaa
FGFR2_R210X	DAP	646	3.75319	0.261821	uga
KIAA0586_R741X	DAP	119	4.00975	0.196176	uga
DYSF_R1586X	DAP	130	1.75573	0.459525	uga
SLC22A5_RNAX	DAP	1406	3.40359	0.228931	uga
KCNV2_K260X	DAP	1567	0.539903	0.424832	uag
AP4M1_RNAX	DAP	309	3.38005	0.314965	uga
ARSA_R311X	DAP	1650	2.72605	0.308663	uga
PTEN_E288X	DAP	28	0.164361	0.0114251	uaa
OPA1_R612X	DAP	112	2.7538	0.546633	uga
GAA_Y292X	DAP	1525	0.45896	0.311848	uag
GBA_R398X	DAP	2227	2.93617	0.25712	uga
MMACHC_Q98X	DAP	322	0.648101	0.0534972	uag
SLC22A5_RNAX	DAP	2395	2.04841	0.203043	uga
CASK_Y282X	DAP	189	0.384988	0.300652	uaa
CASK_Y282X	DAP	46	0.435535	0.388788	uag
TP53_E68X	DAP	168	0.453401	0.281109	uag
AGK_R137X	DAP	1217	2.97276	0.186478	uga
NF1_Q2492X	DAP	561	0.868864	0.661211	uag
JAK2_S507X	DAP	66	4.1795	0.410143	uga
SPEN_K2052X	DAP	4	0.513648	0.418292	uaa
LATS1_S443X	DAP	95	1.83332	0.566146	uga
OCRL_R541X	DAP	945	3.70481	0.0504453	uga
GPS2_Q80X	DAP	12	0.753433	0.778722	uag
CDKN1B_W76X	DAP	211	4.02217	0.189538	uga
BRCA2_Y2658X	DAP	47	0.454923	0.333642	uaa
BRCA2_Y2658X	DAP	18	0.671528	0.69068	uag
FAT1_Y3610X	DAP	315	0.530551	0.375562	uag
LAMA2_E1792X	DAP	79	1.08243	0.676169	uaa
ANK1_R1488X	DAP	1269	4.03576	0.366468	uga
KMT2D_Q1041X	DAP	2108	0.550289	0.403034	uag
CDKN2A_E33X	DAP	508	0.539022	0.448593	uag
PAH_Y204X	DAP	28	0.995644	1.17056	uag
PALB2_Q692X	DAP	48	0.613536	0.548783	uag
PTPRQ_R2155X	DAP	351	3.96124	0.0494996	uga
MEN1_Q263X	DAP	2133	0.505226	0.218008	uag
NF2_R57X	DAP	196	1.73936	0.297255	uga
ATRX_R444X	DAP	18	3.85818	0.414	uga
SPG21_R92X	DAP	335	2.11212	0.0512179	uga
FH_Y68X	DAP	90	0.684076	0.652741	uaa
DMD_R1967X	DAP	456	3.7376	0.274229	uga
ARID1A_E896X	DAP	133	0.837919	0.531124	uaa
VPS13B_RNAX	DAP	117	3.72126	0.578128	uga
HGSNAT_R534X	DAP	185	2.22719	0.128431	uga
MAP3K13_W344X	DAP	132	2.38365	0.157106	uga
DDR2_R714X	DAP	394	4.23786	0.152554	uga
CTNNB1_W25X	DAP	926	3.23809	0.0164297	uga
BMPR1A_S184X	DAP	154	1.94661	0.240775	uga
EP300_R2263X	DAP	1410	4.52403	0.0516708	uga
CFTR_W496X	DAP	33	0.791325	0.896025	uag
TP63_Q523X	DAP	525	0.597648	0.0160705	uag
PTEN_S59X	DAP	30	0.207406	0.0323989	uaa
PTEN_S59X	DAP	31	2.98154	0.369641	uga
TCF4_R157X	DAP	199	3.11797	0.585024	uga
NOTCH1_R1984X	DAP	3370	3.2412	0.124895	uga
ARID1A_E992X	DAP	85	0.511659	0.336931	uaa
OTOF_Q829X	DAP	755	1.08251	0.512727	uag
COL7A1_R2685X	DAP	228	3.63193	0.359815	uga
ARID1B_R898X	DAP	2348	3.91695	0.382549	uga
MGA_R866X	DAP	163	2.77558	0.0236876	uga
ALK_Y635X	DAP	103	1.3404	1.20289	uaa
SURF1_R230X	DAP	407	3.52443	0.261028	uga
MECP2_R270X	DAP	148	3.09987	0.206824	uga
CFTR_Q493X	DAP	34	0.314376	0.148747	uag
BRCA1_L1380X	DAP	44	0.785783	0.87212	uaa
BRCA1_L1380X	DAP	188	2.92491	0.568175	uga
PHEX_Q394X	DAP	78	0.593083	0.568006	uag
CUL3_R148X	DAP	230	3.45888	0.292386	uga
TSC1_E218X	DAP	269	0.879897	0.774586	uaa
PTEN_K263X	DAP	85	0.345342	0.171538	uag
ARID1A_Q1342X	DAP	222	0.592261	0.534083	uag
NSD1_Q2274X	DAP	40	0.823885	0.896005	uag
RB1_E137X	DAP	10	0.916924	0.43447	uaa
KIAA0753_R324X	DAP	545	3.18975	0.0543697	uga
CREBBP_E349X	DAP	438	0.565546	0.348102	uaa
EPHA3_R842X	DAP	1701	4.29428	0.0544018	uga
PGR_L825X	DAP	93	1.02392	1.20781	uaa
RNF43_R337X	DAP	2527	1.48928	0.320674	uga
RASA1_Q938X	DAP	100	0.608346	0.481682	uag
COL4A3_R1609X	DAP	375	3.6694	0.664812	uga
MYO7A_Y333X	DAP	726	0.395618	0.0953598	uaa
MYO7A_Y333X	DAP	1122	0.331075	0.0839406	uag
PTEN_S229X	DAP	320	0.583776	0.428124	uaa
PTEN_S229X	DAP	1315	1.8061	0.104103	uga
ALS2_K1174X	DAP	286	0.535038	0.360958	uag
BRCA2_E2959X	DAP	1	0.186122	0.0510837	uaa
MLH1_Y548X	DAP	986	1.20084	0.862648	uag
RB1_Q257X	DAP	28	0.656381	0.16005	uag
PIK3C2G_R378X	DAP	43	4.50257	0.0590885	uga
PDHX_R431X	DAP	1121	4.44939	0.203879	uga
ASPM_R3233X	DAP	23	3.88023	0.180914	uga
OPA1_R788X	DAP	315	3.01804	0.470665	uga
RB1_R251X	DAP	44	2.02798	0.148395	uga
BRCA1_Q1451X	DAP	21	1.24078	0.611645	uaa
BRCA2_S1404X	DAP	2	1.0862	1.32398	uaa
BRCA2_S1404X	DAP	12	3.82198	0.414573	uga
INPP4B_R297X	DAP	33	2.47944	0.409232	uga
DNAH5_R3042X	DAP	31	2.17214	0.259404	uga
FBN1_R529X	DAP	727	1.49045	0.0397146	uga
ATM_R1618X	DAP	158	3.14461	0.150711	uga
MLH1_L525X	DAP	125	0.870133	0.497817	uag
LAMA2_R1706X	DAP	23	2.81327	1.37684	uga
OPA1_R912X	DAP	259	1.30727	0.387341	uga
CAPN3_R748X	DAP	331	4.11932	0.28387	uga
CDC14A_RNAX	DAP	4	2.64583	0.48336	uga
BRCA2_Q1089X	DAP	14	0.594367	0.617346	uag
MSH3_Q214X	DAP	32	0.66793	0.395964	uag
BLM_R959X	DAP	144	2.33965	0.461487	uga
MLH1_Q537X	DAP	231	0.810705	0.560975	uag
BRCA2_Q2354X	DAP	15	1.11286	1.35537	uaa
MSH6_E1123X	DAP	74	0.528266	0.225754	uaa
BRCA1_E572X	DAP	12	0.228205	0.0594173	uaa
OTOGL_R1663X	DAP	470	3.20549	0.25085	uga
PMS1_E852X	DAP	13	1.06083	1.28466	uaa
RICTOR_Q178X	DAP	144	0.835001	0.0171624	uaa
CHM_R239X	DAP	8	2.65396	0.0782759	uga
BRCA2_S1271X	DAP	4	0.212829	0.0071297	uaa
BRCA2_S1271X	DAP	3	3.635	1.60513	uga
MSH2_Y656X	DAP	11	1.39485	1.67275	uaa
MSH2_Y656X	DAP	19	0.807526	0.88752	uag
NIPBL_C1754X	DAP	167	2.1911	0.461339	uga
EPHA5_R541X	DAP	411	1.63185	0.252837	uga
USH2A_W409X	DAP	20	2.72877	0.186735	uga
PALB2_Y1055X	DAP	31	0.493249	0.043169	uaa
PALB2_Y1055X	DAP	67	0.529766	0.156039	uag
GJB2_Q57X	DAP	2367	0.591313	0.441742	uag
NF1_Q1033X	DAP	51	0.384064	0.301136	uaa
STK11_Q123X	DAP	81	0.741428	0.62538	uag
SPG11_R651X	DAP	60	3.82789	0.330536	uga
PTEN_L146X	DAP	26	0.226677	0.0914315	uaa
PTEN_L146X	DAP	45	2.68557	0.494066	uga
BRCA2_Q2893X	DAP	126	0.830144	0.0615717	uag
ACAT1_Q96X	DAP	130	0.39531	0.250064	uaa
STAG2_R146X	DAP	92	3.62018	0.108769	uga
ATRX_R781X	DAP	3	2.93883	0.88283	uga
SETBP1_R625X	DAP	160	3.41205	0.0173579	uga
NF1_E524X	DAP	166	1.19641	1.38485	uaa
ERBB4_G185X	DAP	1188	2.05122	0.438663	uga
MLH1_K732X	DAP	159	0.738856	0.328232	uaa
MCEE_RNAX	DAP	257	4.36613	0.0181139	uga
CREBBP_Q719X	DAP	814	0.720035	0.25353	uaa
EDA_Q226X	DAP	363	0.687342	0.218967	uaa
MSH6_R1005X	DAP	129	3.23438	0.543671	uga
COL4A3_R1481X	DAP	240	3.04589	0.172822	uga
RAG1_R897X	DAP	506	2.34549	0.0878666	uga
ATRX_R1504X	DAP	66	2.33479	0.209709	uga
NF1_L1869X	DAP	128	4.00131	0.00528346	uga
USH2A_G3142X	DAP	671	3.66338	0.327521	uga
TBX5_S196X	DAP	50	0.411104	0.238826	uaa
TBX5_S196X	DAP	85	2.721	0.258231	uga
FANCC_W113X	DAP	37	1.30084	0.0105596	uag
FANCC_W113X	DAP	43	1.35111	0.107671	uga
TGFB2_E223X	DAP	223	0.479052	0.388504	uaa
BRAF_R354X	DAP	293	2.58568	0.474285	uga
MSH2_Q158X	DAP	111	0.33926	0.218536	uag
EPHA3_R510X	DAP	1049	1.84709	0.259604	uga
MSH2_K246X	DAP	93	0.584578	0.406662	uaa
WRN_R1305X	DAP	1239	1.26348	0.720988	uga
BRCA2_L2776X	DAP	305	3.2862	0.44346	uga
DMD_Q1920X	DAP	83	0.688064	0.738542	uag
MSH6_R1035X	DAP	111	2.61652	0.594147	uga
CFTR_Q290X	DAP	40	0.687741	0.644273	uaa
CARD11_Q281X	DAP	167	0.528319	0.403724	uag
ALMS1_S3734X	DAP	21	0.854297	0.868025	uag
RASA1_E725X	DAP	84	1.42863	1.30125	uaa
SPATA7_RNAX	DAP	17	3.43478	0.238265	uga
KMT2C_Q1791X	DAP	275	0.694153	0.730913	uag
ATM_Y370X	DAP	12	0.176646	0.0281883	uag
SPEN_Q915X	DAP	54	0.287318	0.0945469	uag
ASXL2_S293X	DAP	157	1.22972	1.10551	uaa
ASXL2_S293X	DAP	387	2.85587	0.418183	uga
CEP290_R205X	DAP	18	2.31822	0.378291	uga
EPHA5_E701X	DAP	22	0.681445	0.475628	uaa
FAT1_S3560X	DAP	585	2.23032	0.355888	uga
PALB2_E837X	DAP	71	0.826225	0.881157	uaa
CHM_R267X	DAP	28	2.67349	0.000674009	uga
CHM_R253X	DAP	41	2.50728	0.563582	uga
SLC12A3_W948X	DAP	1212	4.27686	0.246901	uga
APC_R499X	DAP	292	1.50196	0.0577365	uga
PHEX_W386X	DAP	23	0.300273	0.0722925	uag
PHEX_W386X	DAP	99	3.24938	0.00879116	uga
PHEX_L45X	DAP	219	0.374586	0.121643	uaa
PHEX_L45X	DAP	471	2.16304	0.163173	uga
MUTYH_R247X	DAP	5097	2.38639	0.0425693	uga
BRCA1_E1435X	DAP	27	0.47572	0.309889	uag
ARID2_Q904X	DAP	223	0.675359	0.351952	uag
IQCB1_E346X	DAP	94	0.664458	0.0737245	uag
XPA_E111X	DAP	67	1.10371	1.30903	uaa
GJB2_W44X	DAP	2687	0.849596	0.246966	uga
DMD_W431X	DAP	13	0.523187	0.503222	uag
NF1_W2075X	DAP	653	2.25087	0.0910332	uga
MSH2_Q218X	DAP	31	0.661723	0.498927	uaa
ARID1A_S1085X	DAP	191	0.67895	0.457874	uaa
ARID1A_S1085X	DAP	141	3.44346	0.183121	uga
RB1_E748X	DAP	65	0.564319	0.333618	uag
SMARCA4_R1093X	DAP	435	1.83976	0.0754306	uga
LDLR_K900X	DAP	631	0.658842	0.654367	uag
MYBPC3_W683X	DAP	687	0.635549	0.438816	uag
MSH2_Q601X	DAP	220	1.12669	1.06174	uag
NF1_E836X	DAP	793	0.908558	0.967419	uaa
FAT1_R885X	DAP	1483	2.95224	0.137635	uga
SACS_R401X	DAP	618	1.33688	0.738963	uga
USH2A_Q4235X	DAP	22	1.04563	1.18629	uag
ATRX_S2094X	DAP	55	3.47153	0.3668	uga
ATM_E1776X	DAP	5	0.838514	0.2057	uaa
ATM_Q1171X	DAP	30	1.10116	0.832175	uag
PARN_R237X	DAP	21	4.05534	0.0192277	uga
DPYS_R465X	DAP	142	1.65708	0.136635	uga
DMD_Q1791X	DAP	13	0.510996	0.0541938	uaa
ETV6_R39X	DAP	1223	2.46358	0.169629	uga
CNGA1_R493X	DAP	32	4.13129	0.005228	uga
CFTR_L1254X	DAP	62	1.12635	0.243898	uga
MGA_Q2271X	DAP	33	0.761472	0.711537	uag
NF1_Q181X	DAP	5	0.182839	0.00791072	uag
ARID2_R274X	DAP	138	3.11411	0.643706	uga
PMS2_K614X	DAP	52	0.644022	0.495156	uaa
ATR_Q2173X	DAP	175	0.552633	0.00806568	uaa
EYS_W558X	DAP	158	0.799519	0.176146	uag
BRCA1_E1119X	DAP	90	0.596611	0.448801	uaa
MTOR_E804X	DAP	175	0.445784	0.308766	uaa
DICER1_E470X	DAP	125	0.483716	0.00345697	uag
ALMS1_L939X	DAP	85	0.662738	0.698126	uag
CEP290_K1575X	DAP	2	0.166349	0.0147885	uag
KMT2C_Q1719X	DAP	36	0.384476	0.154162	uag
ARID1A_W1498X	DAP	153	2.98808	0.864753	uga
NSD1_R1322X	DAP	720	1.50493	0.422808	uga
GALNT3_R162X	DAP	2219	1.67252	0.645552	uga
ARID2_R1754X	DAP	1	2.605	3.06177	uga
ATM_R2849X	DAP	207	2.29378	0.198043	uga
NF1_S1150X	DAP	1953	3.95777	0.44739	uga
CHD7_R312X	DAP	70	2.35562	0.0959995	uga
CASP8_R413X	DAP	1428	4.55027	0.108319	uga
ARID2_Q1165X	DAP	194	0.813631	0.71526	uaa
ARID2_Q961X	DAP	244	0.934414	0.540728	uag
MSH2_Q419X	DAP	36	0.486046	0.131704	uag
NF1_R2258X	DAP	294	3.73886	0.600226	uga
TET2_E788X	DAP	16	0.209307	0.0704068	uaa
BRCA1_S1087X	DAP	370	2.32927	0.297713	uga
ABCA4_R107X	DAP	397	3.04291	0.136221	uga
CASP8_E56X	DAP	248	0.505077	0.474514	uaa
ARID1A_Q379X	DAP	345	0.568712	0.222468	uag
COL7A1_R185X	DAP	7149	2.0635	0.227945	uga
COL17A1_R9X	DAP	109	3.363	0.124075	uga
APC_S1327X	DAP	32	0.201777	0.0317138	uaa
ASXL2_R284X	DAP	790	1.17711	0.00950274	uga
ANO5_R50X	DAP	53	3.3667	0.435821	uga
KMT2C_R3850X	DAP	70	2.25624	0.124033	uga
DMD_R295X	DAP	1139	2.4253	0.21937	uga
DCLRE1C_Y79X	DAP	142	0.524429	0.172185	uaa
ARID1A_Q200X	DAP	278	0.580038	0.164624	uag
Western equine encephalomyelitis virus_no_WTNAX	DAP	1057	4.38325	0.0520601	uga
LAMB3_R42X	DAP	2079	3.1208	0.438674	uga
BMPR2_R899X	DAP	1151	1.99775	0.350365	uga
ARID2_Q958X	DAP	417	0.341046	0.137188	uag
ZFHX3_R372X	DAP	115	3.57151	0.0701414	uga
NF1_R416X	DAP	1503	2.66377	0.358028	uga
KMT2B_R3982X	DAP	1167	4.33864	0.292215	uga
KMT2C_E1744X	DAP	35	0.757405	0.0410175	uaa
CREBBP_Q2235X	DAP	671	1.0667	0.537215	uaa
PAX6_R217X	DAP	31	4.34669	0.079529	uga
ARID1A_Q428X	DAP	289	1.14653	1.02803	uag
KDM6A_Q271X	DAP	319	0.597759	0.419128	uag
BRCA2_S1955X	DAP	13	0.718474	0.655079	uaa
BRCA2_S1955X	DAP	21	2.02781	0.453001	uga
APC_R1114X	DAP	71	2.83462	0.0601055	uga
VPS13B_RNAX	DAP	150	2.47313	0.651136	uga
HSD3B2_R335X	DAP	268	2.85444	0.149643	uga
CREBBP_S723X	DAP	161	0.411502	0.291465	uaa
ARID1A_Q521X	DAP	1229	0.954945	0.843178	uag
NIPBL_R1837X	DAP	422	1.77406	0.221186	uga
TPP1_RNAX	DAP	1698	3.59749	0.0620428	uga
BRCA2_L3061X	DAP	11	0.642641	0.344838	uaa
BRCA2_L3061X	DAP	33	3.60695	0.436579	uga
SMAD4_E390X	DAP	466	0.676695	0.65479	uaa
MUTYH_E196X	DAP	1737	0.979728	0.800319	uag
FLCN_C11X	DAP	1947	4.1227	0.257913	uga
BAP1_S460X	DAP	1165	4.46939	0.0919929	uga
SLC12A6_E127X	DAP	29	1.11684	0.771392	uaa
PEX12_R202X	DAP	1540	4.53927	0.0369172	uga
DGKE_W322X	DAP	186	1.76301	0.127755	uga
CTNNB1_Y333X	DAP	116	0.658604	0.658157	uaa
CTNNB1_Y333X	DAP	30	0.75765	0.382298	uag
EYS_R1349X	DAP	269	3.17759	0.61662	uga
EYS_R794X	DAP	136	3.08347	0.428507	uga
LAMA2_R1549X	DAP	2027	2.98105	0.113593	uga
BRCA1_CNAX	DAP	31	3.02292	0.227474	uga
ROS1_E874X	DAP	183	0.557311	0.44191	uaa
RAD50_Q718X	DAP	22	1.84515	2.35724	uag
ATRX_R907X	DAP	495	4.56787	0.102946	uga
BRCA2_S1760X	DAP	1	0.161107	0.0157073	uaa
BRCA2_S1760X	DAP	3	2.71573	1.19835	uga
ATR_R1368X	DAP	123	2.59112	0.262205	uga
ATM_E1664X	DAP	60	1.40912	1.10186	uaa
TP53_E62X	DAP	527	0.733326	0.502442	uaa
ARID2_Q1245X	DAP	143	0.579535	0.300888	uaa
GSK3B_R96X	DAP	248	2.80627	0.479237	uga
DMD_W1956X	DAP	106	0.595367	0.26928	uag
ALMS1_Q3815X	DAP	61	0.57396	0.394777	uag
SYNE1_R8193X	DAP	594	3.91448	0.109668	uga
CAPN3_R147X	DAP	1987	3.79707	0.206861	uga
MSH2_Q885X	DAP	3	1.60617	1.69512	uag
ALK_Q515X	DAP	1315	0.511822	0.397293	uaa
NF1_Q543X	DAP	262	0.656062	0.0631126	uag
RTEL1_R974X	DAP	1442	3.32066	0.00182989	uga
PNKP_RNAX	DAP	2459	4.21822	0.0962369	uga
MVK_R215X	DAP	408	2.65849	0.01744	uga
STAG2_R1012X	DAP	133	4.23837	0.0643575	uga
ARID1A_Q944X	DAP	752	0.426556	0.341178	uag
BRCA2_S2984X	DAP	13	0.478047	0.100791	uaa
BRCA2_S2984X	DAP	46	4.07357	0.346262	uga
FLT3_W464X	DAP	956	4.12965	0.311484	uga
PTEN_W111X	DAP	177	0.90447	0.401207	uag
PTEN_W111X	DAP	372	4.38591	0.0459346	uga
RPGRIP1L_Q684X	DAP	8	0.435868	0.390813	uag
KAT6B_R1058X	DAP	117	0.952158	0.307513	uga
ASXL1_Q1063X	DAP	898	0.546996	0.437193	uag
CFTR_R709X	DAP	10	4.1586	0.297745	uga
CDKN1B_E171X	DAP	134	0.545464	0.365485	uaa
ROS1_L600X	DAP	365	2.83711	0.0835266	uga
MGA_R1155X	DAP	64	3.2898	0.378932	uga
STK11_Y131X	DAP	211	0.65632	0.0597738	uaa
RAD50_W878X	DAP	3	0.295	0.205061	uag
SMARCA4_E993X	DAP	1449	0.474684	0.327557	uag
MMAA_R196X	DAP	330	4.13961	0.206855	uga
NF1_S413X	DAP	428	1.45173	1.67563	uaa
NF1_S413X	DAP	1025	4.28444	0.0615711	uga
APC_Q412X	DAP	181	0.942629	0.345456	uag
TOP1_R31X	DAP	26	2.5648	0.375952	uga
PDE6A_YNAX	DAP	642	0.54153	0.205932	uag
RBM10_E667X	DAP	56	0.387191	0.00245389	uaa
NF2_E182X	DAP	118	0.656447	0.569178	uaa
ENG_E239X	DAP	1009	1.4326	1.55968	uaa
SCN5A_E302X	DAP	123	1.06514	1.23868	uaa
FOXP1_R544X	DAP	212	3.34022	0.236052	uga
ALDH5A1_W204X	DAP	818	3.53407	0.0982808	uga
CTCF_Q180X	DAP	48	0.397137	0.343623	uaa
PKD1_Q1117X	DAP	2921	0.820619	0.716409	uag
NAGLU_Q232X	DAP	3673	0.596118	0.534171	uag
FBXW7_R479X	DAP	853	1.93982	0.657061	uga
PIK3CA_Q879X	DAP	286	0.651329	0.279707	uag
SRCAP_R2258X	DAP	3432	1.59545	0.388062	uga
PMS2_S459X	DAP	148	0.389994	0.312139	uaa
PMS2_S459X	DAP	1193	1.37925	0.493148	uga
USH2A_E4884X	DAP	138	0.525637	0.38108	uaa
NF1_Q28X	DAP	59	0.370071	0.273843	uag
BRCA1_E1239X	DAP	559	0.44718	0.349229	uag
DMD_E1714X	DAP	62	0.570166	6.32274e-05	uaa
MEN1_W346X	DAP	208	0.346605	0.174116	uag
TP53_Q192X	DAP	466	0.781521	0.0716832	uag
SERAC1_QNAX	DAP	59	0.787497	0.592223	uag
PAH_Q232X	DAP	302	0.389287	0.288701	uag
SALL1_R179X	DAP	1571	4.28767	0.222546	uga
ATM_L1107X	DAP	51	0.563771	0.559873	uaa
AXIN1_W564X	DAP	592	3.78333	0.23991	uga
FOXG1_Y341X	DAP	371	0.583929	0.547946	uag
PDE6B_Q652X	DAP	435	0.480355	0.188177	uag
TP53_K320X	DAP	612	0.772531	0.693507	uag
WDR62_CNAX	DAP	451	3.42213	0.461259	uga
MSH2_E452X	DAP	45	0.779663	0.800743	uaa
KMT2C_S682X	DAP	120	2.88844	0.846592	uga
GAA_W738X	DAP	1255	4.41031	0.354425	uga
BRIP1_Q827X	DAP	75	0.546612	0.547195	uag
MMACHC_R132X	DAP	721	4.58968	0.0109301	uga
LAMA2_Y121X	DAP	155	0.621017	0.593996	uaa
CYB5R3_RNAX	DAP	2631	4.19637	0.149881	uga
FLCN_Q116X	DAP	369	0.423667	0.350708	uag
APC_E1353X	DAP	112	0.776417	0.748396	uaa
RNF43_Q577X	DAP	64	0.811336	0.562548	uag
CIC_W238X	DAP	509	2.46932	0.649593	uga
HNF1A_R171X	DAP	622	2.6559	0.140743	uga
PTPRT_R1358X	DAP	1183	3.84348	0.301449	uga
DYSF_Q771X	DAP	909	0.455354	0.0210113	uag
MEN1_W441X	DAP	656	0.601355	0.366638	uag
DMD_E2591X	DAP	144	0.646148	0.320786	uaa
DMD_Q1194X	DAP	14	1.47273	1.75911	uag
EP300_Q65X	DAP	98	0.793924	0.893811	uag
IKBKE_Q639X	DAP	186	0.509895	0.339709	uag
TRAF7_S323X	DAP	77	0.339183	0.102108	uag
TP53_K321X	DAP	399	0.835264	0.594332	uaa
CNTNAP2_R483X	DAP	69	2.51621	0.498979	uga
SLC22A5_Y4X	DAP	923	0.592193	0.249581	uag
HIVEP2_R1979X	DAP	310	1.84531	0.271338	uga
IDUA_W424X	DAP	341	0.330892	0.0840313	uag
IDUA_W424X	DAP	1981	3.787	0.600314	uga
ITGB3_R242X	DAP	466	2.24281	0.333295	uga
HBB_E122X	DAP	467	0.556296	0.283321	uaa
AR_Q739X	DAP	3027	0.481573	0.219921	uag
INSR_G1109X	DAP	3357	2.72939	0.12069	uga
DDX3X_R603X	DAP	868	4.55286	0.0534523	uga
PTPRT_R470X	DAP	989	2.44435	0.338466	uga
GATA2_R337X	DAP	1450	3.26074	0.361305	uga
MAN2B1_RNAX	DAP	2734	2.7861	0.35985	uga
DNAH5_R2772X	DAP	383	4.57739	0.130379	uga
MSH6_S612X	DAP	22	1.30141	1.42065	uaa
MSH6_S612X	DAP	18	3.2194	0.40714	uga
IL7R_S235X	DAP	156	1.77782	0.0944145	uga
PAK7_R335X	DAP	1326	2.54475	0.253133	uga
FAH_E287X	DAP	250	0.851908	0.262913	uaa
CEP290_R549X	DAP	27	4.19597	0.0335329	uga
PTEN_C296X	DAP	17	2.81498	0.677949	uga
DMD_Q1472X	DAP	48	1.02812	0.279577	uaa
MGA_E2508X	DAP	12	0.200013	0.0508553	uaa
TP53_C124X	DAP	1315	2.28371	0.0110857	uga
LATS1_R148X	DAP	134	2.08924	0.191495	uga
APC_Q1541X	DAP	6	0.161107	0.0157073	uag
PTEN_E285X	DAP	14	0.592528	0.171564	uaa
DSP_Q90X	DAP	286	0.466911	0.391501	uag
HEXA_S52X	DAP	961	0.375781	0.164798	uag
SMARCA4_E371X	DAP	196	0.430542	0.378184	uag
KMT2B_R5021X	DAP	2530	3.36973	0.0405884	uga
ALMS1_R3607X	DAP	735	2.77314	0.078345	uga
MEN1_E482X	DAP	90	0.50827	0.470393	uaa
TSC1_Q325X	DAP	1154	0.808969	0.638633	uag
TNFAIP3_R706X	DAP	1250	3.28911	0.233294	uga
LDLR_E115X	DAP	494	0.4839	0.215037	uag
NEB_W3876X	DAP	180	0.695962	0.489836	uag
DMD_Q957X	DAP	386	0.572651	0.450176	uag
PEX5_R390X	DAP	3549	3.09827	0.269841	uga
CLPB_R417X	DAP	590	4.05299	0.272849	uga
PTPRD_W57X	DAP	92	0.483275	0.222887	uag
BAP1_Q277X	DAP	176	0.416037	0.347448	uaa
ARID5B_Q876X	DAP	45	0.794065	0.841333	uaa
TCOF1_QNAX	DAP	114	0.61936	0.462297	uaa
APC_S1315X	DAP	67	0.606341	0.205044	uaa
APC_S1315X	DAP	154	1.50965	0.394441	uga
FANCC_Q465X	DAP	507	0.659212	0.413937	uag
LAMA2_R2604X	DAP	279	3.71552	0.153026	uga
APC_E1284X	DAP	4	0.16538	0.0161582	uaa
FANCE_Q119X	DAP	546	0.532845	0.230816	uag
BRCA1_Q1124X	DAP	223	0.873752	0.157943	uag
SYNGAP1_Q1093X	DAP	178	0.741869	0.615704	uag
CLCN2_W570X	DAP	838	0.48446	0.427883	uag
INPP4A_E811X	DAP	377	0.461855	0.379307	uag
MSH2_Q239X	DAP	28	0.730307	0.564923	uag
MAP3K1_Q345X	DAP	308	0.617318	0.526514	uag
DMD_Q1973X	DAP	100	0.765795	0.782344	uaa
SPG11_R1824X	DAP	683	3.88792	0.041362	uga
MCCC2_R72X	DAP	169	1.81926	0.254877	uga
NF2_E202X	DAP	315	0.735501	0.551599	uaa
SCN1A_R1912X	DAP	654	4.38248	0.203621	uga
PKHD1_R496X	DAP	404	2.61795	0.0957383	uga
RBM10_Q674X	DAP	97	0.762093	0.682525	uag
KDM5A_R264X	DAP	156	2.24972	0.849606	uga
ARID1A_Q497X	DAP	1060	0.65298	0.527895	uaa
PMS2_E661X	DAP	61	0.366765	0.271897	uaa
KMT2B_Q3634X	DAP	447	0.624317	0.617714	uag
MTOR_R1749X	DAP	2076	3.83556	0.352285	uga
KMT2B_Q3934X	DAP	42	0.833495	0.604786	uag
BRCA2_S1385X	DAP	5	0.826151	0.930145	uaa
BRCA2_S1385X	DAP	11	2.62227	0.635958	uga
NKX2-1_S79X	DAP	90	0.551946	0.257523	uag
ZEB2_Q461X	DAP	80	0.214147	0.0315332	uaa
CDC14A_RNAX	DAP	37	4.17073	0.00173591	uga
BRCA1_E1123X	DAP	311	0.886471	0.971852	uaa
CREBBP_Q540X	DAP	95	0.293936	0.0659899	uag
POLG_Q68X	DAP	894	0.708317	0.645962	uag
KMT2B_Q3927X	DAP	94	0.361921	0.272078	uag
HNF1A_Q497X	DAP	414	0.373495	0.257985	uag
MST1R_R845X	DAP	1229	2.30814	0.271902	uga
PTEN_E7X	DAP	68	0.62795	0.586739	uag
GAA_Q81X	DAP	377	0.430107	0.328522	uag
EP300_E2252X	DAP	906	0.465757	0.376452	uag
GLB1_R351X	DAP	354	4.15748	0.183255	uga
AAAS_RNAX	DAP	1864	2.64312	0.0254405	uga
ARID1A_Q605X	DAP	606	0.653839	0.253827	uaa
PDCD1_R231X	DAP	2998	2.5391	0.337016	uga
JUN_Q230X	DAP	255	0.95654	0.070156	uag
CREBBP_R1103X	DAP	281	4.08851	0.0667539	uga
CFTR_Y122X	DAP	578	1.28191	1.46112	uaa
APC_E418X	DAP	174	1.0206	0.984222	uaa
SMAD4_Q248X	DAP	591	0.442372	0.171946	uag
USH2A_R1946X	DAP	927	2.0233	0.0704745	uga
SMAD3_S266X	DAP	878	0.596196	0.275193	uag
CYP11B2_C450X	DAP	1327	4.20897	0.181517	uga
NF1_Q1360X	DAP	57	0.56655	0.0231887	uaa
CDH23_W2597X	DAP	2607	3.42442	0.178718	uga
DES_R212X	DAP	1198	4.48762	0.0975778	uga
KIT_R946X	DAP	1283	3.82489	0.0510575	uga
RAD50_R262X	DAP	43	1.45884	0.608884	uga
VPS13B_RNAX	DAP	588	2.42696	0.0303379	uga
ATM_R805X	DAP	159	2.53021	0.288282	uga
CYP11B1_WNAX	DAP	844	2.34336	0.226678	uga
ATP13A2_Q630X	DAP	3151	0.839235	0.586367	uag
MYBPC3_Q998X	DAP	6	0.188144	0.0340701	uag
RAD51D_R253X	DAP	690	2.78533	0.125477	uga
BRCA2_E97X	DAP	23	0.802082	0.896982	uaa
NR0B1_E307X	DAP	1095	0.585509	0.450905	uag
IDUA_E426X	DAP	1301	0.671098	0.40638	uaa
AMER1_R601X	DAP	627	2.03118	0.377336	uga
MED12_R816X	DAP	2849	1.82661	0.102667	uga
ARID5B_E454X	DAP	4	0.255685	0.118046	uaa
MSH6_Q1146X	DAP	433	0.574348	0.273473	uag
BRCA1_QNAX	DAP	151	0.440815	0.316319	uaa
KMT2B_Q3741X	DAP	303	0.533115	0.498819	uaa
MUTYH_Q338X	DAP	1420	0.639558	0.601484	uag
TTC19_L219X	DAP	39	2.98991	0.905709	uga
APC_S457X	DAP	185	0.692117	0.363284	uaa
APC_S457X	DAP	617	1.80865	0.413925	uga
TET2_R550X	DAP	272	3.56318	0.0483872	uga
LAMA3_Q2981X	DAP	501	0.571776	0.282381	uag
ABCA4_Q636X	DAP	1690	0.463033	0.115985	uag
PMS2_Q805X	DAP	317	0.573319	0.285785	uag
NCOR1_R414X	DAP	62	1.81141	0.473079	uga
MYBPC3_Q425X	DAP	1266	0.497554	0.194008	uag
TCF7L2_E51X	DAP	122	0.528419	0.242187	uaa
TSC2_E1366X	DAP	2189	0.472658	0.344851	uag
KMT2B_R5027X	DAP	7804	1.94211	0.165532	uga
ADAMTS2_Q225X	DAP	1452	0.540522	0.17344	uag
NPHS1_Q178X	DAP	169	0.420415	0.300416	uag
APC_R232X	DAP	43	3.40177	0.808274	uga
KDM6A_R393X	DAP	106	4.06569	0.1546	uga
ARID1A_Q1212X	DAP	353	0.905368	0.347785	uag
ARID1A_W2050X	DAP	863	1.61031	0.0929961	uga
NCOA3_Q1213X	DAP	201	0.602261	0.568065	uag
USH2A_W3702X	DAP	118	0.585002	0.44539	uag
MED12_Q2147X	DAP	272	0.754262	0.566561	uag
EYS_E1551X	DAP	119	0.650467	0.301302	uaa
UNC13D_R899X	DAP	2930	4.58267	0.0502883	uga
CASP8_E382X	DAP	92	0.627658	0.599883	uaa
ZFHX3_R237X	DAP	595	2.88854	0.148625	uga
EDA_Q256X	DAP	546	0.473272	0.401994	uaa
TYR_R402X	DAP	793	3.08394	0.498842	uga
[truncated: 102,105 more rows]
