# Supplementary material for: Genome-scale quantification and prediction of pathogenic stop codon readthrough by small molecules
Source: Nat Genet. 2024 Aug 22;56(9):1914–24. doi: 10.1038/s41588-024-01878-5 (PMC11387191; doi:10.1038/s41588-024-01878-5)
Supplement: Supplementary file 12 — Statistical source data. [file 41588_2024_1878_MOESM12_ESM.xlsx]

## Sheet: EDFig.2a,b
mutation_identifier	treatment	reads_allbins	RT	sd_RT	stop_type	down_1nt	down_12nt	down_123nt	up_123nt	up_aa
TGFBR2_S150X	DAP	211	3.63128	0.329086	uga	g	ga	gaa	uuc	F
PKD2_R742X	DAP	85	3.96294	0.0798968	uga	c	ca	caa	cuu	L
RPS6KA3_R110X	DAP	286	1.99625	0.232447	uga	g	ga	gac	guu	V
NSD1_R1320X	DAP	311	2.24281	0.361008	uga	g	gg	ggu	gcc	A
IQCB1_R461X	DAP	464	3.9753	0.102715	uga	g	gu	gug	aaa	K
AHI1_R329X	DAP	264	2.26422	0.180229	uga	g	ga	gau	agc	S
AP1S2_R52X	DAP	276	1.93584	0.38826	uga	g	ga	gau	ugg	W
MALT1_R296X	DAP	124	3.37366	0.24005	uga	g	ga	gac	gau	D
DMD_R145X	DAP	263	4.64216	0.039493	uga	c	ca	caa	guc	V
DMD_R1314X	DAP	184	3.52848	0.197631	uga	c	ca	cau	aug	M
MMAA_R22X	DAP	363	3.74675	0.427752	uga	u	ug	ugu	uuc	F
LDLR_W618X	DAP	2584	3.93021	0.0958222	uga	a	ac	acu	uac	Y
APC_R2816X	DAP	440	3.0298	0.0402193	uga	g	ga	gau	aag	K
PBRM1_R58X	DAP	194	2.87225	0.325385	uga	g	ga	gac	auc	I
IQCB1_R72X	DAP	198	3.96865	0.458962	uga	a	au	auc	ucu	S
FRAS1_R124X	DAP	1923	2.30953	0.0105907	uga	u	ug	ugu	guc	V
ABCA4_R408X	DAP	544	4.35184	0.13963	uga	a	ag	agg	gca	A
FBXW7_S191X	DAP	88	1.73183	0.109789	uga	g	ga	gaa	guc	V
SETD2_R1492X	DAP	33	1.67834	0.527577	uga	g	ga	gau	cau	H
BRCA2_L24X	DAP	28	2.85175	0.216608	uga	g	gg	gga	gau	D
BRCA1_R1455X	DAP	251	3.05533	0.0946997	uga	g	gc	gca	aag	K
PTEN_G293X	DAP	25	2.96644	0.1385	uga	a	ag	agu	aau	N
BRCA2_S2186X	DAP	23	4.04966	0.0909143	uga	c	cc	ccu	gcu	A
TLK2_R154X	DAP	1075	3.63269	0.205372	uga	c	ca	cac	guc	V
PAH_S359X	DAP	186	3.78096	0.320051	uga	g	ga	gag	uua	L
MTM1_R474X	DAP	68	1.60631	0.389241	uga	u	uu	uuu	ugc	C
CDK8_R323X	DAP	230	3.27747	0.232368	uga	a	au	auu	aag	K
PTCH1_RNAX	DAP	2236	1.516	0.17188	uga	g	gu	gug	acc	T
ATM_R2598X	DAP	27	2.80542	0.0414277	uga	a	ac	aca	gau	D
KMT2B_R4198X	DAP	1439	1.613	0.275891	uga	g	gc	gca	cuu	L
ABCB11_R470X	DAP	1164	3.01008	0.150956	uga	u	uu	uuc	cag	Q
FBXW7_R367X	DAP	1295	1.33322	0.968975	uga	g	gg	gga	agg	R
CFTR_W1204X	DAP	50	3.95263	0.384003	uga	c	cc	ccc	auc	I
CASP8_S375X	DAP	125	2.45085	0.0846497	uga	g	ga	gag	gau	D
MSH6_S1028X	DAP	31	2.22461	0.931898	uga	u	uu	uug	gua	V
RASA1_R512X	DAP	62	2.1916	0.751693	uga	g	gc	gcu	aaa	K
AR_S663X	DAP	412	4.06845	0.0942202	uga	c	ca	cac	gug	V
IRF6_R412X	DAP	2617	2.4353	0.0368999	uga	u	uc	ucc	aca	T
STXBP1_R388X	DAP	1804	2.62224	0.402842	uga	g	gc	gcc	aug	M
MAP2K4_R110X	DAP	65	1.35463	0.160023	uga	g	gg	gga	gga	G
DMD_W2670X	DAP	64	2.75541	0.535146	uga	a	ag	aga	ucu	S
NSD1_C1435X	DAP	128	3.8183	0.325891	uga	u	ua	uau	aag	K
SH3TC2_RNAX	DAP	305	3.03377	0.107476	uga	g	gc	gcu	uac	Y
FLT1_R224X	DAP	126	3.4357	0.611922	uga	c	ca	caa	cau	H
NCOA3_S777X	DAP	69	3.85771	0.407992	uga	a	ag	agu	agc	S
ATM_R1730X	DAP	154	1.24782	0.596363	uga	u	uc	uca	guu	V
CEP290_R1508X	DAP	77	2.32683	0.400589	uga	u	uu	uug	cuu	L
NSD1_R604X	DAP	184	2.54954	0.316556	uga	g	ga	gag	ucu	S
SETD2_R1592X	DAP	55	2.81364	0.599803	uga	g	gu	gug	gcu	A
CDK8_R71X	DAP	149	1.67294	0.263507	uga	g	ga	gag	cuu	L
TRMU_R240X	DAP	361	1.85996	0.00294131	uga	c	cc	ccu	ccu	P
KMT2B_R1702X	DAP	988	2.18783	0.575736	uga	c	ca	cag	gug	V
CC2D2A_R173X	DAP	455	4.31518	0.206481	uga	a	aa	aaa	gca	A
OPA1_R421X	DAP	95	3.04182	0.205993	uga	a	au	aug	cuu	L
CFTR_S466X	DAP	17	4.32688	0.27852	uga	c	cu	cuu	acu	T
BCKDHB_R111X	DAP	133	2.13125	0.34566	uga	g	ga	gac	uug	L
KAT6A_R1129X	DAP	240	1.51065	0.360034	uga	a	aa	aaa	uug	L
MSH3_R268X	DAP	134	1.89095	0.142621	uga	g	ga	gag	gcc	A
KDM5A_R782X	DAP	198	4.41932	0.304978	uga	a	aa	aaa	uuu	F
ATR_R2598X	DAP	370	4.55333	0.0435089	uga	c	cu	cua	cag	Q
MECP2_S204X	DAP	82	1.50048	0.223526	uga	g	ga	gag	acg	T
GATAD2B_R478X	DAP	167	2.63967	0.0711393	uga	u	uu	uua	cag	Q
HEXB_R56X	DAP	79	2.90648	0.169985	uga	g	gg	gga	uua	L
MSH2_L744X	DAP	152	4.09176	0.231254	uga	a	au	aua	uca	S
RPGRIP1_R52X	DAP	482	4.49507	0.112121	uga	c	cu	cuu	uuu	F
SETD2_R620X	DAP	17	3.48667	0.365135	uga	u	uu	uua	aau	N
NSD1_S1679X	DAP	1317	2.73728	0.0858731	uga	a	aa	aag	ggg	G
MGA_S2127X	DAP	45	2.30095	0.233827	uga	a	ag	agu	aac	N
FGA_R168X	DAP	265	4.51475	0.0130572	uga	c	cu	cug	aaa	K
SDR9C7_R220X	DAP	794	3.9475	0.177217	uga	a	aa	aag	aug	M
RICTOR_R148X	DAP	323	2.30988	0.0739371	uga	u	uu	uua	cuu	L
NF1_S1776X	DAP	54	4.19313	0.218624	uga	g	gu	guc	caa	Q
PEX7_R232X	DAP	592	4.47722	0.0320498	uga	c	ca	caa	gua	V
SMC1A_R398X	DAP	51	3.11169	0.559919	uga	g	ga	gac	aau	N
STXBP1_R122X	DAP	103	3.05744	0.440337	uga	g	gc	gca	ucc	S
SETD2_R400X	DAP	56	4.77	0	uga	c	cg	cgg	gag	E
MSH2_S699X	DAP	1148	1.26114	0.121434	uga	g	gc	gca	gag	E
APC_G1357X	DAP	332	2.54029	0.0815217	uga	g	gc	gcg	uca	S
RDH12_G127X	DAP	319	3.28906	0.306976	uga	g	gu	gua	gcg	A
NPHP3_RNAX	DAP	136	3.37934	0.101018	uga	c	ca	cac	gaa	E
RASA1_R903X	DAP	624	3.10019	0.267886	uga	c	cu	cuc	cuu	L
DICER1_R676X	DAP	672	2.89432	0.0581363	uga	g	gc	gcc	cuu	L
TTN_R16695X	DAP	632	1.648	0.581801	uga	a	aa	aaa	agg	R
RAB3GAP1_L881X	DAP	292	2.28126	0.410821	uga	g	gu	guc	gug	V
ERBB4_R979X	DAP	749	1.62194	0.260889	uga	g	ga	gac	gcu	A
NCOA3_S644X	DAP	219	3.34511	0.359903	uga	a	ag	agu	gau	D
DDR2_R611X	DAP	177	3.70289	0.0502248	uga	g	gc	gca	cuc	L
HADHA_R291X	DAP	79	2.07581	0.134338	uga	a	aa	aag	gug	V
F9_R75X	DAP	71	2.48164	0.0573181	uga	g	ga	gaa	gca	A
FAT1_R2726X	DAP	206	2.28185	0.506843	uga	g	gc	gca	auc	I
FAT1_X2726X	DAP	261	2.0284	0.187577	uga	g	gc	gca	auu	I
PTEN_G36X	DAP	160	2.16417	0.126558	uga	u	uu	uuu	aug	M
KRIT1_R423X	DAP	20	3.74829	0.631263	uga	a	au	aua	guu	V
FUT8_R239X	DAP	4998	1.55733	0.301014	uga	a	ac	aca	cag	Q
EGFR_G627X	DAP	4150	4.04354	0.0843788	uga	u	ug	ugc	uac	Y
TCF4_W362X	DAP	412	2.45207	0.442379	uga	u	uc	ucu	guu	V
SMAD3_R368X	DAP	4804	4.40175	0.0332723	uga	a	au	aug	acc	T
TP53_W53X	DAP	2858	4.05728	0.0142154	uga	u	uu	uuc	caa	Q
MSH6_C765X	DAP	147	2.90915	0.0929772	uga	c	ca	cau	acu	T
RAG2_G319X	DAP	74	3.49018	0.110839	uga	a	ag	agc	uuu	F
ASXL2_R312X	DAP	485	4.11435	0.0262675	uga	c	ca	cag	gau	D
LATS2_R1054X	DAP	1066	4.3556	0.221043	uga	u	ug	ugc	uuu	F
ARID1A_S138X	DAP	332	1.67174	0.108845	uga	g	gc	gcc	cac	H
PIK3R1_R348X	DAP	282	2.31533	0.798643	uga	g	ga	gau	cuu	L
EP300_R648X	DAP	100	3.47377	0.493633	uga	a	ag	agg	aaa	K
PDGFRA_R376X	DAP	37	3.15916	0.093154	uga	a	ag	agc	uau	Y
DMD_R3190X	DAP	248	1.94269	0.239436	uga	a	ac	aca	gga	G
NPHP3_R577X	DAP	1136	4.2689	0.0710505	uga	c	cu	cua	aaa	K
ITGA2B_R782X	DAP	3676	1.73565	0.461515	uga	g	gg	ggg	cug	L
ESR1_R256X	DAP	198	3.23157	0.176084	uga	a	aa	aaa	aua	I
DEPDC5_R555X	DAP	1251	2.6184	0.12181	uga	g	ga	gau	acu	T
BMPR2_R211X	DAP	1006	1.2908	0.313154	uga	g	gg	ggu	ggc	G
ERBB4_R838X	DAP	341	4.15442	0.266758	uga	c	cu	cuc	aga	R
PTPRT_R1207X	DAP	1719	3.83102	0.247625	uga	a	ag	agu	aau	N
FLT3_G124X	DAP	54	1.87876	0.874932	uga	g	gu	guu	aga	R
NF1_S1078X	DAP	426	4.59139	0.0174149	uga	c	cu	cuu	guu	V
CREBBP_R1360X	DAP	315	3.50758	0.0967885	uga	g	gu	gug	guc	V
SATB2_R224X	DAP	1316	4.32132	0.238092	uga	a	aa	aac	auc	I
BMPR2_W466X	DAP	55	3.59187	0.280371	uga	a	aa	aaa	gcc	A
GAA_W516X	DAP	896	3.26098	0.66844	uga	a	au	auu	aug	M
NCOR1_R933X	DAP	2226	1.44478	0.415766	uga	g	gc	gcu	cau	H
GLI3_R792X	DAP	320	3.12501	0.271276	uga	c	cu	cug	ccg	P
MDC1_S1753X	DAP	1121	3.87287	0.435134	uga	a	ag	agg	gcc	A
NF1_R1362X	DAP	25	1.69324	0.0555058	uga	a	ag	agu	cuu	L
KDM6A_W127X	DAP	126	4.11704	0.285408	uga	a	aa	aag	uac	Y
BCOR_R1217X	DAP	128	3.66936	0.0235428	uga	u	ug	ugg	gaa	E
MLH1_R659X	DAP	2055	4.65697	0.0515035	uga	c	cu	cua	cuu	L
MPL_R43X	DAP	617	4.25537	0.28028	uga	a	ac	aca	ucc	S
EPHB1_R252X	DAP	5134	1.65474	0.187592	uga	u	ug	ugc	ggg	G
GNPTAB_R375X	DAP	1494	4.36135	0.202083	uga	a	aa	aau	uuu	F
INPP4A_R793X	DAP	823	2.09986	0.254063	uga	g	gu	gug	cug	L
RET_R418X	DAP	87	2.29596	1.03303	uga	u	uu	uuu	cgc	R
CCDC40_R321X	DAP	506	2.52409	0.818287	uga	g	gc	gcc	agc	S
ARID1A_G838X	DAP	2468	2.91219	0.129601	uga	g	gg	ggu	gcc	A
PCDH15_R245X	DAP	547	2.49051	0.0567349	uga	a	ac	acc	agg	R
SPR_R219X	DAP	827	3.00338	0.365052	uga	a	aa	aaa	aug	M
ABCA4_W439X	DAP	36	2.6506	0.551918	uga	u	ua	uac	auc	I
BRCA2_L1930X	DAP	19	3.27184	0.154415	uga	c	ca	caa	auu	I
FAT1_G3740X	DAP	1116	4.41721	0.0275584	uga	c	cu	cug	gcg	A
MPL_R357X	DAP	538	3.33474	0.00920498	uga	a	aa	aau	uca	S
ATM_G2496X	DAP	98	2.19531	0.000233251	uga	g	gu	guu	ucu	S
NSD1_R1766X	DAP	550	2.88359	0.440576	uga	u	ua	uac	gga	G
CASP8_R432X	DAP	1325	1.79763	0.41579	uga	u	ug	ugu	gag	E
COL12A1_R1414X	DAP	365	4.16065	0.0486359	uga	u	ua	uau	gau	D
GAMT_W174X	DAP	834	2.64854	0.10058	uga	g	gg	ggg	ucc	S
LAMA2_R1029X	DAP	889	1.90986	0.198626	uga	u	ug	ugc	ggg	G
RB1_S565X	DAP	46	2.81107	0.249173	uga	g	ga	gau	cuc	L
CFTR_L88X	DAP	31	2.15168	0.399812	uga	u	ua	uau	uuu	F
XPC_R415X	DAP	435	3.7195	0.227432	uga	c	cg	cgu	cag	Q
SMAD3_C64X	DAP	1562	4.56458	0.0236703	uga	a	au	auc	aag	K
FBXW7_R658X	DAP	193	3.23932	0.308665	uga	a	aa	aac	auu	I
TET1_R1780X	DAP	789	3.44085	0.816447	uga	a	au	auc	ccc	P
MYO7A_R666X	DAP	4184	3.9771	0.0565902	uga	a	au	auc	auc	I
KMT2B_S2312X	DAP	336	2.72729	0.1223	uga	g	gg	ggc	ucc	S
TRPS1_R544X	DAP	1031	4.52077	0.0693994	uga	u	ua	uau	uuc	F
KRIT1_W630X	DAP	148	2.46061	0.238018	uga	g	ga	gaa	ugc	C
BRCA2_C2765X	DAP	268	2.97618	0.26625	uga	a	ac	aca	gcc	A
EP300_R397X	DAP	1775	4.23615	0.000657982	uga	c	ca	caa	ucu	S
CFTR_R810X	DAP	28	3.99177	0.330917	uga	a	ag	agg	uca	S
LDLR_W705X	DAP	541	4.2105	0.0363574	uga	a	ac	aca	uuu	F
SLC26A4_W83X	DAP	5709	4.48021	0.175926	uga	c	cu	cug	gaa	E
RYR1_R1409X	DAP	8860	4.63917	0.0599464	uga	c	cu	cuc	ccc	P
CSTB_R68X	DAP	992	1.94272	0.0387824	uga	g	gu	gug	cug	L
ATM_R248X	DAP	134	1.71111	0.334275	uga	a	au	auu	uuu	F
NUP93_R143X	DAP	427	3.85808	0.655484	uga	a	au	auu	cag	Q
PKP2_R413X	DAP	166	1.46626	0.926013	uga	g	gc	gcu	cag	Q
FAT1_S1336X	DAP	27	3.03266	0.306779	uga	u	uc	uca	aag	K
RB1_S834X	DAP	37	3.64232	0.488162	uga	a	au	auu	gua	V
DNAH5_R2639X	DAP	275	4.00582	0.00700776	uga	a	au	aug	aaa	K
TRIP12_R503X	DAP	535	2.82162	0.206229	uga	g	gc	gcc	ugu	C
PTEN_L247X	DAP	59	2.90918	0.305702	uga	c	cc	ccu	ccg	P
DYSF_C456X	DAP	854	2.51076	0.0693395	uga	g	ga	gaa	aug	M
SPRED1_R24X	DAP	3145	2.06579	0.127156	uga	g	ga	gau	acc	T
PTEN_S287X	DAP	25	2.41354	0.841316	uga	g	ga	gaa	acc	T
DYNC2H1_R3525X	DAP	82	3.80398	0.587788	uga	c	cu	cuu	cuc	L
MYO7A_R150X	DAP	725	3.27404	0.0455224	uga	g	ga	gac	agc	S
CEP57_R339X	DAP	776	1.53503	0.516846	uga	g	gg	ggu	uca	S
BRIP1_W63X	DAP	315	4.58546	0.0582134	uga	c	ca	caa	gca	A
CFTR_W401X	DAP	15	3.84321	0.61074	uga	g	ga	gag	uuc	F
ATM_L697X	DAP	117	2.50003	0.12857	uga	u	uc	uca	gga	G
EVC2_R597X	DAP	68	2.4532	0.379163	uga	g	ga	gag	aga	R
MLH1_W712X	DAP	194	4.31231	0.0105744	uga	a	aa	aag	ucc	S
TSC1_R245X	DAP	634	2.64381	0.11727	uga	a	ag	agg	ccu	P
BCOR_R810X	DAP	180	3.00188	0.0125961	uga	g	ga	gaa	cuc	L
SMARCA4_R381X	DAP	595	3.34363	0.152729	uga	a	au	auu	cac	H
L1CAM_R760X	DAP	3165	1.83047	0.0386088	uga	g	gg	ggg	aca	T
TP63_R266X	DAP	323	3.35441	0.158869	uga	g	gu	gua	auu	I
KDM5C_R681X	DAP	729	3.45195	0.0365493	uga	a	aa	aag	cua	L
NF1_R1769X	DAP	127	1.99789	0.797004	uga	a	ac	aca	gag	E
KIF7_R1111X	DAP	1699	2.23252	0.0224737	uga	g	ga	gag	cuc	L
FLCN_W366X	DAP	1038	3.55754	0.461496	uga	c	ca	cac	gcc	A
ALDH7A1_R266X	DAP	1095	3.39115	0.327735	uga	g	gu	gug	gaa	E
RNF43_R132X	DAP	4332	0.914409	0.580587	uga	g	gg	gga	gag	E
LZTR1_R210X	DAP	1683	3.62517	0.0736014	uga	g	ga	gag	gac	D
CERKL_R338X	DAP	257	3.51186	0.318898	uga	u	ug	ugg	uau	Y
CHD2_R114X	DAP	90	2.61069	1.19982	uga	a	ag	agc	aac	N
BBS2_RNAX	DAP	584	2.14962	0.115783	uga	u	uu	uuu	agu	S
FGFR2_R625X	DAP	239	2.00512	0.579468	uga	g	ga	gau	cau	H
INVS_R899X	DAP	513	4.49004	0.053748	uga	c	cu	cug	cuc	L
SH3TC2_RNAX	DAP	1349	4.29713	0.299968	uga	c	cu	cuc	ggg	G
LMNA_R225X	DAP	1838	4.60164	0.000567061	uga	c	cu	cug	acc	T
VRK1_R358X	DAP	159	4.01928	0.247332	uga	a	aa	aag	aag	K
ECEL1_RNAX	DAP	1934	1.90215	0.531602	uga	g	ga	gau	cgg	R
SRD5A3_W19X	DAP	1354	3.54502	0.111252	uga	c	cu	cuc	gug	V
GNPTAB_R1189X	DAP	175	2.59537	0.38184	uga	a	aa	aac	uau	Y
COL1A1_R472X	DAP	2471	1.88393	0.425938	uga	g	gg	ggu	gcu	A
LMX1B_R231X	DAP	1828	1.911	0.260449	uga	a	ag	aga	cag	Q
NOTCH1_S2211X	DAP	8678	3.09659	0.0829772	uga	g	ga	gac	cug	L
ATRX_S1960X	DAP	23	2.51124	0.928907	uga	a	ag	aga	aau	N
GATAD2B_R179X	DAP	435	4.59164	0.064006	uga	c	cu	cug	gcc	A
COL6A2_R468X	DAP	602	3.94715	0.0633468	uga	g	gg	ggc	gac	D
COL7A1_R137X	DAP	1971	4.09689	0.0489824	uga	c	cc	ccu	gcc	A
COL5A1_R1062X	DAP	1858	2.83975	0.189357	uga	g	gg	ggg	gac	D
MECP2_R168X	DAP	520	1.37399	0.384002	uga	g	ga	gag	cgg	R
FBXW7_R14X	DAP	163	2.81171	0.17504	uga	a	ac	acu	cga	R
KMT2D_R2099X	DAP	2667	4.67181	0.0708907	uga	c	cc	ccg	gac	D
ASPM_R1271X	DAP	15	4.06965	0.441179	uga	c	cu	cuc	gcu	A
TNNI2_R156X	DAP	1078	2.51948	0.592068	uga	g	ga	gac	cug	L
STXBP1_R367X	DAP	1082	3.00972	0.0399438	uga	g	gu	gug	ugc	C
OCRL_R334X	DAP	89	2.54729	0.729234	uga	u	ua	uac	ugu	C
ALMS1_R3627X	DAP	1076	4.52159	0.0342195	uga	c	cu	cuu	gac	D
BRCA2_S309X	DAP	13	2.30263	1.31643	uga	u	uu	uua	uuu	F
ARID1A_S1149X	DAP	403	3.35386	0.0347452	uga	a	ac	acc	cag	Q
SHOX_R195X	DAP	965	3.24652	0.0850054	uga	g	gu	gug	ugc	C
NF1_W1685X	DAP	302	3.56096	0.0139816	uga	g	gu	guc	ucc	S
XPA_R207X	DAP	14	4.04875	0.262339	uga	c	ca	cag	guc	V
ZFHX3_R1439X	DAP	5322	4.58127	0.0750855	uga	a	ac	acu	uuc	F
ARID1B_R1926X	DAP	1112	3.53876	0.170451	uga	g	ga	gac	agc	S
DIS3_R638X	DAP	49	3.31806	0.268478	uga	u	uu	uuc	guu	V
SDHB_R90X	DAP	536	3.85146	0.135569	uga	a	ag	aga	uuc	F
NF1_G638X	DAP	210	4.17784	0.00945745	uga	a	aa	aau	agu	S
CACNA1F_R1299X	DAP	1550	4.27597	0.268968	uga	g	gu	guu	uuc	F
JAG1_C806X	DAP	1949	1.52931	0.176706	uga	g	ga	gaa	cgg	R
DYSF_W1843X	DAP	312	2.92935	0.0424195	uga	a	au	aug	ggu	G
EPHA7_G642X	DAP	220	3.04965	0.0160449	uga	g	ga	gaa	gca	A
IQCB1_R364X	DAP	140	2.70456	0.0438439	uga	g	ga	gaa	ucc	S
CFTR_R1162X	DAP	483	3.33551	0.305578	uga	g	gu	guc	agc	S
DEPDC5_R422X	DAP	39	4.04457	0.0218045	uga	a	au	aua	cca	P
TGFBR1_R413X	DAP	574	1.8399	0.140199	uga	c	cg	cga	gcu	A
CNGA1_R101X	DAP	190	3.85139	0.0679654	uga	a	ag	agg	aua	I
CYP4V2_RNAX	DAP	150	4.29284	0.148537	uga	a	ag	aga	uuu	F
VPS13A_R267X	DAP	20	1.43211	0.359993	uga	u	uc	ucu	cgc	R
MGA_R627X	DAP	75	3.9247	0.632389	uga	c	cc	cca	gga	G
TSC1_R786X	DAP	583	2.78512	0.044259	uga	g	ga	gag	gac	D
MSH2_G287X	DAP	153	4.26078	0.245207	uga	c	ca	cag	uuu	F
BBS9_R278X	DAP	65	3.08015	0.898464	uga	u	uu	uuc	auu	I
IMPG2_R127X	DAP	212	4.6353	0.0282298	uga	c	cu	cuu	gau	D
NF1_C383X	DAP	326	2.43747	0.113968	uga	u	uu	uuu	ucu	S
BRCA1_G1196X	DAP	365	2.37724	0.155754	uga	g	gu	gug	cca	P
MSH6_R1331X	DAP	99	3.47166	0.485669	uga	u	uu	uua	cua	L
PKP2_R355X	DAP	2946	0.932362	0.384157	uga	g	gc	gca	gag	E
PIK3CG_R849X	DAP	376	4.16719	0.137843	uga	a	au	auc	cua	L
MAP3K13_R803X	DAP	223	3.33823	0.0358547	uga	a	aa	aaa	ccu	P
PTEN_R335X	DAP	35	3.07886	0.437363	uga	u	ua	uac	aac	N
KMT2C_S4077X	DAP	412	1.34079	0.255671	uga	g	gg	ggu	aga	R
MED12_R1329X	DAP	1657	4.44661	0.00432186	uga	c	cu	cug	cau	H
SACS_R3170X	DAP	76	3.97484	0.483798	uga	c	cc	ccc	aaa	K
MLH1_W538X	DAP	774	2.48427	0.150188	uga	g	gc	gcc	cag	Q
DMD_R1577X	DAP	256	4.02797	0.0066275	uga	a	aa	aag	aug	M
DMD_R1844X	DAP	30	1.08261	0.118399	uga	g	ga	gag	aag	K
ANO5_R404X	DAP	286	2.06695	0.000315212	uga	c	ca	caa	caa	Q
ARID1A_W1844X	DAP	1503	3.18921	0.631118	uga	c	cg	cgg	cac	H
BTK_R255X	DAP	55	3.39665	0.609464	uga	g	ga	gau	gca	A
ADNP_R173X	DAP	509	2.53714	0.00304472	uga	g	ga	gau	uac	Y
NF1_S1766X	DAP	22	1.03431	0.140056	uga	g	gc	gca	acu	T
NOTCH2_C179X	DAP	1529	3.34642	0.0879367	uga	g	ga	gag	aaa	K
USH2A_W3918X	DAP	120	2.38654	0.14746	uga	u	uc	uca	guc	V
COL1A1_R253X	DAP	6064	1.49854	0.275201	uga	g	gg	gga	gcu	A
DNAJC6_R273X	DAP	150	4.46158	0.0141396	uga	a	au	aug	gaa	E
SLC3A1_R270X	DAP	54	2.6376	0.801761	uga	a	aa	aac	gug	V
CD79B_R142X	DAP	3094	2.97177	0.0449785	uga	g	gu	guc	cug	L
USH2A_R1549X	DAP	406	3.96085	0.253145	uga	a	ac	aca	uuu	F
GRIN2B_R519X	DAP	4079	3.96233	0.0740129	uga	u	uc	ucg	gaa	E
EPHA3_R728X	DAP	1682	2.61134	0.0727656	uga	g	gg	ggg	cuu	L
RB1_S391X	DAP	14	1.50825	0.660828	uga	g	gc	gca	aau	N
SMARCD1_R303X	DAP	383	4.66392	0.0537803	uga	c	cu	cuc	gcu	A
PAPSS2_R41X	DAP	611	3.97818	0.270421	uga	g	gg	gga	uuc	F
ATRX_R2131X	DAP	82	2.82006	0.162305	uga	g	gu	gua	aau	N
AHI1_W420X	DAP	39	1.65202	0.975123	uga	g	ga	gaa	gag	E
CTCF_R457X	DAP	773	3.09166	0.314082	uga	a	aa	aag	uug	L
NF1_W2494X	DAP	761	2.15366	0.186228	uga	u	uc	ucc	cca	P
BRCA2_L2838X	DAP	43	4.31088	0.183012	uga	u	ua	uac	gga	G
CC2D2A_R950X	DAP	34	2.41105	1.21322	uga	g	ga	gac	uua	L
INPP4B_R252X	DAP	11	2.77309	0.24794	uga	g	ga	gag	auu	I
EGFR_R1068X	DAP	358	3.11577	0.42747	uga	u	ua	uac	cag	Q
WRN_W1014X	DAP	161	3.56679	0.670594	uga	u	ug	ugg	agu	S
EPHA3_R104X	DAP	383	2.38773	0.101213	uga	g	ga	gac	cua	L
IL7R_R206X	DAP	89	1.90623	0.0478818	uga	u	uc	ucc	guu	V
BMPR1A_R152X	DAP	1602	1.65408	0.217344	uga	u	ug	ugg	auu	I
TET1_R107X	DAP	75	1.90453	0.592424	uga	a	ag	agc	cua	L
GFM1_R234X	DAP	155	3.12258	0.32939	uga	u	ua	uau	guu	V
APC_S837X	DAP	119	2.02239	0.167237	uga	a	ag	aga	uca	S
BRCA2_S2372X	DAP	28	2.49702	0.714705	uga	a	ag	agc	ucu	S
NIPBL_R1814X	DAP	207	2.0062	0.214445	uga	g	gg	ggu	caa	Q
NMNAT1_W169X	DAP	709	3.25777	0.120875	uga	a	aa	aag	uug	L
CFTR_W1145X	DAP	1213	1.468	0.626073	uga	g	gc	gcu	cag	Q
CRB1_RNAX	DAP	338	3.30679	0.842593	uga	a	ag	agc	uuc	F
CBS_WNAX	DAP	819	3.50768	0.550623	uga	u	uu	uuc	aag	K
WT1_R369X	DAP	3428	2.14462	0.306896	uga	c	cg	cgu	gug	V
KMT2A_R2480X	DAP	562	4.10805	0.272846	uga	c	cc	cca	caa	Q
ARID2_G1747X	DAP	326	1.45609	0.14352	uga	u	uc	uca	aga	R
HEXA_W26X	DAP	1508	1.92545	0.0310115	uga	c	cc	ccu	ccc	P
PGR_R740X	DAP	435	4.26674	0.0571145	uga	a	aa	aac	uuu	F
APC_S1282X	DAP	18	2.61191	0.545231	uga	g	gc	gcu	uca	S
APC_W699X	DAP	362	3.26104	0.208217	uga	g	ga	gac	uua	L
ATP7A_R645X	DAP	127	3.52904	0.0355295	uga	g	ga	gaa	aaa	K
CDKL5_R59X	DAP	78	3.3341	0.413188	uga	g	ga	gag	uua	L
APC_L954X	DAP	15	2.78162	1.14325	uga	g	ga	gaa	aaa	K
GSK3B_R367X	DAP	602	1.89197	0.249886	uga	g	ga	gac	ggg	G
NOTCH2_R2036X	DAP	1279	3.44439	0.0681309	uga	g	ga	gac	aau	N
TP53_R280X	DAP	346	1.55885	0.154808	uga	g	ga	gac	ggg	G
EPHA3_R684X	DAP	319	4.41008	0.267975	uga	c	cu	cug	auu	I
PALB2_R238X	DAP	206	2.07168	0.47352	uga	a	ag	aga	cua	L
SETD5_R347X	DAP	222	3.88841	0.189774	uga	c	cg	cgg	gca	A
SCN9A_R1500X	DAP	17	1.111	0.640134	uga	c	cc	cca	ccu	P
RB1_L76X	DAP	27	3.45554	0.419857	uga	a	ac	acu	ugg	W
KDM6A_R612X	DAP	288	3.81065	0.222128	uga	a	aa	aac	cag	Q
KMT2A_R3232X	DAP	89	3.36733	0.0213784	uga	a	aa	aag	acc	T
EXT1_W582X	DAP	725	2.91849	0.154846	uga	c	ca	cag	gug	V
DMD_R3113X	DAP	793	3.40484	0.324841	uga	a	ag	aga	cuc	L
NSD1_R1984X	DAP	66	4.07009	0.644812	uga	a	au	auu	gcu	A
CDH1_W103X	DAP	517	1.97428	0.56049	uga	g	ga	gac	gcc	A
CACNA1A_R454X	DAP	159	2.88783	0.0232943	uga	g	gc	gcc	gcc	A
EP300_S952X	DAP	72	4.09518	0.384123	uga	a	aa	aau	gua	V
CTNNB1_R661X	DAP	1048	4.5741	0.0237261	uga	a	au	aug	uuc	F
FAT1_R1795X	DAP	762	1.36899	0.244139	uga	g	gc	gca	auu	I
CASP8_C312X	DAP	313	2.99959	0.414184	uga	u	ug	ugu	auc	I
KMT2C_W4352X	DAP	77	3.19162	1.07112	uga	a	ag	aga	aaa	K
MSH6_L740X	DAP	23	3.7666	0.305234	uga	a	aa	aac	aca	T
MGA_S1778X	DAP	1036	3.44695	0.620585	uga	a	aa	aac	guc	V
CACNA1A_R2068X	DAP	1726	2.49551	0.309138	uga	g	ga	gag	aug	M
ROS1_G140X	DAP	280	2.61531	0.619964	uga	a	ag	agc	cug	L
VPS13A_R1471X	DAP	14	1.89778	2.06162	uga	a	au	aug	ccu	P
RB1_C221X	DAP	15	2.83149	0.0865747	uga	g	gu	guc	cua	L
MSH2_W764X	DAP	67	3.66008	1.02224	uga	g	gc	gcu	gca	A
APC_S1356X	DAP	216	1.71834	0.156873	uga	g	gg	gga	ucu	S
NCOR1_R572X	DAP	245	3.42825	0.138321	uga	a	aa	aag	ggg	G
LATS2_R1043X	DAP	2095	4.57106	0.0802409	uga	a	ag	agg	uuc	F
DDR2_R709X	DAP	114	2.57924	0.570416	uga	g	ga	gau	cac	H
CAPN1_W392X	DAP	858	4.42876	0.140812	uga	g	gu	gug	uuc	F
NTRK3_C164X	DAP	1296	4.04853	0.435681	uga	a	ag	agc	aac	N
ADSL_R190X	DAP	1459	2.9629	0.0296326	uga	g	ga	gau	guc	V
ATR_R635X	DAP	246	2.26888	0.14306	uga	u	ug	ugu	uca	S
MYO7A_R2024X	DAP	1411	3.11177	0.22519	uga	g	gg	ggc	cuc	L
ARID1B_R1075X	DAP	1008	4.49282	0.064916	uga	u	ua	uac	gac	D
DMD_R2680X	DAP	304	1.39994	0.386462	uga	g	ga	gag	gag	E
ATM_L1327X	DAP	71	2.84594	0.0985975	uga	u	uu	uug	aac	N
IRS1_R411X	DAP	6045	1.59747	0.263917	uga	u	uc	ucu	cgg	R
MAP2K1_R47X	DAP	328	3.93871	0.0406681	uga	a	aa	aag	cag	Q
SDHB_W218X	DAP	408	3.48401	0.119107	uga	a	au	aug	cgc	R
SMAD2_W132X	DAP	22	3.44509	0.240907	uga	c	cg	cgc	uua	L
PAX6_R331X	DAP	391	2.10751	0.0592915	uga	a	ac	aca	ggc	G
TP53_C277X	DAP	539	3.0949	0.0426612	uga	c	cc	ccu	gcc	A
NCF1_WNAX	DAP	638	1.95902	0.0790421	uga	u	ug	ugg	ggu	G
IQSEC2_R904X	DAP	394	2.34959	0.590321	uga	a	aa	aag	gaa	E
CLCN1_R626X	DAP	510	2.72726	0.278669	uga	a	ac	acc	uug	L
FBXL4_R36X	DAP	306	1.56633	0.264687	uga	g	gc	gcu	cau	H
ERCC8_CNAX	DAP	43	1.6713	0.365123	uga	u	ug	ugu	gac	D
LAMB3_R81X	DAP	2172	1.89346	0.64391	uga	g	gu	gua	cac	H
SLC16A2_R388X	DAP	5105	2.79878	0.0655177	uga	g	gu	gug	aug	M
TP63_R643X	DAP	1945	2.21461	0.448846	uga	u	uu	uuc	gug	V
ARID1A_R1989X	DAP	887	2.69851	0.158057	uga	a	ag	agc	auu	I
MSH2_R359X	DAP	182	2.29618	0.682445	uga	u	uu	uug	gag	E
NR0B1_W236X	DAP	408	2.97011	0.117879	uga	g	ga	gac	ugg	W
NPR2_R479X	DAP	1032	3.14722	0.141345	uga	a	aa	aag	uuc	F
ADSL_R337X	DAP	245	2.81262	0.209529	uga	c	cg	cgg	aac	N
NUP93_R294X	DAP	840	3.8259	0.0361984	uga	a	ag	agu	guu	V
STXBP1_S476X	DAP	153	4.01227	0.308696	uga	c	cg	cgg	cuc	L
SPEN_R2081X	DAP	39	3.69864	0.697382	uga	a	aa	aac	ucu	S
NEGR1_R173X	DAP	139	3.78585	0.197321	uga	c	ca	cac	ugg	W
FANCA_R591X	DAP	540	2.46752	0.0620252	uga	g	gu	gug	ccu	P
GAA_W746X	DAP	1181	2.88555	0.139158	uga	g	gg	ggg	cug	L
CHEK2_LNAX	DAP	1110	1.94321	0.570466	uga	g	gg	gga	agu	S
CLCN1_R317X	DAP	615	2.28091	0.129639	uga	g	gu	gug	uuu	F
APC_R923X	DAP	158	1.76984	0.152771	uga	a	ag	aga	cuu	L
APC_S2570X	DAP	39	3.18356	1.41691	uga	u	uc	ucu	agu	S
PROP1_R99X	DAP	478	2.83389	0.296719	uga	g	ga	gag	gcc	A
ARID1B_R1102X	DAP	1801	4.71255	0.0331766	uga	c	cu	cuc	uuc	F
BARD1_R641X	DAP	42	3.00205	0.231302	uga	a	ag	aga	cua	L
ABCA12_R2204X	DAP	37	1.90576	0.995748	uga	c	cu	cuc	uug	L
EFTUD2_R354X	DAP	47	3.1035	0.329843	uga	a	aa	aag	acg	T
DDR2_R806X	DAP	573	3.61646	0.209331	uga	g	ga	gac	uuc	F
NPHP1_RNAX	DAP	439	3.00413	0.0753111	uga	g	gc	gca	uuu	F
RAD52_R278X	DAP	289	2.40679	0.244917	uga	g	gu	guc	guu	V
Eastern equine encephalitis virus_no_WTNAX	DAP	483	3.96726	0.276676	uga	c	cg	cgg	aau	N
BAG3_R309X	DAP	275	1.72615	0.531786	uga	g	ga	gaa	cau	H
SCN1A_R865X	DAP	152	2.07636	0.901354	uga	g	gu	guu	cug	L
TAT_R417X	DAP	1368	3.76552	0.180177	uga	g	gu	gug	auc	I
COL7A1_R1933X	DAP	329	1.09204	0.767946	uga	g	gg	gga	cug	L
CREBBP_R1392X	DAP	62	3.68273	0.246217	uga	a	ac	acc	uau	Y
OTX2_R76X	DAP	274	2.39032	0.252744	uga	g	ga	gag	aug	M
PIK3R1_R386X	DAP	42	1.11829	0.498168	uga	g	ga	gau	cau	H
CBL_R206X	DAP	72	3.57101	0.233499	uga	c	ca	cag	uuu	F
DNAH5_R1883X	DAP	288	3.31782	0.138155	uga	g	gu	gug	gaa	E
SACS_R3792X	DAP	94	1.44307	0.0701361	uga	g	gg	ggg	uug	L
ASPM_R3304X	DAP	162	3.19523	0.326276	uga	a	ag	agu	auc	I
BRCA2_L2732X	DAP	260	2.52096	0.223334	uga	g	ga	gau	cag	Q
BRCA2_S1064X	DAP	44	2.60281	0.131218	uga	a	au	auu	cag	Q
DNAH5_R1761X	DAP	161	4.58694	0.0494529	uga	a	au	auu	gau	D
FBXL4_R98X	DAP	1047	4.36763	0.223256	uga	a	ac	acu	uuu	F
GABRG2_R136X	DAP	31	2.92154	0.148223	uga	u	uu	uug	cuc	L
BRCA1_L1122X	DAP	582	1.56743	0.749672	uga	g	ga	gaa	gug	V
BRCA2_L1152X	DAP	158	3.71643	0.244123	uga	a	aa	aag	auc	I
APC_R348X	DAP	236	3.48823	0.101006	uga	c	ca	cag	aug	M
RB1_S397X	DAP	32	1.55367	0.48298	uga	g	ga	gaa	ccu	P
SACS_R2119X	DAP	122	2.55854	0.262644	uga	g	gu	guu	gga	G
FBN1_R1596X	DAP	996	4.49078	0.0110087	uga	c	cc	cca	uuc	F
SRCAP_R2267X	DAP	1646	3.30782	0.0515575	uga	c	cc	ccc	ccu	P
DMD_W2925X	DAP	121	4.01391	0.12302	uga	c	ca	cag	gac	D
PRKAR1A_R97X	DAP	498	1.18394	0.422625	uga	g	gg	ggu	cga	R
MAK_R272X	DAP	127	4.51472	0.183694	uga	c	cc	ccg	aaa	K
TG_R296X	DAP	557	3.83486	0.0730625	uga	u	ug	ugc	uuc	F
Mayaro_no_WTNAX	DAP	1351	4.72021	0.0268939	uga	c	cu	cua	ucu	S
PALB2_S518X	DAP	191	2.88979	0.319806	uga	g	gc	gcc	aaa	K
PKD2_R325X	DAP	260	3.19897	0.561618	uga	g	gu	guc	cuc	L
BTK_R13X	DAP	89	2.26256	0.309183	uga	u	uc	ucc	aag	K
PYGM_R50X	DAP	644	2.14614	0.377787	uga	g	ga	gac	cca	P
EPG5_L88X	DAP	638	4.53159	0.0123594	uga	a	ac	acu	ucc	S
TP53_W23X	DAP	1192	4.26914	0.0776197	uga	a	aa	aaa	cua	L
LAMP2_R293X	DAP	105	2.6635	0.398324	uga	u	uu	uuu	aac	N
SMCHD1_R344X	DAP	64	3.49447	0.864747	uga	c	ca	cag	aca	T
IKZF1_R213X	DAP	604	1.53213	0.523554	uga	a	ag	agc	cag	Q
MSH2_W345X	DAP	40	3.36231	0.449437	uga	a	au	auu	cag	Q
COL1A1_R469X	DAP	337	2.2977	0.47929	uga	g	gg	gga	aag	K
CTNNB1_R474X	DAP	1041	3.85066	0.275703	uga	c	ca	cac	agc	S
PTCH1_R1394X	DAP	856	1.94112	0.0425669	uga	g	gg	ggg	ccc	P
FIG4_R265X	DAP	340	3.97643	0.116227	uga	c	cc	cca	gga	G
SETD2_S791X	DAP	44	3.09727	0.221076	uga	g	ga	gac	gau	D
SLC12A6_RNAX	DAP	814	2.67148	0.445516	uga	g	ga	gac	gag	E
MSH6_C687X	DAP	91	1.37385	0.59192	uga	g	gu	guc	ggu	G
ASXL2_R357X	DAP	57	3.96697	0.149158	uga	c	ca	caa	auu	I
MSH2_C778X	DAP	32	3.10223	0.972025	uga	a	au	aug	uuu	F
APC_S1272X	DAP	69	3.57071	0.467698	uga	a	ag	aga	uuu	F
LIPT1_S292X	DAP	34	2.91599	0.312296	uga	c	ca	cac	cag	Q
SCN9A_R842X	DAP	201	2.58813	0.494046	uga	g	gu	guc	cuc	L
CFTR_R1158X	DAP	298	1.44522	0.560842	uga	u	uc	ucu	aug	M
BCL6_R270X	DAP	1241	3.70604	0.312315	uga	a	ag	agu	gca	A
SLC2A2_R301X	DAP	277	4.43876	0.113844	uga	c	ca	cag	uac	Y
COL4A4_R1377X	DAP	939	4.03824	0.183126	uga	a	au	auc	ccc	P
DDX3X_R311X	DAP	491	2.4042	0.387026	uga	g	ga	gac	auu	I
FLG_R2613X	DAP	2320	2.02661	0.12856	uga	g	gc	gcu	gac	D
AKT3_R166X	DAP	27	1.98594	1.11461	uga	g	ga	gag	guu	V
BRCA2_S871X	DAP	14	4.02094	0.613159	uga	a	aa	aaa	auu	I
RAD50_R954X	DAP	44	1.29199	0.073911	uga	g	ga	gaa	cuu	L
NAA15_R128X	DAP	238	2.40051	0.0668702	uga	g	ga	gau	aug	M
APC_S943X	DAP	37	2.38135	0.399459	uga	a	aa	aau	aau	N
NPHP1_RNAX	DAP	175	3.43725	0.175417	uga	c	ca	caa	uau	Y
ATRX_R1514X	DAP	171	1.84669	1.39325	uga	g	ga	gaa	gag	E
PPM1D_R552X	DAP	290	2.65255	0.204332	uga	a	aa	aau	aga	R
CFTR_G542X	DAP	374	1.93662	0.0042513	uga	g	ga	gaa	cuu	L
ATM_R2034X	DAP	243	3.66721	0.237795	uga	a	ac	aca	cua	L
APC_S874X	DAP	184	3.54838	0.16076	uga	a	aa	aag	ucu	S
MCCC1_R371X	DAP	671	2.01445	0.269538	uga	g	gc	gca	ccu	P
HNRNPK_R287X	DAP	2193	2.44334	0.482687	uga	g	gg	gga	cgu	R
NIPBL_R2407X	DAP	504	2.1137	0.154182	uga	g	gc	gcc	aga	R
PDE6A_RNAX	DAP	2276	3.84501	0.107523	uga	c	ca	cag	cgu	R
TNFRSF13B_SNAX	DAP	138	1.69392	0.352793	uga	g	ga	gaa	ggc	G
CRX_S150X	DAP	1345	1.94396	0.226845	uga	g	gg	ggc	ccc	P
CREBBP_R1341X	DAP	216	3.07221	0.20221	uga	g	gu	gug	gac	D
RB1_R787X	DAP	318	1.4516	0.320031	uga	a	ag	agc	ccu	P
GSK3B_R306X	DAP	320	4.18709	0.114842	uga	c	cc	ccc	uuc	F
PDGFRB_R849X	DAP	2114	2.89354	0.051803	uga	g	ga	gac	gcu	A
IGF1R_R1158X	DAP	728	1.76621	0.0564544	uga	g	ga	gau	acg	T
PKD2_R803X	DAP	1103	3.27812	0.671781	uga	a	ag	agu	agc	S
CDC73_R76X	DAP	424	4.5068	0.10401	uga	c	cg	cgu	guc	V
WAS_R13X	DAP	1282	1.36855	0.34982	uga	g	gg	gga	ggc	G
ABCB11_R1057X	DAP	214	4.5496	0.0143351	uga	c	ca	caa	gac	D
PTPRD_R1496X	DAP	257	2.47205	0.0955441	uga	a	ac	aca	guu	V
APC_W423X	DAP	879	3.5641	0.366427	uga	c	ca	cag	gag	E
COL3A1_R326X	DAP	8228	1.64414	0.216248	uga	g	gg	ggc	gcu	A
C8B_R376X	DAP	775	1.6215	0.502589	uga	g	gg	gga	gua	V
COL2A1_R533X	DAP	2198	1.4078	0.47136	uga	g	gg	ggg	gag	E
SACS_R3903X	DAP	1143	3.35945	0.0642988	uga	g	ga	gac	gua	V
SDHB_R115X	DAP	546	3.27137	0.19739	uga	a	ag	agg	acc	T
IGHMBP2_R605X	DAP	1528	4.49585	0.165671	uga	c	cg	cgc	gcc	A
GLMN_C36X	DAP	17	3.84383	0.879599	uga	a	au	aua	aga	R
CHD7_R2653X	DAP	52	4.50287	0.029172	uga	a	aa	aau	aaa	K
PCCB_R113X	DAP	555	3.35316	0.0313991	uga	a	au	auc	ggc	G
RB1_R358X	DAP	38	2.37222	0.215221	uga	a	aa	aaa	cca	P
MSH2_R383X	DAP	51	2.5336	0.406095	uga	u	uu	uuc	cgu	R
SPEN_R732X	DAP	1070	3.83104	0.279989	uga	c	cg	cgu	uug	L
ECEL1_WNAX	DAP	3492	4.54933	0.0419571	uga	a	au	aug	gac	D
TOP1_S74X	DAP	19	1.80557	0.41992	uga	g	ga	gaa	agc	S
FBN1_R215X	DAP	1113	2.38862	0.318694	uga	g	gc	gcc	ggc	G
MAP3K13_W708X	DAP	933	2.44105	0.122839	uga	a	ag	aga	ugc	C
BAP1_S513X	DAP	1091	3.09533	0.550649	uga	g	gc	gcc	cgc	R
BRCA2_S791X	DAP	48	4.03332	0.152829	uga	u	ua	uac	gaa	E
KMT2A_R2699X	DAP	157	3.90491	0.0882213	uga	c	cu	cug	gaa	E
SPRED1_R64X	DAP	108	3.79687	0.403616	uga	c	cu	cuc	gag	E
PHEX_W403X	DAP	283	3.03824	0.250906	uga	g	ga	gac	caa	Q
MSH6_R298X	DAP	71	3.16588	0.357815	uga	a	aa	aag	gcu	A
KDM5A_R1350X	DAP	565	1.08108	0.510814	uga	g	ga	gag	auu	I
EVC2_R319X	DAP	265	2.8584	0.168992	uga	a	ac	aca	ugu	C
ARID1A_R693X	DAP	3040	2.48844	0.19678	uga	g	gg	ggc	auc	I
MEN1_W428X	DAP	6249	3.48764	0.189911	uga	g	ga	gag	aaa	K
APC_R1920X	DAP	312	2.38005	0.200527	uga	g	gg	ggu	aau	N
PAX5_G85X	DAP	154	2.09996	0.0510598	uga	u	uc	ucc	gga	G
PRDM1_S535X	DAP	149	2.61387	0.376395	uga	g	gc	gca	acc	T
APC_R1450X	DAP	137	2.92264	0.210369	uga	g	ga	gaa	aag	K
MID1_R495X	DAP	190	2.84715	0.402836	uga	a	aa	aaa	cau	H
PAH_R111X	DAP	268	3.1658	0.296232	uga	g	ga	gau	uca	S
KMT2D_R2771X	DAP	1365	4.65935	0.0772243	uga	c	cu	cuc	gac	D
PAX6_W170X	DAP	344	2.11553	0.751001	uga	g	gg	ggc	agc	S
TP53_R209X	DAP	1588	4.29103	0.034705	uga	a	aa	aac	gac	D
CDKN2A_R80X	DAP	1129	3.71434	0.357244	uga	c	cc	ccc	acc	T
CDKN2A_X80X	DAP	1192	3.58962	0.246215	uga	c	cc	ccc	acu	T
LRP5_R1078X	DAP	2439	3.25531	0.0874835	uga	g	gg	ggg	gag	E
LDLR_W895X	DAP	774	2.31951	0.382681	uga	a	aa	aag	cua	L
BAP1_W196X	DAP	3141	1.49371	0.179354	uga	g	gg	ggg	ccc	P
CASK_R106X	DAP	680	1.86906	0.28918	uga	g	gc	gcu	aag	K
PTCH1_WNAX	DAP	649	2.64535	0.336836	uga	a	ac	aca	aag	K
KAT6A_R1024X	DAP	149	1.80327	0.174385	uga	a	aa	aag	guc	V
MSH6_R338X	DAP	698	1.78802	0.13463	uga	g	gc	gcu	uug	L
VEGFA_R145X	DAP	146	1.34735	0.825997	uga	g	gg	gga	guu	V
NR0B1_W172X	DAP	485	2.2919	0.381526	uga	g	ga	gac	ugg	W
BRCA2_S353X	DAP	12	2.65966	1.15001	uga	u	uu	uuu	uac	Y
CEP290_R908X	DAP	13	3.54014	0.688559	uga	c	ca	caa	gag	E
IDUA_R643X	DAP	1163	2.91853	0.0360157	uga	g	gc	gcc	guu	V
KCNQ2_R420X	DAP	1122	2.67053	0.212304	uga	g	gg	ggc	ccc	P
PIGA_R412X	DAP	655	4.45114	0.0220872	uga	c	cu	cug	aaa	K
LATS1_R63X	DAP	145	3.08289	0.294387	uga	c	ca	caa	ccu	P
CUL7_W788X	DAP	1487	3.9846	0.305245	uga	c	ca	cac	ccc	P
EYS_C1008X	DAP	373	4.22499	0.236687	uga	c	cu	cua	gaa	E
ARID2_R1769X	DAP	41	4.6136	0.0783159	uga	c	cu	cua	auc	I
SPINK5_R853X	DAP	180	4.26203	0.230519	uga	a	ag	agc	uuu	F
FKTN_R203X	DAP	1956	4.48501	0.160315	uga	a	aa	aag	uuc	F
MTM1_R24X	DAP	110	2.59839	0.187208	uga	g	ga	gau	ucu	S
Highlands J virus_no_WTNAX	DAP	519	4.11607	0.306029	uga	c	cg	cgg	aau	N
MYO15A_R1966X	DAP	4656	4.26588	0.0525143	uga	c	cg	cgc	cgc	R
CHD7_R157X	DAP	469	2.31287	0.18575	uga	g	gc	gcc	aua	I
WDR45_RNAX	DAP	2652	1.44992	0.0650033	uga	g	gg	gga	cuu	L
USH2A_R63X	DAP	1251	3.74521	0.133052	uga	a	ag	agc	gac	D
PKHD1_R1775X	DAP	5652	3.25978	0.123766	uga	g	gu	guc	ugc	C
PBRM1_R710X	DAP	37	2.66946	0.587538	uga	a	ag	agu	auu	I
LDLR_G621X	DAP	1060	3.19864	0.0855955	uga	a	ac	acu	ugg	W
ZRSR2_S43X	DAP	90	4.14227	0.279339	uga	c	ca	cag	cuc	L
PMS2_C551X	DAP	452	4.31406	0.0450536	uga	c	ca	cau	gac	D
COL2A1_R653X	DAP	1716	3.17625	0.0897177	uga	g	gg	ggc	gaa	E
DMD_R2095X	DAP	106	4.23479	0.106526	uga	c	ca	caa	gac	D
L1CAM_R558X	DAP	7832	1.52553	0.252987	uga	g	ga	gac	ggu	G
SMAD3_R93X	DAP	900	3.59494	0.132709	uga	u	ug	ugg	ugg	W
CFTR_G27X	DAP	156	3.58208	0.64592	uga	u	ua	uac	aaa	K
EYS_C937X	DAP	58	1.48321	0.31488	uga	a	aa	aaa	ccu	P
ATM_G1130X	DAP	46	4.23606	0.012254	uga	a	au	aug	gaa	E
ABCA12_R2482X	DAP	305	2.84189	0.68369	uga	g	gg	gga	gga	G
TMC1_R389X	DAP	623	1.28485	0.109533	uga	u	uc	ucc	aag	K
SCN1A_W1408X	DAP	35	2.57745	0.0217646	uga	a	aa	aaa	cga	R
APC_S583X	DAP	99	3.68395	0.895734	uga	a	ac	acc	gaa	E
NF1_R1306X	DAP	140	4.13916	0.31141	uga	a	au	auu	uua	L
KMT2A_R1064X	DAP	625	1.28884	0.638482	uga	g	gg	gga	gug	V
ARID1A_S645X	DAP	325	3.66816	0.137989	uga	a	au	aua	ggu	G
EP300_R1055X	DAP	436	3.50413	0.30688	uga	c	ca	cag	cua	L
FAT1_R191X	DAP	96	2.68342	0.714578	uga	a	ac	aca	gau	D
APTX_W279X	DAP	45	3.22448	0.465728	uga	a	aa	aau	cau	H
DICER1_R544X	DAP	17	2.63524	0.206551	uga	u	uc	ucc	uau	Y
MGA_R1818X	DAP	1599	1.65381	0.303101	uga	g	gg	ggc	cuu	L
ASXL1_R1415X	DAP	750	3.13679	0.131537	uga	g	ga	gag	ccc	P
ARID1B_R1324X	DAP	1026	4.07837	0.0762203	uga	a	ag	agg	gac	D
ABCG8_R412X	DAP	3324	3.97153	0.377343	uga	g	ga	gac	uuc	F
DMD_R768X	DAP	154	2.02512	0.312539	uga	g	ga	gaa	gag	E
COL4A3_R406X	DAP	455	2.77548	0.292171	uga	g	gg	ggc	gaa	E
SETD2_S918X	DAP	21	2.872	0.284633	uga	g	ga	gag	agu	S
MTOR_R1391X	DAP	165	2.15173	0.432079	uga	g	gc	gca	ugc	C
DNMT3B_R576X	DAP	363	2.22004	0.120773	uga	g	gu	guc	auu	I
ARHGEF9_R289X	DAP	1436	4.19056	0.0812311	uga	c	cg	cgu	aag	K
KMT2C_R2028X	DAP	980	3.68341	0.0178809	uga	c	cc	ccc	gca	A
ATM_S891X	DAP	132	2.90678	0.381827	uga	a	aa	aag	cug	L
ATR_R1951X	DAP	2214	4.03604	0.188352	uga	c	cu	cuc	uca	S
POLG_R709X	DAP	1421	1.97879	0.428289	uga	g	gc	gcu	uug	L
SPAST_R431X	DAP	23	1.67895	0.622772	uga	g	ga	gaa	gcu	A
RNF43_W159X	DAP	3181	4.35402	0.100993	uga	c	cc	cca	acc	T
FLT1_R339X	DAP	253	1.72902	0.492055	uga	a	aa	aaa	cau	H
B2M_L7X	DAP	6238	2.66187	0.132532	uga	g	gc	gcu	gcc	A
CACNA1A_R1345X	DAP	613	2.97222	0.00301204	uga	g	gu	guc	cuc	L
VPS13A_R1921X	DAP	133	3.6282	0.324801	uga	a	ac	acc	auc	I
ARID2_G1490X	DAP	510	2.1208	0.20533	uga	u	uc	uca	uca	S
BRCA2_S1099X	DAP	12	2.79679	1.86441	uga	a	aa	aac	aau	N
ERCC6_R1288X	DAP	4231	3.1217	0.0932748	uga	g	gu	gug	aac	N
GRIN2B_W559X	DAP	5769	3.01639	0.0552826	uga	g	gu	gug	gua	V
LATS1_W268X	DAP	395	2.76194	0.29142	uga	g	ga	gaa	uca	S
KMT2C_R4541X	DAP	2687	3.15092	0.206079	uga	g	gg	gga	caa	Q
CHD7_R2631X	DAP	132	1.97742	0.593389	uga	a	aa	aac	ugu	C
NF1_L2301X	DAP	688	4.04939	0.222498	uga	c	ca	cag	aaa	K
PROM1_R675X	DAP	75	2.94078	0.263799	uga	g	gu	guc	caa	Q
FBN1_C811X	DAP	16	3.27094	0.997169	uga	g	ga	gaa	gaa	E
BRCA2_S1442X	DAP	10	0.827851	0.0454863	uga	u	uu	uuu	gag	E
NSD1_C792X	DAP	25	3.03677	0.646812	uga	a	aa	aaa	aag	K
NF2_R198X	DAP	267	1.89819	0.12272	uga	g	gc	gcc	ggc	G
RPE65_R124X	DAP	70	2.66294	0.180568	uga	g	gg	gga	uuu	F
PALB2_W912X	DAP	247	3.44804	0.158389	uga	c	ca	cac	acc	T
NF1_L79X	DAP	18	3.27231	0.551451	uga	u	ua	uau	aau	N
BRCA1_S1161X	DAP	79	3.37032	0.14303	uga	c	ca	cag	acu	T
NF1_R304X	DAP	145	3.25209	0.0580144	uga	a	aa	aaa	cua	L
ABCA4_W31X	DAP	209	2.48079	0.290677	uga	c	cc	ccu	gug	V
RAD51C_RNAX	DAP	71	3.75199	0.0274154	uga	g	gu	gug	gau	D
COL4A3_R1037X	DAP	39	2.02203	1.04433	uga	g	gc	gca	ggu	G
CFTR_L732X	DAP	365	2.01299	0.658751	uga	g	ga	gag	ccu	P
TSC1_S836X	DAP	2585	4.43956	0.0708897	uga	a	aa	aac	cuc	L
ARID2_R542X	DAP	148	2.84837	0.754681	uga	g	gc	gca	ucu	S
PAFAH1B1_R273X	DAP	527	2.27759	0.165744	uga	g	ga	gag	cuc	L
ATM_W1710X	DAP	76	2.81437	0.252199	uga	a	ac	acc	cag	Q
LATS1_R737X	DAP	147	3.7752	0.220953	uga	a	aa	aag	cuu	L
ERCC6_R975X	DAP	26	3.85581	0.10116	uga	c	ca	caa	cac	H
DEPDC5_R838X	DAP	760	2.84403	0.0162057	uga	g	gg	ggc	agc	S
NGLY1_RNAX	DAP	27	1.82058	0.167582	uga	g	gg	ggu	gcc	A
IFNGR1_S306X	DAP	144	4.32287	0.103265	uga	c	cu	cuc	gua	V
EYS_C385X	DAP	19	3.93897	0.427533	uga	a	aa	aag	aca	T
ATP2A1_R164X	DAP	5335	4.5311	0.147968	uga	a	au	auc	auc	I
RAB3GAP1_R491X	DAP	998	4.67505	0.0891068	uga	u	ug	ugg	uuc	F
NF1_S2587X	DAP	138	3.8302	0.307326	uga	c	ca	caa	uca	S
CD274_R125X	DAP	497	4.21396	0.00744648	uga	a	au	auu	aag	K
WDR81_R1779X	DAP	15247	4.61173	0.0848928	uga	c	cu	cug	uuc	F
ERCC6_R735X	DAP	198	3.67064	0.314715	uga	g	ga	gau	uua	L
ABCA4_W1618X	DAP	463	1.8374	0.338263	uga	u	uu	uuu	gug	V
USH2A_G1645X	DAP	86	3.23122	0.947822	uga	g	gu	guc	aca	T
ZSWIM6_R913X	DAP	1073	3.0808	0.329635	uga	c	cg	cgg	ugg	W
PKHD1_R781X	DAP	1317	2.25045	0.159601	uga	c	ca	cag	aga	R
RUNX1_R174X	DAP	396	1.72676	0.345841	uga	g	ga	gaa	ccc	P
SPEN_R308X	DAP	2858	1.73904	0.333844	uga	u	uc	uca	gcu	A
CFTR_S776X	DAP	1433	2.01994	0.354145	uga	g	gu	guu	cac	H
JAK2_R228X	DAP	78	2.86657	0.720198	uga	a	au	aua	aag	K
SZT2_R1409X	DAP	1163	1.45327	0.185951	uga	g	ga	gaa	agg	R
EPHA3_R385X	DAP	248	3.09034	0.0870456	uga	c	ca	cag	ccu	P
NPHS2_R138X	DAP	177	4.37555	0.112356	uga	c	cu	cug	uuc	F
KMT2D_R5454X	DAP	1253	4.5441	0.164821	uga	a	au	aua	uuc	F
EBF3_R206X	DAP	117	1.45251	0.00192918	uga	g	ga	gau	ccu	P
DMD_R3345X	DAP	179	1.65503	0.123911	uga	g	gu	guu	ggu	G
HADHA_R560X	DAP	1443	4.48865	0.0717376	uga	a	au	auc	auc	I
TSC2_R458X	DAP	476	2.76328	0.00660015	uga	g	gg	ggc	ucc	S
SCN1A_R1886X	DAP	247	4.38001	0.144099	uga	a	au	aua	cua	L
B2M_C45X	DAP	156	3.53348	0.0495293	uga	u	ua	uau	aau	N
PKD1_S2269X	DAP	2619	3.62685	0.595396	uga	g	ga	gac	ugg	W
SYNE1_R4882X	DAP	419	4.10881	0.0366875	uga	a	au	aug	agc	S
AHI1_G621X	DAP	94	2.86234	0.119904	uga	a	ag	aga	aau	N
MVK_W188X	DAP	364	3.32818	0.0122908	uga	g	gc	gcc	aag	K
POGZ_R784X	DAP	138	3.31637	0.110685	uga	g	gc	gcu	ucu	S
LMNA_R321X	DAP	263	3.04814	0.116469	uga	g	ga	gac	cuu	L
COL7A1_R2814X	DAP	5658	3.83787	0.0742629	uga	c	cc	ccc	uca	S
TP53_C275X	DAP	1383	2.52459	0.128534	uga	g	gc	gcc	guu	V
ABCC6_R518X	DAP	1860	3.35521	0.328587	uga	g	gg	ggc	auc	I
MSH2_G759X	DAP	187	3.06416	0.50381	uga	u	uu	uuu	gau	D
FLT4_R318X	DAP	1884	2.66455	0.439299	uga	u	uu	uuu	cag	Q
PDHA1_R342X	DAP	374	2.57364	0.213871	uga	g	ga	gaa	aca	T
TCIRG1_R670X	DAP	1570	4.57901	0.0783968	uga	c	ca	cag	gac	D
TCF7L2_R407X	DAP	207	2.78916	0.203065	uga	c	ca	cag	gag	E
RB1_R556X	DAP	42	2.89409	1.00956	uga	a	au	auc	cau	H
PDE6B_R799X	DAP	684	4.47812	0.14463	uga	c	cu	cug	gac	D
KMT2B_R5448X	DAP	712	2.12399	0.831469	uga	g	gg	ggc	aau	N
LOXHD1_R1982X	DAP	212	2.94206	0.0515418	uga	u	uc	ucc	aac	N
GRM6_R621X	DAP	1011	2.60309	0.069372	uga	g	ga	gag	ggc	G
AXIN2_R399X	DAP	236	2.29896	0.202525	uga	g	ga	gag	auc	I
NF2_S288X	DAP	28	4.13711	0.125385	uga	a	aa	aag	ucc	S
GNE_R451X	DAP	122	2.76731	0.0614855	uga	g	gu	guu	cuc	L
APC_R2166X	DAP	14	3.83302	0.162728	uga	a	au	auu	cca	P
XPC_R247X	DAP	1105	2.18188	0.116726	uga	g	ga	gau	ccu	P
PTPRT_R999X	DAP	391	2.34433	0.166215	uga	u	ua	uac	gug	V
RIT1_R122X	DAP	817	3.57178	0.535929	uga	c	cg	cgu	guc	V
MITF_R371X	DAP	176	3.99439	0.321864	uga	c	ca	cag	aac	N
ABCB11_R928X	DAP	724	2.6622	0.194706	uga	g	ga	gau	ucu	S
KCNQ3_R227X	DAP	1544	2.98699	0.116455	uga	a	ag	agc	cug	L
CDK12_R1242X	DAP	255	2.90141	0.862501	uga	a	ag	aga	ccc	P
RAD50_R938X	DAP	19	3.3627	0.502406	uga	c	ca	cag	ggg	G
APC_R2237X	DAP	147	2.62621	0.16084	uga	a	aa	aau	guu	V
AR_R832X	DAP	137	2.55979	0.217837	uga	a	au	aug	cuu	L
SEC23B_R264X	DAP	2750	1.455	0.206907	uga	u	uc	ucc	uug	L
FH_R101X	DAP	84	2.65928	0.750544	uga	g	gc	gcg	aag	K
DMD_L1451X	DAP	84	4.5434	0.166297	uga	c	ca	caa	aaa	K
MED13L_R1760X	DAP	944	2.0579	0.213873	uga	c	cc	cca	agg	R
MSH2_L277X	DAP	45	2.59034	1.19716	uga	g	ga	gaa	uuu	F
FBXW7_S25X	DAP	407	4.39885	0.100853	uga	a	ag	agc	ucc	S
ATRX_RNAX	DAP	116	3.47549	0.579232	uga	a	ag	aga	aaa	K
DIAPH1_R1214X	DAP	1927	4.37682	0.123676	uga	c	cg	cgg	uuc	F
USH2A_C3090X	DAP	118	2.73747	0.172545	uga	a	ac	aca	guc	V
EP300_W403X	DAP	392	2.71801	0.244579	uga	a	aa	aag	cac	H
ARID1A_R1528X	DAP	189	2.49432	0.245114	uga	a	ac	aca	aac	N
NSD1_R1811X	DAP	402	3.18236	0.263188	uga	g	gu	guc	gcc	A
GNAQ_R114X	DAP	242	1.57964	0.176167	uga	g	ga	gaa	guu	V
LAMB3_R144X	DAP	1973	3.67807	0.00369591	uga	g	gu	gug	ugg	W
PEX13_R170X	DAP	158	2.77772	0.0216663	uga	u	uu	uug	ucc	S
CTCF_R448X	DAP	174	3.44134	0.0691144	uga	a	aa	aaa	gcc	A
FGFR2_R210X	DAP	646	3.75319	0.261821	uga	a	aa	aac	gua	V
KIAA0586_R741X	DAP	119	4.00975	0.196176	uga	a	aa	aaa	ucu	S
DYSF_R1586X	DAP	130	1.75573	0.459525	uga	g	gc	gca	guc	V
SLC22A5_RNAX	DAP	1406	3.40359	0.228931	uga	u	uu	uuu	gga	G
AP4M1_RNAX	DAP	309	3.38005	0.314965	uga	g	gg	ggc	gac	D
ARSA_R311X	DAP	1650	2.72605	0.308663	uga	g	ga	gag	guc	V
OPA1_R612X	DAP	112	2.7538	0.546633	uga	g	ga	gag	gua	V
GBA_R398X	DAP	2227	2.93617	0.25712	uga	g	gg	ggg	gau	D
SLC22A5_RNAX	DAP	2395	2.04841	0.203043	uga	u	ug	ugg	ccc	P
AGK_R137X	DAP	1217	2.97276	0.186478	uga	c	cg	cga	cuu	L
JAK2_S507X	DAP	66	4.1795	0.410143	uga	a	aa	aac	aaa	K
LATS1_S443X	DAP	95	1.83332	0.566146	uga	u	uc	ucc	cag	Q
OCRL_R541X	DAP	945	3.70481	0.0504453	uga	a	ag	agg	gaa	E
CDKN1B_W76X	DAP	211	4.02217	0.189538	uga	c	ca	caa	gag	E
ANK1_R1488X	DAP	1269	4.03576	0.366468	uga	c	ca	cag	ggc	G
PTPRQ_R2155X	DAP	351	3.96124	0.0494996	uga	c	ca	cag	guu	V
NF2_R57X	DAP	196	1.73936	0.297255	uga	g	ga	gaa	cuc	L
ATRX_R444X	DAP	18	3.85818	0.414	uga	a	aa	aaa	gca	A
SPG21_R92X	DAP	335	2.11212	0.0512179	uga	a	ag	aga	gcc	A
DMD_R1967X	DAP	456	3.7376	0.274229	uga	a	ag	aga	uuu	F
VPS13B_RNAX	DAP	117	3.72126	0.578128	uga	a	au	aua	guc	V
HGSNAT_R534X	DAP	185	2.22719	0.128431	uga	u	uu	uuc	auu	I
MAP3K13_W344X	DAP	132	2.38365	0.157106	uga	g	ga	gag	cuu	L
DDR2_R714X	DAP	394	4.23786	0.152554	uga	a	aa	aac	aca	T
CTNNB1_W25X	DAP	926	3.23809	0.0164297	uga	c	ca	cag	cac	H
BMPR1A_S184X	DAP	154	1.94661	0.240775	uga	a	ag	agc	auc	I
EP300_R2263X	DAP	1410	4.52403	0.0516708	uga	c	cu	cuc	cag	Q
PTEN_S59X	DAP	31	2.98154	0.369641	uga	a	aa	aag	gau	D
TCF4_R157X	DAP	199	3.11797	0.585024	uga	a	ag	agg	ccc	P
NOTCH1_R1984X	DAP	3370	3.2412	0.124895	uga	g	gc	gcc	aac	N
COL7A1_R2685X	DAP	228	3.63193	0.359815	uga	g	gg	ggc	gac	D
ARID1B_R898X	DAP	2348	3.91695	0.382549	uga	a	au	aug	gga	G
MGA_R866X	DAP	163	2.77558	0.0236876	uga	a	ac	aca	gua	V
SURF1_R230X	DAP	407	3.52443	0.261028	uga	g	ga	gac	uau	Y
MECP2_R270X	DAP	148	3.09987	0.206824	uga	a	aa	aag	ggc	G
BRCA1_L1380X	DAP	188	2.92491	0.568175	uga	a	ac	acu	acu	T
CUL3_R148X	DAP	230	3.45888	0.292386	uga	g	ga	gau	uuu	F
KIAA0753_R324X	DAP	545	3.18975	0.0543697	uga	g	gg	ggg	gac	D
EPHA3_R842X	DAP	1701	4.29428	0.0544018	uga	c	cu	cug	uau	Y
RNF43_R337X	DAP	2527	1.48928	0.320674	uga	a	ag	aga	ggu	G
COL4A3_R1609X	DAP	375	3.6694	0.664812	uga	g	gc	gcc	uuc	F
PTEN_S229X	DAP	1315	1.8061	0.104103	uga	g	gg	gga	aau	N
PIK3C2G_R378X	DAP	43	4.50257	0.0590885	uga	a	aa	aag	ucu	S
PDHX_R431X	DAP	1121	4.44939	0.203879	uga	c	cc	ccu	uuc	F
ASPM_R3233X	DAP	23	3.88023	0.180914	uga	c	cu	cua	aua	I
OPA1_R788X	DAP	315	3.01804	0.470665	uga	u	uc	ucc	gac	D
RB1_R251X	DAP	44	2.02798	0.148395	uga	a	ac	aca	ccu	P
BRCA2_S1404X	DAP	12	3.82198	0.414573	uga	a	aa	aau	acu	T
INPP4B_R297X	DAP	33	2.47944	0.409232	uga	a	aa	aaa	cug	L
DNAH5_R3042X	DAP	31	2.17214	0.259404	uga	g	ga	gau	gcu	A
FBN1_R529X	DAP	727	1.49045	0.0397146	uga	g	ga	gac	ugc	C
ATM_R1618X	DAP	158	3.14461	0.150711	uga	a	ag	aga	cuu	L
LAMA2_R1706X	DAP	23	2.81327	1.37684	uga	g	ga	gac	acu	T
OPA1_R912X	DAP	259	1.30727	0.387341	uga	a	ag	aga	ugu	C
CAPN3_R748X	DAP	331	4.11932	0.28387	uga	a	aa	aau	aug	M
BLM_R959X	DAP	144	2.33965	0.461487	uga	u	uu	uuu	gug	V
OTOGL_R1663X	DAP	470	3.20549	0.25085	uga	u	uu	uuu	uuc	F
NIPBL_C1754X	DAP	167	2.1911	0.461339	uga	u	uu	uug	gcu	A
EPHA5_R541X	DAP	411	1.63185	0.252837	uga	g	gc	gca	auu	I
USH2A_W409X	DAP	20	2.72877	0.186735	uga	g	ga	gag	gau	D
SPG11_R651X	DAP	60	3.82789	0.330536	uga	a	ac	acc	cuu	L
PTEN_L146X	DAP	45	2.68557	0.494066	uga	a	aa	aag	uuu	F
STAG2_R146X	DAP	92	3.62018	0.108769	uga	a	aa	aaa	auu	I
SETBP1_R625X	DAP	160	3.41205	0.0173579	uga	c	cg	cga	aag	K
ERBB4_G185X	DAP	1188	2.05122	0.438663	uga	u	ug	ugu	uca	S
MCEE_RNAX	DAP	257	4.36613	0.0181139	uga	c	cu	cuc	ggu	G
MSH6_R1005X	DAP	129	3.23438	0.543671	uga	u	ua	uac	aaa	K
COL4A3_R1481X	DAP	240	3.04589	0.172822	uga	g	gc	gcc	caa	Q
RAG1_R897X	DAP	506	2.34549	0.0878666	uga	u	uc	uca	ugg	W
ATRX_R1504X	DAP	66	2.33479	0.209709	uga	a	aa	aaa	aga	R
NF1_L1869X	DAP	128	4.00131	0.00528346	uga	c	cg	cgg	agu	S
USH2A_G3142X	DAP	671	3.66338	0.327521	uga	u	ua	uau	cuu	L
TBX5_S196X	DAP	85	2.721	0.258231	uga	a	aa	aaa	ggc	G
FANCC_W113X	DAP	43	1.35111	0.107671	uga	a	au	aua	ucc	S
BRAF_R354X	DAP	293	2.58568	0.474285	uga	a	aa	aau	cau	H
EPHA3_R510X	DAP	1049	1.84709	0.259604	uga	g	gc	gcc	auc	I
WRN_R1305X	DAP	1239	1.26348	0.720988	uga	g	gc	gca	gag	E
BRCA2_L2776X	DAP	305	3.2862	0.44346	uga	a	aa	aag	aug	M
MSH6_R1035X	DAP	111	2.61652	0.594147	uga	c	cu	cug	cgg	R
SPATA7_RNAX	DAP	17	3.43478	0.238265	uga	c	ca	cau	gag	E
ASXL2_S293X	DAP	387	2.85587	0.418183	uga	g	gu	guc	uuu	F
CEP290_R205X	DAP	18	2.31822	0.378291	uga	u	uc	uca	uac	Y
FAT1_S3560X	DAP	585	2.23032	0.355888	uga	g	gg	ggu	uac	Y
CHM_R267X	DAP	28	2.67349	0.000674009	uga	g	ga	gaa	uuu	F
CHM_R253X	DAP	41	2.50728	0.563582	uga	u	ua	uau	agu	S
SLC12A3_W948X	DAP	1212	4.27686	0.246901	uga	a	aa	aag	ccc	P
APC_R499X	DAP	292	1.50196	0.0577365	uga	u	ua	uau	aga	R
PHEX_W386X	DAP	99	3.24938	0.00879116	uga	c	cu	cug	aga	R
PHEX_L45X	DAP	471	2.16304	0.163173	uga	a	ag	agu	cuc	L
MUTYH_R247X	DAP	5097	2.38639	0.0425693	uga	g	gc	gcc	guc	V
GJB2_W44X	DAP	2687	0.849596	0.246966	uga	g	gg	gga	gug	V
NF1_W2075X	DAP	653	2.25087	0.0910332	uga	g	ga	gau	aug	M
ARID1A_S1085X	DAP	141	3.44346	0.183121	uga	a	ag	agc	aca	T
SMARCA4_R1093X	DAP	435	1.83976	0.0754306	uga	g	gc	gca	cuc	L
FAT1_R885X	DAP	1483	2.95224	0.137635	uga	g	ga	gag	gau	D
SACS_R401X	DAP	618	1.33688	0.738963	uga	g	gg	ggg	ggg	G
ATRX_S2094X	DAP	55	3.47153	0.3668	uga	a	ag	agg	cag	Q
PARN_R237X	DAP	21	4.05534	0.0192277	uga	u	ua	uau	gag	E
DPYS_R465X	DAP	142	1.65708	0.136635	uga	a	aa	aaa	ccu	P
ETV6_R39X	DAP	1223	2.46358	0.169629	uga	g	gc	gcg	ccu	P
CNGA1_R493X	DAP	32	4.13129	0.005228	uga	a	aa	aau	uuu	F
CFTR_L1254X	DAP	62	1.12635	0.243898	uga	u	uc	uca	uug	L
ARID2_R274X	DAP	138	3.11411	0.643706	uga	a	aa	aag	ccu	P
ARID1A_W1498X	DAP	153	2.98808	0.864753	uga	c	ca	cag	aug	M
NSD1_R1322X	DAP	720	1.50493	0.422808	uga	u	uc	ucu	ggu	G
GALNT3_R162X	DAP	2219	1.67252	0.645552	uga	g	ga	gau	cac	H
ATM_R2849X	DAP	207	2.29378	0.198043	uga	u	uu	uug	aag	K
NF1_S1150X	DAP	1953	3.95777	0.44739	uga	a	aa	aac	aug	M
CHD7_R312X	DAP	70	2.35562	0.0959995	uga	u	ua	uau	ucu	S
CASP8_R413X	DAP	1428	4.55027	0.108319	uga	a	aa	aac	uac	Y
NF1_R2258X	DAP	294	3.73886	0.600226	uga	g	gu	gug	aaa	K
BRCA1_S1087X	DAP	370	2.32927	0.297713	uga	g	gg	ggg	ugc	C
ABCA4_R107X	DAP	397	3.04291	0.136221	uga	g	ga	gau	uau	Y
COL7A1_R185X	DAP	7149	2.0635	0.227945	uga	g	gu	guu	aag	K
COL17A1_R9X	DAP	109	3.363	0.124075	uga	g	ga	gau	aaa	K
ASXL2_R284X	DAP	790	1.17711	0.00950274	uga	g	gc	gca	cug	L
ANO5_R50X	DAP	53	3.3667	0.435821	uga	u	uu	uuc	aag	K
KMT2C_R3850X	DAP	70	2.25624	0.124033	uga	a	ag	agc	cag	Q
DMD_R295X	DAP	1139	2.4253	0.21937	uga	u	uu	uuc	ccu	P
Western equine encephalomyelitis virus_no_WTNAX	DAP	1057	4.38325	0.0520601	uga	c	cg	cgg	aac	N
LAMB3_R42X	DAP	2079	3.1208	0.438674	uga	g	gc	gcu	cuc	L
BMPR2_R899X	DAP	1151	1.99775	0.350365	uga	a	ac	acu	ggc	G
ZFHX3_R372X	DAP	115	3.57151	0.0701414	uga	a	au	aug	auu	I
NF1_R416X	DAP	1503	2.66377	0.358028	uga	a	au	auc	cau	H
KMT2B_R3982X	DAP	1167	4.33864	0.292215	uga	a	ac	acu	agu	S
PAX6_R217X	DAP	31	4.34669	0.079529	uga	c	cu	cuu	aug	M
BRCA2_S1955X	DAP	21	2.02781	0.453001	uga	g	ga	gau	acu	T
APC_R1114X	DAP	71	2.83462	0.0601055	uga	g	gu	gug	aau	N
VPS13B_RNAX	DAP	150	2.47313	0.651136	uga	g	gu	gug	aug	M
HSD3B2_R335X	DAP	268	2.85444	0.149643	uga	g	ga	gau	cag	Q
NIPBL_R1837X	DAP	422	1.77406	0.221186	uga	u	uu	uuu	ggu	G
TPP1_RNAX	DAP	1698	3.59749	0.0620428	uga	u	ua	uac	aag	K
BRCA2_L3061X	DAP	33	3.60695	0.436579	uga	g	ga	gau	uuu	F
FLCN_C11X	DAP	1947	4.1227	0.257913	uga	g	ga	gag	uuc	F
BAP1_S460X	DAP	1165	4.46939	0.0919929	uga	a	au	auu	cuc	L
PEX12_R202X	DAP	1540	4.53927	0.0369172	uga	c	cu	cug	ggu	G
DGKE_W322X	DAP	186	1.76301	0.127755	uga	g	gg	ggu	ggu	G
EYS_R1349X	DAP	269	3.17759	0.61662	uga	u	uu	uuc	ucu	S
EYS_R794X	DAP	136	3.08347	0.428507	uga	u	ug	ugu	uau	Y
LAMA2_R1549X	DAP	2027	2.98105	0.113593	uga	c	cc	ccu	ugc	C
BRCA1_CNAX	DAP	31	3.02292	0.227474	uga	g	ga	gaa	gcu	A
ATRX_R907X	DAP	495	4.56787	0.102946	uga	c	cu	cuu	gau	D
ATR_R1368X	DAP	123	2.59112	0.262205	uga	u	uu	uua	ggu	G
GSK3B_R96X	DAP	248	2.80627	0.479237	uga	g	ga	gag	aau	N
SYNE1_R8193X	DAP	594	3.91448	0.109668	uga	c	cg	cgg	cuc	L
CAPN3_R147X	DAP	1987	3.79707	0.206861	uga	g	gu	guc	uuc	F
RTEL1_R974X	DAP	1442	3.32066	0.00182989	uga	g	gg	ggc	gga	G
PNKP_RNAX	DAP	2459	4.21822	0.0962369	uga	g	gc	gcc	gcc	A
MVK_R215X	DAP	408	2.65849	0.01744	uga	u	ua	uac	cuc	L
STAG2_R1012X	DAP	133	4.23837	0.0643575	uga	c	ca	caa	cuu	L
BRCA2_S2984X	DAP	46	4.07357	0.346262	uga	g	gu	guu	gau	D
FLT3_W464X	DAP	956	4.12965	0.311484	uga	a	aa	aag	acc	T
PTEN_W111X	DAP	372	4.38591	0.0459346	uga	c	cu	cua	caa	Q
KAT6B_R1058X	DAP	117	0.952158	0.307513	uga	g	gg	ggg	gag	E
CFTR_R709X	DAP	10	4.1586	0.297745	uga	a	aa	aaa	aua	I
ROS1_L600X	DAP	365	2.83711	0.0835266	uga	g	gg	ggc	gaa	E
MGA_R1155X	DAP	64	3.2898	0.378932	uga	c	ca	cau	guu	V
MMAA_R196X	DAP	330	4.13961	0.206855	uga	a	au	aug	acc	T
NF1_S413X	DAP	1025	4.28444	0.0615711	uga	c	cu	cuc	aau	N
TOP1_R31X	DAP	26	2.5648	0.375952	uga	g	ga	gaa	gau	D
FOXP1_R544X	DAP	212	3.34022	0.236052	uga	a	ag	agg	aaa	K
ALDH5A1_W204X	DAP	818	3.53407	0.0982808	uga	a	aa	aau	ccg	P
FBXW7_R479X	DAP	853	1.93982	0.657061	uga	g	ga	gau	ucu	S
SRCAP_R2258X	DAP	3432	1.59545	0.388062	uga	g	gu	guu	gag	E
PMS2_S459X	DAP	1193	1.37925	0.493148	uga	g	gg	ggu	acu	T
SALL1_R179X	DAP	1571	4.28767	0.222546	uga	a	ac	aca	uua	L
AXIN1_W564X	DAP	592	3.78333	0.23991	uga	g	gg	ggc	gcc	A
WDR62_CNAX	DAP	451	3.42213	0.461259	uga	c	ca	cag	gcc	A
KMT2C_S682X	DAP	120	2.88844	0.846592	uga	a	ag	agg	gaa	E
GAA_W738X	DAP	1255	4.41031	0.354425	uga	a	ac	acu	acc	T
MMACHC_R132X	DAP	721	4.58968	0.0109301	uga	c	ca	caa	caa	Q
CYB5R3_RNAX	DAP	2631	4.19637	0.149881	uga	a	au	auu	gcu	A
CIC_W238X	DAP	509	2.46932	0.649593	uga	u	ua	uau	ugg	W
HNF1A_R171X	DAP	622	2.6559	0.140743	uga	g	ga	gag	cag	Q
PTPRT_R1358X	DAP	1183	3.84348	0.301449	uga	c	cg	cga	guc	V
CNTNAP2_R483X	DAP	69	2.51621	0.498979	uga	a	ac	acu	guu	V
HIVEP2_R1979X	DAP	310	1.84531	0.271338	uga	g	gu	guu	auu	I
IDUA_W424X	DAP	1981	3.787	0.600314	uga	g	gc	gcc	cuc	L
ITGB3_R242X	DAP	466	2.24281	0.333295	uga	g	ga	gau	aac	N
INSR_G1109X	DAP	3357	2.72939	0.12069	uga	g	ga	gac	cac	H
DDX3X_R603X	DAP	868	4.55286	0.0534523	uga	c	ca	caa	uac	Y
PTPRT_R470X	DAP	989	2.44435	0.338466	uga	a	au	aug	ggc	G
GATA2_R337X	DAP	1450	3.26074	0.361305	uga	a	ag	aga	aag	K
MAN2B1_RNAX	DAP	2734	2.7861	0.35985	uga	c	cc	ccc	ggg	G
DNAH5_R2772X	DAP	383	4.57739	0.130379	uga	c	cu	cua	cgc	R
MSH6_S612X	DAP	18	3.2194	0.40714	uga	u	uu	uug	agu	S
IL7R_S235X	DAP	156	1.77782	0.0944145	uga	g	gg	ggg	agc	S
PAK7_R335X	DAP	1326	2.54475	0.253133	uga	g	gc	gca	gau	D
CEP290_R549X	DAP	27	4.19597	0.0335329	uga	c	cu	cuu	gaa	E
PTEN_C296X	DAP	17	2.81498	0.677949	uga	g	ga	gau	cua	L
TP53_C124X	DAP	1315	2.28371	0.0110857	uga	a	ac	acg	acu	T
LATS1_R148X	DAP	134	2.08924	0.191495	uga	g	ga	gag	cga	R
KMT2B_R5021X	DAP	2530	3.36973	0.0405884	uga	c	cc	ccu	uug	L
ALMS1_R3607X	DAP	735	2.77314	0.078345	uga	c	ca	cag	gag	E
TNFAIP3_R706X	DAP	1250	3.28911	0.233294	uga	a	ac	acc	ccu	P
PEX5_R390X	DAP	3549	3.09827	0.269841	uga	g	ga	gac	cua	L
CLPB_R417X	DAP	590	4.05299	0.272849	uga	c	ca	cac	gag	E
APC_S1315X	DAP	154	1.50965	0.394441	uga	g	gc	gcu	agg	R
LAMA2_R2604X	DAP	279	3.71552	0.153026	uga	a	ac	aca	gca	A
SPG11_R1824X	DAP	683	3.88792	0.041362	uga	c	ca	cag	ucu	S
MCCC2_R72X	DAP	169	1.81926	0.254877	uga	g	gc	gca	gcc	A
SCN1A_R1912X	DAP	654	4.38248	0.203621	uga	a	aa	aaa	aaa	K
PKHD1_R496X	DAP	404	2.61795	0.0957383	uga	g	gc	gcc	guc	V
KDM5A_R264X	DAP	156	2.24972	0.849606	uga	a	ag	aga	acc	T
MTOR_R1749X	DAP	2076	3.83556	0.352285	uga	u	ug	ugc	gcc	A
BRCA2_S1385X	DAP	11	2.62227	0.635958	uga	g	ga	gau	uug	L
CDC14A_RNAX	DAP	37	4.17073	0.00173591	uga	c	cc	cca	aau	N
MST1R_R845X	DAP	1229	2.30814	0.271902	uga	g	gg	ggg	gcc	A
GLB1_R351X	DAP	354	4.15748	0.183255	uga	a	aa	aac	cug	L
AAAS_RNAX	DAP	1864	2.64312	0.0254405	uga	a	au	auu	ggc	G
PDCD1_R231X	DAP	2998	2.5391	0.337016	uga	g	ga	gag	ugg	W
CREBBP_R1103X	DAP	281	4.08851	0.0667539	uga	c	ca	cag	uau	Y
USH2A_R1946X	DAP	927	2.0233	0.0704745	uga	g	gg	gga	agu	S
CYP11B2_C450X	DAP	1327	4.20897	0.181517	uga	c	cu	cuc	cag	Q
CDH23_W2597X	DAP	2607	3.42442	0.178718	uga	g	gg	ggc	cuc	L
DES_R212X	DAP	1198	4.48762	0.0975778	uga	g	gc	gcg	uuc	F
KIT_R946X	DAP	1283	3.82489	0.0510575	uga	c	ca	cag	aac	N
RAD50_R262X	DAP	43	1.45884	0.608884	uga	g	ga	gag	gug	V
VPS13B_RNAX	DAP	588	2.42696	0.0303379	uga	g	gu	gug	cag	Q
ATM_R805X	DAP	159	2.53021	0.288282	uga	u	uu	uug	cug	L
CYP11B1_WNAX	DAP	844	2.34336	0.226678	uga	g	ga	gac	gcc	A
RAD51D_R253X	DAP	690	2.78533	0.125477	uga	g	ga	gac	acu	T
AMER1_R601X	DAP	627	2.03118	0.377336	uga	g	ga	gag	acu	T
MED12_R816X	DAP	2849	1.82661	0.102667	uga	c	cg	cgc	cgg	R
TTC19_L219X	DAP	39	2.98991	0.905709	uga	g	gc	gca	gaa	E
APC_S457X	DAP	617	1.80865	0.413925	uga	u	uu	uuu	cuu	L
TET2_R550X	DAP	272	3.56318	0.0483872	uga	g	ga	gau	aca	T
NCOR1_R414X	DAP	62	1.81141	0.473079	uga	g	gu	guc	aga	R
KMT2B_R5027X	DAP	7804	1.94211	0.165532	uga	g	ga	gac	ccg	P
APC_R232X	DAP	43	3.40177	0.808274	uga	c	ca	cag	aua	I
KDM6A_R393X	DAP	106	4.06569	0.1546	uga	a	au	auu	gca	A
ARID1A_W2050X	DAP	863	1.61031	0.0929961	uga	g	ga	gac	ugg	W
UNC13D_R899X	DAP	2930	4.58267	0.0502883	uga	a	au	auc	agc	S
ZFHX3_R237X	DAP	595	2.88854	0.148625	uga	c	ca	cac	gug	V
TYR_R402X	DAP	793	3.08394	0.498842	uga	a	ag	agg	cuc	L
COL1A1_R1141X	DAP	1773	1.7203	0.0753063	uga	g	gg	ggu	ccc	P
WAS_R321X	DAP	840	1.8649	0.0794871	uga	g	gg	gga	ucu	S
APC_R302X	DAP	536	2.2576	0.122648	uga	a	ag	agg	ccu	P
TMEM237_R10X	DAP	50	1.26133	0.581591	uga	g	gc	gcu	cca	P
PMS2_R628X	DAP	93	4.13727	0.556112	uga	a	au	aua	aaa	K
KDM6A_S1061X	DAP	74	1.8388	0.0385787	uga	g	ga	gau	cac	H
EXT1_R701X	DAP	1808	3.95402	0.103975	uga	c	ca	cag	cag	Q
KDM6A_S295X	DAP	112	3.6839	0.274557	uga	a	ag	agu	uau	Y
FAT1_S2450X	DAP	174	3.6793	0.530971	uga	a	aa	aac	cuc	L
TCF4_R174X	DAP	141	2.91721	0.442973	uga	a	aa	aaa	guu	V
DNMT3B_R54X	DAP	1324	4.42097	0.0070589	uga	c	cu	cuc	ucg	S
HNF1B_W171X	DAP	112	3.1245	0.869727	uga	u	ua	uac	acc	T
KCNQ2_R365X	DAP	2431	2.03048	0.58694	uga	a	ac	acg	gag	E
FLG_R1474X	DAP	1929	4.41583	0.120048	uga	a	aa	aac	gca	A
FLG_R2447X	DAP	498	3.40178	0.452789	uga	g	ga	gac	gca	A
VWF_R2535X	DAP	575	3.34859	0.17045	uga	g	gu	gug	guc	V
HIVEP2_R943X	DAP	1097	4.40644	0.0272116	uga	c	cu	cuu	cug	L
CARD11_R72X	DAP	1045	2.34613	0.591244	uga	g	gc	gca	aac	N
EP300_C1771X	DAP	1384	1.66355	0.177998	uga	a	aa	aaa	ggu	G
NSD1_R2187X	DAP	3937	1.55769	0.352624	uga	g	ga	gaa	cau	H
STAG2_R614X	DAP	160	3.27239	0.213551	uga	c	ca	cag	uug	L
LCA5_R280X	DAP	19	4.38501	0.294506	uga	c	cu	cua	cag	Q
NPC1_R116X	DAP	27	3.72188	0.502197	uga	c	ca	cag	ccu	P
ATRX_S1387X	DAP	30	1.36126	0.0884434	uga	g	gg	gga	gaa	E
ATR_R1886X	DAP	299	4.60946	0.0094064	uga	c	cu	cua	gcu	A
RAD51C_SNAX	DAP	294	1.29021	0.000343133	uga	g	ga	gaa	cuu	L
PIK3R1_R642X	DAP	3029	2.28879	0.227598	uga	g	ga	gau	aag	K
HDAC8_R166X	DAP	393	2.83547	0.0971423	uga	c	cg	cgg	uug	L
PTPRT_R197X	DAP	2539	4.00259	0.227038	uga	c	cu	cuc	cug	L
NUP93_R340X	DAP	553	2.44418	0.783704	uga	g	gc	gcc	aau	N
RB1_R579X	DAP	222	3.20117	0.030179	uga	g	ga	gaa	gac	D
RNF43_R330X	DAP	1017	2.46932	0.129089	uga	u	uc	ucu	ucu	S
PTEN_G165X	DAP	25	2.45423	0.130956	uga	g	gu	gua	aag	K
HNF1B_R177X	DAP	17	3.94132	0.259058	uga	g	ga	gag	caa	Q
KMT2B_R4484X	DAP	592	1.43079	0.738816	uga	g	gc	gcu	cug	L
PTEN_G209X	DAP	281	3.16122	0.119969	uga	a	ac	acu	ggc	G
LAMA2_R1326X	DAP	82	1.87929	1.01875	uga	g	ga	gaa	acc	T
SMARCB1_R201X	DAP	1359	1.79514	0.319875	uga	g	ga	gac	cug	L
SETBP1_R626X	DAP	143	1.87463	0.467273	uga	c	cg	cgc	cga	R
GALC_R210X	DAP	24	4.22441	0.277744	uga	a	aa	aaa	uua	L
EGFR_R531X	DAP	879	2.79154	0.209415	uga	g	gg	ggc	agc	S
BBS2_RNAX	DAP	675	1.51877	0.123185	uga	a	ag	agu	gcu	A
PAH_S295X	DAP	266	3.03353	0.0975789	uga	g	ga	gau	uuu	F
SPINK5_R350X	DAP	118	2.93449	0.478995	uga	g	gc	gcu	gca	A
PTCH1_S192X	DAP	211	2.89138	0.0781996	uga	a	ac	acc	aau	N
SACS_R2906X	DAP	143	1.11981	0.140891	uga	a	ag	agu	guu	V
SMAD4_R135X	DAP	132	3.27665	0.065991	uga	g	gu	guu	gaa	E
BRCA1_G1414X	DAP	162	3.43558	0.104276	uga	a	aa	aaa	gga	G
HPRT1_R51X	DAP	241	2.43607	0.399093	uga	g	ga	gau	gcu	A
GLI1_R380X	DAP	1197	3.09634	0.113652	uga	a	aa	aaa	cug	L
SETD5_R670X	DAP	246	2.36848	0.230298	uga	a	ag	agg	cgu	R
RASA1_R1010X	DAP	1245	1.98842	0.369365	uga	a	ac	acg	cuu	L
MSH6_R482X	DAP	555	3.99337	0.425578	uga	g	gu	gug	gca	A
MSH6_S602X	DAP	50	4.01533	0.548209	uga	a	aa	aag	cuc	L
PBRM1_R921X	DAP	18	3.21718	0.0678598	uga	g	ga	gaa	aaa	K
PBRM1_R434X	DAP	11	2.90157	1.02099	uga	a	ac	aca	auc	I
RB1_G435X	DAP	110	2.53072	0.0220289	uga	c	ca	cag	gug	V
TP53_R342X	DAP	477	4.21867	0.273484	uga	g	ga	gag	uuc	F
TP53_X342X	DAP	299	3.73318	0.171492	uga	g	ga	gag	uuu	F
BRCA2_C2636X	DAP	23	2.61441	0.128605	uga	g	gc	gcc	gaa	E
MBD5_R64X	DAP	16	2.94137	0.852289	uga	g	gc	gca	cca	P
NSD1_R1778X	DAP	942	1.5849	0.187273	uga	g	gc	gcu	ccu	P
RPE65_R234X	DAP	512	4.22908	0.00659914	uga	u	uu	uuc	gac	D
CHD2_R1679X	DAP	1042	2.35456	0.324001	uga	c	ca	cau	cgg	R
KMT2A_R1151X	DAP	548	1.75848	0.318085	uga	u	uc	ucg	cgu	R
GUSB_WNAX	DAP	135	3.61356	0.554213	uga	u	ua	uau	ucu	S
IDS_R443X	DAP	813	3.94562	0.340314	uga	u	uu	uuc	uuu	F
TCF20_R742X	DAP	333	3.62741	0.495414	uga	a	aa	aag	gaa	E
MYO15A_W3292X	DAP	1863	3.16233	0.230396	uga	u	uu	uuc	cuc	L
GNPTAB_R1031X	DAP	78	3.45899	0.404642	uga	a	ac	aca	auc	I
DNAH11_R4364X	DAP	1289	3.59997	0.320391	uga	u	ug	ugc	cug	L
COL7A1_R669X	DAP	5323	1.89603	0.331817	uga	g	gg	ggc	cug	L
CHD2_R1072X	DAP	68	4.27197	0.0548367	uga	a	au	auu	ccu	P
CFTR_R764X	DAP	2580	4.06445	0.106216	uga	a	ag	agg	gca	A
RUNX1_S322X	DAP	1162	3.62848	0.109348	uga	a	ac	acg	cuc	L
AXIN1_R723X	DAP	173	2.74875	0.227154	uga	g	gc	gca	agc	S
MGA_R91X	DAP	272	2.18826	0.305297	uga	a	ag	agc	cau	H
PALB2_L703X	DAP	326	2.83198	0.582102	uga	c	cu	cuu	aua	I
MTFMT_R332X	DAP	268	1.4775	0.285448	uga	u	uc	uca	guu	V
COLQ_R227X	DAP	1210	1.37522	0.31123	uga	g	gg	gga	cac	H
POGZ_R238X	DAP	2558	3.11971	0.106473	uga	a	ag	agc	auu	I
TP53_G325X	DAP	496	3.6315	0.208996	uga	g	ga	gaa	gau	D
SYNGAP1_R135X	DAP	504	3.98979	0.327942	uga	c	cg	cgg	agc	S
EDA_R244X	DAP	277	2.82221	0.143359	uga	g	ga	gaa	acu	T
COL4A3_R1450X	DAP	344	2.80224	0.115564	uga	c	ca	cac	acc	T
CDKN1A_R48X	DAP	6025	1.98424	0.20448	uga	u	ug	ugg	gag	E
PGM1_R521X	DAP	1943	4.59167	0.0645242	uga	c	cu	cug	uuc	F
WAC_R468X	DAP	1208	2.46698	0.436618	uga	a	ag	agu	ccu	P
TGFBR1_R157X	DAP	1365	1.00454	0.407674	uga	g	gu	gug	cau	H
MAP3K13_R397X	DAP	233	2.98154	0.245948	uga	c	cc	ccu	aac	N
RNF43_R650X	DAP	1086	4.1259	0.0142208	uga	c	ca	cac	gcc	A
SMAD4_S154X	DAP	149	3.14405	1.06542	uga	a	ag	agu	cca	P
KERA_R279X	DAP	166	3.90321	0.495927	uga	a	au	auc	ccc	P
AURAV_no_WTNAX	DAP	173	4.51781	0.207127	uga	c	cu	cua	uau	Y
MAX_R75X	DAP	236	2.61624	0.625917	uga	a	ag	agg	aug	M
JAK1_R839X	DAP	128	4.50914	0.148166	uga	g	gc	gcc	uuc	F
NF1_R2517X	DAP	413	2.31581	0.133406	uga	g	gc	gcc	ccc	P
ARID1B_R2128X	DAP	473	2.37427	0.0977513	uga	g	ga	gaa	ugu	C
TGFBR2_R497X	DAP	944	3.3777	0.042023	uga	c	cc	cca	ggg	G
ABL1_R639X	DAP	1779	2.32978	0.206616	uga	g	ga	gac	ggc	G
NCOR1_S54X	DAP	1072	4.512	0.14069	uga	c	ca	cag	gca	A
LAMA2_R2383X	DAP	1009	2.89835	0.0755298	uga	g	ga	gac	aca	T
ARID1A_R1276X	DAP	693	3.24584	0.584402	uga	c	ca	cag	cca	P
TGM1_R760X	DAP	3376	3.64232	0.197808	uga	c	cc	cca	gug	V
ARID1B_R1802X	DAP	1108	3.85276	0.0666312	uga	u	uc	ucu	gac	D
CDKN1A_S98X	DAP	941	3.10764	0.114652	uga	c	cc	ccu	acc	T
APC_R805X	DAP	180	3.43648	0.10688	uga	c	ca	cau	aau	N
EFNB1_R66X	DAP	1781	2.4491	0.11608	uga	g	gc	gca	ccc	P
IKBKB_RNAX	DAP	441	3.84355	0.243309	uga	c	ca	cag	ccc	P
MLH1_G232X	DAP	209	2.46152	0.742951	uga	u	ug	ugu	auu	I
EYA1_R297X	DAP	314	1.72112	0.0188239	uga	g	gg	ggu	cgu	R
CIC_S1058X	DAP	940	2.41084	0.257613	uga	g	gc	gca	cuc	L
COL7A1_R525X	DAP	2039	1.92679	0.43168	uga	g	gu	gug	gug	V
FAT1_G3443X	DAP	764	3.4783	0.326126	uga	a	aa	aac	agg	R
AIRE_RNAX	DAP	657	3.06002	0.155976	uga	g	gc	gcc	guu	V
CFTR_W19X	DAP	236	4.19109	0.117469	uga	a	ac	acc	agc	S
PALB2_R753X	DAP	621	4.06281	0.0532238	uga	a	ac	acu	gga	G
COL6A3_R2202X	DAP	213	2.2323	0.0771094	uga	a	ag	agg	ggc	G
PAX3_R223X	DAP	63	1.91582	0.0280601	uga	a	ac	acc	agc	S
COL5A1_R1133X	DAP	84	2.45328	0.181787	uga	g	ga	gac	ggc	G
ARID1B_R1611X	DAP	3537	2.88105	0.098726	uga	a	aa	aag	agg	R
MYBPC3_W916X	DAP	1714	2.31372	0.0469348	uga	g	gu	gug	gag	E
AIRE_RNAX	DAP	450	2.22306	0.168056	uga	g	gc	gcu	gcu	A
COL1A1_R1026X	DAP	754	3.35537	0.127703	uga	g	ga	gac	gga	G
PRRT2_R240X	DAP	516	2.78433	0.137791	uga	g	gg	ggu	ccc	P
ERF_R183X	DAP	1240	2.93024	0.157663	uga	g	gg	ggc	ggc	G
LMX1B_R246X	DAP	2257	3.55255	0.52122	uga	a	aa	aag	ugc	C
FBN1_R429X	DAP	1389	3.22647	0.272164	uga	c	cc	cca	ccu	P
KMT2D_R2645X	DAP	162	1.94006	0.392109	uga	g	ga	gaa	aag	K
COL1A1_R120X	DAP	92	2.58745	0.223115	uga	g	gg	ggc	ccc	P
FLT1_G712X	DAP	50	2.16211	0.423272	uga	a	ag	agc	cca	P
EPHA5_R853X	DAP	489	4.51869	0.166653	uga	a	aa	aag	uuc	F
PRKAR1A_R16X	DAP	814	2.16606	0.264749	uga	g	ga	gaa	cuu	L
MAP3K1_R183X	DAP	51	4.34367	0.317688	uga	a	au	aug	gaa	E
COL2A1_R1192X	DAP	1067	2.29846	0.265249	uga	u	uc	uca	gga	G
RAD50_R567X	DAP	131	3.9134	0.245688	uga	c	cu	cuu	cug	L
MAP3K1_S1077X	DAP	77	3.00234	0.396856	uga	a	aa	aaa	ccc	P
DLL3_R221X	DAP	396	1.53442	0.398591	uga	g	gc	gca	ugc	C
CARD11_R688X	DAP	3061	2.13573	0.470684	uga	g	gg	ggg	gcg	A
NOTCH4_G723X	DAP	1865	3.26884	0.17969	uga	c	cc	ccc	aca	T
PTEN_G127X	DAP	161	2.87015	0.719175	uga	a	aa	aag	gcu	A
NF1_R2637X	DAP	99	2.31283	0.264683	uga	a	au	auu	caa	Q
TP53_C176X	DAP	64	3.91448	0.514644	uga	c	cc	ccc	cgc	R
MYBPC3_W818X	DAP	691	2.61067	0.237799	uga	a	au	aug	cgg	R
NOTCH1_C1391X	DAP	572	4.14335	0.0560147	uga	c	cu	cug	ccc	P
HLA-A_S95X	DAP	250	3.95327	0.0512625	uga	c	ca	cag	cag	Q
SOX9_R394X	DAP	311	3.19916	0.473511	uga	a	ac	acg	cag	Q
PDGFRB_W62X	DAP	305	1.49007	0.0622494	uga	g	ga	gaa	gug	V
DYSF_R204X	DAP	246	2.13715	0.00795575	uga	a	ag	agu	aag	K
MSH2_S676X	DAP	208	4.16362	0.213542	uga	a	ac	aca	aaa	K
SMAD4_W302X	DAP	1692	3.74294	0.0262221	uga	c	cc	ccu	uac	Y
PHIP_R503X	DAP	616	2.02665	0.259268	uga	u	uc	ucu	aua	I
RPGRIP1_R1189X	DAP	210	2.07036	0.247298	uga	a	ag	agg	ggc	G
AGL_R910X	DAP	74	3.3909	0.0447003	uga	u	ug	ugu	uac	Y
MYBPC3_W890X	DAP	784	3.71175	0.0936172	uga	c	cg	cgg	aag	K
IL7R_W264X	DAP	66	2.18602	0.231939	uga	a	aa	aaa	uua	L
VPS13B_R1143X	DAP	58	3.61899	0.0829739	uga	c	cc	ccc	cca	P
AKT3_R66X	DAP	98	3.24289	0.357691	uga	c	cc	cca	gaa	E
BUB1B_R114X	DAP	81	4.66053	0.0118032	uga	u	ua	uau	aaa	K
RB1_S807X	DAP	12	4.06554	0.286543	uga	c	cc	ccc	auu	I
ARID1A_S711X	DAP	790	3.01776	0.293328	uga	g	gg	gga	cgc	R
MMACHC_W203X	DAP	966	4.09031	0.13264	uga	a	ac	acu	gau	D
COL3A1_R271X	DAP	191	3.56244	0.127086	uga	a	aa	aau	gga	G
RB1_R255X	DAP	130	1.3178	0.791505	uga	g	gg	ggu	agg	R
ARID1A_G276X	DAP	17	1.86503	0.454444	uga	g	gg	ggc	ggg	G
CYBB_R290X	DAP	496	2.03606	0.115687	uga	u	uc	ucu	ugg	W
APC_G1466X	DAP	74	3.1221	0.514009	uga	c	cc	ccu	agu	S
SPEN_R3011X	DAP	1442	3.52042	0.0619111	uga	a	ac	acu	gau	D
ASXL3_R1467X	DAP	608	1.95323	0.234449	uga	u	uc	uca	aac	N
KMT2C_W4357X	DAP	44	4.61557	0.117175	uga	a	aa	aag	aaa	K
PLA2G6_R635X	DAP	716	2.97627	0.0463739	uga	a	ag	agc	gcc	A
ARID5B_R511X	DAP	49	3.3783	0.38925	uga	g	gu	gua	ucc	S
NTRK3_R222X	DAP	2532	2.46069	0.0689063	uga	g	ga	gag	gua	V
TNFRSF13B_CNAX	DAP	1228	4.48781	0.171564	uga	a	ag	agg	uuc	F
GPC3_R387X	DAP	57	3.63067	0.735451	uga	a	ag	aga	agc	S
MSH6_R922X	DAP	119	2.91072	0.0724858	uga	a	aa	aag	gcu	A
KMT2B_R2471X	DAP	1073	2.68611	0.00470249	uga	c	cc	ccc	ccc	P
SERPINB7_R266X	DAP	19	2.28835	1.54528	uga	a	au	aug	agg	R
LOXHD1_R670X	DAP	1518	2.11142	0.269901	uga	g	ga	gag	guc	V
PTPRS_R188X	DAP	294	2.36797	0.255049	uga	u	uc	uca	cug	L
POGZ_R979X	DAP	245	2.84476	0.155927	uga	g	gu	gua	cuu	L
ARID1A_S664X	DAP	306	2.76233	0.0127154	uga	g	gg	ggg	aca	T
FBN1_R1539X	DAP	226	2.95678	0.293133	uga	c	cc	ccu	auu	I
NDUFS4_RNAX	DAP	263	2.11202	0.840229	uga	u	ug	ugg	gag	E
MSH6_S1185X	DAP	600	1.63541	0.143468	uga	g	gg	ggu	aug	M
COL7A1_R1343X	DAP	173	2.2974	0.282069	uga	g	gg	ggc	ccu	P
COL5A1_R912X	DAP	516	2.67664	0.466829	uga	g	gg	ggc	cag	Q
RDH12_R62X	DAP	952	2.023	0.349266	uga	g	gg	gga	agc	S
COL5A1_R594X	DAP	906	1.72565	0.141705	uga	g	gg	ggu	ccu	P
COL6A2_R366X	DAP	71	1.02422	0.746647	uga	g	gg	gga	gag	E
SRD5A2_RNAX	DAP	1468	1.6173	0.466005	uga	g	gg	ggg	aau	N
COL7A1_R578X	DAP	4972	2.87912	0.0267205	uga	g	gu	gug	gcu	A
DNAJB11_RNAX	DAP	99	3.64325	0.480937	uga	a	ac	acg	gaa	E
ASXL1_R965X	DAP	1309	1.43342	0.41034	uga	g	gg	gga	ucu	S
PKHD1_R2671X	DAP	974	4.68673	0.112143	uga	g	gu	gug	agu	S
ADNP_S738X	DAP	169	4.1781	0.257553	uga	c	cc	ccc	gau	D
MGA_R1242X	DAP	233	2.47333	0.414904	uga	g	gu	gua	guu	V
TP53_S166X	DAP	2975	3.95672	0.151454	uga	c	ca	cag	cag	Q
MAP3K1_R532X	DAP	64	2.8906	0.549313	uga	a	ag	agg	uca	S
SMAD4_S242X	DAP	749	2.83488	0.0988487	uga	g	gg	ggg	gca	A
AUTS2_R316X	DAP	424	2.26112	0.14757	uga	g	gc	gcu	cuc	L
PAH_R176X	DAP	85	1.63705	0.689959	uga	g	gu	gug	ccu	P
SLC2A1_R330X	DAP	10125	1.60557	0.513626	uga	g	gc	gca	gag	E
SGCE_R133X	DAP	109	3.252	0.454405	uga	c	cc	ccu	gac	D
KDM6A_W632X	DAP	380	3.04229	0.256374	uga	a	aa	aaa	ccg	P
MSH2_L496X	DAP	96	4.1064	0.277318	uga	a	au	aua	aca	T
ARID1A_R1335X	DAP	1400	4.16358	0.140763	uga	c	ca	cau	caa	Q
SACS_L1411X	DAP	319	4.5228	0.0720815	uga	c	cu	cuu	gac	D
APC_R2560X	DAP	110	2.20815	0.291419	uga	g	gu	gua	ccu	P
SPEN_R1403X	DAP	233	1.91744	0.945266	uga	u	uu	uug	ucu	S
USH2A_C870X	DAP	213	3.0151	0.417945	uga	a	aa	aaa	ccu	P
TSC2_R751X	DAP	1327	1.58535	0.433754	uga	g	gg	ggc	cuc	L
TSC1_R692X	DAP	576	2.34973	0.107954	uga	g	ga	gac	cuc	L
TBX3_W113X	DAP	77	2.65269	0.637803	uga	g	ga	gau	cuu	L
CDK12_R93X	DAP	578	3.18002	0.195305	uga	a	ag	agg	gac	D
KMT2C_R2066X	DAP	285	2.03358	0.0371961	uga	u	uu	uug	agg	R
DYRK1A_R246X	DAP	202	3.17528	0.074262	uga	g	gg	ggg	uuc	F
TMCO1_R206X	DAP	952	4.06015	0.0681654	uga	c	ca	cag	auu	I
TGM1_R78X	DAP	946	2.10899	0.00453238	uga	a	ag	aga	acu	T
ATM_S2058X	DAP	52	2.21142	0.246194	uga	a	ac	aca	uca	S
KMT2A_R745X	DAP	221	1.83783	0.196065	uga	u	uc	ucu	auu	I
PPM1D_R581X	DAP	280	3.08482	0.135888	uga	c	cg	cgc	aug	M
NPC1_R958X	DAP	2819	2.52907	0.370177	uga	g	gu	gug	ugu	C
NF1_R440X	DAP	3281	4.36444	0.0371922	uga	a	aa	aau	cuu	L
ATM_C1899X	DAP	140	2.45579	0.111857	uga	u	ug	ugu	cga	R
ZEB1_R309X	DAP	31	3.17586	0.645129	uga	c	cc	cca	aca	T
TGFBR2_W521X	DAP	927	2.61841	0.184307	uga	g	ga	gac	ugc	C
SETD2_R424X	DAP	65	3.01638	0.617097	uga	u	uc	ucu	gaa	E
LAMA2_R1350X	DAP	68	3.12401	0.374206	uga	c	ca	caa	aug	M
USH1C_R31X	DAP	285	3.45358	0.0524405	uga	a	au	aug	cug	L
PAFAH1B1_R113X	DAP	598	1.83845	0.0933236	uga	g	gu	guc	acu	T
SCN2A_R607X	DAP	1953	2.17228	0.157366	uga	a	ag	aga	agc	S
TH_R153X	DAP	1475	1.41738	0.666767	uga	g	gc	gcu	ccg	P
ERF_R207X	DAP	4680	3.80839	0.206657	uga	c	cc	cca	gcc	A
DNAH5_R3909X	DAP	345	2.22523	0.253867	uga	g	gu	guc	aac	N
COL3A1_R596X	DAP	981	2.64552	0.407611	uga	g	gg	ggu	gaa	E
RB1_S576X	DAP	162	4.49173	0.142036	uga	a	aa	aag	caa	Q
VPS13A_R1297X	DAP	122	4.37992	0.0575514	uga	a	aa	aau	gaa	E
SPAST_S245X	DAP	124	3.3713	0.148177	uga	c	cu	cug	aau	N
CYP7B1_R63X	DAP	387	4.05096	0.168072	uga	a	aa	aaa	uua	L
LATS1_R924X	DAP	506	2.29931	0.291352	uga	a	ac	aca	cua	L
GBA2_R234X	DAP	3971	2.42111	0.00862971	uga	g	gc	gcc	ccc	P
KMT2B_R2635X	DAP	1955	1.87891	0.406967	uga	u	uc	uca	cag	Q
Getah_no_WTNAX	DAP	421	4.56224	0.00884021	uga	c	cu	cua	ucc	S
PAH_C265X	DAP	1414	1.94678	0.0351667	uga	a	ac	aca	cac	H
CBFB_W73X	DAP	25	3.73245	0.585985	uga	c	ca	cag	agc	S
ARAF_W303X	DAP	320	3.27314	0.226459	uga	g	ga	gag	uac	Y
CDH1_R74X	DAP	285	3.27322	0.520753	uga	u	uu	uuc	acc	T
TP53_G199X	DAP	2653	4.33812	0.170317	uga	a	aa	aau	gaa	E
CTNS_W138X	DAP	1925	2.67761	0.0615266	uga	u	uc	ucc	gcc	A
SATB2_R370X	DAP	1002	2.02394	0.179995	uga	g	ga	gau	gag	E
PMS2_R3X	DAP	3534	1.57415	0.960915	uga	g	gc	gcu	gag	E
IKZF1_R208X	DAP	442	2.53597	0.141903	uga	a	ag	agc	ggc	G
KDM5C_R761X	DAP	547	3.77438	0.598051	uga	g	gc	gcu	ucc	S
CUL3_R733X	DAP	489	1.92518	0.903584	uga	u	uu	uuc	gcg	A
ASL_R217X	DAP	2938	3.22542	0.137177	uga	g	gc	gca	cuc	L
PKP2_R79X	DAP	2223	2.03169	0.130109	uga	a	ac	acc	cac	H
PKD2_R872X	DAP	999	2.49195	0.410732	uga	g	gc	gcc	gag	E
HNF1B_RNAX	DAP	794	1.3522	0.260407	uga	g	gg	ggg	cag	Q
PIK3CA_R832X	DAP	201	3.19979	0.292743	uga	a	au	aug	cuu	L
APC_R283X	DAP	619	4.09204	0.362632	uga	a	au	aug	aca	T
KMT2B_R2410X	DAP	481	3.88189	0.330453	uga	g	gu	gug	ucc	S
ICOSLG_R17X	DAP	2208	1.97635	1.1848	uga	g	gc	gcu	cuu	L
TP53_R306X	DAP	151	2.59801	0.310853	uga	g	gc	gca	aag	K
CSF1R_R216X	DAP	2897	2.18299	0.485143	uga	g	gg	ggg	auu	I
FLCN_L292X	DAP	55	3.72132	0.412377	uga	g	ga	gaa	gau	D
ZMYND11_R358X	DAP	709	1.68628	0.366295	uga	g	ga	gaa	cua	L
SPEN_R702X	DAP	104	2.56037	0.372327	uga	g	ga	gaa	gaa	E
FLNA_R2411X	DAP	17	3.16896	0.807909	uga	g	gu	guu	auc	I
PIK3CB_R628X	DAP	275	3.59184	0.0785687	uga	c	ca	cag	cug	L
DYRK1A_R428X	DAP	438	2.1606	0.197747	uga	c	cg	cgu	ggg	G
ZFYVE26_R1378X	DAP	2023	2.72426	0.290273	uga	g	gg	ggg	cug	L
FGFR4_R104X	DAP	4217	4.18367	0.191283	uga	g	gg	ggc	gca	A
USH2A_R2723X	DAP	640	3.66815	0.196569	uga	c	cc	ccu	uca	S
KDM6A_R1279X	DAP	60	3.84642	0.0334778	uga	a	aa	aau	gca	A
INPP4A_R209X	DAP	4279	1.95302	0.42999	uga	u	uc	ucc	auc	I
CYP27A1_RNAX	DAP	2927	4.61521	0.0712547	uga	c	cu	cug	acu	T
SDHAF2_S17X	DAP	241	2.218	0.211429	uga	a	ag	agg	cug	L
AHI1_R589X	DAP	618	4.46127	0.017429	uga	c	cu	cuc	aaa	K
MSH2_R406X	DAP	73	4.34273	0.0534706	uga	c	cu	cuc	uac	Y
CHAMP1_R497X	DAP	563	4.0878	0.358324	uga	a	aa	aaa	acc	T
NEB_L8379X	DAP	1149	4.63657	0.0980279	uga	c	ca	cac	agc	S
LAMA2_R2319X	DAP	143	3.43872	0.219479	uga	g	ga	gaa	uuc	F
WT1_R458X	DAP	64	2.99006	0.0521347	uga	a	aa	aag	cag	Q
TSC1_R228X	DAP	92	2.80844	0.0478346	uga	a	au	auu	gug	V
KMT2A_R1502X	DAP	220	3.1436	0.0852067	uga	a	aa	aac	ugc	C
NOTCH2_G476X	DAP	745	2.66676	0.289582	uga	g	gg	ggc	auu	I
XPC_R220X	DAP	1740	4.35452	0.0978	uga	a	aa	aau	uau	Y
SMARCAL1_R563X	DAP	1041	1.68591	0.303086	uga	g	gc	gca	ugu	C
DOCK7_R1380X	DAP	69	3.5007	0.477654	uga	a	au	aug	gaa	E
ACAT1_RNAX	DAP	83	4.54775	0.00837256	uga	a	aa	aau	gca	A
PALB2_W1038X	DAP	114	3.48648	0.849972	uga	a	aa	aau	auu	I
PTEN_C136X	DAP	76	1.6987	0.421281	uga	g	gc	gca	aua	I
CHM_R270X	DAP	65	3.00276	0.629142	uga	g	gu	gug	gga	G
DMD_R2098X	DAP	40	1.12474	0.35149	uga	u	uu	uuu	ggg	G
BRIP1_W816X	DAP	61	2.53415	0.378529	uga	u	ua	uau	cag	Q
TSC1_W164X	DAP	239	4.25355	0.233983	uga	u	ug	ugc	uca	S
CTNNB1_R515X	DAP	678	4.19568	0.0966071	uga	a	aa	aau	auu	I
ITGA2B_R628X	DAP	913	4.14085	0.460542	uga	a	au	auc	aca	T
NF1_G675X	DAP	580	4.05645	0.046546	uga	a	ac	acc	agc	S
NF1_R1534X	DAP	395	3.10707	0.0846472	uga	c	cc	ccu	aga	R
MAP3K13_R517X	DAP	393	4.52501	0.0565651	uga	c	ca	cac	aaa	K
APC_S1599X	DAP	53	3.5632	0.959818	uga	a	aa	aaa	gcu	A
CFTR_G550X	DAP	134	1.99902	0.040205	uga	g	gg	ggu	agu	S
BAP1_R385X	DAP	1217	2.67186	0.583054	uga	g	gu	guu	agc	S
DMD_R2905X	DAP	88	4.39747	0.286911	uga	a	aa	aag	cua	L
PHKG2_R185X	DAP	233	2.18763	0.559846	uga	g	ga	gag	cuu	L
FKTN_R307X	DAP	57	3.73699	0.385345	uga	c	ca	caa	uau	Y
E2F3_R162X	DAP	51	3.68141	0.156215	uga	a	ag	agu	cua	L
KDM6A_S1114X	DAP	431	1.80943	0.166171	uga	g	gc	gca	gua	V
SMARCE1_R251X	DAP	85	3.6087	0.365865	uga	c	ca	cac	gaa	E
FGFR4_R529X	DAP	3035	3.67548	0.178263	uga	c	ca	cac	ggc	G
GRHPR_RNAX	DAP	2785	2.15731	0.0995852	uga	g	gu	guu	auc	I
SPG7_R457X	DAP	3198	2.61661	0.369661	uga	g	gc	gcu	aac	N
ABCA4_R2149X	DAP	1175	4.4171	0.106789	uga	u	ug	ugu	uuu	F
SCN5A_R535X	DAP	906	1.64179	0.548215	uga	g	ga	gac	agg	R
NF1_S1834X	DAP	757	3.34866	0.0382424	uga	c	ca	cag	cug	L
SMAD2_R321X	DAP	202	3.31273	0.34376	uga	a	aa	aau	aac	N
FANCC_R185X	DAP	1035	3.50914	0.0858757	uga	g	gu	guu	uca	S
NR2E3_CNAX	DAP	2120	4.28384	0.0810589	uga	c	cg	cgg	gcc	A
MSH2_R711X	DAP	2373	3.81553	0.221876	uga	g	gu	gua	gcc	A
SLC12A6_R675X	DAP	4583	1.32319	0.464472	uga	u	uu	uuc	ccc	P
ZFHX3_R1309X	DAP	413	2.80564	0.528437	uga	g	ga	gau	gau	D
ATM_R1875X	DAP	147	2.80863	0.472754	uga	c	ca	cac	cuu	L
CDH1_W4X	DAP	499	2.26457	0.219676	uga	a	ag	agc	ccu	P
SPAST_S249X	DAP	103	1.95972	0.364978	uga	a	aa	aaa	cgu	R
SMARCA4_R1189X	DAP	1673	3.54422	0.0285804	uga	g	gc	gcc	gac	D
GBA_S212X	DAP	3966	4.68543	0.0910231	uga	c	cu	cuc	guu	V
KMT2B_R2685X	DAP	2291	4.3892	0.11204	uga	c	cu	cua	cag	Q
AP4M1_RNAX	DAP	1658	2.59978	0.295457	uga	u	ug	ugu	uug	L
CDH1_R335X	DAP	801	3.08082	0.258123	uga	g	ga	gag	gac	D
EPHA5_G74X	DAP	173	2.63047	0.577659	uga	u	ug	ugg	cug	L
DMD_W2960X	DAP	255	4.37028	0.0442018	uga	c	ca	cag	ucc	S
XRCC2_R17X	DAP	316	4.56937	0.00936963	uga	c	cu	cuu	gcc	A
FOXP1_R503X	DAP	348	3.41724	0.149666	uga	c	cg	cgc	uuc	F
AMER1_W940X	DAP	374	1.91477	0.078427	uga	a	ag	agc	gaa	E
STX1B_R245X	DAP	212	1.08075	0.231036	uga	g	gc	gcu	gag	E
PMS2_S329X	DAP	140	2.80901	0.3465	uga	g	ga	gaa	gau	D
SYNE1_R6755X	DAP	50	4.13305	0.0374937	uga	c	cu	cuu	aaa	K
RPS6KA3_R632X	DAP	746	4.50688	0.117093	uga	a	au	aua	gca	A
CHEK2_R95X	DAP	175	2.78401	0.197745	uga	u	uu	uua	gcu	A
NF1_S1053X	DAP	52	3.22767	0.329522	uga	a	aa	aac	aca	T
NDP_R37X	DAP	683	2.58664	0.119952	uga	c	cg	cgc	ccu	P
PAH_C357X	DAP	232	4.2903	0.150689	uga	u	uu	uua	uac	Y
NPHS1_R1109X	DAP	619	2.83403	0.0609941	uga	g	gu	guc	gac	D
MYO7A_R1861X	DAP	899	4.27644	0.0499591	uga	a	aa	aag	ucc	S
ITGB3_R34X	DAP	11107	1.38537	0.253427	uga	g	gg	ggu	acg	T
SETD2_R2399X	DAP	391	2.19272	0.359572	uga	g	ga	gau	gcu	A
TPP1_RNAX	DAP	1912	4.35432	0.0429471	uga	c	ca	caa	auc	I
IDUA_R650X	DAP	868	4.17465	0.28644	uga	c	cc	cca	gcc	A
TRPM1_R427X	DAP	1998	4.55876	0.100218	uga	a	ag	agc	gca	A
RET_R770X	DAP	2524	2.5813	0.237492	uga	g	ga	gac	cug	L
EVC2_R865X	DAP	647	1.59881	0.108676	uga	g	gg	ggu	guu	V
KMT2B_G1616X	DAP	2371	2.80534	0.294612	uga	c	cg	cgg	cga	R
ZFHX3_R1210X	DAP	690	4.27947	0.0427513	uga	c	cc	cca	aag	K
TP63_R594X	DAP	1723	4.55015	0.0701921	uga	c	ca	cau	uuu	F
MED12_R605X	DAP	511	2.62874	0.131085	uga	c	ca	cau	auu	I
DYRK1A_R108X	DAP	73	2.33863	0.13298	uga	a	ag	aga	aag	K
USH2A_S1307X	DAP	119	2.67683	0.044437	uga	u	uu	uuu	cau	H
KMT2C_R4478X	DAP	338	2.77994	1.0717	uga	u	ug	ugc	uuu	F
SH2D1A_R55X	DAP	465	3.01223	0.125871	uga	g	gu	gug	uac	Y
TYR_G346X	DAP	189	2.51373	0.191915	uga	u	uu	uuu	gaa	E
MLH1_S252X	DAP	74	4.09577	0.341086	uga	g	gu	gug	uac	Y
KIF7_R973X	DAP	1884	2.09959	0.540592	uga	g	gu	gug	gug	V
ALK_R401X	DAP	512	3.35246	0.329033	uga	g	gu	gug	uuu	F
ATP7A_R547X	DAP	260	2.57825	0.100051	uga	g	ga	gaa	auc	I
COL6A3_R836X	DAP	3835	3.47168	0.17777	uga	g	ga	gac	aag	K
ARID1A_R2158X	DAP	1091	4.52394	0.105665	uga	a	aa	aag	gac	D
LAMA2_R1319X	DAP	75	1.28904	0.336138	uga	g	gu	guc	ccu	P
SUFU_W275X	DAP	542	2.92217	0.289575	uga	g	ga	gau	gcc	A
ALMS1_R2510X	DAP	27	2.73963	0.266564	uga	g	gc	gca	gua	V
PYCR2_RNAX	DAP	390	2.87948	0.282503	uga	g	ga	gag	aca	T
ATM_R2763X	DAP	226	1.84478	0.0741749	uga	a	ag	agu	cag	Q
OCRL_R822X	DAP	1541	3.6757	0.147089	uga	c	ca	cag	ugc	C
GNPTAB_R587X	DAP	303	2.53533	0.366951	uga	c	ca	cau	auu	I
ABCA4_W41X	DAP	411	1.47233	0.200985	uga	u	uu	uua	auc	I
PHEX_W180X	DAP	602	2.34602	0.317741	uga	u	uc	uca	guu	V
MYBPC3_W322X	DAP	1297	1.88006	0.37743	uga	g	ga	gag	gug	V
NAGLU_R626X	DAP	718	3.06092	0.204824	uga	g	gc	gca	gcc	A
PEX26_R192X	DAP	1057	3.67526	0.439758	uga	c	cu	cug	cgg	R
CACNA1F_R969X	DAP	3178	1.76227	0.114632	uga	g	gu	gua	cug	L
ABCC8_R248X	DAP	1487	3.07493	0.192747	uga	g	gc	gcc	uug	L
SGCB_R131X	DAP	341	2.32199	0.286589	uga	a	aa	aau	agg	R
PAH_G272X	DAP	1041	1.76703	0.273387	uga	u	uc	ucc	cau	H
PKD1_R4021X	DAP	2034	2.90623	0.00943397	uga	g	gc	gcu	ugc	C
KDM6A_R519X	DAP	1378	1.46815	0.63703	uga	u	uc	ucu	gua	V
SLC25A13_R320X	DAP	2661	4.30084	0.139915	uga	c	cc	cca	gcu	A
SYNGAP1_R1240X	DAP	886	4.55853	0.0461004	uga	c	cu	cug	gcc	A
EVC_R911X	DAP	772	2.75262	0.151932	uga	g	gu	gug	gcc	A
RAD50_RNAX	DAP	229	4.15105	0.0736579	uga	g	ga	gaa	gac	D
PIK3CG_R544X	DAP	933	1.61908	0.246609	uga	g	gc	gca	guu	V
PRF1_W374X	DAP	1452	2.04606	0.315491	uga	a	ag	agg	cgc	R
ARID1A_W1073X	DAP	239	4.09292	0.144158	uga	c	cg	cgg	aaa	K
L1CAM_R485X	DAP	3439	1.47257	0.111407	uga	g	ga	gac	auu	I
MGA_R495X	DAP	187	3.49602	0.344653	uga	a	aa	aag	ucu	S
CARD11_R337X	DAP	575	1.92757	0.225307	uga	g	ga	gac	cug	L
PPM1D_S446X	DAP	300	3.72937	0.507886	uga	g	ga	gag	uuc	F
SCN2A_R102X	DAP	26	1.97317	0.292994	uga	u	uu	uuc	ucu	S
KCNH2_R767X	DAP	1986	1.88683	0.271513	uga	g	ga	gau	cug	L
KCNH2_W467X	DAP	4166	3.19634	0.286842	uga	c	cu	cua	cac	H
DDHD2_R329X	DAP	268	3.7228	0.23166	uga	a	au	aua	aac	N
PKD2_R417X	DAP	80	2.79205	0.403869	uga	g	gg	gga	gac	D
MMACHC_W140X	DAP	1945	1.78899	0.0988995	uga	g	gg	ggg	cca	P
RUNX1_W106X	DAP	2619	3.99128	0.132138	uga	c	cg	cgc	cac	H
KCNQ2_W269X	DAP	1695	3.45429	0.209392	uga	u	ug	ugg	cuc	L
ACVRL1_R493X	DAP	401	4.70287	0.0473724	uga	c	cu	cuc	gcc	A
SZT2_R3235X	DAP	842	2.97098	0.266545	uga	c	cu	cug	gau	D
APC_R332X	DAP	857	2.82047	0.049088	uga	a	ac	acu	ucg	S
AHI1_R506X	DAP	234	1.5434	0.576937	uga	u	uc	ucc	ccu	P
SLC27A4_C168X	DAP	2596	4.49946	0.0575121	uga	c	cu	cuc	cac	H
AGL_R595X	DAP	671	3.37978	0.0874217	uga	u	ua	uau	uac	Y
RUNX2_R391X	DAP	1185	2.55115	0.363071	uga	a	au	aug	cca	P
MMACHC_R111X	DAP	346	4.4343	0.109696	uga	c	cg	cgc	aac	N
TP53_C135X	DAP	1622	4.64927	0.105309	uga	c	ca	caa	uuu	F
PKD1_R4228X	DAP	10631	4.64227	0.0651491	uga	c	cu	cuc	gac	D
SLC13A5_R333X	DAP	6003	1.47304	0.329061	uga	g	ga	gac	ucc	S
PEX10_R264X	DAP	3615	1.41727	0.314614	uga	g	gc	gcc	cag	Q
GATA1_S30X	DAP	1965	2.92245	0.0940242	uga	g	gg	ggg	gaa	E
PKD1_R2639X	DAP	1937	2.00721	0.0930244	uga	g	gc	gcc	cac	H
GRIN2A_W771X	DAP	1140	3.06876	0.601448	uga	a	aa	aag	ccu	P
ASXL2_R302X	DAP	226	4.40309	0.0697232	uga	c	cu	cug	caa	Q
MPL_R90X	DAP	1352	3.36868	0.604387	uga	u	ua	uac	acc	T
NSD1_R1023X	DAP	536	2.78078	0.296375	uga	u	uc	uca	gga	G
SDHA_R31X	DAP	837	2.008	0.0535271	uga	g	gg	ggu	acc	T
NOTCH4_R1474X	DAP	987	2.86076	0.0665632	uga	c	cg	cgc	cgu	R
POLE_R1371X	DAP	5039	2.72415	0.237199	uga	g	gu	guc	cag	Q
FANCC_R174X	DAP	133	2.32953	0.0301189	uga	a	au	aug	agg	R
RPS6KA3_R305X	DAP	92	3.70054	0.980548	uga	a	aa	aau	aag	K
NF1_R816X	DAP	349	2.3068	0.256325	uga	a	au	aug	agg	R
MSH6_R911X	DAP	155	1.81947	0.273489	uga	u	ug	ugg	aac	N
FAT1_R132X	DAP	130	2.37661	0.27196	uga	a	ac	aca	gcg	A
ADNP_R730X	DAP	135	4.5534	0.114557	uga	a	aa	aag	aaa	K
CHD8_R1242X	DAP	607	4.0567	0.00805516	uga	u	ug	ugu	gca	A
CLMP_R222X	DAP	2444	1.95205	0.445644	uga	g	gu	gua	gug	V
MSH2_L811X	DAP	473	4.29227	0.182847	uga	a	ac	acu	acc	T
MYO7A_R634X	DAP	2424	2.79307	0.0525183	uga	u	ug	ugc	gug	V
MSH6_S564X	DAP	453	3.40794	0.0541549	uga	c	cu	cug	acu	T
RB1_W195X	DAP	28	3.9096	0.214891	uga	a	au	auc	ucu	S
LATS1_R147X	DAP	131	1.94317	0.29424	uga	c	cg	cga	ccu	P
MTRR_R552X	DAP	869	2.9199	0.45748	uga	a	ac	aca	ccu	P
CFTR_R785X	DAP	410	2.39972	0.359751	uga	a	aa	aag	cac	H
BRCA2_S1989X	DAP	70	2.03121	0.412904	uga	g	ga	gau	gua	V
CREBBP_R386X	DAP	617	2.60973	0.117668	uga	a	ac	acc	ugu	C
DYSF_R89X	DAP	635	2.44409	0.397574	uga	g	ga	gag	cuc	L
KMT2B_R4960X	DAP	229	3.66739	0.105744	uga	c	cc	ccc	gcc	A
SGCE_R273X	DAP	25	2.94337	0.837767	uga	g	ga	gaa	uua	L
COL3A1_R1024X	DAP	1630	1.89196	0.681036	uga	g	ga	gau	ggc	G
ATRX_S677X	DAP	31	2.80389	0.477329	uga	g	ga	gau	aau	N
ATM_R1898X	DAP	126	4.24906	0.254685	uga	u	ug	ugc	uuc	F
CDK8_W94X	DAP	113	3.65667	0.0896595	uga	c	cu	cuu	gug	V
KIF7_S1094X	DAP	433	3.18624	0.187645	uga	g	ga	gag	ucc	S
COL7A1_R1683X	DAP	59	2.88857	0.139484	uga	a	aa	aau	gga	G
BRIP1_R439X	DAP	73	1.78338	0.0412539	uga	g	gc	gcu	cua	L
BRCA2_S158X	DAP	24	1.95034	0.889858	uga	g	gu	gug	aag	K
ABCC8_R1251X	DAP	1661	2.85061	0.157888	uga	a	au	aug	guc	V
NOTCH4_R1489X	DAP	2161	2.27678	0.111974	uga	c	cg	cgg	acu	T
RASA1_R789X	DAP	309	4.14872	0.232793	uga	g	gc	gcc	uuu	F
RAD50_R1013X	DAP	61	1.81849	0.0718268	uga	a	ag	agu	ugg	W
OTUD6B_R145X	DAP	136	1.66477	0.22216	uga	g	ga	gaa	gag	E
IGHMBP2_R43X	DAP	659	2.47916	0.201009	uga	g	gg	ggc	agc	S
DYRK1A_R222X	DAP	382	3.58852	0.425897	uga	a	aa	aac	uuu	F
JAK1_R174X	DAP	961	1.94494	0.119727	uga	g	ga	gac	auu	I
NF1_S1567X	DAP	105	4.14989	0.111317	uga	a	aa	aag	agu	S
SCN1A_R1645X	DAP	3603	3.97382	0.307231	uga	a	au	auc	ggc	G
ATM_G1102X	DAP	274	2.30912	0.511289	uga	g	ga	gau	aag	K
MAP3K1_R1482X	DAP	526	3.4019	0.271497	uga	g	ga	gau	uua	L
NF1_R1026X	DAP	113	0.958127	0.357349	uga	g	ga	gau	agg	R
APC_W553X	DAP	72	2.35542	0.0943046	uga	c	cg	cga	ucu	S
COL7A1_R2261X	DAP	4140	1.38404	0.597466	uga	g	ga	gau	ggu	G
FAT1_S3268X	DAP	79	4.35836	0.265556	uga	a	au	aua	uac	Y
BRCA1_S1200X	DAP	105	1.39072	0.859096	uga	u	uc	ucc	agg	R
NF1_R1968X	DAP	216	4.15789	0.233341	uga	c	ca	caa	aaa	K
BRCA2_L366X	DAP	11	2.50289	1.53779	uga	g	ga	gau	cca	P
CFTR_R75X	DAP	109	1.195	0.651735	uga	u	ug	ugu	cgg	R
FANCI_R1285X	DAP	266	3.58941	0.664567	uga	g	ga	gac	uca	S
FAT1_R3872X	DAP	454	1.60468	0.0265049	uga	g	gg	gga	gcu	A
BRCA2_S1900X	DAP	21	2.53708	0.222626	uga	g	ga	gag	gau	D
NDUFB11_R88X	DAP	1698	3.09884	0.317042	uga	c	cu	cuu	aug	M
TET2_R1516X	DAP	424	4.22763	0.122784	uga	c	cu	cuu	uug	L
PIK3R1_R534X	DAP	38	2.77035	0.296392	uga	a	au	auc	ucu	S
NCOR1_R350X	DAP	41	2.52074	0.0922219	uga	a	aa	aaa	auu	I
CEP290_R108X	DAP	17	1.6162	0.400844	uga	g	ga	gau	gga	G
MSH6_W970X	DAP	31	2.3311	0.262743	uga	g	gg	ggg	uau	Y
FAT1_R1262X	DAP	45	4.06817	0.0597988	uga	g	ga	gaa	gac	D
NIPBL_R868X	DAP	27	3.61073	0.707818	uga	a	aa	aaa	gaa	E
LDLR_C112X	DAP	1587	2.29625	0.148506	uga	g	ga	gaa	aga	R
PALB2_G115X	DAP	81	2.8462	0.221424	uga	u	uu	uua	gga	G
F9_R294X	DAP	122	3.04208	0.240809	uga	a	aa	aau	aag	K
MSH2_G250X	DAP	86	3.35543	0.426064	uga	g	ga	gag	aag	K
FUBP1_R344X	DAP	905	1.95865	0.0360352	uga	a	ag	agu	cuu	L
CDC73_R139X	DAP	632	4.54461	0.0227274	uga	a	au	auu	cca	P
SETBP1_R544X	DAP	715	2.17533	0.0726661	uga	g	ga	gag	cuu	L
RDH12_R106X	DAP	349	3.29844	0.59499	uga	g	gc	gcc	auc	I
CBFB_R78X	DAP	140	4.007	0.242479	uga	c	ca	caa	cag	Q
MAP3K1_R248X	DAP	151	3.16242	0.757654	uga	c	cg	cgc	ggc	G
DYRK1A_R254X	DAP	631	4.44692	0.274021	uga	a	aa	aag	aca	T
FH_S187X	DAP	241	3.80988	0.308125	uga	a	aa	aau	agc	S
BRCA2_S37X	DAP	14	1.18407	0.5423	uga	g	ga	gaa	ucu	S
BRCA1_R1147X	DAP	167	2.3396	0.758754	uga	a	aa	aau	cug	L
AMER1_R358X	DAP	366	2.91666	0.185285	uga	a	ag	agu	aag	K
FLG_S2344X	DAP	1002	2.2704	0.091944	uga	g	gg	ggc	cac	H
FAM161A_R432X	DAP	171	2.54257	0.122863	uga	u	ua	uac	gag	E
RB1_W78X	DAP	12	3.22258	0.757389	uga	a	aa	aag	acu	T
RBM10_R680X	DAP	49	2.59507	0.23096	uga	g	ga	gau	cug	L
CIC_G107X	DAP	305	2.94599	0.288768	uga	c	cc	ccc	cca	P
Fort Morgan virus_no_WTNAX	DAP	265	3.85673	0.277989	uga	c	cg	cgc	aau	N
KDR_R275X	DAP	31	2.71987	0.403728	uga	g	ga	gac	aac	N
FBXW7_R393X	DAP	237	3.38029	0.147772	uga	a	au	aua	aac	N
DMD_R2553X	DAP	48	4.22419	0.208806	uga	a	au	auu	gau	D
CHM_C406X	DAP	51	3.23505	0.362914	uga	c	cu	cuu	cag	Q
CABP4_R111X	DAP	674	3.604	0.353611	uga	g	ga	gag	uuc	F
ARID1A_S1791X	DAP	33	3.88943	0.561951	uga	g	gg	ggc	uuu	F
TSC1_R509X	DAP	204	3.01427	0.356353	uga	g	ga	gac	uac	Y
NSD1_R2117X	DAP	53	1.58295	0.388854	uga	g	ga	gaa	gag	E
BRCA2_S2052X	DAP	10	2.0297	1.09378	uga	u	uc	ucu	aau	N
SETD2_R1105X	DAP	98	1.69724	0.158871	uga	u	uu	uug	gag	E
CFTR_W846X	DAP	34	3.69831	0.0706982	uga	a	aa	aac	aca	T
NBN_LNAX	DAP	90	3.36166	1.15942	uga	a	au	auu	acc	T
NDE1_R37X	DAP	74	2.28133	0.580202	uga	g	ga	gaa	cuc	L
KDM6A_S884X	DAP	114	4.27848	0.00848826	uga	a	au	aug	cca	P
TSC2_R1459X	DAP	468	2.65536	0.217213	uga	g	gg	ggu	ccc	P
FLNB_R649X	DAP	2489	1.5976	0.259468	uga	g	gc	gca	guu	V
DYSF_W1478X	DAP	404	2.72719	0.252369	uga	a	ag	agc	ugg	W
PTPRT_W506X	DAP	155	3.26941	0.198726	uga	a	aa	aaa	cag	Q
CFTR_R851X	DAP	291	1.51979	0.585732	uga	u	ua	uau	cuu	L
USH2A_S2415X	DAP	143	3.45951	0.0164639	uga	a	aa	aau	auu	I
CEP290_W2266X	DAP	23	3.75344	0.798986	uga	a	aa	aaa	agc	S
ZFHX3_S1519X	DAP	249	1.61063	0.749534	uga	g	ga	gag	ggc	G
MCCC2_R332X	DAP	453	1.67042	0.193115	uga	g	ga	gag	guc	V
ABCB4_R1046X	DAP	110	2.1608	0.0818828	uga	g	gc	gca	acc	T
APC_C1289X	DAP	28	3.47239	0.57707	uga	a	aa	aau	gga	G
PTEN_R130X	DAP	83	3.34965	0.656776	uga	a	ac	acu	gga	G
FANCA_S947X	DAP	341	2.1639	0.280686	uga	g	ga	gau	cuu	L
DMD_R3391X	DAP	276	3.12338	0.332913	uga	a	au	aug	ccc	P
ARSB_R197X	DAP	57	2.54315	0.0480951	uga	g	ga	gau	uuu	F
ARID2_R1273X	DAP	175	1.19231	0.540312	uga	g	gg	gga	cga	R
SYK_W444X	DAP	338	4.43692	0.0349435	uga	a	au	aug	ucc	S
APC_R216X	DAP	213	3.14282	0.409141	uga	a	ag	aga	cag	Q
SMAD4_W398X	DAP	398	2.44685	0.770661	uga	g	gu	guc	guu	V
OTOF_R1495X	DAP	2586	3.79253	0.0785579	uga	g	gu	guc	guc	V
AMER1_R631X	DAP	299	2.40748	0.216866	uga	g	ga	gag	gcc	A
FLCN_W511X	DAP	259	1.71474	0.428249	uga	a	au	aug	gag	E
GALNT3_R169X	DAP	118	2.29665	0.345415	uga	c	cc	ccu	acu	T
XIAP_G188X	DAP	244	4.07728	0.115046	uga	c	cu	cuc	gcu	A
AMER1_R641X	DAP	305	2.51553	0.323638	uga	g	ga	gag	guc	V
RAD51D_R186X	DAP	1111	2.44321	0.268782	uga	g	gg	ggc	cuc	L
PDCD10_R35X	DAP	210	3.86546	0.503477	uga	g	gu	gua	gaa	E
PGM1_R235X	DAP	499	4.40603	0.14073	uga	c	cu	cug	aac	N
NCOR1_R1275X	DAP	285	2.82776	0.0291088	uga	g	gc	gca	ugc	C
FBN1_R2057X	DAP	296	2.78895	0.163574	uga	a	au	aug	uug	L
CFTR_S1196X	DAP	110	4.64645	0.0209111	uga	c	ca	cac	aau	N
MCCC1_R243X	DAP	47	2.71072	0.0733459	uga	c	ca	cau	agg	R
MAP3K13_R456X	DAP	167	3.02642	0.198885	uga	a	ag	agg	auu	I
DEPDC5_R239X	DAP	50	3.4138	0.0423325	uga	g	gc	gcc	aac	N
PTPRD_G1643X	DAP	301	4.19768	0.182408	uga	a	au	aug	aca	T
MAP3K13_R585X	DAP	297	3.04101	0.362035	uga	a	ag	agc	uau	Y
NF2_R341X	DAP	346	3.17087	0.38166	uga	g	ga	gag	gcu	A
APC_S1346X	DAP	34	3.14948	0.0224398	uga	g	gc	gcc	gaa	E
STAG2_R110X	DAP	84	3.59877	0.914654	uga	g	ga	gau	gac	D
RAD50_R1046X	DAP	96	3.45436	0.875974	uga	g	gu	gug	uac	Y
MSH6_R732X	DAP	122	4.35731	0.0570681	uga	a	au	aug	caa	Q
BMPR1A_R228X	DAP	115	3.2708	0.508406	uga	a	ac	acu	cag	Q
NIPBL_R1723X	DAP	47	2.93064	0.133354	uga	a	aa	aaa	aac	N
MTHFR_S78X	DAP	1846	4.27665	0.0571826	uga	a	ag	agg	auc	I
NSD1_R1471X	DAP	51	3.43217	0.929602	uga	a	aa	aaa	aag	K
VEGFA_R153X	DAP	83	3.64274	0.0119222	uga	a	aa	aag	aaa	K
ATRX_R2079X	DAP	15	3.38044	0.164186	uga	a	aa	aac	cuu	L
SLC26A4_C706X	DAP	58	3.62055	0.0490129	uga	g	gg	ggg	caa	Q
CHD7_R494X	DAP	2123	4.55674	0.0673094	uga	c	cu	cug	gaa	E
DAXX_R238X	DAP	2317	4.06206	0.0114631	uga	c	cu	cua	ggg	G
MSH6_S702X	DAP	303	4.45176	0.0981958	uga	a	au	aug	uua	L
CFTR_W57X	DAP	17	2.83241	0.442431	uga	g	ga	gau	gaa	E
RASA1_R749X	DAP	86	2.98128	1.05869	uga	a	ac	aca	gac	D
GRIN2A_R681X	DAP	366	2.72219	0.121304	uga	u	uu	uuu	uuu	F
DNMT3B_R299X	DAP	888	3.68578	0.0585934	uga	a	aa	aaa	uau	Y
KMT2C_R199X	DAP	38	2.69984	0.393996	uga	u	uc	ucu	gaa	E
ARID1A_R1722X	DAP	373	2.44397	0.886087	uga	u	ug	ugc	cga	R
CDH23_R1442X	DAP	1065	2.05706	0.196857	uga	g	gu	gug	cag	Q
KIF11_R83X	DAP	142	3.17019	0.0630541	uga	a	ag	agu	uac	Y
PTEN_L140X	DAP	19	3.15854	0.492306	uga	c	ca	cau	uua	L
BRIP1_R798X	DAP	112	3.90557	0.048777	uga	c	ca	caa	aaa	K
ALPL_R428X	DAP	2968	3.23614	0.0125665	uga	g	ga	gag	gaa	E
MAN2B1_WNAX	DAP	670	4.61464	0.124955	uga	u	ua	uac	uuc	F
TTC37_W936X	DAP	139	2.44169	0.92977	uga	g	gu	guc	uau	Y
RASA1_S1006X	DAP	110	2.54801	0.204491	uga	g	ga	gau	cau	H
ERCC4_R692X	DAP	273	3.10265	0.21145	uga	a	ag	agu	uuu	F
CHD2_R466X	DAP	58	1.76955	0.510948	uga	u	uu	uuu	cca	P
SCN1A_R1407X	DAP	58	2.2774	0.606005	uga	u	ug	ugg	gcu	A
MTRR_R445X	DAP	1747	2.19562	0.20758	uga	g	ga	gau	gua	V
FAT1_G2299X	DAP	149	3.19337	0.364286	uga	a	ac	acg	auu	I
CNGB1_R723X	DAP	818	3.43756	0.0869405	uga	a	aa	aau	aug	M
TECPR2_W1024X	DAP	1107	3.1784	0.417252	uga	c	ca	caa	ugg	W
CFTR_R553X	DAP	132	2.56065	0.35619	uga	g	gc	gca	caa	Q
BRD4_R423X	DAP	1509	3.54364	0.05324	uga	u	uu	uug	guc	V
FAH_W192X	DAP	1396	1.88218	0.118338	uga	g	gu	gug	ccg	P
DICER1_R624X	DAP	1242	1.84605	0.0759061	uga	g	gu	guc	cca	P
PAH_W187X	DAP	72	2.59704	0.29103	uga	g	gg	ggc	aca	T
ABCA4_W15X	DAP	363	2.89641	0.106373	uga	a	ac	acc	aac	N
HAAO_WNAX	DAP	2493	4.62346	0.0211554	uga	c	cu	cug	gcc	A
GRIN2A_R1206X	DAP	311	2.89064	0.655909	uga	u	ua	uac	gag	E
PPM1D_R458X	DAP	26	3.09242	0.520788	uga	g	ga	gag	gcu	A
CDK8_R356X	DAP	35	3.15298	1.07993	uga	g	ga	gaa	aaa	K
CC2D2A_R423X	DAP	70	2.02952	0.193281	uga	g	ga	gag	agc	S
DICER1_R1003X	DAP	320	2.73162	0.279553	uga	c	ca	cau	ccu	P
KCNH2_R270X	DAP	1137	2.01777	0.166476	uga	a	ac	acc	gag	E
NIPBL_R45X	DAP	414	3.74835	0.328257	uga	a	au	aua	gca	A
PCDH19_R886X	DAP	268	2.51689	0.163601	uga	g	gc	gcc	agc	S
IGHMBP2_R570X	DAP	582	2.29383	0.659473	uga	g	ga	gag	ggc	G
ITGB3_R169X	DAP	216	3.7929	0.186361	uga	a	aa	aag	aug	M
BBS2_RNAX	DAP	375	3.98399	0.146811	uga	a	ac	acu	gac	D
BRCA2_L3119X	DAP	55	3.12434	0.0603613	uga	a	au	auu	aug	M
CASK_R27X	DAP	462	2.89373	0.150493	uga	c	cg	cga	gua	V
TECTA_R1993X	DAP	164	3.77673	0.481856	uga	u	ua	uau	cuc	L
FH_R343X	DAP	200	2.90929	0.23409	uga	u	uu	uuu	auu	I
POLE_R114X	DAP	247	1.118	0.867828	uga	g	ga	gaa	gag	E
CDH23_R2940X	DAP	1245	3.96373	0.369178	uga	g	ga	gac	gcc	A
YAP1_G467X	DAP	533	2.70958	0.268523	uga	g	ga	gag	gaa	E
POMT2_RNAX	DAP	351	3.08992	0.101786	uga	a	au	auu	agu	S
COL7A1_R1632X	DAP	331	1.859	0.679163	uga	g	ga	gau	gga	G
AMER1_R497X	DAP	411	2.30513	0.300646	uga	g	ga	gac	ccc	P
AGXT_R122X	DAP	1924	2.86053	0.185868	uga	g	gu	gug	gcc	A
CALR_G259X	DAP	592	3.85153	0.248962	uga	g	ga	gag	gac	D
BMPR2_R321X	DAP	202	1.07304	0.0478329	uga	g	gg	gga	cca	P
SLC25A20_R178X	DAP	260	2.10614	0.58878	uga	g	ga	gau	aug	M
DICER1_S1585X	DAP	462	3.95463	0.557374	uga	c	cu	cug	ugu	C
SMAD4_S144X	DAP	182	3.09423	0.189427	uga	g	gg	gga	cuc	L
KDR_R1022X	DAP	439	3.55931	0.192858	uga	a	aa	aag	ucg	S
MTTP_G865X	DAP	295	3.01712	0.138312	uga	u	ug	ugu	gca	A
XIAP_R381X	DAP	13	3.72688	0.185962	uga	a	au	aug	aua	I
CEP290_R360X	DAP	41	2.94121	0.0576653	uga	g	ga	gac	gaa	E
PKD2_R807X	DAP	214	2.79522	0.468226	uga	a	ag	agc	ccu	P
SDHA_SNAX	DAP	311	2.31398	0.423385	uga	g	ga	gag	auu	I
KMT2C_R2403X	DAP	300	4.08813	0.148536	uga	c	ca	cag	ggu	G
NSD1_R788X	DAP	45	4.09284	0.131598	uga	a	ag	agu	uuc	F
AGL_R408X	DAP	110	3.37865	0.447524	uga	c	cu	cug	gaa	E
TCF3_R607X	DAP	238	1.55966	0.526817	uga	g	ga	gag	gug	V
GRIN2A_R52X	DAP	1612	2.62807	0.204294	uga	a	ac	aca	cuu	L
GNAQ_R149X	DAP	332	1.49766	0.811933	uga	g	ga	gaa	cga	R
PTPRD_C45X	DAP	73	3.7608	0.375492	uga	c	ca	caa	auc	I
SCN1A_R1245X	DAP	97	2.0147	0.340675	uga	a	aa	aag	cag	Q
CABP4_R120X	DAP	519	4.2265	0.0520856	uga	a	au	auu	gga	G
DICER1_R1895X	DAP	109	2.29351	0.41671	uga	a	ag	agu	ggu	G
DEPDC5_R286X	DAP	265	4.03228	0.0922119	uga	c	cu	cug	gug	V
CDKN2A_W15X	DAP	2336	4.62597	0.0896818	uga	c	cu	cug	gac	D
KCNQ2_R553X	DAP	432	4.45573	0.0193308	uga	a	au	auu	ucc	S
APC_L1488X	DAP	827	2.79996	0.237029	uga	u	uu	uua	acu	T
SCNN1B_R566X	DAP	3205	1.27395	0.38561	uga	g	gc	gcc	cgg	R
CASP8_S109X	DAP	117	2.00094	0.161313	uga	g	ga	gaa	auu	I
MLH1_L547X	DAP	473	3.59544	0.464974	uga	u	ua	uac	aag	K
BRCA1_C1086X	DAP	168	2.23616	0.114837	uga	u	uc	uca	gac	D
BRCA1_G1264X	DAP	796	1.85408	0.240874	uga	a	ac	acc	gag	E
DYRK1A_R196X	DAP	41	3.38063	0.125004	uga	c	cu	cuu	gug	V
DYSF_R1905X	DAP	1423	4.16764	0.209277	uga	g	gu	gug	gca	A
EDAR_C333X	DAP	989	4.4953	0.0975901	uga	c	cu	cug	cug	L
NEB_R7611X	DAP	214	2.73997	0.539824	uga	g	gg	gga	gaa	E
CNGB1_C626X	DAP	516	3.66596	0.134707	uga	a	aa	aag	ugc	C
KDR_G493X	DAP	20	1.05272	0.116415	uga	g	gg	gga	cag	Q
CREBBP_R1173X	DAP	845	3.53643	0.174826	uga	g	gu	guc	ucc	S
NPHS1_R1160X	DAP	1331	2.67859	0.255633	uga	g	gg	ggu	ucc	S
TGFBR2_R520X	DAP	1034	3.40161	0.0270191	uga	g	gg	ggg	gau	D
SDHA_R352X	DAP	1910	2.29255	0.203033	uga	g	ga	gaa	auc	I
MITF_R315X	DAP	89	2.46727	0.465145	uga	a	ag	aga	gaa	E
GDAP1_S194X	DAP	70	4.45748	0.0341503	uga	a	aa	aag	aaa	K
PTPRT_W306X	DAP	621	3.40938	0.140957	uga	a	au	auc	cug	L
CHD2_R1313X	DAP	45	1.68094	0.147441	uga	g	gc	gcg	acc	T
PCDH19_S378X	DAP	1005	3.38584	0.52588	uga	g	gg	ggc	gac	D
RPGRIP1_R981X	DAP	94	2.85337	0.0307367	uga	u	uc	ucu	uau	Y
ARID2_R1272X	DAP	120	2.81031	0.461684	uga	c	cg	cga	ugc	C
KDR_R1229X	DAP	29	3.69548	0.173785	uga	a	aa	aag	aag	K
TNFRSF14_W201X	DAP	2061	2.69653	0.194194	uga	g	gu	gua	cac	H
KMT2B_S2935X	DAP	95	2.37245	0.517281	uga	g	gc	gcc	ccc	P
ARID1B_R1931X	DAP	873	2.90261	0.610491	uga	u	ug	ugc	aag	K
NHS_R248X	DAP	907	2.41317	0.742225	uga	g	ga	gag	cgc	R
TSC2_R505X	DAP	855	4.04309	0.0828725	uga	a	aa	aag	guc	V
PLEC_R2429X	DAP	1249	4.52906	0.135583	uga	c	cu	cug	gcg	A
LMNA_W467X	DAP	554	3.60642	0.295478	uga	c	ca	cag	aau	N
PKHD1_R564X	DAP	376	2.91429	0.0220598	uga	g	gg	ggc	gaa	E
PAPSS2_R329X	DAP	571	3.34838	0.062834	uga	g	ga	gac	uua	L
SLC2A10_R229X	DAP	292	2.20969	0.249831	uga	g	gg	ggc	aug	M
UNC13D_R256X	DAP	726	2.20459	0.351134	uga	g	ga	gag	ugc	C
PINK1_RNAX	DAP	1402	1.51025	0.322348	uga	g	ga	gag	cag	Q
ANKRD11_R1311X	DAP	1416	4.25406	0.189646	uga	g	gg	ggg	gac	D
NF1_W571X	DAP	68	3.38967	0.220606	uga	g	ga	gag	uuu	F
DMD_R1459X	DAP	69	4.51128	0.170163	uga	u	uu	uua	uuu	F
CSF1R_R399X	DAP	917	1.90957	0.529079	uga	u	ua	uac	cuu	L
AMER1_R626X	DAP	263	2.15117	0.0884871	uga	g	ga	gaa	acc	T
PQBP1_RNAX	DAP	718	2.80996	0.515325	uga	a	aa	aag	agc	S
ACADVL_RNAX	DAP	891	2.68245	0.0122459	uga	g	ga	gag	auc	I
CACNA1F_R513X	DAP	2545	2.21794	0.028113	uga	g	gc	gcc	cgc	R
SYNGAP1_R143X	DAP	2069	4.18999	0.367174	uga	a	ac	acg	aaa	K
MYO7A_R1373X	DAP	3542	1.18808	0.405508	uga	g	gg	gga	gug	V
RB1_L389X	DAP	25	4.273	0.055304	uga	a	aa	aau	auu	I
ASL_R213X	DAP	1158	3.11762	0.487051	uga	g	ga	gag	gac	D
RB1_W516X	DAP	20	3.62571	0.696006	uga	a	au	auu	cca	P
ERBB4_R81X	DAP	1013	1.49225	0.245901	uga	g	ga	gaa	guu	V
AR_W797X	DAP	116	4.57034	0.0677382	uga	c	cu	cuc	gga	G
KCNH2_W472X	DAP	1318	1.5467	0.00244079	uga	u	ua	uac	auc	I
MSH2_S586X	DAP	48	2.17999	0.248602	uga	g	gg	ggc	ucu	S
CLCNKB_W610X	DAP	910	3.72444	0.485512	uga	g	gc	gcu	ucc	S
SACS_R321X	DAP	448	2.17708	0.235575	uga	g	ga	gag	guc	V
SLC6A8_R514X	DAP	8993	4.34974	0.119168	uga	c	cc	ccu	uac	Y
FBN1_C1431X	DAP	1415	3.79572	0.101001	uga	g	ga	gac	gaa	E
ERCC3_R452X	DAP	1574	4.61746	0.0457867	uga	a	ag	agg	uuc	F
FLT4_R82X	DAP	1710	1.75716	0.672393	uga	g	ga	gac	gug	V
TSC1_S282X	DAP	407	2.45053	0.14365	uga	g	gc	gcc	auc	I
RASA1_S853X	DAP	17	1.60482	0.24037	uga	g	ga	gag	cuu	L
POLE_R2127X	DAP	2477	3.26585	0.0353979	uga	g	ga	gac	aac	N
MUTYH_W427X	DAP	4120	1.33905	0.846335	uga	g	gc	gcu	cgu	R
AMER1_R531X	DAP	1878	1.83403	0.333942	uga	a	ag	agc	ggu	G
SIN3A_R537X	DAP	158	1.89151	0.495737	uga	g	gc	gcc	gag	E
TET2_R1452X	DAP	148	1.66021	0.126251	uga	a	aa	aaa	cgg	R
BRCA1_W1422X	DAP	64	4.11692	0.228827	uga	g	gu	gug	uuc	F
SETD2_R2024X	DAP	32	4.06429	0.557758	uga	a	au	auu	uau	Y
PBRM1_S941X	DAP	41	2.54647	0.0124312	uga	g	gg	ggc	cuc	L
TSC1_R500X	DAP	728	1.28131	0.504211	uga	g	gg	gga	ccu	P
ANKRD11_R54X	DAP	235	1.21844	0.187292	uga	g	gc	gcc	gag	E
MMP13_R109X	DAP	40	3.16316	0.476829	uga	a	ac	acu	ccu	P
SACS_R2502X	DAP	16	3.4333	0.223293	uga	c	ca	cac	aag	K
RB1_R445X	DAP	33	2.96597	0.661029	uga	u	ua	uac	cag	Q
FBN1_R1790X	DAP	155	3.38946	0.469408	uga	u	ug	ugu	uuc	F
NF1_R1241X	DAP	210	2.89561	0.0294197	uga	g	gu	guu	gcu	A
ASPM_R931X	DAP	149	2.67427	0.112287	uga	g	ga	gau	uca	S
KMT2C_R1481X	DAP	494	4.02322	0.044178	uga	c	cc	cca	uca	S
BRCA2_S744X	DAP	14	2.49112	0.0681453	uga	a	aa	aaa	cau	H
NIPBL_R629X	DAP	10	3.91572	0.280096	uga	u	uu	uug	aac	N
NF1_L1326X	DAP	280	1.09195	0.0813502	uga	g	ga	gaa	agg	R
MDC1_G671X	DAP	452	3.27934	0.0443556	uga	a	ag	agg	aca	T
FBXW7_R278X	DAP	201	2.09904	0.197994	uga	g	ga	gac	caa	Q
PALB2_S640X	DAP	30	2.01207	0.637056	uga	a	aa	aaa	gag	E
SMAD2_R182X	DAP	235	3.44858	0.723186	uga	c	ca	cac	ccc	P
RASA1_R711X	DAP	55	4.03633	0.483135	uga	u	ua	uac	gca	A
FBN1_R516X	DAP	856	1.77579	0.859361	uga	g	gc	gcu	ugc	C
FBXW7_G423X	DAP	545	1.71348	0.546831	uga	g	gu	gua	ggu	G
ARID1A_R1721X	DAP	596	4.17132	0.0366945	uga	c	cg	cga	uuc	F
SATB2_R400X	DAP	10032	4.57188	0.0589161	uga	a	ac	acc	ucc	S
CDK8_L69X	DAP	111	4.40401	0.109659	uga	c	cu	cuu	gca	A
MSH6_G599X	DAP	36	4.34498	0.214212	uga	a	aa	aau	aaa	K
CUL7_R634X	DAP	1832	4.18903	0.271996	uga	c	cu	cuc	cag	Q
TP53_R65X	DAP	588	3.6191	0.101749	uga	a	au	aug	ccc	P
NOTCH3_R735X	DAP	1678	2.97302	0.0330735	uga	g	ga	gac	gcc	A
FAT1_R1070X	DAP	401	2.74551	0.202969	uga	u	ua	uac	auc	I
SMARCA4_R1523X	DAP	698	3.85857	0.388943	uga	a	aa	aag	ucg	S
CC2D2A_R520X	DAP	20	2.64045	0.504912	uga	g	ga	gag	cuu	L
SPEN_R1371X	DAP	111	3.22723	0.123697	uga	g	ga	gau	gua	V
TOP1_R95X	DAP	23	1.31339	0.699117	uga	g	gc	gcc	guu	V
COL1A1_R415X	DAP	940	2.01938	0.0106864	uga	g	gg	ggc	gcc	A
BRCA2_S2835X	DAP	29	1.33436	0.564377	uga	u	uc	ucu	aca	T
FAT1_R3400X	DAP	532	3.82871	0.279811	uga	g	ga	gaa	gac	D
DNMT3B_R104X	DAP	671	3.17754	0.247371	uga	a	ac	acu	guc	V
ATRX_R2111X	DAP	41	3.76755	0.0774449	uga	u	uu	uua	gga	G
DMD_R2870X	DAP	104	3.69864	0.526891	uga	a	au	aua	gua	V
EXT2_R215X	DAP	999	2.79212	0.350838	uga	g	gg	ggu	gau	D
MSH2_R621X	DAP	360	3.66767	0.392467	uga	c	cc	cca	gua	V
ATRX_R2407X	DAP	96	3.65372	0.53452	uga	a	au	aua	cag	Q
SETD2_R1322X	DAP	155	2.99542	0.0445129	uga	a	ac	acu	gau	D
PTEN_C211X	DAP	142	2.61755	0.463199	uga	a	aa	aau	acu	T
PCDH15_R1127X	DAP	89	2.03419	0.233557	uga	g	gu	guu	cuc	L
PBRM1_R1010X	DAP	21	3.46442	0.331418	uga	a	aa	aaa	aca	T
MSH6_R495X	DAP	95	3.4451	0.79523	uga	u	ug	ugu	gca	A
IDS_R172X	DAP	724	1.69027	0.40555	uga	g	gg	ggg	ugu	C
USH2A_C3153X	DAP	131	2.92453	0.453976	uga	g	gc	gcu	cca	P
EPHA7_R895X	DAP	45	3.1764	0.926169	uga	a	aa	aac	auu	I
IGHMBP2_R147X	DAP	163	3.01482	0.301229	uga	c	cu	cug	agg	R
CC2D2A_R910X	DAP	22	3.22189	0.439867	uga	u	uu	uuu	aaa	K
PIK3R1_R639X	DAP	771	2.21331	0.188402	uga	g	gg	ggg	uug	L
DMD_R1763X	DAP	166	2.22041	0.420641	uga	u	uu	uuu	cau	H
NF1_W1048X	DAP	44	3.65752	0.45121	uga	g	gu	guu	gac	D
ENG_C442X	DAP	3266	4.52611	0.0198122	uga	c	cu	cuc	cac	H
DMD_R889X	DAP	22	3.77759	0.20464	uga	u	uu	uua	gaa	E
USH2A_R4935X	DAP	843	3.57253	0.00806814	uga	g	gc	gcc	uac	Y
KDM5A_C481X	DAP	256	3.25584	0.448198	uga	u	ug	ugg	uuu	F
SCN9A_R549X	DAP	396	1.70167	0.799845	uga	a	ag	agc	agg	R
PKHD1_R124X	DAP	132	2.35164	0.332602	uga	g	ga	gau	cca	P
ARID2_G964X	DAP	210	3.52472	0.178179	uga	c	ca	caa	acu	T
GNPTAB_R364X	DAP	142	2.14977	0.550742	uga	g	gu	gug	ccu	P
SMAD4_R445X	DAP	46	4.48452	0.13208	uga	c	ca	cag	cau	H
ABCA4_W431X	DAP	67	2.48923	0.786391	uga	g	ga	gaa	gcc	A
PTPRD_G450X	DAP	248	4.2103	0.344773	uga	u	ua	uau	caa	Q
CYBB_R73X	DAP	418	3.12345	0.133991	uga	a	aa	aau	ugu	C
BRCA2_S3200X	DAP	93	1.5874	0.0521911	uga	g	gg	ggg	acu	T
KMT2C_R56X	DAP	146	1.40474	0.0584834	uga	a	ag	agu	ccu	P
ALDH7A1_R110X	DAP	136	2.44736	0.544929	uga	g	gg	gga	aaa	K
PTPRT_R359X	DAP	675	2.68644	0.185919	uga	g	gu	gug	auc	I
PHEX_R291X	DAP	410	3.05968	0.368048	uga	a	ac	acc	aac	N
BRCA2_L2926X	DAP	61	1.92562	0.959551	uga	a	ag	aga	cag	Q
B4GALNT1_RNAX	DAP	1689	4.0292	0.432632	uga	a	ag	agc	agc	S
SPEN_W2501X	DAP	532	3.53711	0.108559	uga	a	au	auc	gag	E
ARID2_R1677X	DAP	92	2.42461	0.785811	uga	c	ca	cag	cag	Q
NCOR1_R672X	DAP	35	1.63101	0.439742	uga	c	ca	cac	agg	R
KMT2B_R4536X	DAP	2335	4.34359	0.169233	uga	a	aa	aag	ucc	S
PDCD10_R108X	DAP	100	3.36227	0.0835274	uga	g	gc	gca	gca	A
ITGA2B_R584X	DAP	1337	3.32919	0.487091	uga	g	ga	gau	cuu	L
NFKB2_R853X	DAP	787	2.73924	0.221915	uga	g	ga	gac	acc	T
ARSB_R160X	DAP	218	2.11732	0.114772	uga	g	gg	gga	cgc	R
FGF3_R104X	DAP	3789	4.60204	0.0491532	uga	c	cu	cuc	gga	G
LAMB3_R660X	DAP	705	3.25986	0.33378	uga	a	ac	acu	agg	R
MSH2_L458X	DAP	61	2.39365	0.463752	uga	g	ga	gau	acu	T
PHEX_R567X	DAP	125	1.52981	0.371444	uga	u	uc	ucu	ccu	P
MGA_R1053X	DAP	1135	4.37138	0.0752748	uga	c	cu	cug	ugu	C
COL2A1_R1036X	DAP	956	2.73307	0.446431	uga	g	ga	gag	gga	G
USH2A_R274X	DAP	204	3.99405	0.465509	uga	u	uu	uua	uuu	F
PBRM1_R534X	DAP	19	1.32515	0.444455	uga	g	ga	gag	gcu	A
BRPF1_R455X	DAP	303	3.26609	0.447058	uga	c	cu	cug	cgc	R
EDAR_R390X	DAP	301	3.72954	0.180181	uga	a	au	aug	agc	S
LYST_R3449X	DAP	105	2.63601	0.267251	uga	g	ga	gaa	acc	T
ANKRD11_R898X	DAP	114	2.60556	0.915492	uga	g	ga	gac	aag	K
FBXW7_R13X	DAP	270	1.78667	0.00716929	uga	c	cg	cga	aga	R
BAG3_R90X	DAP	960	4.0754	0.142583	uga	c	cc	cca	cuc	L
RASA1_R709X	DAP	33	1.41031	0.394218	uga	g	gc	gca	guu	V
PIK3CD_R870X	DAP	1081	3.93544	0.294513	uga	g	gc	gcc	gau	D
ABCG8_W361X	DAP	527	3.8184	0.176957	uga	a	aa	aaa	cua	L
LDLR_R828X	DAP	699	3.00934	0.0948788	uga	c	cc	ccu	acc	T
ARID1A_R1461X	DAP	802	1.87784	0.357549	uga	g	ga	gac	ggc	G
IL10_R42X	DAP	950	2.53654	0.00224587	uga	g	ga	gau	cuu	L
INHBA_W156X	DAP	579	4.48508	0.0912329	uga	c	cu	cuc	guc	V
APC_R405X	DAP	760	3.01988	0.346244	uga	g	gu	guc	auc	I
CLCN1_R377X	DAP	1007	2.74284	0.0537126	uga	a	aa	aag	guc	V
PYGM_R650X	DAP	986	4.29806	0.144322	uga	g	gu	guc	uac	Y
FH_S351X	DAP	451	1.20758	0.401862	uga	g	gg	ggu	cgg	R
MYH9_R1933X	DAP	545	4.23672	0.11217	uga	a	au	aug	cgc	R
TTN_R15832X	DAP	985	4.54232	0.145598	uga	g	gu	gug	uuc	F
TP53_S183X	DAP	670	2.70301	0.12808	uga	g	ga	gau	ugc	C
PMM2_RNAX	DAP	222	4.63392	0.00700256	uga	a	aa	aau	uuc	F
MCCC2_R180X	DAP	369	3.76705	0.322436	uga	c	ca	caa	ccu	P
PIK3CA_R992X	DAP	52	3.0989	0.189913	uga	c	ca	cag	auu	I
MGA_R2396X	DAP	57	3.29641	0.309515	uga	a	aa	aag	agu	S
LDLR_W568X	DAP	253	3.79244	0.0738442	uga	a	au	auc	gac	D
PGR_W205X	DAP	141	3.05982	0.0442388	uga	u	uc	ucc	cac	H
SDHA_R210X	DAP	239	2.61416	0.345085	uga	u	ua	uau	cug	L
ALK_R1464X	DAP	231	2.47118	0.238892	uga	g	gu	guc	guu	V
ASXL1_W1065X	DAP	367	2.94707	0.959511	uga	g	gu	gug	agc	S
NKX2-1_R208X	DAP	166	4.18813	0.0852604	uga	c	cg	cgc	gag	E
MAN2B1_SNAX	DAP	1049	4.07868	0.0344958	uga	g	gg	ggg	uuc	F
TP53_R213X	DAP	642	4.52102	0.127753	uga	c	ca	cau	uuu	F
COL7A1_R2338X	DAP	257	2.46383	0.014866	uga	g	gg	ggc	ccg	P
CDKN2A_W110X	DAP	650	3.32975	0.152006	uga	g	gg	ggc	gcc	A
GAA_R870X	DAP	1802	1.09732	0.539558	uga	g	gg	ggg	gag	E
ACVRL1_R158X	DAP	1346	2.13089	0.166333	uga	c	cg	cgg	guc	V
TSC2_W1740X	DAP	624	4.21726	0.088022	uga	a	au	auu	aag	K
GLDC_R337X	DAP	234	2.46925	0.31443	uga	g	ga	gaa	guc	V
NF2_R262X	DAP	64	4.37982	0.10339	uga	a	aa	aac	auc	I
STRC_R1468X	DAP	289	2.21158	0.111674	uga	g	gg	ggg	gua	V
EXT1_C152X	DAP	638	4.68205	0.0208095	uga	c	cu	cuc	gcg	A
ATP7B_R1319X	DAP	431	2.47046	0.159495	uga	a	ag	agg	guc	V
PLEC_R2531X	DAP	611	4.11681	0.142435	uga	g	gc	gcc	agc	S
EPHA3_W919X	DAP	752	4.49742	0.0126152	uga	c	cu	cuu	gac	D
MEN1_R29X	DAP	2953	1.93551	0.276605	uga	g	ga	gag	ggc	G
TERT_R774X	DAP	9075	4.35369	0.174669	uga	c	ca	cag	aug	M
PKP2_R691X	DAP	881	4.14573	0.102389	uga	a	aa	aag	acc	T
FBN1_C2659X	DAP	902	3.80938	0.36958	uga	a	ag	agc	ccc	P
E2F3_R134X	DAP	52	3.33852	0.855198	uga	a	ag	agg	aag	K
PALB2_W904X	DAP	107	2.74851	0.601988	uga	c	ca	cag	gcu	A
FAT1_G3310X	DAP	196	2.98195	0.279955	uga	g	gg	ggc	gau	D
MYBPC3_W396X	DAP	2404	4.6771	0.0491336	uga	c	cu	cuc	aaa	K
STXBP1_R235X	DAP	1337	4.12432	0.0240113	uga	g	gg	ggc	gau	D
DEPDC5_R485X	DAP	952	1.4652	0.371938	uga	g	ga	gag	gug	V
WNT10A_C107X	DAP	206	2.60965	0.261363	uga	u	uc	uca	aac	N
IKZF1_R111X	DAP	338	3.77447	0.160553	uga	c	cu	cuu	auu	I
GNE_S646X	DAP	409	2.01896	0.197105	uga	g	gu	gug	aug	M
GATA1_R305X	DAP	38	3.76207	0.292182	uga	a	aa	aac	acu	T
NEB_R3722X	DAP	118	3.52217	0.141278	uga	a	au	aua	aac	N
JAG1_R235X	DAP	1586	2.68205	0.212482	uga	c	ca	caa	ugc	C
AMER1_G874X	DAP	2684	3.9805	0.275431	uga	c	cu	cug	uug	L
MMACHC_R73X	DAP	1892	4.17945	0.359152	uga	a	au	aug	cuc	L
PKHD1_W158X	DAP	123	3.15477	0.547931	uga	a	au	auu	ggc	G
CLN5_W75X	DAP	1569	3.95346	0.0760901	uga	u	ug	ugc	ucc	S
PMS2_R563X	DAP	16	3.06507	0.593737	uga	g	gu	guu	uuu	F
TFR2_R701X	DAP	677	3.16583	0.625204	uga	c	cu	cug	gag	E
FBN1_R3X	DAP	1393	1.42356	0.340324	uga	g	gg	ggg	cgu	R
CDKN2A_R58X	DAP	603	3.49334	0.320298	uga	g	gu	gug	gcc	A
CDKN2A_X58X	DAP	893	3.07275	0.235302	uga	g	gu	gug	gcu	A
ALDH5A1_R412X	DAP	346	3.96072	0.570644	uga	c	ca	cac	aaa	K
PTCH1_R602X	DAP	215	2.66943	0.324504	uga	c	cg	cgc	uau	Y
SDHB_R27X	DAP	272	2.84968	0.114169	uga	g	gg	gga	ucc	S
RPTOR_R348X	DAP	384	4.60053	0.0743879	uga	a	aa	aau	uuu	F
Colorado tick fever virus_no_WTNAX	DAP	2058	4.22113	0.00993042	uga	c	cg	cgg	ugu	C
RB1_R455X	DAP	107	3.76782	0.519227	uga	g	gu	gua	uac	Y
RAD54L_R609X	DAP	828	1.84454	0.586103	uga	g	ga	gau	ugg	W
NCOR1_R627X	DAP	59	1.50413	0.314918	uga	u	ug	ugg	ucu	S
SPAST_R562X	DAP	62	3.98357	0.153463	uga	g	ga	gaa	auc	I
BRCA2_S617X	DAP	16	1.92453	1.31072	uga	g	gc	gcc	ugu	C
SPOP_R240X	DAP	89	3.55292	0.673557	uga	g	gu	guu	aau	N
POLE_R1233X	DAP	1270	3.26621	0.223277	uga	g	gu	guu	aag	K
COL1A1_R882X	DAP	2242	2.22105	0.0842791	uga	g	gu	guc	ggc	G
SPEN_R229X	DAP	392	2.34433	0.244235	uga	g	gg	ggc	gua	V
GPS2_R102X	DAP	287	1.83693	0.287646	uga	a	aa	aag	agg	R
DMD_R195X	DAP	668	4.28044	0.069777	uga	c	cu	cug	caa	Q
CEP290_R1272X	DAP	105	3.5113	0.151345	uga	c	ca	cag	cga	R
LDLR_W898X	DAP	453	2.8087	0.183124	uga	c	cg	cgg	aac	N
ERBB4_R114X	DAP	13	3.41131	0.490495	uga	u	ua	uau	gau	D
NSD1_R1861X	DAP	47	3.82086	0.532417	uga	a	aa	aag	gac	D
ZEB2_R921X	DAP	1579	3.88504	0.147971	uga	c	cc	cca	cua	L
MTM1_R224X	DAP	899	4.34013	0.137741	uga	a	au	auu	aau	N
ASXL1_R404X	DAP	97	1.42566	0.285126	uga	g	ga	gau	cag	Q
IQSEC2_R926X	DAP	915	2.47764	0.448735	uga	g	ga	gac	ccc	P
SPINK5_R371X	DAP	310	3.98054	0.232448	uga	a	aa	aag	uau	Y
RICTOR_R293X	DAP	86	3.03259	0.0874159	uga	u	uc	uca	uuc	F
NF1_W267X	DAP	49	3.81424	0.351511	uga	c	cc	cca	guu	V
MMACHC_R161X	DAP	1095	2.66533	0.224697	uga	g	gg	ggg	auc	I
KMT2B_R1757X	DAP	1328	1.87374	0.58205	uga	g	gg	ggg	cgg	R
ATM_L1162X	DAP	37	1.6037	0.28159	uga	u	uc	ucc	guu	V
ITGA2B_C177X	DAP	241	2.57438	0.0809308	uga	c	cg	cgc	ccc	P
BCL10_R58X	DAP	29	1.42838	0.184361	uga	a	ac	aca	ugu	C
PKD1_R2430X	DAP	6602	4.37489	0.0885356	uga	c	cu	cug	aug	M
KMT2B_R2734X	DAP	1325	3.369	0.174892	uga	g	gg	ggc	agu	S
APC_C1270X	DAP	61	2.77021	0.525293	uga	u	uu	uuu	aua	I
ALK_R1275X	DAP	500	2.42312	0.292798	uga	g	ga	gac	gcc	A
GCDH_R386X	DAP	527	3.11982	0.109744	uga	g	ga	gac	gcc	A
FIG4_R381X	DAP	50	3.14374	0.661802	uga	g	ga	gag	gaa	E
NF1_S1896X	DAP	80	2.01247	0.106883	uga	g	gg	ggu	aca	T
GJB1_R220X	DAP	2090	2.12313	0.0839433	uga	g	gc	gcc	cgc	R
CEP290_R1782X	DAP	14	3.7233	0.841483	uga	c	ca	cau	gau	D
CDKN2A_C141X	DAP	1029	2.45929	0.144779	uga	c	cc	ccg	cgc	R
SMAD4_G510X	DAP	224	3.20715	0.200313	uga	c	cc	ccg	ugg	W
NSD1_R1700X	DAP	685	3.86214	0.168758	uga	a	aa	aau	ugc	C
DMD_W551X	DAP	616	1.53734	0.341949	uga	g	gu	guu	cgc	R
NTRK3_G463X	DAP	604	2.62004	0.301781	uga	a	au	aug	uuu	F
GATAD2B_R116X	DAP	1334	1.50185	0.00625327	uga	g	gg	gga	gag	E
FAT1_R2597X	DAP	246	2.49939	0.35762	uga	g	gc	gca	uuu	F
CREBBP_R424X	DAP	259	3.3869	0.161376	uga	c	ca	cau	aca	T
CFTR_C276X	DAP	41	3.39456	0.0537829	uga	u	ug	ugg	uac	Y
COL2A1_R785X	DAP	684	2.94929	0.149175	uga	g	gg	ggc	gga	G
LAMA2_R744X	DAP	4363	1.50522	0.5091	uga	g	gu	guu	agg	R
GRN_R418X	DAP	963	2.1128	0.39058	uga	g	gg	gga	cag	Q
HGSNAT_R412X	DAP	2866	2.39321	0.145845	uga	g	ga	gac	cuu	L
LATS1_W1048X	DAP	25	1.95813	1.26081	uga	a	ag	agu	uua	L
NSD1_R1031X	DAP	23	1.45081	0.916201	uga	g	ga	gau	uug	L
NF2_G161X	DAP	252	2.01904	0.470803	uga	u	uu	uuu	cgg	R
Eyach virus_no_WTNAX	DAP	1832	4.27784	0.255143	uga	c	cg	cgg	ugu	C
MLH1_G517X	DAP	133	4.07932	0.438824	uga	c	ca	cau	cag	Q
PPP6C_R177X	DAP	40	3.27234	1.10762	uga	a	ac	acc	auu	I
EVC_R340X	DAP	314	3.97923	0.0290542	uga	c	ca	cag	gcc	A
PAK1_R258X	DAP	133	3.8796	0.479131	uga	a	ag	agc	uua	L
PRKAR1A_R228X	DAP	66	2.27651	0.768371	uga	g	ga	gac	gac	D
SPEN_R1470X	DAP	68	2.5121	0.384419	uga	u	uu	uuu	ucc	S
PIK3R3_R309X	DAP	35	2.78703	1.01281	uga	g	ga	gau	auc	I
ATRX_R418X	DAP	20	3.78195	0.886539	uga	g	gc	gcg	uuu	F
BRCA2_S648X	DAP	75	3.34457	0.256483	uga	c	ca	cag	ugu	C
MSH2_R389X	DAP	31	3.45544	0.518892	uga	c	cu	cuu	aac	N
KMT2C_R2139X	DAP	160	2.90274	0.120339	uga	c	cc	ccu	cca	P
MEF2C_R189X	DAP	2297	3.27508	0.195066	uga	c	cc	ccu	cau	H
FGFR2_R251X	DAP	2282	1.34122	0.284039	uga	u	uc	ucg	gag	E
PAK1_R56X	DAP	10	2.3734	1.60454	uga	u	uc	ucc	uac	Y
BRCA1_C1076X	DAP	140	1.82941	0.577299	uga	g	ga	gag	ggg	G
APC_S895X	DAP	82	1.75357	0.429759	uga	g	gc	gcc	gug	V
PTEN_R233X	DAP	334	3.13569	0.319442	uga	c	cg	cgg	aca	T
BRCA1_C1471X	DAP	285	3.5234	0.181051	uga	u	ug	ugc	auc	I
ASPM_R3390X	DAP	18	2.03442	0.46263	uga	a	ag	agu	gua	V
TET2_G92X	DAP	167	4.46413	0.214758	uga	g	gg	gga	aau	N
FAT1_S3404X	DAP	891	1.96689	0.132126	uga	g	gg	ggu	auu	I
FANCA_R52X	DAP	83	3.00298	0.0400207	uga	a	ag	agc	cug	L
USH2A_R1295X	DAP	28	2.55144	0.663479	uga	g	gu	guu	agu	S
CNGB3_R403X	DAP	63	4.02157	0.197461	uga	a	ac	acu	guu	V
DICER1_R656X	DAP	469	1.85896	0.101439	uga	g	ga	gag	acc	T
ATRX_R654X	DAP	49	1.65236	0.643681	uga	a	ag	aga	cuu	L
PKD2_R845X	DAP	557	2.15364	0.285059	uga	g	gu	gug	aga	R
MLH1_R487X	DAP	159	4.19366	0.188831	uga	a	aa	aag	ucc	S
CHM_R293X	DAP	55	4.00132	0.11337	uga	a	au	aug	aag	K
DMD_R1051X	DAP	168	4.13716	0.343184	uga	a	aa	aaa	cuc	L
COL7A1_R1730X	DAP	516	1.32492	0.133386	uga	g	gg	ggg	ccu	P
NCOR1_R1113X	DAP	376	4.24156	0.347238	uga	a	ag	agc	ccc	P
TET1_S483X	DAP	99	2.31233	0.439164	uga	g	ga	gag	aac	N
AGA_R107X	DAP	159	2.99065	0.0329326	uga	a	au	auu	aga	R
MCCC1_S289X	DAP	97	3.76341	0.529351	uga	a	aa	aaa	gac	D
SMPD1_R443X	DAP	1169	4.47051	0.137216	uga	a	au	auu	uac	Y
COL4A4_S969X	DAP	54	4.00625	0.504819	uga	c	ca	caa	auu	I
FAH_R167X	DAP	509	3.57682	0.00697641	uga	g	ga	gac	gca	A
SGCA_R192X	DAP	2292	2.77893	0.0771525	uga	a	aa	aaa	ggc	G
LMNA_W498X	DAP	260	2.17148	0.441377	uga	g	gc	gcu	auc	I
MYBPC3_S139X	DAP	172	3.30083	0.232138	uga	g	gc	gca	agc	S
USH2A_R626X	DAP	967	4.4345	0.213358	uga	c	ca	caa	uuc	F
COL2A1_R209X	DAP	1366	1.25899	0.38535	uga	g	gg	gga	ccu	P
PKP2_W123X	DAP	540	1.68403	0.300352	uga	g	gg	gga	cgc	R
HMBS_WNAX	DAP	621	3.12101	0.050167	uga	a	ag	agu	guc	V
MSH2_C697X	DAP	109	2.32873	0.0689757	uga	g	ga	gag	cca	P
PTEN_R189X	DAP	235	4.10994	0.34834	uga	c	cc	cca	uau	Y
NDRG1_R148X	DAP	798	2.73437	0.241152	uga	u	uu	uuu	acu	T
TCAP_W22X	DAP	618	4.04177	0.223791	uga	g	gc	gca	uuc	F
DPYS_R475X	DAP	242	4.42452	0.0343799	uga	a	au	aua	aaa	K
NHS_R373X	DAP	69	3.06245	0.748896	uga	a	aa	aaa	aga	R
CDC73_R120X	DAP	176	1.69793	0.435791	uga	u	uc	ucu	cag	Q
ARSB_R191X	DAP	31	2.1004	0.109709	uga	u	ug	ugu	aca	T
DMD_R2982X	DAP	1708	2.06072	0.449521	uga	g	gg	gga	cuu	L
APC_G1312X	DAP	26	3.01539	0.229621	uga	a	ac	acu	auu	I
TET2_R1216X	DAP	6849	1.61487	1.00178	uga	g	gc	gcu	gag	E
NOTCH1_S1150X	DAP	1056	2.89823	0.228357	uga	c	cc	ccc	ugc	C
IRF4_R82X	DAP	502	2.76815	0.149955	uga	g	ga	gaa	uuc	F
AGL_R1218X	DAP	58	2.41696	0.710194	uga	g	ga	gaa	uuc	F
CFTR_C524X	DAP	77	4.39503	0.440653	uga	c	ca	caa	gca	A
HNF1B_R181X	DAP	385	4.49591	0.138124	uga	c	ca	caa	cuc	L
SOX17_R273X	DAP	2748	4.35136	0.219204	uga	c	cu	cuc	ccc	P
DSP_R84X	DAP	527	1.68392	0.436901	uga	g	gc	gca	aug	M
ALS2_R1461X	DAP	1100	2.2871	0.275317	uga	u	uc	ucu	ucc	S
GCK_R186X	DAP	840	2.39587	0.00723285	uga	g	ga	gac	cug	L
POLR3A_R351X	DAP	301	2.16467	0.147722	uga	u	uu	uuu	ggu	G
SPEN_R1170X	DAP	42	3.17446	1.49286	uga	a	aa	aaa	uac	Y
FLNA_R2234X	DAP	682	1.43633	0.298393	uga	g	gc	gcu	guc	V
NSD1_R2152X	DAP	1491	3.92395	0.0240703	uga	c	cc	cca	aag	K
USH2A_R737X	DAP	239	2.69342	0.356087	uga	a	ag	agc	cuc	L
COL6A3_R874X	DAP	4757	4.29164	0.215131	uga	a	au	auu	acc	T
RNF43_R371X	DAP	2942	2.86608	0.291675	uga	c	cc	ccu	cca	P
JAK2_R426X	DAP	23	2.0789	0.0413706	uga	u	ug	ugc	cuu	L
CHD2_R1637X	DAP	384	1.82922	0.768373	uga	g	gg	gga	gau	D
ITGB2_RNAX	DAP	1430	3.13041	0.227638	uga	a	aa	aac	cug	L
GAA_R854X	DAP	729	2.34583	0.306119	uga	g	gg	ggg	gcc	A
MEN1_R98X	DAP	323	2.77238	0.0736984	uga	g	gg	ggc	auc	I
MEN1_R532X	DAP	933	2.09088	0.314554	uga	g	gg	ggc	gcc	A
PBRM1_R1185X	DAP	97	2.45186	0.106746	uga	g	ga	gau	guu	V
Semliki Forest_no_WTNAX	DAP	916	4.63599	0.0153044	uga	c	cu	cua	cug	L
SGCE_R138X	DAP	46	2.68264	0.20317	uga	u	ua	uau	cuu	L
PAX6_W176X	DAP	76	3.59462	0.379557	uga	u	ua	uau	ggu	G
NOTCH2_S462X	DAP	1145	1.35655	0.301139	uga	g	ga	gac	cau	H
NPC1_R934X	DAP	4668	4.27583	0.352398	uga	a	au	aua	acc	T
SYNGAP1_R967X	DAP	5134	1.14033	0.479681	uga	g	gg	ggu	cac	H
RYR1_R2241X	DAP	1590	4.01395	0.112056	uga	a	au	auc	ugc	C
ARSA_R114X	DAP	1463	3.17033	0.121112	uga	g	gg	ggc	gcc	A
HEXA_R393X	DAP	95	1.84717	0.188706	uga	g	ga	gag	ugg	W
APC_S770X	DAP	50	2.53356	0.131991	uga	g	ga	gaa	uua	L
FBN1_C2375X	DAP	1221	1.8154	0.412761	uga	g	ga	gag	cac	H
STK11_WNAX	DAP	205	1.8217	0.0706631	uga	u	uc	ucg	auc	I
SMARCB1_R53X	DAP	161	4.20808	0.49695	uga	c	cu	cua	agg	R
NPHS2_R71X	DAP	116	2.38729	0.375187	uga	g	gg	ggc	guc	V
KMT2B_R1252X	DAP	1539	3.05908	0.231497	uga	g	ga	gau	gcc	A
KMT2B_R4282X	DAP	1281	3.37459	0.29141	uga	c	cc	ccu	ccu	P
JAK3_R451X	DAP	1982	2.76252	0.0281783	uga	g	ga	gag	cuu	L
FBN1_R2394X	DAP	1007	2.92319	0.0394179	uga	g	gg	gga	ggc	G
NSD1_R498X	DAP	15	1.37527	0.636233	uga	g	gc	gcc	ucu	S
LAMC2_R95X	DAP	836	2.03615	0.487058	uga	u	ug	ugu	gcu	A
DICER1_R509X	DAP	74	2.70961	0.906039	uga	g	gc	gca	uuu	F
EPHA3_W808X	DAP	490	3.33014	0.20198	uga	a	ag	agu	gua	V
MDC1_W571X	DAP	771	2.981	0.12509	uga	c	cc	ccu	gcc	A
TP53_C141X	DAP	1071	3.52384	0.600806	uga	c	cc	ccu	acc	T
ARID2_G1190X	DAP	158	2.82837	0.429801	uga	a	aa	aau	cag	Q
MME_R448X	DAP	55	2.44905	0.634447	uga	g	ga	gaa	auc	I
GAA_G359X	DAP	2346	2.78891	0.0294176	uga	u	ua	uac	gug	V
PTPRT_W230X	DAP	918	4.1275	0.394958	uga	a	aa	aau	caa	Q
ARSB_R327X	DAP	252	1.49089	0.356097	uga	g	gg	ggg	guc	V
COL4A5_R266X	DAP	346	2.42447	0.603819	uga	g	gg	ggg	gac	D
PCCB_R499X	DAP	4013	2.49172	0.23735	uga	g	gg	ggg	gug	V
COL4A5_G1060X	DAP	1352	2.89841	0.0318838	uga	c	ca	cag	ccu	P
SMAD4_C443X	DAP	271	3.71817	0.0868181	uga	c	ca	cau	cag	Q
GATA3_R366X	DAP	27	3.88664	0.0770433	uga	a	aa	aaa	aac	N
IGHMBP2_R790X	DAP	425	2.6286	0.202465	uga	g	gc	gca	ccc	P
KMT2C_R4806X	DAP	786	4.49163	0.0351097	uga	a	aa	aac	auu	I
FBXW7_R222X	DAP	193	4.66001	0.0155804	uga	c	cg	cgc	caa	Q
GBA2_R340X	DAP	1227	4.02951	0.0897413	uga	g	gu	guc	gca	A
LZTR1_W162X	DAP	69	2.92711	0.340228	uga	a	ac	acg	cag	Q
MYO7A_C31X	DAP	719	2.33568	0.101986	uga	g	ga	gac	cuc	L
NTRK2_W381X	DAP	133	2.8134	0.114999	uga	c	cc	ccu	ggc	G
MEN1_R420X	DAP	971	3.13103	0.150632	uga	u	uu	uuc	cug	L
ARSA_C156X	DAP	626	4.24866	0.297667	uga	c	ca	cag	ccc	P
BAP1_W5X	DAP	739	4.52693	0.0492405	uga	c	cu	cug	ggc	G
ARID1A_G945X	DAP	563	2.80217	0.0941083	uga	c	cc	ccc	cag	Q
VPS13B_WNAX	DAP	19	4.19992	0.0533286	uga	c	cu	cua	guu	V
ERCC6_R857X	DAP	197	2.79004	0.17453	uga	g	gu	gua	cag	Q
BCKDHA_R314X	DAP	2215	4.17177	0.111688	uga	c	cg	cgg	gcc	A
KMT2B_R2830X	DAP	3200	2.40422	0.0853164	uga	u	uu	uuu	aug	M
CIC_R1214X	DAP	1648	2.73263	0.174261	uga	g	ga	gag	guc	V
HDAC8_R164X	DAP	421	3.24749	0.0564323	uga	u	uu	uug	uua	L
FLCN_R477X	DAP	513	3.85172	0.09297	uga	g	gu	gug	gac	D
BRCA2_G2593X	DAP	55	2.56733	0.12389	uga	a	aa	aag	gau	D
ZEB2_R302X	DAP	199	1.76373	0.653496	uga	a	au	auu	cug	L
KMT2D_R2687X	DAP	318	3.19092	0.130183	uga	g	ga	gag	cua	L
TET2_R544X	DAP	167	2.81202	0.059472	uga	g	ga	gac	ggu	G
ARID1B_G884X	DAP	591	2.72124	0.483534	uga	c	cg	cga	cug	L
PGR_G702X	DAP	604	3.5389	0.170307	uga	c	ca	cau	gca	A
TYR_R278X	DAP	1218	2.85311	0.463655	uga	u	uu	uug	agc	S
CSF1R_R41X	DAP	3803	1.92437	0.196094	uga	u	ug	ugu	uug	L
DYRK1A_R458X	DAP	37	3.97235	0.448884	uga	a	au	auu	acu	T
CPS1_R1262X	DAP	247	2.89087	0.0612412	uga	u	uc	ucc	ucu	S
KMT2A_R1858X	DAP	444	1.79707	0.374567	uga	g	ga	gaa	agu	S
COL17A1_G803X	DAP	367	2.48924	0.425521	uga	g	gc	gcu	cca	P
ROS1_R2269X	DAP	225	1.49287	0.789465	uga	g	ga	gaa	aac	N
FBXW7_S678X	DAP	143	3.98162	0.411467	uga	a	aa	aac	gcc	A
AMER1_R353X	DAP	687	1.36751	0.121264	uga	g	ga	gau	aac	N
NSD1_R611X	DAP	177	4.51379	0.0639005	uga	a	ag	agc	caa	Q
ASXL1_R693X	DAP	676	2.61583	0.3638	uga	a	ac	aca	cag	Q
COL2A1_R701X	DAP	1772	3.18415	0.0387638	uga	g	gg	ggu	gaa	E
ATRX_R250X	DAP	212	2.35668	0.188932	uga	a	aa	aag	ggu	G
DEPDC5_R1087X	DAP	1363	3.50137	0.401079	uga	a	aa	aag	cca	P
BRIP1_G35X	DAP	121	1.971	0.410242	uga	u	uu	uua	aga	R
GALC_R127X	DAP	790	2.9435	0.202891	uga	g	gg	gga	uuc	F
COL3A1_R1358X	DAP	470	4.11648	0.167915	uga	c	cu	cuu	cuu	L
EVC2_R746X	DAP	1726	3.52038	0.129566	uga	c	cg	cgc	cug	L
[truncated: 8,646 more rows]

## Sheet: EDFig.2c
mutation_identifier	treatment	reads_allbins	RT	sd_RT	stop_type	down_1nt	down_12nt	down_123nt	up_123nt	up_aa
TGFBR2_S150X	Gentamicin	155	0.28897	0.0180731	uga	g	ga	gaa	uuc	F
PKD2_R742X	Gentamicin	277	0.962707	0.0757299	uga	c	ca	caa	cuu	L
RPS6KA3_R110X	Gentamicin	128	0.286104	0.0364069	uga	g	ga	gac	guu	V
NSD1_R1320X	Gentamicin	170	0.208374	0.00676367	uga	g	gg	ggu	gcc	A
MSH2_Q252X	Gentamicin	68	0.17706	0.00534681	uag	a	au	aug	gag	E
ARID1A_Q1095X	Gentamicin	153	0.215133	0.0251941	uag	u	ua	uau	aag	K
SETD2_E1756X	Gentamicin	338	0.208626	0.00263991	uaa	c	cu	cuc	cug	L
IQCB1_R461X	Gentamicin	167	0.184955	0.020229	uga	g	gu	gug	aaa	K
AHI1_R329X	Gentamicin	196	0.22331	0.00320728	uga	g	ga	gau	agc	S
AP1S2_R52X	Gentamicin	198	0.234619	0.0342522	uga	g	ga	gau	ugg	W
NSD1_E1181X	Gentamicin	41	0.186737	0.00220361	uaa	a	aa	aac	aaa	K
MALT1_R296X	Gentamicin	129	0.267232	0.0752117	uga	g	ga	gac	gau	D
BRCA1_LNAX	Gentamicin	53	0.196417	0.00847552	uag	a	aa	aac	gau	D
AGL_W1327X	Gentamicin	15	0.173883	0.0247124	uag	a	aa	aac	gag	E
PTEN_Y346X	Gentamicin	43	0.192897	0.0158351	uag	u	uu	uuc	cug	L
DMD_R145X	Gentamicin	499	0.651338	0.0757474	uga	c	ca	caa	guc	V
SATB2_Q231X	Gentamicin	1147	0.357697	0.0332652	uag	c	cc	ccc	uua	L
BRIP1_Q155X	Gentamicin	38	0.199165	0.0191187	uaa	g	gu	gua	uuu	F
DMD_R1314X	Gentamicin	174	0.232064	0.0291438	uga	c	ca	cau	aug	M
PKP2_Y130X	Gentamicin	157	0.197883	0.0124818	uag	a	ag	agc	cag	Q
MMAA_R22X	Gentamicin	150	0.204866	0.00989768	uga	u	ug	ugu	uuc	F
LDLR_W618X	Gentamicin	1014	0.20481	0.00374061	uga	a	ac	acu	uac	Y
ATRX_Q177X	Gentamicin	105	0.173939	0.00174032	uag	g	gu	guc	caa	Q
NCOR1_Q709X	Gentamicin	247	0.240485	0.0114646	uag	g	ga	gag	gcu	A
CDKL5_Q336X	Gentamicin	61	0.212012	0.0217057	uag	u	uc	ucu	uug	L
SPG11_Q811X	Gentamicin	35	0.201251	0.0358139	uag	u	uc	uca	auc	I
RYBP_E125X	Gentamicin	142	0.207487	0.000638237	uaa	g	gc	gcc	gcu	A
VPS13B_Q804X	Gentamicin	54	0.164553	3.18093e-05	uag	a	ac	aca	gca	A
APC_R2816X	Gentamicin	218	0.213597	0.0344705	uga	g	ga	gau	aag	K
ZFHX3_E729X	Gentamicin	445	0.185472	0.00155939	uag	g	gu	gug	ugc	C
CFTR_Q720X	Gentamicin	33	0.205527	0.0201138	uaa	a	au	aug	uua	L
BRCA1_QNAX	Gentamicin	42	0.216235	0.0193781	uag	c	cu	cuu	uuu	F
PBRM1_R58X	Gentamicin	80	0.192021	0.0103204	uga	g	ga	gac	auc	I
BRCA2_Y1655X	Gentamicin	11	0.204308	0.0509406	uag	a	ac	aca	ugu	C
ATM_L1347X	Gentamicin	38	0.192797	0.0136215	uaa	u	uu	uug	gag	E
EVC2_Q490X	Gentamicin	10	0.318584	0.0788947	uag	g	ga	gag	aua	I
RASA1_Q882X	Gentamicin	69	0.269001	0.0430583	uag	c	ca	cau	guu	V
IQCB1_R72X	Gentamicin	171	0.224116	0.0217037	uga	a	au	auc	ucu	S
SMARCA4_E520X	Gentamicin	438	0.199319	0.0305722	uag	c	cg	cgg	aac	N
FRAS1_R124X	Gentamicin	1025	0.206571	0.0171128	uga	u	ug	ugu	guc	V
ABCA4_R408X	Gentamicin	150	0.228225	0.023276	uga	a	ag	agg	gca	A
FBXW7_S191X	Gentamicin	49	0.193234	0.005132	uga	g	ga	gaa	guc	V
HNF1B_Q147X	Gentamicin	599	0.22201	0.00825689	uag	u	uc	ucg	aac	N
SETD2_R1492X	Gentamicin	16	0.240301	0.0789234	uga	g	ga	gau	cau	H
DICER1_W1506X	Gentamicin	45	0.180696	0.00864841	uag	g	ga	gau	ucu	S
BRCA2_L24X	Gentamicin	16	0.18691	0.00827724	uaa	g	gg	gga	gau	D
BRCA2_L24X	Gentamicin	40	0.22829	0.00215993	uga	g	gg	gga	gau	D
BRCA1_R1455X	Gentamicin	142	0.185077	0.00428205	uga	g	gc	gca	aag	K
EP300_S24X	Gentamicin	110	0.17947	0.00324699	uag	g	gc	gcg	cuc	L
PTEN_G293X	Gentamicin	25	0.178391	0.0154599	uga	a	ag	agu	aau	N
KDR_Q520X	Gentamicin	26	0.180259	0.0290416	uaa	g	gc	gcg	auc	I
BRCA2_S2186X	Gentamicin	33	0.325887	0.0475565	uga	c	cc	ccu	gcu	A
PREPL_Q103X	Gentamicin	10	0.177355	0.0198808	uag	c	cc	cca	aca	T
TLK2_R154X	Gentamicin	1345	0.397508	0.0405507	uga	c	ca	cac	guc	V
PAH_S359X	Gentamicin	128	0.305708	0.0236544	uga	g	ga	gag	uua	L
KMT2C_Q419X	Gentamicin	129	0.189987	0.0115174	uaa	c	cc	cca	cuu	L
ANKRD11_Y659X	Gentamicin	53	0.200606	0.0442035	uaa	g	ga	gaa	acu	T
RAD51C_YNAX	Gentamicin	34	0.167196	0.015777	uag	u	uu	uuu	uau	Y
MSH2_Q451X	Gentamicin	54	0.205065	0.00141168	uag	g	ga	gaa	uuu	F
PTEN_E284X	Gentamicin	23	0.180685	0.0136642	uag	g	ga	gaa	cca	P
GCM2_Y136X	Gentamicin	512	0.260772	0.0663815	uaa	c	cc	ccc	gga	G
MTM1_R474X	Gentamicin	33	0.194465	0.0235831	uga	u	uu	uuu	ugc	C
CDK8_R323X	Gentamicin	170	0.190302	0.0280232	uga	a	au	auu	aag	K
PTCH1_RNAX	Gentamicin	411	0.185714	0.000191245	uga	g	gu	gug	acc	T
ATM_R2598X	Gentamicin	58	0.436601	0.202101	uga	a	ac	aca	gau	D
KMT2B_R4198X	Gentamicin	405	0.219136	0.0224237	uga	g	gc	gca	cuu	L
ABCB11_R470X	Gentamicin	551	0.208707	0.00829028	uga	u	uu	uuc	cag	Q
FBXW7_R367X	Gentamicin	169	0.208859	0.0115229	uga	g	gg	gga	agg	R
CFTR_W1204X	Gentamicin	16	0.217732	0.0347045	uag	c	cc	ccc	auc	I
CFTR_W1204X	Gentamicin	52	0.238416	0.0334294	uga	c	cc	ccc	auc	I
ERBB4_Q1181X	Gentamicin	39	0.246088	0.00670578	uaa	g	gc	gca	cuu	L
CASP8_S375X	Gentamicin	96	0.294347	0.0614625	uga	g	ga	gag	gau	D
BAP1_Q355X	Gentamicin	177	0.182631	0.0139891	uag	c	cg	cgg	guc	V
MLH1_Q426X	Gentamicin	156	0.192503	0.0084126	uag	c	ca	caa	agg	R
PGR_K731X	Gentamicin	333	0.187173	9.46586e-05	uag	u	ug	ugg	guc	V
MSH6_S1028X	Gentamicin	54	0.265517	0.0143249	uga	u	uu	uug	gua	V
RASA1_R512X	Gentamicin	33	0.183464	0.0113345	uga	g	gc	gcu	aaa	K
AR_S663X	Gentamicin	424	0.32749	0.0215837	uga	c	ca	cac	gug	V
PKP2_W494X	Gentamicin	56	0.216397	0.0187987	uag	c	cc	ccu	ggg	G
IRF6_R412X	Gentamicin	869	0.221075	0.0166359	uga	u	uc	ucc	aca	T
CFTR_E92X	Gentamicin	38	0.230686	0.00961859	uaa	g	gu	guc	ggg	G
STXBP1_R388X	Gentamicin	636	0.187903	0.00397503	uga	g	gc	gcc	aug	M
MAP2K4_R110X	Gentamicin	14	0.189407	0.0464711	uga	g	gg	gga	gga	G
PMS2_Q714X	Gentamicin	329	0.211194	0.0115156	uag	c	ca	cac	cag	Q
BRCA1_QNAX	Gentamicin	61	0.194699	0.023159	uaa	g	ga	gaa	cua	L
DMD_W2670X	Gentamicin	71	0.281047	0.0896237	uga	a	ag	aga	ucu	S
NSD1_C1435X	Gentamicin	165	0.371952	0.0221658	uga	u	ua	uau	aag	K
RB1_Q471X	Gentamicin	67	0.223787	0.0170516	uaa	a	aa	aau	auu	I
SH3TC2_RNAX	Gentamicin	196	0.196779	0.0118112	uga	g	gc	gcu	uac	Y
FAT1_E1994X	Gentamicin	107	0.199617	0.0175816	uag	g	gc	gcc	acc	T
RB1_Q436X	Gentamicin	68	0.178798	0.0117958	uag	g	gg	ggu	gga	G
FLT1_R224X	Gentamicin	179	0.45542	0.11579	uga	c	ca	caa	cau	H
NCOA3_S777X	Gentamicin	33	0.229687	0.0473653	uga	a	ag	agu	agc	S
ATM_R1730X	Gentamicin	80	0.206407	0.015054	uga	u	uc	uca	guu	V
PAH_E66X	Gentamicin	128	0.185188	0.00305424	uaa	u	uc	ucu	auu	I
BRCA2_Y2621X	Gentamicin	29	0.184678	0.0148063	uaa	a	aa	aau	guu	V
SPG11_Q266X	Gentamicin	1044	0.422315	0.0303412	uaa	g	ga	gac	ucu	S
ATM_Q1689X	Gentamicin	46	0.199539	0.0301537	uaa	c	ca	cau	aua	I
FAT1_Q1694X	Gentamicin	70	0.217203	0.00730969	uaa	u	uc	uca	agu	S
CEP290_R1508X	Gentamicin	79	0.208168	0.00402862	uga	u	uu	uug	cuu	L
NSD1_R604X	Gentamicin	103	0.207734	0.0220694	uga	g	ga	gag	ucu	S
CDH1_Q699X	Gentamicin	365	0.197776	0.00678786	uag	c	cc	ccu	gca	A
SETD2_R1592X	Gentamicin	38	0.224861	0.0178568	uga	g	gu	gug	gcu	A
TCF7L2_S46X	Gentamicin	67	0.231029	0.0151035	uag	u	uc	ucu	aaa	K
CDK8_R71X	Gentamicin	86	0.203163	0.00459324	uga	g	ga	gag	cuu	L
SCN1A_Q1166X	Gentamicin	43	0.248945	0.00187087	uag	c	cc	ccc	gaa	E
TRMU_R240X	Gentamicin	298	0.210034	0.00929205	uga	c	cc	ccu	ccu	P
KMT2B_R1702X	Gentamicin	489	0.200071	0.0100691	uga	c	ca	cag	gug	V
ASXL1_Q588X	Gentamicin	318	0.208705	0.00983775	uag	c	cc	ccc	ggu	G
CC2D2A_R173X	Gentamicin	231	0.288925	0.0311781	uga	a	aa	aaa	gca	A
FH_E247X	Gentamicin	67	0.178456	0.00755302	uaa	u	uu	uuu	cag	Q
NBN_ENAX	Gentamicin	28	0.165912	0.00723453	uaa	a	ag	agg	agg	R
OPA1_R421X	Gentamicin	68	0.289589	0.0375377	uga	a	au	aug	cuu	L
CFTR_S466X	Gentamicin	35	0.510677	0.310951	uga	c	cu	cuu	acu	T
BCKDHB_R111X	Gentamicin	59	0.201035	0.0344124	uga	g	ga	gac	uug	L
KAT6A_R1129X	Gentamicin	112	0.245326	0.0523582	uga	a	aa	aaa	uug	L
BRCA1_ENAX	Gentamicin	163	0.20855	0.0137852	uaa	a	aa	aau	ccc	P
MSH3_R268X	Gentamicin	108	0.199046	0.0154493	uga	g	ga	gag	gcc	A
BRCA2_Y3006X	Gentamicin	14	0.159745	0.00116218	uaa	a	ag	aga	aga	R
BRCA2_Y3006X	Gentamicin	31	0.200431	0.00238056	uag	a	ag	aga	aga	R
KDM5A_R782X	Gentamicin	87	0.318801	0.0682131	uga	a	aa	aaa	uuu	F
TSC1_Q654X	Gentamicin	302	0.178237	0.000508639	uag	c	ca	cag	aua	I
MSH6_Y954X	Gentamicin	293	0.275171	0.0122	uag	c	cu	cua	gaa	E
TNFAIP3_E633X	Gentamicin	210	0.207391	0.00974184	uaa	a	aa	aac	aga	R
SMARCA4_E659X	Gentamicin	244	0.177973	0.00155103	uaa	a	ag	agu	gaa	E
MSH6_L1150X	Gentamicin	233	0.180717	0.00580477	uaa	g	gc	gcu	uua	L
ATR_R2598X	Gentamicin	712	0.647427	0.125199	uga	c	cu	cua	cag	Q
CHM_Q380X	Gentamicin	143	0.206589	0.00229933	uaa	g	gg	gga	ggc	G
MECP2_S204X	Gentamicin	40	0.193471	0.00870696	uga	g	ga	gag	acg	T
CFTR_E1104X	Gentamicin	93	0.19588	0.01141	uaa	a	au	aug	aua	I
GATAD2B_R478X	Gentamicin	216	0.215568	0.0180366	uga	u	uu	uua	cag	Q
PTEN_Q149X	Gentamicin	24	0.199243	0.000462523	uaa	g	ga	gag	gca	A
KMT2B_Q3575X	Gentamicin	90	0.172925	0.0240282	uag	a	aa	aaa	auc	I
APC_E1374X	Gentamicin	187	0.235893	0.00477913	uaa	c	ca	cac	ccu	P
HEXB_R56X	Gentamicin	84	0.250345	0.00222649	uga	g	gg	gga	uua	L
MSH2_L744X	Gentamicin	113	0.167591	0.00602192	uga	a	au	aua	uca	S
CBFB_E135X	Gentamicin	100	0.1837	0.0132284	uag	g	ga	gau	cag	Q
RPGRIP1_R52X	Gentamicin	208	0.330273	0.0173486	uga	c	cu	cuu	uuu	F
SETD2_R620X	Gentamicin	28	0.366646	0.186048	uga	u	uu	uua	aau	N
NSD1_S1679X	Gentamicin	429	0.19074	0.0136059	uaa	a	aa	aag	ggg	G
NSD1_S1679X	Gentamicin	443	0.166526	0.00162586	uga	a	aa	aag	ggg	G
RAD50_Q87X	Gentamicin	13	0.298321	0.0994443	uag	a	au	auu	gau	D
NOTCH2_Q1792X	Gentamicin	1035	0.200282	0.00527498	uag	c	ca	cac	cag	Q
MGA_S2127X	Gentamicin	27	0.195019	0.0278653	uga	a	ag	agu	aac	N
PBRM1_E1205X	Gentamicin	36	0.207529	0.0268021	uag	c	cc	ccc	cau	H
FGA_R168X	Gentamicin	254	0.32008	0.0409907	uga	c	cu	cug	aaa	K
SDR9C7_R220X	Gentamicin	373	0.236936	0.0270195	uga	a	aa	aag	aug	M
RICTOR_R148X	Gentamicin	376	0.357156	0.0361497	uga	u	uu	uua	cuu	L
ALMS1_Y1713X	Gentamicin	108	0.178827	0.00770081	uag	a	ag	aga	uca	S
BRCA1_Y1329X	Gentamicin	13	0.152052	0.00290221	uaa	a	aa	aau	ggg	G
ATRX_W2358X	Gentamicin	31	0.224699	0.0379315	uag	a	aa	aag	gua	V
PMS2_Q638X	Gentamicin	38	0.175535	0.00527347	uaa	a	ag	agu	cag	Q
NF1_S1776X	Gentamicin	38	0.305099	0.0288051	uga	g	gu	guc	caa	Q
PEX7_R232X	Gentamicin	1371	0.790648	0.00586228	uga	c	ca	caa	gua	V
SMC1A_R398X	Gentamicin	42	0.299694	0.0647244	uga	g	ga	gac	aau	N
STXBP1_R122X	Gentamicin	60	0.190546	0.0235783	uga	g	gc	gca	ucc	S
DMD_Q1041X	Gentamicin	45	0.21295	0.0206911	uaa	a	aa	aag	ugu	C
HDAC8_Q263X	Gentamicin	379	0.293114	0.0339527	uag	c	cu	cug	uua	L
SETD2_R400X	Gentamicin	439	1.30017	0.0319676	uga	c	cg	cgg	gag	E
JAK2_E458X	Gentamicin	10	0.195143	0.0176999	uag	a	aa	aau	aau	N
MSH2_S699X	Gentamicin	247	0.209807	0.00562185	uga	g	gc	gca	gag	E
NF1_E1123X	Gentamicin	77	0.199528	0.0356829	uaa	a	ag	agu	gau	D
AKT3_E398X	Gentamicin	59	0.19063	0.00252549	uaa	a	au	auu	aaa	K
APC_G1357X	Gentamicin	145	0.196647	0.00988312	uga	g	gc	gcg	uca	S
RB1_E667X	Gentamicin	126	0.21468	0.00620214	uaa	c	cg	cgc	ugu	C
RDH12_G127X	Gentamicin	215	0.254232	0.0116248	uga	g	gu	gua	gcg	A
NPHP3_RNAX	Gentamicin	169	0.350266	0.0328169	uga	c	ca	cac	gaa	E
RASA1_R903X	Gentamicin	1207	0.47008	0.00321463	uga	c	cu	cuc	cuu	L
DICER1_R676X	Gentamicin	339	0.219002	0.0226458	uga	g	gc	gcc	cuu	L
TTN_R16695X	Gentamicin	181	0.189512	0.0210329	uga	a	aa	aaa	agg	R
REEP1_W61X	Gentamicin	104	0.229661	0.0411689	uag	u	uu	uuu	ugu	C
NF1_Q1086X	Gentamicin	66	0.188658	0.015604	uag	c	cc	ccu	cug	L
RAB3GAP1_L881X	Gentamicin	111	0.196719	0.00604292	uga	g	gu	guc	gug	V
ERBB4_R979X	Gentamicin	261	0.216588	0.00865554	uga	g	ga	gac	gcu	A
NF1_Q2324X	Gentamicin	131	0.171446	0.00237977	uag	c	cu	cuu	cug	L
NCOA3_S644X	Gentamicin	206	0.233512	0.0508365	uga	a	ag	agu	gau	D
DDR2_R611X	Gentamicin	94	0.2385	0.0407587	uga	g	gc	gca	cuc	L
HADHA_R291X	Gentamicin	43	0.182439	0.0164518	uga	a	aa	aag	gug	V
F9_R75X	Gentamicin	54	0.191571	0.0344802	uga	g	ga	gaa	gca	A
PRKAR1A_Y246X	Gentamicin	171	0.19166	0.00963866	uag	g	ga	gag	aug	M
MSH2_Q574X	Gentamicin	13	0.203937	0.0359382	uag	g	ga	gau	gcc	A
FAT1_R2726X	Gentamicin	130	0.19988	0.0151049	uga	g	gc	gca	auc	I
FAT1_X2726X	Gentamicin	158	0.229072	0.0586761	uga	g	gc	gca	auu	I
PTEN_G36X	Gentamicin	63	0.237625	0.0671094	uga	u	uu	uuu	aug	M
MAP2K4_E141X	Gentamicin	66	0.195435	0.00620989	uaa	c	ca	caa	aaa	K
KRIT1_R423X	Gentamicin	19	0.202324	0.00575108	uga	a	au	aua	guu	V
F11_E135X	Gentamicin	431	0.187419	0.00954516	uaa	u	ug	ugc	caa	Q
FUT8_R239X	Gentamicin	1262	0.197138	0.00182484	uga	a	ac	aca	cag	Q
BRCA2_K1015X	Gentamicin	43	0.195831	0.0138326	uag	g	ga	gaa	aau	N
TSC1_Q842X	Gentamicin	860	0.226947	0.0163625	uag	c	ca	cag	guc	V
EGFR_G627X	Gentamicin	1399	0.219251	0.0286509	uga	u	ug	ugc	uac	Y
TCF4_W362X	Gentamicin	225	0.214995	0.00484918	uga	u	uc	ucu	guu	V
SMAD3_R368X	Gentamicin	825	0.202644	0.00927231	uga	a	au	aug	acc	T
LDLR_Q429X	Gentamicin	2486	0.253958	0.00166889	uag	c	cu	cug	uuc	F
TP53_W53X	Gentamicin	415	0.191846	0.00217279	uag	u	uu	uuc	caa	Q
TP53_W53X	Gentamicin	1275	0.24805	0.0254265	uga	u	uu	uuc	caa	Q
MSH6_C765X	Gentamicin	106	0.217967	0.0102889	uga	c	ca	cau	acu	T
PAK1_Y346X	Gentamicin	453	0.183996	0.0116588	uaa	u	uu	uug	gaa	E
DNMT3B_E451X	Gentamicin	1108	0.187983	0.00153282	uag	g	gg	ggg	uuu	F
RYR1_Y4884X	Gentamicin	277	0.231833	0.0492466	uaa	g	gu	gug	aug	M
RAG2_G319X	Gentamicin	75	0.218695	0.0333696	uga	a	ag	agc	uuu	F
RAB23_L145X	Gentamicin	30	0.207838	0.029002	uaa	a	ag	aga	aag	K
ASXL2_R312X	Gentamicin	627	0.452476	0.0429981	uga	c	ca	cag	gau	D
LATS2_R1054X	Gentamicin	754	0.351732	0.0517115	uga	u	ug	ugc	uuu	F
MITF_E373X	Gentamicin	43	0.208314	0.0277115	uaa	c	cu	cuu	aaa	K
ARID1A_S138X	Gentamicin	130	0.186558	0.00690128	uaa	g	gc	gcc	cac	H
ARID1A_S138X	Gentamicin	186	0.205189	0.00460355	uga	g	gc	gcc	cac	H
PIK3R1_R348X	Gentamicin	215	0.280739	0.0136539	uga	g	ga	gau	cuu	L
EP300_R648X	Gentamicin	72	0.194256	0.00861386	uga	a	ag	agg	aaa	K
PDGFRA_R376X	Gentamicin	26	0.221687	0.0062882	uga	a	ag	agc	uau	Y
FAT1_E4290X	Gentamicin	274	0.188573	0.00886869	uag	u	uc	ucu	ccc	P
DMD_R3190X	Gentamicin	26	0.168324	0.0120535	uga	a	ac	aca	gga	G
BRCA2_E2903X	Gentamicin	110	0.196926	0.0174394	uag	c	cu	cuu	gca	A
NPHP3_R577X	Gentamicin	801	0.301553	0.0297519	uga	c	cu	cua	aaa	K
EXT2_Q257X	Gentamicin	636	0.189299	0.0135646	uaa	g	gg	ggc	cgg	R
CDH1_Q346X	Gentamicin	797	0.179498	0.00764764	uaa	g	gc	gcu	guu	V
SETD2_E927X	Gentamicin	65	0.182151	0.000244949	uaa	a	ac	aca	aaa	K
TSC2_Q1229X	Gentamicin	1310	0.221356	0.0257884	uag	g	ga	gag	cug	L
NF1_E1928X	Gentamicin	83	0.181527	0.00779668	uaa	g	ga	gag	uug	L
TP53_Y234X	Gentamicin	610	0.185876	0.00894677	uaa	a	aa	aac	cac	H
TP53_Y234X	Gentamicin	686	0.203007	0.0270361	uag	a	aa	aac	cac	H
JAK2_E1012X	Gentamicin	16	0.178361	0.0205093	uaa	c	cc	ccu	aaa	K
ITGA2B_R782X	Gentamicin	687	0.187582	0.0074166	uga	g	gg	ggg	cug	L
TP53_K292X	Gentamicin	544	0.190972	0.00348303	uaa	g	gg	ggg	aag	K
ESR1_R256X	Gentamicin	243	0.181235	0.0160648	uga	a	aa	aaa	aua	I
KDM6A_Q863X	Gentamicin	266	0.19554	0.00180118	uag	a	ag	agc	ucu	S
PIK3CG_W410X	Gentamicin	143	0.189937	0.012363	uag	a	aa	aau	cug	L
EMD_Q44X	Gentamicin	62	0.213559	0.0202084	uag	a	ag	agg	acc	T
DEPDC5_R555X	Gentamicin	712	0.233403	0.0104371	uga	g	ga	gau	acu	T
BMPR2_R211X	Gentamicin	287	0.202398	0.00908368	uga	g	gg	ggu	ggc	G
ERBB4_R838X	Gentamicin	145	0.201456	0.013451	uga	c	cu	cuc	aga	R
PTPRT_R1207X	Gentamicin	1194	0.316753	0.0803657	uga	a	ag	agu	aau	N
FLT3_G124X	Gentamicin	18	0.205582	0.0204912	uga	g	gu	guu	aga	R
RB1_Q504X	Gentamicin	39	0.194477	0.0118964	uag	a	aa	aau	ucu	S
NF1_S1078X	Gentamicin	312	0.328989	0.0137351	uga	c	cu	cuu	guu	V
BRCA1_Y1473X	Gentamicin	105	0.197211	0.00478733	uaa	g	gg	ggg	ugc	C
CREBBP_R1360X	Gentamicin	159	0.199236	0.0116181	uga	g	gu	gug	guc	V
SATB2_R224X	Gentamicin	787	0.33448	0.0543795	uga	a	aa	aac	auc	I
PIK3CG_E573X	Gentamicin	121	0.209848	0.0255831	uaa	u	uu	uug	aaa	K
BMPR2_W466X	Gentamicin	97	0.237858	0.0166474	uga	a	aa	aaa	gcc	A
DMD_Q1785X	Gentamicin	14	0.220821	0.0788548	uag	u	uu	uuu	gag	E
PTEN_Q87X	Gentamicin	67	0.205125	0.0340938	uaa	u	ua	uau	gca	A
NOTCH3_Y2221X	Gentamicin	166	0.197736	0.0281968	uag	c	cc	ccg	gag	E
GAA_W516X	Gentamicin	347	0.21191	0.0357599	uga	a	au	auu	aug	M
NCOR1_R933X	Gentamicin	848	0.285184	0.0560267	uga	g	gc	gcu	cau	H
ITGA2B_E746X	Gentamicin	285	0.23866	0.0338831	uag	u	uc	ucu	ggg	G
GLI3_R792X	Gentamicin	216	0.223378	0.0163115	uga	c	cu	cug	ccg	P
MAP2K2_K39X	Gentamicin	307	0.184071	0.0324102	uag	a	aa	aag	cag	Q
MDC1_S1753X	Gentamicin	618	0.20282	0.00384763	uga	a	ag	agg	gcc	A
TULP1_Q401X	Gentamicin	647	0.199398	0.000776439	uag	g	ga	gag	cgg	R
TP53_E271X	Gentamicin	179	0.289225	0.0771584	uag	g	gu	gug	uuu	F
PMS2_Q317X	Gentamicin	118	0.19798	0.00333107	uag	u	ua	uau	cac	H
EXT2_Q205X	Gentamicin	837	0.191054	0.0196871	uaa	g	gc	gcg	gca	A
PALB2_E878X	Gentamicin	90	0.20944	0.0114616	uaa	a	ag	aga	ugg	W
PKP2_Q688X	Gentamicin	371	0.181816	0.000532537	uag	c	ca	cac	cug	L
KDM6A_W127X	Gentamicin	81	0.205733	0.00637759	uga	a	aa	aag	uac	Y
ROGDI_QNAX	Gentamicin	105	0.1748	0.00958029	uag	a	au	auc	cag	Q
BCOR_R1217X	Gentamicin	106	0.197017	0.00408099	uga	u	ug	ugg	gaa	E
PAH_K85X	Gentamicin	282	0.274836	0.093127	uaa	c	cg	cgu	gau	D
BAP1_Q253X	Gentamicin	357	0.183451	0.0188596	uag	a	ac	aca	cgu	R
MLH1_R659X	Gentamicin	2219	0.941694	0.112648	uga	c	cu	cua	cuu	L
MPL_R43X	Gentamicin	212	0.214821	0.0308184	uga	a	ac	aca	ucc	S
ARID1B_Q1344X	Gentamicin	783	0.24641	0.046917	uag	c	ca	cag	ggg	G
SPAST_Q347X	Gentamicin	62	0.19765	0.0168386	uaa	g	ga	gac	ggu	G
CFTR_Y849X	Gentamicin	27	0.180639	0.00405657	uaa	c	cu	cuu	aca	T
CASP8_E259X	Gentamicin	55	0.202057	0.0160275	uag	g	ga	gag	ggg	G
MEN1_Y232X	Gentamicin	403	0.168486	0.000417879	uaa	a	au	aug	uca	S
EPHB1_R252X	Gentamicin	1205	0.17554	0.0129724	uga	u	ug	ugc	ggg	G
SETD2_Q1667X	Gentamicin	70	0.219456	0.0131973	uag	u	uu	uuc	uau	Y
GNPTAB_R375X	Gentamicin	456	0.26359	0.0517536	uga	a	aa	aau	uuu	F
CDKN1B_S27X	Gentamicin	98	0.196021	0.0373059	uag	g	gc	gcc	ccc	P
RBM10_E277X	Gentamicin	1046	0.185041	0.00413951	uag	g	gc	gca	auc	I
INPP4A_R793X	Gentamicin	398	0.200598	0.0272718	uga	g	gu	gug	cug	L
HBB_ENAX	Gentamicin	824	0.22384	0.00894131	uag	u	uc	ucc	uuu	F
RET_R418X	Gentamicin	94	0.199445	0.00154707	uga	u	uu	uuu	cgc	R
CCDC40_R321X	Gentamicin	371	0.211849	0.00897735	uga	g	gc	gcc	agc	S
BAP1_Q694X	Gentamicin	1089	0.181239	0.00989852	uag	a	aa	aac	gag	E
ARID1A_G838X	Gentamicin	960	0.189767	0.00122811	uga	g	gg	ggu	gcc	A
PCDH15_R245X	Gentamicin	287	0.186005	0.0113512	uga	a	ac	acc	agg	R
NEB_Q2129X	Gentamicin	173	0.205481	0.0127686	uaa	g	gc	gcc	gcc	A
SPR_R219X	Gentamicin	366	0.222334	0.0225463	uga	a	aa	aaa	aug	M
ABCA4_W439X	Gentamicin	26	0.197905	0.0235071	uga	u	ua	uac	auc	I
ATRX_Q391X	Gentamicin	35	0.209589	0.0316623	uag	c	cu	cuu	cgu	R
PAK7_E122X	Gentamicin	115	0.210538	0.025066	uaa	a	aa	aau	gaa	E
BRIP1_Q227X	Gentamicin	42	0.190526	0.0344496	uaa	g	ga	gag	agu	S
BRCA2_L1930X	Gentamicin	29	0.288431	0.179974	uaa	c	ca	caa	auu	I
BRCA2_L1930X	Gentamicin	43	0.26421	0.000184372	uga	c	ca	caa	auu	I
FAT1_G3740X	Gentamicin	2194	0.680826	0.0470804	uga	c	cu	cug	gcg	A
CSF3R_Q75X	Gentamicin	260	0.185297	0.00496297	uag	c	ca	cag	agg	R
MPL_R357X	Gentamicin	284	0.194229	0.0116685	uga	a	aa	aau	uca	S
ATM_G2496X	Gentamicin	89	0.215281	0.0158002	uga	g	gu	guu	ucu	S
ABCA4_Y362X	Gentamicin	43	0.196549	0.0178593	uaa	g	ga	gac	ucu	S
NSD1_R1766X	Gentamicin	418	0.331712	0.0974155	uga	u	ua	uac	gga	G
ERBB4_E382X	Gentamicin	54	0.194091	0.0133115	uaa	g	gc	gcc	auu	I
CASP8_R432X	Gentamicin	338	0.194714	0.0075718	uga	u	ug	ugu	gag	E
BRCA1_Q1092X	Gentamicin	104	0.19861	0.0333487	uag	a	ag	agu	ucu	S
COL12A1_R1414X	Gentamicin	383	0.312243	0.00636044	uga	u	ua	uau	gau	D
GAMT_W174X	Gentamicin	1045	0.187519	0.00351679	uag	g	gg	ggg	ucc	S
GAMT_W174X	Gentamicin	513	0.212014	0.0133114	uga	g	gg	ggg	ucc	S
LAMA2_R1029X	Gentamicin	270	0.197215	0.0209087	uga	u	ug	ugc	ggg	G
RB1_S565X	Gentamicin	42	0.177962	0.0129622	uga	g	ga	gau	cuc	L
DMD_Q1531X	Gentamicin	22	0.24198	0.0897816	uag	a	aa	aaa	gua	V
SOX5_Q195X	Gentamicin	324	0.209477	0.00868734	uag	c	cu	cug	aac	N
PALB2_Q460X	Gentamicin	32	0.182848	0.00971547	uaa	a	ag	agu	gac	D
CFTR_L88X	Gentamicin	53	0.294662	0.00546627	uga	u	ua	uau	uuu	F
ATRX_E1447X	Gentamicin	38	0.208761	0.0187414	uag	g	ga	gaa	gag	E
XPC_R415X	Gentamicin	269	0.251852	0.0107407	uga	c	cg	cgu	cag	Q
SMAD3_C64X	Gentamicin	332	0.22748	0.00773434	uga	a	au	auc	aag	K
PIK3CG_E279X	Gentamicin	60	0.207834	0.00585624	uag	u	ua	uac	gau	D
MSH2_Q377X	Gentamicin	19	0.199533	0.0154484	uaa	g	ga	gaa	uua	L
EXT1_L667X	Gentamicin	209	0.219094	0.0255585	uag	c	cc	ccu	aaa	K
FBXW7_R658X	Gentamicin	154	0.227075	0.0254868	uga	a	aa	aac	auu	I
TP53_E343X	Gentamicin	341	0.227209	0.0335444	uag	c	cu	cug	cga	R
ATRX_K319X	Gentamicin	14	0.204491	0.0605385	uag	a	ac	acu	aag	K
TET1_R1780X	Gentamicin	255	0.173477	0.00891777	uga	a	au	auc	ccc	P
MYO7A_R666X	Gentamicin	1698	0.205433	0.0116287	uga	a	au	auc	auc	I
STK11_ENAX	Gentamicin	123	0.181152	0.0139902	uaa	g	ga	gag	aac	N
KMT2B_S2312X	Gentamicin	221	0.200917	0.00566513	uga	g	gg	ggc	ucc	S
SOX9_E190X	Gentamicin	226	0.199652	0.0473957	uag	g	ga	gag	gca	A
TRPS1_R544X	Gentamicin	977	0.366372	0.00381303	uga	u	ua	uau	uuc	F
SMAD3_K43X	Gentamicin	208	0.201368	0.00959243	uag	a	aa	aag	cuc	L
TSC2_Q371X	Gentamicin	1121	0.209777	0.00832266	uag	c	cu	cuc	cag	Q
NOTCH1_Q1845X	Gentamicin	677	0.230391	0.0270043	uag	c	ca	cag	acu	T
DICER1_Q1702X	Gentamicin	288	0.201981	0.00740755	uag	c	cg	cgc	uac	Y
KRIT1_W630X	Gentamicin	105	0.183895	0.00160044	uga	g	ga	gaa	ugc	C
MSH2_Q97X	Gentamicin	27	0.165385	0.00133318	uag	u	ua	uau	cgu	R
BRCA2_C2765X	Gentamicin	129	0.195969	0.00535477	uga	a	ac	aca	gcc	A
EP300_R397X	Gentamicin	6696	1.07262	0.03057	uga	c	ca	caa	ucu	S
CFTR_R810X	Gentamicin	26	0.254058	0.0302981	uga	a	ag	agg	uca	S
LDLR_W705X	Gentamicin	299	0.186002	0.00189992	uag	a	ac	aca	uuu	F
LDLR_W705X	Gentamicin	323	0.20686	0.00799037	uga	a	ac	aca	uuu	F
TBX3_Q115X	Gentamicin	132	0.191929	0.0106578	uag	u	uu	uuu	gau	D
TMPRSS2_Y453X	Gentamicin	545	0.176736	0.0228897	uaa	g	ga	gac	guc	V
TP53_Y163X	Gentamicin	261	0.198323	0.0219388	uaa	a	aa	aag	auc	I
TP53_Y163X	Gentamicin	381	0.209813	0.00861115	uag	a	aa	aag	auc	I
PAH_Y216X	Gentamicin	83	0.207349	0.0277361	uag	u	ug	ugu	aag	K
SLC26A4_W83X	Gentamicin	1519	0.275856	0.0634057	uga	c	cu	cug	gaa	E
RYR1_R1409X	Gentamicin	2915	0.358134	0.00981946	uga	c	cu	cuc	ccc	P
CSTB_R68X	Gentamicin	495	0.205168	0.0120109	uga	g	gu	gug	cug	L
GLDC_W8X	Gentamicin	20	0.396997	0.168216	uga	g	gg	ggg	gcg	A
ATM_R248X	Gentamicin	64	0.240239	0.0181184	uga	a	au	auu	uuu	F
NUP93_R143X	Gentamicin	135	0.176324	0.0056403	uga	a	au	auu	cag	Q
MYBPC3_Q374X	Gentamicin	181	0.183003	0.01253	uag	g	gu	gug	uac	Y
PKP2_R413X	Gentamicin	44	0.192021	0.0129128	uga	g	gc	gcu	cag	Q
FAT1_S1336X	Gentamicin	26	0.187471	0.00732761	uga	u	uc	uca	aag	K
RB1_S834X	Gentamicin	50	0.195379	0.0336717	uaa	a	au	auu	gua	V
RB1_S834X	Gentamicin	24	0.188294	0.0249096	uga	a	au	auu	gua	V
DNAH5_R2639X	Gentamicin	105	0.189728	0.0233683	uga	a	au	aug	aaa	K
TRIP12_R503X	Gentamicin	408	0.301089	0.0185255	uga	g	gc	gcc	ugu	C
MSH6_L634X	Gentamicin	101	0.216602	0.0182118	uag	a	ag	aga	acu	T
APC_R2204X	Gentamicin	13	0.240937	0.0273482	uga	u	uc	ucu	guu	V
PTEN_L247X	Gentamicin	69	0.180854	0.00929477	uaa	c	cc	ccu	ccg	P
PTEN_L247X	Gentamicin	34	0.2842	0.0842901	uga	c	cc	ccu	ccg	P
MYBPC3_Q404X	Gentamicin	1524	0.190368	0.0236922	uag	a	au	aug	auc	I
ARID1B_Q1166X	Gentamicin	167	0.179586	0.0219154	uag	c	cc	ccg	cuc	L
PAH_W120X	Gentamicin	356	0.204993	0.00768193	uag	u	uu	uuc	ccc	P
DYSF_C456X	Gentamicin	505	0.217936	0.0108109	uga	g	ga	gaa	aug	M
SPRED1_R24X	Gentamicin	1549	0.195718	0.00963859	uga	g	ga	gau	acc	T
PTEN_K221X	Gentamicin	204	0.195622	0.0211421	uag	g	gu	gug	cua	L
PTEN_S287X	Gentamicin	21	0.172758	0.00483247	uaa	g	ga	gaa	acc	T
GJB2_W24X	Gentamicin	410	0.239881	0.0103398	uag	c	cu	cuc	auc	I
NF2_E463X	Gentamicin	265	0.180246	0.00897645	uag	g	gc	gcg	cgc	R
DYNC2H1_R3525X	Gentamicin	74	0.296464	0.0575484	uga	c	cu	cuu	cuc	L
SDCCAG8_S431X	Gentamicin	22	0.24198	0.00804387	uaa	g	gc	gcu	auu	I
RAD50_E730X	Gentamicin	33	0.229664	0.0138208	uag	c	cu	cua	aau	N
MED12_W1688X	Gentamicin	272	0.194059	0.00464604	uag	g	ga	gau	ccc	P
FH_Q254X	Gentamicin	223	0.180085	0.0113429	uaa	g	gu	gua	caa	Q
MYO7A_R150X	Gentamicin	387	0.21126	0.0066866	uga	g	ga	gac	agc	S
CEP57_R339X	Gentamicin	174	0.211064	0.00666239	uga	g	gg	ggu	uca	S
BRIP1_W63X	Gentamicin	535	0.509113	0.0771787	uga	c	ca	caa	gca	A
CFTR_W401X	Gentamicin	13	0.196725	0.0660785	uag	g	ga	gag	uuc	F
CFTR_W401X	Gentamicin	17	0.631527	0.483902	uga	g	ga	gag	uuc	F
ATM_L697X	Gentamicin	101	0.358297	0.119806	uga	u	uc	uca	gga	G
STK11_K146X	Gentamicin	952	0.179179	0.0148808	uag	c	cg	cgu	gag	E
NEB_Q6226X	Gentamicin	141	0.257339	0.0841544	uaa	a	aa	aag	uuc	F
EVC2_R597X	Gentamicin	29	0.188009	0.0265509	uga	g	ga	gag	aga	R
ATRX_Q1007X	Gentamicin	15	0.278313	0.161935	uaa	c	ca	cag	gaa	E
MSH6_W912X	Gentamicin	136	0.225731	0.00143228	uag	g	ga	gau	cga	R
MLH1_W712X	Gentamicin	191	0.186126	0.0162741	uag	a	aa	aag	ucc	S
MLH1_W712X	Gentamicin	145	0.215412	0.0711725	uga	a	aa	aag	ucc	S
SMARCA4_S1410X	Gentamicin	172	0.187868	1.22155e-05	uaa	c	cg	cgg	uca	S
KDM5C_Q953X	Gentamicin	166	0.199312	0.019216	uag	g	gc	gcu	auc	I
ARID1A_E1904X	Gentamicin	198	0.172935	0.00770134	uaa	a	aa	aaa	cca	P
TSC1_R245X	Gentamicin	277	0.185701	0.00523834	uga	a	ag	agg	ccu	P
MAP3K1_Q977X	Gentamicin	2316	0.352242	0.0537304	uaa	u	uu	uua	ucc	S
USH2A_Q1408X	Gentamicin	289	0.289348	0.064985	uaa	c	ca	cag	ccu	P
ATM_Q852X	Gentamicin	144	0.236722	0.0170181	uag	u	uc	uca	gau	D
BCOR_R810X	Gentamicin	119	0.220569	0.0306874	uga	g	ga	gaa	cuc	L
SMARCA4_R381X	Gentamicin	308	0.215152	0.0286923	uga	a	au	auu	cac	H
L1CAM_R760X	Gentamicin	1006	0.189195	0.00218085	uga	g	gg	ggg	aca	T
STK11_E65X	Gentamicin	154	0.225731	0.00841529	uag	g	gu	gug	aag	K
TP63_R266X	Gentamicin	211	0.250501	0.0147603	uga	g	gu	gua	auu	I
CHEK2_LNAX	Gentamicin	23	0.190804	0.0441369	uag	a	au	aug	gaa	E
ATM_E834X	Gentamicin	20	0.157604	0.00262991	uaa	g	gu	gua	gga	G
KDM5C_R681X	Gentamicin	292	0.192294	0.0125046	uga	a	aa	aag	cua	L
NF1_R1769X	Gentamicin	43	0.209688	0.0311705	uga	a	ac	aca	gag	E
GBA_W218X	Gentamicin	176	0.191196	0.0219772	uag	a	ac	aca	ccc	P
KIF7_R1111X	Gentamicin	734	0.214322	0.00648201	uga	g	ga	gag	cuc	L
ASXL1_E1006X	Gentamicin	165	0.203302	0.0149029	uaa	g	gg	ggu	uuu	F
APOA5_Q97X	Gentamicin	682	0.19885	0.0215002	uag	g	ga	gag	cug	L
FLCN_W366X	Gentamicin	1015	0.340526	0.0231623	uga	c	ca	cac	gcc	A
ALDH7A1_R266X	Gentamicin	448	0.207816	0.011661	uga	g	gu	gug	gaa	E
RNF43_R132X	Gentamicin	432	0.202623	0.00874635	uga	g	gg	gga	gag	E
CAPN3_W376X	Gentamicin	148	0.186631	0.0223386	uag	a	ag	agc	gac	D
LZTR1_R210X	Gentamicin	877	0.251935	0.0182496	uga	g	ga	gag	gac	D
ARID2_Q1100X	Gentamicin	374	0.187117	0.00767247	uag	g	gu	gug	uau	Y
ARID1A_Q1835X	Gentamicin	412	0.186584	0.00318661	uag	g	ga	gag	gug	V
PAH_Y387X	Gentamicin	197	0.206673	0.0211323	uaa	g	gu	gug	uau	Y
PAH_Y387X	Gentamicin	278	0.209252	0.0107457	uag	g	gu	gug	uau	Y
CERKL_R338X	Gentamicin	213	0.285598	0.03228	uga	u	ug	ugg	uau	Y
MLH1_K416X	Gentamicin	492	0.196054	0.0127605	uag	a	ac	aca	gau	D
MLH1_E512X	Gentamicin	104	0.187135	0.015035	uaa	a	au	auu	gaa	E
PHEX_W456X	Gentamicin	70	0.198427	0.0427342	uag	a	au	aug	gag	E
CHD2_R114X	Gentamicin	39	0.238885	0.00648462	uga	a	ag	agc	aac	N
ATRX_E1522X	Gentamicin	16	0.181663	0.0447782	uaa	a	au	auu	aua	I
BBS2_RNAX	Gentamicin	327	0.262293	0.0142283	uga	u	uu	uuu	agu	S
LMNA_E159X	Gentamicin	255	0.172675	0.0028408	uag	g	gg	ggc	cug	L
GAA_Q757X	Gentamicin	710	0.185743	0.00982548	uag	g	gc	gcc	cuc	L
FGFR2_R625X	Gentamicin	161	0.267294	0.0313391	uga	g	ga	gau	cau	H
INVS_R899X	Gentamicin	509	0.457896	0.0999954	uga	c	cu	cug	cuc	L
SH3TC2_RNAX	Gentamicin	350	0.202306	0.00937582	uga	c	cu	cuc	ggg	G
CENPA_E73X	Gentamicin	433	0.190616	0.00498273	uaa	a	au	aua	aga	R
LMNA_R225X	Gentamicin	1029	0.359741	0.0482726	uga	c	cu	cug	acc	T
TULP1_Q301X	Gentamicin	316	0.194419	0.0223759	uag	g	gg	ggc	ccc	P
VRK1_R358X	Gentamicin	85	0.2047	0.0285638	uga	a	aa	aag	aag	K
PTEN_Q171X	Gentamicin	43	0.208406	0.0168821	uag	a	ag	agg	agu	S
KRIT1_E617X	Gentamicin	92	0.199024	0.0392803	uaa	a	au	aug	aaa	K
CHEK2_QNAX	Gentamicin	132	0.187103	0.0109772	uaa	g	ga	gau	uuu	F
ECEL1_RNAX	Gentamicin	599	0.180851	0.00842893	uga	g	ga	gau	cgg	R
PLCG2_S443X	Gentamicin	453	0.183087	0.00384547	uag	c	cc	ccc	ccc	P
SRD5A3_W19X	Gentamicin	1837	0.36972	0.0221441	uga	c	cu	cuc	gug	V
GNPTAB_R1189X	Gentamicin	139	0.289533	0.011858	uga	a	aa	aac	uau	Y
NF1_Q684X	Gentamicin	1152	0.187688	0.00584109	uag	a	ac	acc	gcc	A
FAT1_E1430X	Gentamicin	452	0.186161	0.0169179	uag	g	gc	gcu	guc	V
COL1A1_R472X	Gentamicin	605	0.224275	0.0322772	uga	g	gg	ggu	gcu	A
PTEN_Y188X	Gentamicin	116	0.201397	0.00252438	uag	a	ag	aga	gau	D
PIK3CG_E479X	Gentamicin	551	0.199691	0.014104	uaa	u	ua	uac	gga	G
LMX1B_R231X	Gentamicin	418	0.172838	0.0037548	uga	a	ag	aga	cag	Q
ASXL2_E33X	Gentamicin	62	0.193388	0.0200106	uaa	a	au	auu	aaa	K
NOTCH1_S2211X	Gentamicin	5169	0.261312	0.0287882	uga	g	ga	gac	cug	L
ATRX_S1960X	Gentamicin	42	0.245363	0.0777021	uga	a	ag	aga	aau	N
GATAD2B_R179X	Gentamicin	306	0.571135	0.0664314	uga	c	cu	cug	gcc	A
COL6A2_R468X	Gentamicin	266	0.237356	0.0120224	uga	g	gg	ggc	gac	D
COL7A1_R137X	Gentamicin	1632	0.354407	0.062295	uga	c	cc	ccu	gcc	A
COL5A1_R1062X	Gentamicin	943	0.190265	0.00443608	uga	g	gg	ggg	gac	D
MECP2_R168X	Gentamicin	201	0.188265	0.00389409	uga	g	ga	gag	cgg	R
ROS1_E539X	Gentamicin	217	0.21967	0.0462341	uaa	u	uu	uuu	gaa	E
FBXW7_R14X	Gentamicin	127	0.208844	0.0197606	uga	a	ac	acu	cga	R
PTEN_Q245X	Gentamicin	70	0.216373	0.0543799	uag	c	cc	ccg	ccu	P
BCOR_E1415X	Gentamicin	203	0.180421	0.0172953	uag	c	cc	cca	cag	Q
KMT2D_R2099X	Gentamicin	3332	0.706133	0.00281842	uga	c	cc	ccg	gac	D
DMD_L1424X	Gentamicin	64	0.199659	0.0220312	uaa	g	ga	gaa	agu	S
ITGA2B_Q891X	Gentamicin	18	0.184639	0.00868992	uag	a	au	auc	aga	R
ASPM_R1271X	Gentamicin	26	0.496792	0.136454	uga	c	cu	cuc	gcu	A
TNNI2_R156X	Gentamicin	153	0.189934	0.0132505	uga	g	ga	gac	cug	L
ATM_Y1216X	Gentamicin	11	0.309568	0.0234121	uag	c	cu	cug	gau	D
STXBP1_R367X	Gentamicin	1104	0.242366	0.00664066	uga	g	gu	gug	ugc	C
OCRL_R334X	Gentamicin	243	0.420012	0.000839217	uga	u	ua	uac	ugu	C
ATM_Q446X	Gentamicin	906	0.186029	0.00425116	uag	c	cg	cga	caa	Q
ALMS1_R3627X	Gentamicin	948	0.649666	0.0797873	uga	c	cu	cuu	gac	D
BRCA2_S309X	Gentamicin	11	0.215639	0.011716	uaa	u	uu	uua	uuu	F
BRCA2_S309X	Gentamicin	17	0.445444	0.302796	uga	u	uu	uua	uuu	F
SACS_K1715X	Gentamicin	30	0.195486	0.0188297	uaa	a	aa	aaa	auu	I
ATM_Q501X	Gentamicin	29	0.189703	0.0209179	uaa	g	gc	gcu	aua	I
ARID1A_S1149X	Gentamicin	172	0.202442	0.00609467	uga	a	ac	acc	cag	Q
BAP1_Q392X	Gentamicin	257	0.177203	0.0199131	uag	c	ca	cag	ccc	P
DMD_E1540X	Gentamicin	10	0.190915	0.0281226	uaa	c	cu	cuu	aaa	K
TP53_Q144X	Gentamicin	1656	0.219142	0.0168717	uag	c	cu	cug	gug	V
LDLR_Y485X	Gentamicin	569	0.205196	0.0389393	uaa	c	cu	cuc	gcc	A
SHOX_R195X	Gentamicin	291	0.209155	0.00984049	uga	g	gu	gug	ugc	C
NF1_W1685X	Gentamicin	193	0.228442	0.0134305	uga	g	gu	guc	ucc	S
TSC1_Q765X	Gentamicin	120	0.218101	0.034893	uag	g	ga	gag	cuc	L
XPA_R207X	Gentamicin	37	0.275961	0.0753838	uga	c	ca	cag	guc	V
PTEN_Q261X	Gentamicin	103	0.198854	0.0257076	uag	a	aa	aac	aaa	K
ZFHX3_R1439X	Gentamicin	2959	0.378671	0.0507997	uga	a	ac	acu	uuc	F
STK11_K108X	Gentamicin	101	0.211275	0.00118121	uaa	a	aa	aau	cac	H
CASP8_E180X	Gentamicin	19	0.228917	0.0761036	uaa	u	uu	uuc	gaa	E
CDKL5_Q865X	Gentamicin	126	0.251184	0.0366396	uaa	c	ca	caa	gcu	A
ARID1B_R1926X	Gentamicin	687	0.235556	0.0261158	uga	g	ga	gac	agc	S
UBE3B_E21X	Gentamicin	374	0.173111	0.0112729	uaa	g	ga	gaa	cga	R
SCN1A_S1516X	Gentamicin	17	0.249777	0.101009	uag	a	aa	aaa	gga	G
MSH2_Y299X	Gentamicin	57	0.212421	0.05145	uag	a	au	aug	cag	Q
SDCCAG8_E268X	Gentamicin	82	0.206186	0.0419964	uaa	u	uu	uuu	aaa	K
CHD7_E2675X	Gentamicin	106	0.192422	0.0349795	uaa	a	aa	aau	gaa	E
DIS3_R638X	Gentamicin	40	0.343795	0.113869	uga	u	uu	uuc	guu	V
SDHB_R90X	Gentamicin	280	0.252256	0.0438146	uga	a	ag	aga	uuc	F
PBRM1_Q422X	Gentamicin	10	0.208615	0.0795433	uag	c	ca	caa	uac	Y
NF1_G638X	Gentamicin	105	0.24466	0.0423544	uga	a	aa	aau	agu	S
ATRX_W1883X	Gentamicin	21	0.168802	0.00891841	uag	a	ac	acu	aua	I
PIK3C2G_E1163X	Gentamicin	46	0.196689	0.00957211	uag	u	ug	ugu	cug	L
CACNA1F_R1299X	Gentamicin	417	0.223731	0.0152971	uga	g	gu	guu	uuc	F
JAG1_C806X	Gentamicin	428	0.20314	0.0180622	uga	g	ga	gaa	cgg	R
DYSF_W1843X	Gentamicin	183	0.238414	0.0432926	uga	a	au	aug	ggu	G
NF1_Q963X	Gentamicin	69	0.232432	0.0204012	uaa	a	ac	acc	gaa	E
APC_K1982X	Gentamicin	37	0.269921	0.0810544	uaa	g	ga	gaa	aau	N
EPHA7_G642X	Gentamicin	81	0.196212	0.00573015	uga	g	ga	gaa	gca	A
IQCB1_R364X	Gentamicin	140	0.284514	0.0612029	uga	g	ga	gaa	ucc	S
MSH2_E278X	Gentamicin	149	0.222819	0.0123612	uaa	c	cu	cuc	uua	L
CFTR_R1162X	Gentamicin	246	0.223119	0.0306321	uga	g	gu	guc	agc	S
CFTR_E292X	Gentamicin	92	0.186505	0.00538621	uaa	c	cu	cug	aca	T
PKP2_Q616X	Gentamicin	159	0.203829	0.0313074	uag	g	ga	gac	uac	Y
DEPDC5_R422X	Gentamicin	32	0.203234	0.00958983	uga	a	au	aua	cca	P
TGFBR1_R413X	Gentamicin	313	0.245266	0.00313951	uga	c	cg	cga	gcu	A
NF1_E91X	Gentamicin	19	0.232761	0.0202598	uaa	a	aa	aaa	cug	L
MMAA_Y24X	Gentamicin	464	0.25898	0.0225538	uaa	c	ca	cac	ugu	C
KMT2C_Q2396X	Gentamicin	733	0.293033	0.0310634	uag	c	ca	cag	caa	Q
CNGA1_R101X	Gentamicin	110	0.231821	0.00708952	uga	a	ag	agg	aua	I
PMS2_E77X	Gentamicin	32	0.187225	0.0285295	uaa	g	ga	gaa	gaa	E
CYP4V2_RNAX	Gentamicin	81	0.26549	0.00546957	uga	a	ag	aga	uuu	F
VPS13A_R267X	Gentamicin	26	0.182974	0.020919	uga	u	uc	ucu	cgc	R
PALB2_E373X	Gentamicin	67	0.210075	0.00128545	uag	a	au	auu	agu	S
MGA_R627X	Gentamicin	64	0.234749	0.0296701	uga	c	cc	cca	gga	G
KMT2C_Q2220X	Gentamicin	778	0.217382	0.00717786	uag	c	cc	cca	ucu	S
MSH2_Q816X	Gentamicin	78	0.237274	0.0538608	uag	g	gu	gug	uau	Y
RBM10_E138X	Gentamicin	613	0.221276	0.0106078	uag	g	ga	gac	aau	N
DSP_Q363X	Gentamicin	146	0.19035	0.0264553	uag	a	au	auc	cuu	L
TSC1_R786X	Gentamicin	350	0.23016	0.0221458	uga	g	ga	gag	gac	D
MSH2_G287X	Gentamicin	222	0.580574	0.0780801	uga	c	ca	cag	uuu	F
BBS9_R278X	Gentamicin	40	0.235725	0.0166594	uga	u	uu	uuc	auu	I
DMD_Y2141X	Gentamicin	113	0.219414	0.0161212	uaa	a	aa	aaa	aaa	K
DMD_Y2141X	Gentamicin	215	0.193464	0.00924916	uag	a	aa	aaa	aaa	K
IMPG2_R127X	Gentamicin	183	0.692334	0.0915882	uga	c	cu	cuu	gau	D
ARID2_Y141X	Gentamicin	164	0.315991	0.00010664	uaa	c	cu	cug	gau	D
NF1_C383X	Gentamicin	328	0.279129	0.0111311	uga	u	uu	uuu	ucu	S
BRCA1_G1196X	Gentamicin	167	0.19697	0.027515	uga	g	gu	gug	cca	P
APC_E893X	Gentamicin	174	0.197138	0.0244712	uaa	g	gu	gug	gaa	E
PCDH19_Y366X	Gentamicin	937	0.193547	0.0208133	uag	g	gu	gug	ggc	G
PRPH2_Q239X	Gentamicin	1149	0.205296	0.0103775	uag	a	ac	acg	cac	H
FUBP1_Y514X	Gentamicin	192	0.188935	0.00356646	uaa	c	cc	cca	gca	A
BRCA1_KNAX	Gentamicin	108	0.21088	0.00273522	uag	c	ca	cag	aca	T
TP53_E287X	Gentamicin	275	0.187442	0.0273978	uag	a	aa	aau	gaa	E
ARID1A_Q1332X	Gentamicin	553	0.195997	0.00669763	uag	c	ca	cag	cag	Q
MSH6_R1331X	Gentamicin	72	0.273342	0.0199045	uga	u	uu	uua	cua	L
MSH2_Y98X	Gentamicin	18	0.190344	0.00780363	uaa	a	ag	aga	cag	Q
PKP2_R355X	Gentamicin	333	0.187061	0.0313566	uga	g	gc	gca	gag	E
NF1_L1018X	Gentamicin	36	0.198861	0.0257513	uaa	g	gu	guu	caa	Q
PIK3CG_R849X	Gentamicin	261	0.262443	0.020913	uga	a	au	auc	cua	L
APC_Q1191X	Gentamicin	60	0.175169	0.000260957	uag	a	aa	aaa	uca	S
EPHA3_W52X	Gentamicin	151	0.199178	0.0250656	uag	g	ga	gaa	ggg	G
MAP3K13_R803X	Gentamicin	133	0.240008	0.0439114	uga	a	aa	aaa	ccu	P
PTEN_R335X	Gentamicin	76	0.253249	0.0561966	uga	u	ua	uac	aac	N
KMT2C_S4077X	Gentamicin	98	0.187707	0.0180941	uga	g	gg	ggu	aga	R
MED12_R1329X	Gentamicin	2732	0.675928	0.0206341	uga	c	cu	cug	cau	H
NSD1_W1770X	Gentamicin	182	0.186578	0.0132821	uag	c	cc	cca	ugg	W
MSH2_Q510X	Gentamicin	61	0.17822	0.00347124	uag	a	au	auu	aaa	K
ARID5B_E456X	Gentamicin	19	0.17493	0.0314781	uaa	a	aa	aau	aaa	K
PTPRT_Q625X	Gentamicin	989	0.268148	0.0489286	uag	c	cu	cug	uau	Y
KDM6A_E1370X	Gentamicin	56	0.249126	0.0775703	uaa	a	aa	aac	uug	L
SACS_R3170X	Gentamicin	139	0.351632	0.0812779	uga	c	cc	ccc	aaa	K
MLH1_W538X	Gentamicin	270	0.220032	0.0299914	uag	g	gc	gcc	cag	Q
MLH1_W538X	Gentamicin	433	0.187245	0.0178808	uga	g	gc	gcc	cag	Q
BRCA1_E1458X	Gentamicin	96	0.200599	0.00451205	uaa	u	uc	ucc	aga	R
TSC2_Q1588X	Gentamicin	833	0.198666	0.0323418	uag	c	cc	ccg	ugc	C
DMD_R1577X	Gentamicin	143	0.220225	0.035551	uga	a	aa	aag	aug	M
BARD1_S142X	Gentamicin	24	0.193877	0.00214275	uaa	a	au	auu	aau	N
PALB2_Q479X	Gentamicin	89	0.170867	0.0126532	uag	a	aa	aaa	ucu	S
MAN2B1_YNAX	Gentamicin	360	0.208678	0.0445757	uaa	g	gc	gcg	gac	D
ANO5_R404X	Gentamicin	282	0.319486	0.0432578	uga	c	ca	caa	caa	Q
ARID1A_W1844X	Gentamicin	1023	0.187946	0.00692729	uag	c	cg	cgg	cac	H
ARID1A_W1844X	Gentamicin	939	0.258647	0.00631226	uga	c	cg	cgg	cac	H
BTK_R255X	Gentamicin	51	0.210602	0.0203931	uga	g	ga	gau	gca	A
ARID1A_K1808X	Gentamicin	237	0.206993	0.0107955	uag	u	uu	uuu	agu	S
NF1_Q1987X	Gentamicin	91	0.202037	0.00853637	uag	a	au	aug	aaa	K
APC_Q1041X	Gentamicin	12	0.233599	0.0797351	uaa	a	ag	agu	agg	R
ADNP_R173X	Gentamicin	255	0.200912	0.0199242	uga	g	ga	gau	uac	Y
MEN1_Q398X	Gentamicin	472	0.19985	0.0205361	uaa	a	ag	agc	gag	E
BRCA2_E541X	Gentamicin	70	0.189693	0.00311097	uaa	a	au	aua	cug	L
BRCA2_Y600X	Gentamicin	14	0.192387	0.0599441	uaa	a	aa	aaa	ucu	S
DMD_Q1951X	Gentamicin	310	0.202822	0.0313598	uag	c	cu	cuc	auc	I
EXT1_Q305X	Gentamicin	313	0.177077	0.00769585	uaa	a	aa	aag	ugg	W
ARID1A_Q840X	Gentamicin	1115	0.190935	0.0112088	uaa	a	au	aug	ggu	G
NF1_S1766X	Gentamicin	12	0.152254	0.00318719	uga	g	gc	gca	acu	T
DNMT3A_Q249X	Gentamicin	444	0.264591	0.00726519	uag	c	cc	ccc	cag	Q
KMT2C_Q202X	Gentamicin	73	0.184427	0.00149063	uag	c	ca	cag	ccu	P
TET1_Q1704X	Gentamicin	296	0.198998	0.00559176	uag	c	cu	cuc	gag	E
NOTCH2_C179X	Gentamicin	846	0.242864	0.0128547	uga	g	ga	gag	aaa	K
FBXL4_Q519X	Gentamicin	123	0.183128	0.0157813	uag	a	ag	agc	cug	L
USH2A_W3918X	Gentamicin	206	0.201386	0.0205571	uga	u	uc	uca	guc	V
COL1A1_R253X	Gentamicin	1094	0.198619	0.00494693	uga	g	gg	gga	gcu	A
DAXX_Q638X	Gentamicin	40	0.180904	0.00573967	uaa	a	ac	aca	aag	K
DNAJC6_R273X	Gentamicin	125	0.195869	0.0128569	uga	a	au	aug	gaa	E
SLC3A1_R270X	Gentamicin	43	0.219817	0.0249158	uga	a	aa	aac	gug	V
CD79B_R142X	Gentamicin	1317	0.199174	0.0205262	uga	g	gu	guc	cug	L
ADNP_Y719X	Gentamicin	104	0.188326	0.0117088	uaa	g	ga	gag	acu	T
ADNP_Y719X	Gentamicin	90	0.205152	0.0334544	uag	g	ga	gag	acu	T
ARID2_Q613X	Gentamicin	1124	0.229444	0.0047193	uag	c	ca	cag	uau	Y
GATA3_K357X	Gentamicin	47	0.196537	0.0141316	uag	a	aa	aag	aug	M
USH2A_R1549X	Gentamicin	510	0.411156	0.0129219	uga	a	ac	aca	uuu	F
GRIN2B_R519X	Gentamicin	2611	0.274811	0.0110198	uga	u	uc	ucg	gaa	E
ARID2_Q1411X	Gentamicin	347	0.357143	0.00812159	uaa	c	cu	cua	gau	D
EPHA3_R728X	Gentamicin	1357	0.220136	0.0182636	uga	g	gg	ggg	cuu	L
RB1_S391X	Gentamicin	10	0.173761	0.00436183	uaa	g	gc	gca	aau	N
RB1_S391X	Gentamicin	11	0.273973	0.0707101	uga	g	gc	gca	aau	N
SMARCD1_R303X	Gentamicin	593	0.404917	0.0970089	uga	c	cu	cuc	gcu	A
PAPSS2_R41X	Gentamicin	267	0.214254	0.00699241	uga	g	gg	gga	uuc	F
ATRX_R2131X	Gentamicin	65	0.266898	0.0102945	uga	g	gu	gua	aau	N
DMD_Q1711X	Gentamicin	368	0.223861	0.0103591	uag	c	ca	caa	ccc	P
AHI1_W420X	Gentamicin	15	0.197611	0.0487799	uga	g	ga	gaa	gag	E
CTCF_R457X	Gentamicin	330	0.196237	0.0284933	uga	a	aa	aag	uug	L
FH_Q439X	Gentamicin	90	0.187102	0.0083316	uag	g	gc	gcc	auc	I
NF1_W2494X	Gentamicin	259	0.209752	0.00512455	uga	u	uc	ucc	cca	P
BRCA2_L2838X	Gentamicin	56	0.208994	0.0155188	uaa	u	ua	uac	gga	G
BRCA2_L2838X	Gentamicin	59	0.270799	0.00549624	uga	u	ua	uac	gga	G
CC2D2A_R950X	Gentamicin	55	0.222828	0.0388683	uga	g	ga	gac	uua	L
PBRM1_R298X	Gentamicin	14	0.292819	0.0161556	uga	a	au	aug	cuu	L
INPP4B_R252X	Gentamicin	68	0.30183	0.0293431	uga	g	ga	gag	auu	I
EGFR_R1068X	Gentamicin	326	0.202222	0.00876123	uga	u	ua	uac	cag	Q
WRN_W1014X	Gentamicin	130	0.405024	0.0388657	uga	u	ug	ugg	agu	S
EPHA3_R104X	Gentamicin	247	0.212043	0.0251604	uga	g	ga	gac	cua	L
IL7R_R206X	Gentamicin	85	0.249721	0.0228496	uga	u	uc	ucc	guu	V
BMPR1A_R152X	Gentamicin	637	0.217229	0.0024334	uga	u	ug	ugg	auu	I
MSH2_E859X	Gentamicin	68	0.226375	0.00479748	uaa	u	uc	ucg	gga	G
TP53_E224X	Gentamicin	305	0.169376	0.00183743	uag	g	gu	guu	ccu	P
TET1_R107X	Gentamicin	60	0.219396	0.0365219	uga	a	ag	agc	cua	L
GFM1_R234X	Gentamicin	145	0.246525	0.0114464	uga	u	ua	uau	guu	V
APC_S837X	Gentamicin	46	0.184706	0.024721	uaa	a	ag	aga	uca	S
APC_S837X	Gentamicin	82	0.185384	0.01971	uga	a	ag	aga	uca	S
BRCA2_S2372X	Gentamicin	15	0.236816	0.0412343	uaa	a	ag	agc	ucu	S
BRCA2_S2372X	Gentamicin	27	0.207369	0.0234546	uga	a	ag	agc	ucu	S
BRCA1_YNAX	Gentamicin	15	0.215622	0.0552425	uaa	a	ag	aga	ggc	G
BRCA1_YNAX	Gentamicin	32	0.197267	0.0148423	uag	a	ag	aga	ggc	G
NIPBL_R1814X	Gentamicin	100	0.179766	0.0184326	uga	g	gg	ggu	caa	Q
NMNAT1_W169X	Gentamicin	440	0.202188	0.0115414	uga	a	aa	aag	uug	L
LCA5_Y354X	Gentamicin	11	0.21652	0.03367	uag	g	ga	gaa	ugu	C
TSC1_Q898X	Gentamicin	15	0.249169	0.109946	uag	a	ac	acu	cag	Q
BRCA2_S611X	Gentamicin	13	0.218322	0.0828719	uaa	g	ga	gaa	aaa	K
BRCA2_S611X	Gentamicin	17	0.203255	0.029916	uga	g	ga	gaa	aaa	K
MMAA_Q248X	Gentamicin	1187	1.38538	0.00653789	uag	u	uc	ucg	ggu	G
TP63_Q70X	Gentamicin	214	0.195654	0.0127464	uag	c	cc	ccc	guu	V
NF1_Q2588X	Gentamicin	18	0.288284	0.158496	uaa	c	ca	cag	uca	S
CFTR_W1145X	Gentamicin	262	0.231156	0.0198001	uga	g	gc	gcu	cag	Q
CRB1_RNAX	Gentamicin	137	0.192048	0.00701387	uga	a	ag	agc	uuc	F
CBS_WNAX	Gentamicin	566	0.232818	0.000915426	uga	u	uu	uuc	aag	K
WT1_R369X	Gentamicin	842	0.210528	0.0126959	uga	c	cg	cgu	gug	V
KMT2A_R2480X	Gentamicin	184	0.306012	0.00983351	uga	c	cc	cca	caa	Q
ALS2_Y411X	Gentamicin	253	0.183659	0.0110572	uag	g	ga	gaa	acu	T
ARID2_G1747X	Gentamicin	141	0.188088	0.00584096	uga	u	uc	uca	aga	R
HEXA_W26X	Gentamicin	418	0.212495	0.00641259	uga	c	cc	ccu	ccc	P
NAA15_Q493X	Gentamicin	17	0.17306	0.00705833	uag	g	gc	gcu	gcc	A
FBXW7_Q218X	Gentamicin	54	0.178678	0.0232663	uaa	g	gg	ggg	ggc	G
MAP3K1_E722X	Gentamicin	59	0.175292	0.00472659	uaa	a	au	aua	aga	R
PGR_R740X	Gentamicin	350	0.252175	0.00995397	uga	a	aa	aac	uuu	F
APC_W699X	Gentamicin	132	0.215489	0.00470369	uag	g	ga	gac	uua	L
APC_W699X	Gentamicin	385	0.270724	0.0453973	uga	g	ga	gac	uua	L
PCDH15_Y189X	Gentamicin	24	0.184537	0.0249701	uaa	g	gu	guu	gag	E
DSP_Q588X	Gentamicin	55	0.171153	0.00188394	uaa	g	ga	gag	uac	Y
NTRK2_W737X	Gentamicin	132	0.196494	0.0367123	uag	a	ag	agc	guc	V
L1CAM_Q423X	Gentamicin	481	0.235674	0.00548998	uag	c	cu	cug	guc	V
ASPM_E1266X	Gentamicin	25	0.179172	0.0036932	uaa	a	au	aua	aaa	K
ATP7A_R645X	Gentamicin	161	0.232044	0.015405	uga	g	ga	gaa	aaa	K
ASPM_Q380X	Gentamicin	10	0.181705	0.010417	uag	g	ga	gau	aau	N
APC_E1317X	Gentamicin	70	0.178577	0.00905438	uaa	g	ga	gau	gcu	A
FLG_S2080X	Gentamicin	101	0.189288	0.00867205	uaa	g	gg	ggg	cag	Q
CDKL5_R59X	Gentamicin	41	0.242497	0.0383131	uga	g	ga	gag	uua	L
APC_L954X	Gentamicin	13	0.221854	0.0348827	uga	g	ga	gaa	aaa	K
GSK3B_R367X	Gentamicin	92	0.183092	0.000145645	uga	g	ga	gac	ggg	G
PIGN_E61X	Gentamicin	151	0.239292	0.0175301	uaa	u	uu	uua	uac	Y
APC_S1392X	Gentamicin	124	0.227469	0.0495163	uaa	c	cu	cuu	agu	S
DICER1_E1025X	Gentamicin	94	0.192363	0.0101272	uaa	a	ag	agu	ugg	W
NOTCH2_R2036X	Gentamicin	634	0.323896	0.00947462	uga	g	ga	gac	aau	N
APC_Q1244X	Gentamicin	63	0.191737	0.00546938	uaa	a	aa	aag	ccu	P
PTEN_E256X	Gentamicin	23	0.18843	0.0428981	uag	u	uu	uuc	gua	V
TP53_R280X	Gentamicin	50	0.197483	0.0477608	uga	g	ga	gac	ggg	G
GJB1_Y154X	Gentamicin	1554	0.206994	0.00196635	uag	c	cu	cug	uuu	F
NF1_E470X	Gentamicin	27	0.175408	0.00922016	uaa	a	aa	aaa	aaa	K
EPHA3_R684X	Gentamicin	246	0.367501	0.0353161	uga	c	cu	cug	auu	I
BRCA1_K1371X	Gentamicin	93	0.196372	0.00353877	uag	u	uu	uuu	uac	Y
PALB2_R238X	Gentamicin	104	0.234036	0.0299455	uga	a	ag	aga	cua	L
SETD5_R347X	Gentamicin	194	0.227798	0.00151827	uga	c	cg	cgg	gca	A
SCN1A_R1525X	Gentamicin	15	0.49514	0.420947	uga	c	cc	cca	ccu	P
SCN9A_R1500X	Gentamicin	24	0.374561	0.191362	uga	c	cc	cca	ccu	P
RB1_L76X	Gentamicin	23	0.291568	0.0550095	uga	a	ac	acu	ugg	W
APC_Q264X	Gentamicin	147	0.180961	0.0421702	uaa	g	gg	gga	ggu	G
CFTR_Q414X	Gentamicin	21	0.17948	0.00787334	uaa	a	aa	aac	aaa	K
KDM6A_R612X	Gentamicin	173	0.203582	0.038038	uga	a	aa	aac	cag	Q
KMT2A_R3232X	Gentamicin	124	0.229973	0.0486345	uga	a	aa	aag	acc	T
EXT1_W582X	Gentamicin	814	0.303842	0.00347604	uga	c	ca	cag	gug	V
NF1_Q1070X	Gentamicin	126	0.249188	0.0377234	uag	g	gc	gca	gac	D
DMD_R3113X	Gentamicin	445	0.220317	0.00483481	uga	a	ag	aga	cuc	L
NSD1_R1984X	Gentamicin	239	0.493803	0.00716741	uga	a	au	auu	gcu	A
APC_E1209X	Gentamicin	83	0.207297	0.00131826	uaa	c	ca	cau	acc	T
APC_S940X	Gentamicin	18	0.198723	0.0123617	uag	g	ga	gaa	aag	K
CDH1_W103X	Gentamicin	316	0.244088	0.00188116	uga	g	ga	gac	gcc	A
CACNA1A_R454X	Gentamicin	109	0.196452	0.0128175	uga	g	gc	gcc	gcc	A
STAG2_Q573X	Gentamicin	85	0.19827	0.000941783	uag	u	uu	uua	ccu	P
PAK1_E310X	Gentamicin	395	0.32801	0.0619981	uag	c	cu	cug	aaa	K
EP300_S952X	Gentamicin	53	0.206577	0.00621702	uga	a	aa	aau	gua	V
DYSF_Q1962X	Gentamicin	68	0.220216	0.0744592	uag	a	aa	aaa	gag	E
RBM10_Q789X	Gentamicin	339	0.180524	0.0162755	uag	g	gc	gcc	cug	L
APC_Q1469X	Gentamicin	130	0.194111	0.0161518	uaa	g	gc	gcu	aag	K
SETD2_Q2362X	Gentamicin	646	0.230276	0.021793	uag	c	cc	ccc	ccu	P
CTNNB1_R661X	Gentamicin	265	0.233716	0.0100236	uga	a	au	aug	uuc	F
FAT1_R1795X	Gentamicin	214	0.187624	0.00735486	uga	g	gc	gca	auu	I
SLC2A1_Q161X	Gentamicin	1505	0.210174	0.0139238	uag	c	cu	cug	cac	H
PALB2_K75X	Gentamicin	23	0.213571	0.0199931	uaa	a	au	aua	aau	N
CASP8_C312X	Gentamicin	158	0.211606	0.000279098	uga	u	ug	ugu	auc	I
KMT2C_W4352X	Gentamicin	38	0.263642	0.0963936	uga	a	ag	aga	aaa	K
MSH6_L740X	Gentamicin	12	0.200796	0.0165813	uga	a	aa	aac	aca	T
MGA_S1778X	Gentamicin	545	0.214924	0.0277209	uga	a	aa	aac	guc	V
KRIT1_S467X	Gentamicin	21	0.172993	0.0243937	uaa	g	ga	gaa	ugu	C
PIK3CG_E919X	Gentamicin	64	0.169215	0.0107914	uaa	a	aa	aag	gaa	E
EXT1_E604X	Gentamicin	303	0.214358	0.000439165	uag	c	cg	cgg	aag	K
RPE65_E102X	Gentamicin	19	0.339827	0.104576	uaa	u	uu	uuu	aca	T
SPG11_Q1875X	Gentamicin	69	0.19903	0.0189429	uag	g	ga	gag	gag	E
APC_Q2372X	Gentamicin	71	0.184951	0.00656862	uag	a	au	aug	aga	R
KMT2C_Q3470X	Gentamicin	44	0.197406	0.0120686	uag	c	ca	cag	cuu	L
CACNA1A_R2068X	Gentamicin	899	0.197724	0.0314474	uga	g	ga	gag	aug	M
ROS1_G140X	Gentamicin	186	0.190953	0.00291348	uga	a	ag	agc	cug	L
RB1_Q762X	Gentamicin	58	0.184846	0.00878459	uag	a	ag	aga	aug	M
DMD_Q1411X	Gentamicin	31	0.251616	0.0435988	uag	a	aa	aaa	gcc	A
RB1_C221X	Gentamicin	20	0.288808	0.0117108	uga	g	gu	guc	cua	L
MSH2_Y588X	Gentamicin	44	0.167021	0.000999236	uag	g	gu	gua	ggc	G
PMS2_Q713X	Gentamicin	143	0.17571	0.00992437	uag	c	ca	cag	cug	L
MSH2_W764X	Gentamicin	23	0.276098	0.128638	uag	g	gc	gcu	gca	A
MSH2_W764X	Gentamicin	42	0.345524	0.150707	uga	g	gc	gcu	gca	A
APC_S1356X	Gentamicin	94	0.177829	0.00298808	uaa	g	gg	gga	ucu	S
APC_S1356X	Gentamicin	141	0.210068	0.0277514	uga	g	gg	gga	ucu	S
MSH6_E1023X	Gentamicin	55	0.19166	0.0112467	uaa	c	cg	cgg	gaa	E
TSC1_Q797X	Gentamicin	69	0.24014	0.0109979	uag	a	ac	acg	uua	L
DYSF_Y586X	Gentamicin	587	0.185846	0.0101371	uag	c	cu	cuu	aag	K
NCOR1_R572X	Gentamicin	167	0.208398	0.00553179	uga	a	aa	aag	ggg	G
LATS2_R1043X	Gentamicin	670	0.306037	0.0214999	uga	a	ag	agg	uuc	F
TET1_E55X	Gentamicin	19	0.19396	0.0216331	uaa	a	ag	aga	caa	Q
DDR2_R709X	Gentamicin	126	0.227196	0.00197139	uga	g	ga	gau	cac	H
APC_K1165X	Gentamicin	39	0.179971	0.0229858	uaa	u	ua	uau	aua	I
TSC1_Q897X	Gentamicin	88	0.237017	0.0413531	uag	c	ca	cag	cuc	L
CAPN1_W392X	Gentamicin	424	0.199904	0.0136013	uga	g	gu	gug	uuc	F
NTRK3_C164X	Gentamicin	388	0.193449	0.00422572	uga	a	ag	agc	aac	N
ADSL_R190X	Gentamicin	608	0.224156	0.00089971	uga	g	ga	gau	guc	V
ATR_R635X	Gentamicin	164	0.191902	0.0106814	uga	u	ug	ugu	uca	S
EIF4E_E32X	Gentamicin	17	0.187102	0.0123735	uaa	c	ca	cac	cca	P
MYO7A_R2024X	Gentamicin	790	0.197146	0.00482619	uga	g	gg	ggc	cuc	L
ARID1B_R1075X	Gentamicin	361	0.291813	0.044807	uga	u	ua	uac	gac	D
MSH2_Q344X	Gentamicin	94	0.204722	0.0485221	uag	u	ug	ugg	aac	N
DMD_R2680X	Gentamicin	82	0.219442	0.00121743	uga	g	ga	gag	gag	E
ATM_L1327X	Gentamicin	75	0.231848	0.0465501	uga	u	uu	uug	aac	N
IRS1_R411X	Gentamicin	1641	0.197633	0.0017286	uga	u	uc	ucu	cgg	R
SMARCAL1_E848X	Gentamicin	82	0.201179	0.00929439	uag	a	aa	aag	caa	Q
TP53_E336X	Gentamicin	491	0.251356	0.0154449	uag	c	cg	cgc	cgu	R
MAP2K1_R47X	Gentamicin	95	0.20191	0.000189965	uga	a	aa	aag	cag	Q
SDHB_W218X	Gentamicin	272	0.213752	0.0222431	uga	a	au	aug	cgc	R
SMAD2_W132X	Gentamicin	26	0.414395	0.0203569	uga	c	cg	cgc	uua	L
BRCA1_Y1213X	Gentamicin	84	0.223264	0.046052	uaa	a	au	aug	ugg	W
PAX6_R331X	Gentamicin	371	0.188426	0.00938358	uga	a	ac	aca	ggc	G
TP53_C277X	Gentamicin	472	0.373266	0.0866965	uga	c	cc	ccu	gcc	A
FLT1_E646X	Gentamicin	30	0.17261	0.0186074	uaa	a	au	auc	gaa	E
MAP3K1_S431X	Gentamicin	84	0.182998	0.00621165	uaa	g	ga	gaa	agu	S
NCF1_WNAX	Gentamicin	403	0.212388	0.0256371	uga	u	ug	ugg	ggu	G
IQSEC2_R904X	Gentamicin	323	0.199266	0.0222863	uga	a	aa	aag	gaa	E
CLCN1_R626X	Gentamicin	345	0.228333	0.00279441	uga	a	ac	acc	uug	L
FBXL4_R36X	Gentamicin	124	0.230789	0.0357394	uga	g	gc	gcu	cau	H
CFTR_Q525X	Gentamicin	70	0.253641	0.0208278	uaa	c	cu	cua	ugc	C
ERCC8_CNAX	Gentamicin	38	0.245148	0.0621226	uga	u	ug	ugu	gac	D
NF1_Q835X	Gentamicin	355	0.24851	0.00208387	uag	g	ga	gaa	cua	L
ATM_Q441X	Gentamicin	468	0.218108	0.00869953	uag	c	cu	cuu	ucu	S
SLC6A1_Q397X	Gentamicin	1174	0.186273	0.00297949	uag	u	uu	uuc	agc	S
LAMB3_R81X	Gentamicin	505	0.207559	0.0268932	uga	g	gu	gua	cac	H
SLC16A2_R388X	Gentamicin	2470	0.183269	5.55976e-05	uga	g	gu	gug	aug	M
TP63_R643X	Gentamicin	718	0.207019	0.0233161	uga	u	uu	uuc	gug	V
ARID1A_R1989X	Gentamicin	422	0.1877	0.000525431	uga	a	ag	agc	auu	I
PALB2_E545X	Gentamicin	13	0.181445	0.00890328	uaa	g	gu	guc	gaa	E
HNF1B_Q182X	Gentamicin	52	0.191746	0.0129197	uaa	u	uu	uuc	cga	R
MSH2_R359X	Gentamicin	73	0.210954	0.0496779	uga	u	uu	uug	gag	E
CDH1_S9X	Gentamicin	149	0.199147	0.00287595	uag	g	gc	gcg	cuc	L
LATS2_E722X	Gentamicin	412	0.177258	0.00526172	uag	g	gc	gca	gcc	A
NSD1_Q2024X	Gentamicin	115	0.176872	0.0123515	uag	c	cc	ccc	ugc	C
NR0B1_W236X	Gentamicin	258	0.187193	0.000534263	uga	g	ga	gac	ugg	W
NF1_E1929X	Gentamicin	47	0.212104	0.0597449	uag	u	ug	ugu	gaa	E
USH2A_W3955X	Gentamicin	117	0.173419	0.00113946	uag	u	uc	uca	cug	L
BAP1_Q40X	Gentamicin	163	0.189487	0.00402482	uag	g	gg	ggc	ugu	C
NPR2_R479X	Gentamicin	967	0.247429	0.0207952	uga	a	aa	aag	uuc	F
ADSL_R337X	Gentamicin	353	0.264759	0.0345835	uga	c	cg	cgg	aac	N
NUP93_R294X	Gentamicin	442	0.236214	0.0203536	uga	a	ag	agu	guu	V
IFNGR1_E360X	Gentamicin	25	0.206957	0.0569181	uaa	a	aa	aau	gaa	E
INSRR_Q255X	Gentamicin	1133	0.178788	0.00797146	uag	g	gg	ggu	uuc	F
ALOX12B_Q36X	Gentamicin	711	0.201856	0.0327821	uag	c	cu	cug	aag	K
ARID1A_Q1947X	Gentamicin	765	0.182951	0.0103707	uag	a	ag	agc	gca	A
STXBP1_S476X	Gentamicin	378	0.208716	0.00758088	uaa	c	cg	cgg	cuc	L
STXBP1_S476X	Gentamicin	827	0.639975	0.0584866	uga	c	cg	cgg	cuc	L
SPEN_R2081X	Gentamicin	43	0.267836	0.0298017	uga	a	aa	aac	ucu	S
MUTYH_W174X	Gentamicin	247	0.190585	0.0119438	uag	g	gc	gcu	cuc	L
MUTYH_K492X	Gentamicin	15	0.189309	0.0220195	uag	g	gu	guu	aaa	K
NEGR1_R173X	Gentamicin	288	0.504344	0.079589	uga	c	ca	cac	ugg	W
FANCA_R591X	Gentamicin	304	0.191173	0.00464479	uga	g	gu	gug	ccu	P
GAA_W746X	Gentamicin	179	0.201068	0.00293328	uag	g	gg	ggg	cug	L
GAA_W746X	Gentamicin	485	0.229887	0.00774526	uga	g	gg	ggg	cug	L
TP53_Y126X	Gentamicin	446	0.18267	0.00314636	uaa	u	uc	ucc	acg	T
TP53_Y126X	Gentamicin	795	0.205343	0.0192264	uag	u	uc	ucc	acg	T
DNMT3A_Q615X	Gentamicin	82	0.218944	0.021905	uag	g	ga	gaa	gac	D
TMC1_W559X	Gentamicin	517	0.190738	0.0149107	uag	g	ga	gac	ugc	C
CHEK2_LNAX	Gentamicin	592	0.250534	0.00472177	uga	g	gg	gga	agu	S
NF1_Q2531X	Gentamicin	27	0.164164	0.000401933	uag	g	gc	gcc	ucu	S
CLCN1_R317X	Gentamicin	450	0.231042	0.0362794	uga	g	gu	gug	uuu	F
MLH1_Q391X	Gentamicin	162	0.192319	0.00253436	uag	a	aa	aag	gaa	E
APC_R923X	Gentamicin	82	0.217888	0.0152133	uga	a	ag	aga	cuu	L
TP53_K164X	Gentamicin	1588	0.26856	0.012894	uag	c	ca	cag	uac	Y
APC_S2570X	Gentamicin	75	0.320198	0.0104642	uga	u	uc	ucu	agu	S
ASXL2_Q36X	Gentamicin	56	0.209871	0.0494662	uaa	g	gu	guu	cuu	L
APC_E443X	Gentamicin	135	0.207644	0.0112642	uaa	c	ca	cau	guu	V
PROP1_R99X	Gentamicin	236	0.201544	0.0257445	uga	g	ga	gag	gcc	A
NF1_Q1835X	Gentamicin	337	0.194754	0.0104709	uag	c	cc	ccc	uca	S
ARID1B_R1102X	Gentamicin	1421	0.71116	0.00966116	uga	c	cu	cuc	uuc	F
SOX9_Q312X	Gentamicin	854	0.188731	0.0175771	uag	g	gu	guc	ggc	G
DHCR7_Y217X	Gentamicin	159	0.245627	0.0550547	uaa	a	aa	aac	uuu	F
BARD1_R641X	Gentamicin	28	0.198466	0.0348793	uga	a	ag	aga	cua	L
ABCA12_R2204X	Gentamicin	47	0.363712	0.123421	uga	c	cu	cuc	uug	L
EFTUD2_R354X	Gentamicin	24	0.187878	0.00890242	uga	a	aa	aag	acg	T
DDR2_R806X	Gentamicin	397	0.227045	0.0124454	uga	g	ga	gac	uuc	F
EXT1_Y637X	Gentamicin	464	0.297419	0.0323226	uaa	c	cu	cug	cau	H
BRCA1_YNAX	Gentamicin	28	0.191714	0.000772427	uaa	g	gc	gca	gag	E
BRCA1_YNAX	Gentamicin	10	0.209919	0.00761252	uag	g	gc	gca	gag	E
NPHP1_RNAX	Gentamicin	273	0.278212	0.0782302	uga	g	gc	gca	uuu	F
RAD52_R278X	Gentamicin	118	0.26902	0.0381031	uga	g	gu	guc	guu	V
Eastern equine encephalitis virus_no_WTNAX	Gentamicin	405	0.494036	0.0250564	uga	c	cg	cgg	aau	N
BAG3_R309X	Gentamicin	187	0.281359	0.00473441	uga	g	ga	gaa	cau	H
KMT2D_Q2004X	Gentamicin	236	0.220787	0.014223	uag	c	cg	cgc	cuu	L
USH2A_S5030X	Gentamicin	58	0.22223	0.028057	uag	c	cg	cgg	gga	G
SCN1A_R865X	Gentamicin	72	0.221331	0.0322897	uga	g	gu	guu	cug	L
APC_Q1517X	Gentamicin	25	0.193224	0.0212637	uag	a	aa	aaa	aua	I
DMD_Q664X	Gentamicin	60	0.225785	0.0120227	uag	a	au	auu	gca	A
BAP1_E631X	Gentamicin	21	0.281943	0.186596	uag	c	cu	cug	aag	K
SMARCA4_E535X	Gentamicin	160	0.164302	0.00951147	uag	g	ga	gag	gau	D
TAT_R417X	Gentamicin	580	0.203143	0.0181406	uga	g	gu	gug	auc	I
STK11_Q37X	Gentamicin	107	0.215077	0.0187059	uag	c	cc	ccg	uac	Y
BRCA1_ENAX	Gentamicin	25	0.192702	0.005135	uag	a	ag	agg	gcu	A
NUP93_Q15X	Gentamicin	25	0.648897	0.509033	uag	c	cu	cuu	gaa	E
COL7A1_R1933X	Gentamicin	68	0.181308	0.0172953	uga	g	gg	gga	cug	L
BRCA1_E1077X	Gentamicin	21	0.188994	0.0328773	uag	a	ag	agu	ugu	C
CREBBP_R1392X	Gentamicin	36	0.32783	0.181684	uga	a	ac	acc	uau	Y
KMT2B_Q4217X	Gentamicin	32	0.672156	0.73844	uag	c	ca	cag	ccu	P
NF1_E1947X	Gentamicin	11	0.17313	0.00758595	uaa	u	ua	uac	uug	L
OTX2_R76X	Gentamicin	55	0.199886	0.0485221	uga	g	ga	gag	aug	M
ERCC6_Q723X	Gentamicin	65	0.249244	0.0572163	uag	g	gu	guc	gua	V
PIK3R1_R386X	Gentamicin	16	0.279865	0.121971	uga	g	ga	gau	cau	H
ANKLE2_Q720X	Gentamicin	164	0.196363	0.0140604	uaa	c	cu	cuc	gac	D
CBL_R206X	Gentamicin	212	0.495301	0.0602936	uga	c	ca	cag	uuu	F
KRIT1_Q698X	Gentamicin	63	0.204346	0.0318619	uag	a	au	auc	uuu	F
DNAH5_R1883X	Gentamicin	146	0.187998	0.0179825	uga	g	gu	gug	gaa	E
PPM1D_E525X	Gentamicin	20	0.227972	0.026129	uaa	a	au	auu	caa	Q
SMAD4_Q289X	Gentamicin	1437	0.208094	0.0208976	uag	c	ca	cac	cuu	L
SACS_R3792X	Gentamicin	43	0.166865	0.012913	uga	g	gg	ggg	uug	L
ASPM_R3304X	Gentamicin	107	0.199906	0.0183384	uga	a	ag	agu	auc	I
BRCA2_L2732X	Gentamicin	147	0.173009	0.000848146	uaa	g	ga	gau	cag	Q
BRCA2_L2732X	Gentamicin	135	0.202639	0.0351925	uga	g	ga	gau	cag	Q
BRCA2_S1064X	Gentamicin	16	0.172197	0.0208931	uaa	a	au	auu	cag	Q
BRCA2_S1064X	Gentamicin	37	0.21263	0.0320608	uga	a	au	auu	cag	Q
DNAH5_R1761X	Gentamicin	87	0.324399	0.0463718	uga	a	au	auu	gau	D
FBXL4_R98X	Gentamicin	511	0.297093	0.01088	uga	a	ac	acu	uuu	F
GABRG2_R136X	Gentamicin	42	0.273768	0.0856345	uga	u	uu	uug	cuc	L
BRCA1_L1122X	Gentamicin	188	0.177333	0.0089818	uga	g	ga	gaa	gug	V
BRCA2_L1152X	Gentamicin	66	0.217587	0.0174359	uaa	a	aa	aag	auc	I
BRCA2_L1152X	Gentamicin	88	0.190798	0.00223266	uga	a	aa	aag	auc	I
APC_R348X	Gentamicin	285	0.256562	0.00928844	uga	c	ca	cag	aug	M
APC_Q1291X	Gentamicin	41	0.226874	0.0624704	uag	a	ac	acg	aau	N
USH2A_W2075X	Gentamicin	65	0.226437	0.0292963	uag	a	aa	aac	ucc	S
KMT2C_Q2161X	Gentamicin	475	0.210957	0.0100094	uaa	c	cc	ccu	ucu	S
RB1_S397X	Gentamicin	13	0.214494	0.0452905	uga	g	ga	gaa	ccu	P
SACS_R2119X	Gentamicin	98	0.212754	0.0371414	uga	g	gu	guu	gga	G
ABCA4_Q1291X	Gentamicin	54	0.25724	0.02125	uag	c	ca	cag	gcu	A
FBN1_R1596X	Gentamicin	738	0.395899	0.0366887	uga	c	cc	cca	uuc	F
CTNNB1_Q113X	Gentamicin	708	0.193451	0.00712994	uag	u	uu	uuu	aca	T
SRCAP_R2267X	Gentamicin	2481	0.316499	0.00905767	uga	c	cc	ccc	ccu	P
DMD_W2925X	Gentamicin	178	0.568343	0.0376801	uga	c	ca	cag	gac	D
PRKAR1A_R97X	Gentamicin	70	0.18804	0.0402448	uga	g	gg	ggu	cga	R
CFTR_Q1411X	Gentamicin	103	0.187589	0.0196038	uaa	c	ca	caa	ugc	C
RAD51C_KNAX	Gentamicin	34	0.204521	0.00877321	uag	u	ug	ugu	aag	K
MAK_R272X	Gentamicin	81	0.240757	0.0146821	uga	c	cc	ccg	aaa	K
TG_R296X	Gentamicin	339	0.251729	0.0125379	uga	u	ug	ugc	uuc	F
STAG2_Q773X	Gentamicin	97	0.249658	0.0235151	uaa	c	ca	cau	ugu	C
RB1_Q207X	Gentamicin	25	0.259272	0.00897535	uaa	a	au	aug	uua	L
DMD_E753X	Gentamicin	14	0.172197	0.00694988	uaa	g	gg	ggc	aag	K
Mayaro_no_WTNAX	Gentamicin	3562	1.29914	0.0357064	uga	c	cu	cua	ucu	S
PALB2_S518X	Gentamicin	78	0.185027	0.0247125	uaa	g	gc	gcc	aaa	K
PALB2_S518X	Gentamicin	198	0.194201	0.00312961	uga	g	gc	gcc	aaa	K
PKD2_R325X	Gentamicin	124	0.19513	0.00478665	uga	g	gu	guc	cuc	L
DMD_Q442X	Gentamicin	10	0.172076	0.0108299	uaa	a	ag	agc	aaa	K
LDLR_E642X	Gentamicin	147	0.193971	0.0278512	uaa	a	aa	aac	acu	T
ZFHX3_E1709X	Gentamicin	122	0.212285	0.0474151	uag	g	gc	gcc	aaa	K
BTK_R13X	Gentamicin	71	0.263545	0.0659645	uga	u	uc	ucc	aag	K
PYGM_R50X	Gentamicin	260	0.184171	0.0113545	uga	g	ga	gac	cca	P
BRCA1_E1348X	Gentamicin	46	0.235625	0.0680907	uaa	a	ag	agg	aca	T
EPG5_L88X	Gentamicin	190	0.227122	0.0616513	uga	a	ac	acu	ucc	S
TP53_W23X	Gentamicin	409	0.220492	0.0134624	uag	a	aa	aaa	cua	L
TP53_W23X	Gentamicin	735	0.369451	0.00890978	uga	a	aa	aaa	cua	L
BIRC3_E494X	Gentamicin	15	0.172942	0.0169289	uaa	c	cu	cug	aga	R
FH_E355X	Gentamicin	160	0.222875	0.0629465	uaa	u	uu	uug	gga	G
GYS2_Q183X	Gentamicin	279	0.191157	0.0184117	uag	g	gc	gcu	ugg	W
LAMP2_R293X	Gentamicin	82	0.185824	0.00912447	uga	u	uu	uuu	aac	N
SMCHD1_R344X	Gentamicin	64	0.301237	0.111274	uga	c	ca	cag	aca	T
PALB2_L116X	Gentamicin	73	0.196136	0.00320516	uaa	c	cc	ccu	gga	G
ZEB2_L965X	Gentamicin	59	0.26408	0.0249383	uag	c	cu	cuu	gaa	E
BCKDHB_E163X	Gentamicin	151	0.196553	0.0170694	uaa	g	gc	gcu	aau	N
IKZF1_R213X	Gentamicin	204	0.216322	0.0209254	uga	a	ag	agc	cag	Q
MSH2_W345X	Gentamicin	15	0.231311	0.0813296	uag	a	au	auu	cag	Q
MSH2_W345X	Gentamicin	34	0.190883	0.00582762	uga	a	au	auu	cag	Q
AMER1_E138X	Gentamicin	169	0.189819	0.0111086	uag	a	ac	aca	uug	L
COL1A1_R469X	Gentamicin	145	0.229385	0.0550707	uga	g	gg	gga	aag	K
ARID2_Q725X	Gentamicin	39	0.165547	0.000707991	uag	a	ac	aca	ccc	P
CTNNB1_R474X	Gentamicin	2392	0.762085	0.0865741	uga	c	ca	cac	agc	S
PTCH1_R1394X	Gentamicin	267	0.193631	0.0188032	uga	g	gg	ggg	ccc	P
FIG4_R265X	Gentamicin	514	0.349974	0.0600056	uga	c	cc	cca	gga	G
FIG4_Q738X	Gentamicin	92	0.226075	0.015993	uag	c	cg	cgg	uua	L
SETD2_S791X	Gentamicin	45	0.196345	0.000825859	uaa	g	ga	gac	gau	D
SETD2_S791X	Gentamicin	107	0.317837	0.0296606	uga	g	ga	gac	gau	D
DMD_E739X	Gentamicin	28	0.206427	0.0246636	uaa	g	gc	gcu	uca	S
SLC12A6_RNAX	Gentamicin	437	0.207913	0.0319892	uga	g	ga	gac	gag	E
CFTR_S489X	Gentamicin	17	0.218534	0.0190602	uaa	u	uu	uuc	auu	I
MSH6_C687X	Gentamicin	38	0.195822	0.00483904	uga	g	gu	guc	ggu	G
ASXL2_R357X	Gentamicin	164	0.628095	0.274957	uga	c	ca	caa	auu	I
MSH2_C778X	Gentamicin	59	0.416606	0.014541	uga	a	au	aug	uuu	F
TSC2_Q1178X	Gentamicin	367	0.198183	0.0123856	uag	g	ga	gag	gug	V
MC4R_Y35X	Gentamicin	326	0.192146	0.00214763	uaa	u	uc	ucu	ggc	G
APC_S1272X	Gentamicin	44	0.222554	0.0355124	uga	a	ag	aga	uuu	F
LIPT1_S292X	Gentamicin	11	0.594084	0.264755	uga	c	ca	cac	cag	Q
EPHA7_E930X	Gentamicin	64	0.197802	0.011465	uaa	u	ug	ugg	gga	G
DCX_Q342X	Gentamicin	84	0.19361	0.0167967	uag	g	ga	gau	gcu	A
SCN9A_R842X	Gentamicin	167	0.210983	0.0201814	uga	g	gu	guc	cuc	L
CFTR_R1158X	Gentamicin	64	0.195478	0.0301487	uga	u	uc	ucu	aug	M
BRCA1_E720X	Gentamicin	17	0.19528	0.0294981	uaa	u	uu	uuu	aaa	K
AXIN1_E128X	Gentamicin	361	0.183147	0.00386285	uag	c	cc	ccc	cug	L
ATM_E1072X	Gentamicin	63	0.195662	0.0143557	uaa	g	gu	gua	aau	N
BCL6_R270X	Gentamicin	327	0.197538	0.007442	uga	a	ag	agu	gca	A
BRCA1_E1398X	Gentamicin	107	0.215357	0.00811123	uag	u	uu	uuu	gcu	A
NF1_S536X	Gentamicin	87	0.193118	0.02153	uaa	c	ca	cac	cag	Q
SLC2A2_R301X	Gentamicin	256	0.434965	0.106638	uga	c	ca	cag	uac	Y
COL4A4_R1377X	Gentamicin	207	0.199242	0.0244154	uga	a	au	auc	ccc	P
DDX3X_R311X	Gentamicin	373	0.207388	0.00792431	uga	g	ga	gac	auu	I
FLG_R2613X	Gentamicin	872	0.187473	0.012093	uga	g	gc	gcu	gac	D
BRCA1_QNAX	Gentamicin	96	0.179919	0.0210147	uaa	c	cu	cuc	guc	V
LDLR_Q137X	Gentamicin	388	0.20217	0.0269189	uag	g	ga	gau	ugc	C
AKT3_R166X	Gentamicin	18	0.287005	0.00979832	uga	g	ga	gag	guu	V
BRCA2_S871X	Gentamicin	11	0.265813	0.0725306	uga	a	aa	aaa	auu	I
PHEX_Y207X	Gentamicin	666	0.209312	0.0102491	uag	g	gu	gug	uug	L
RAD50_R954X	Gentamicin	32	0.199144	0.0383517	uga	g	ga	gaa	cuu	L
NAA15_R128X	Gentamicin	177	0.197174	0.00183799	uga	g	ga	gau	aug	M
APC_S943X	Gentamicin	54	0.186407	0.0064878	uaa	a	aa	aau	aau	N
APC_S943X	Gentamicin	32	0.26993	0.0429595	uga	a	aa	aau	aau	N
NPHP1_RNAX	Gentamicin	229	0.426267	0.019203	uga	c	ca	caa	uau	Y
ATRX_R1514X	Gentamicin	11	0.171471	0.0271484	uga	g	ga	gaa	gag	E
ABCA4_Q1135X	Gentamicin	1634	0.189999	0.00728553	uag	g	gg	gga	gcc	A
PPM1D_R552X	Gentamicin	177	0.22314	0.05829	uga	a	aa	aau	aga	R
ARID1A_E1766X	Gentamicin	78	0.194755	0.049543	uaa	g	ga	gaa	gaa	E
KMT2C_Q2539X	Gentamicin	78	0.211516	0.0618764	uag	c	ca	cau	ccu	P
CFTR_G542X	Gentamicin	161	0.19436	0.0147684	uga	g	ga	gaa	cuu	L
ATM_R2034X	Gentamicin	226	0.252935	0.0587922	uga	a	ac	aca	cua	L
STAG2_E678X	Gentamicin	72	0.208261	0.00801794	uaa	c	cc	ccu	gaa	E
APC_S874X	Gentamicin	151	0.204524	0.0029847	uga	a	aa	aag	ucu	S
RAD50_Q326X	Gentamicin	65	0.29898	0.0187448	uag	c	ca	cag	uua	L
MCCC1_R371X	Gentamicin	352	0.206993	0.00226583	uga	g	gc	gca	ccu	P
HNRNPK_R287X	Gentamicin	1153	0.238645	0.0140076	uga	g	gg	gga	cgu	R
B2M_E89X	Gentamicin	159	0.18021	0.010709	uaa	u	uu	uuc	acu	T
DNAH5_E91X	Gentamicin	87	0.198928	0.0361561	uaa	a	ac	aca	gca	A
NIPBL_R2407X	Gentamicin	209	0.210847	0.01227	uga	g	gc	gcc	aga	R
FLG_S3296X	Gentamicin	318	0.192726	0.00609419	uaa	a	ag	agu	aga	R
PDE6A_RNAX	Gentamicin	1921	0.423031	0.0122822	uga	c	ca	cag	cgu	R
FLG_S1302X	Gentamicin	68	0.186422	0.0244301	uaa	a	ag	aga	cag	Q
MSH2_Y238X	Gentamicin	11	0.214236	0.0774983	uag	c	ca	cag	auu	I
TNFRSF13B_SNAX	Gentamicin	78	0.195861	0.000924884	uaa	g	ga	gaa	ggc	G
TNFRSF13B_SNAX	Gentamicin	42	0.287062	0.0615134	uga	g	ga	gaa	ggc	G
MSH2_Q183X	Gentamicin	289	0.224971	0.026367	uag	u	uu	uuc	gau	D
APC_K1182X	Gentamicin	21	0.189545	0.0232078	uaa	u	ua	uau	uua	L
CDKN1B_Q20X	Gentamicin	293	0.185758	0.00805033	uag	g	gc	gcg	agg	R
CRX_S150X	Gentamicin	399	0.185386	0.0092986	uga	g	gg	ggc	ccc	P
CREBBP_R1341X	Gentamicin	119	0.22567	0.00528601	uga	g	gu	gug	gac	D
ERBB4_E890X	Gentamicin	69	0.17873	0.0103049	uag	u	ug	ugu	cug	L
RB1_R787X	Gentamicin	89	0.205906	0.0150989	uga	a	ag	agc	ccu	P
PTEN_Y65X	Gentamicin	36	0.185946	0.00659513	uaa	a	aa	aag	cau	H
PTEN_Y65X	Gentamicin	17	0.179861	0.00284983	uag	a	aa	aag	cau	H
GSK3B_R306X	Gentamicin	502	0.575072	0.0959805	uga	c	cc	ccc	uuc	F
AGL_Q97X	Gentamicin	96	0.191733	0.0174401	uaa	g	gg	gga	cuu	L
TYR_Q220X	Gentamicin	184	0.177379	0.00739069	uaa	g	ga	gaa	gaa	E
PDGFRB_R849X	Gentamicin	946	0.249779	0.0231832	uga	g	ga	gac	gcu	A
IGF1R_R1158X	Gentamicin	207	0.188389	0.0133521	uga	g	ga	gau	acg	T
PKD2_R803X	Gentamicin	274	0.210338	0.0139838	uga	a	ag	agu	agc	S
CDC73_R76X	Gentamicin	1635	1.33436	0.0346115	uga	c	cg	cgu	guc	V
WAS_R13X	Gentamicin	333	0.198402	0.0232263	uga	g	gg	gga	ggc	G
ABCB11_R1057X	Gentamicin	274	0.603035	0.0859409	uga	c	ca	caa	gac	D
SMARCA4_Q205X	Gentamicin	780	0.179328	0.0116487	uag	g	gg	ggc	gug	V
MSH2_Q130X	Gentamicin	249	0.19705	0.0123247	uag	u	uu	uuu	ucu	S
CFTR_Y275X	Gentamicin	59	0.218617	0.0215632	uag	u	ug	ugc	gca	A
EPHA7_E643X	Gentamicin	148	0.182788	0.00276828	uaa	u	uu	uuc	gga	G
RB1_E97X	Gentamicin	318	0.429797	0.0233304	uaa	c	cu	cug	aag	K
PTPRD_R1496X	Gentamicin	324	0.209844	0.0295763	uga	a	ac	aca	guu	V
APC_W423X	Gentamicin	990	0.427166	0.0376502	uga	c	ca	cag	gag	E
ARID2_Q397X	Gentamicin	91	0.225517	0.0362964	uag	g	ga	gau	gau	D
COL3A1_R326X	Gentamicin	1659	0.204784	0.00766282	uga	g	gg	ggc	gcu	A
C8B_R376X	Gentamicin	292	0.176056	0.00151461	uga	g	gg	gga	gua	V
COL2A1_R533X	Gentamicin	436	0.193402	0.00762434	uga	g	gg	ggg	gag	E
SACS_R3903X	Gentamicin	583	0.215647	0.00171894	uga	g	ga	gac	gua	V
DMD_E806X	Gentamicin	141	0.204994	0.0229494	uaa	c	ca	caa	uca	S
SDHB_R115X	Gentamicin	170	0.203246	0.0210735	uga	a	ag	agg	acc	T
IGHMBP2_R605X	Gentamicin	2591	0.626071	0.0127417	uga	c	cg	cgc	gcc	A
CFTR_Q1382X	Gentamicin	45	0.197168	0.0448384	uaa	a	au	aua	uac	Y
FBN1_Q351X	Gentamicin	867	0.196152	0.00217888	uag	u	uc	ucc	cca	P
CHD7_R2653X	Gentamicin	18	0.259763	0.0577873	uga	a	aa	aau	aaa	K
PCCB_R113X	Gentamicin	269	0.212495	0.00626764	uga	a	au	auc	ggc	G
RB1_R358X	Gentamicin	15	0.160957	0.00407461	uga	a	aa	aaa	cca	P
PEX7_LNAX	Gentamicin	122	0.191113	0.000378835	uaa	g	ga	gac	ggu	G
MSH2_R383X	Gentamicin	41	0.213014	0.0168965	uga	u	uu	uuc	cgu	R
CNTNAP2_W718X	Gentamicin	57	0.187228	0.0159534	uag	g	gg	gga	uac	Y
NF1_E1436X	Gentamicin	19	0.175183	0.0241748	uaa	a	ag	agg	auc	I
SPEN_R732X	Gentamicin	586	0.305965	0.00822127	uga	c	cg	cgu	uug	L
PAH_Y154X	Gentamicin	169	0.179752	0.0104848	uaa	c	cg	cgu	gug	V
NBN_E636X	Gentamicin	31	0.173661	0.00817721	uaa	a	au	aua	aaa	K
ECEL1_WNAX	Gentamicin	1000	0.245022	0.0116859	uga	a	au	aug	gac	D
TOP1_S74X	Gentamicin	10	0.22481	0.0320959	uga	g	ga	gaa	agc	S
FBN1_R215X	Gentamicin	380	0.183572	0.00270285	uga	g	gc	gcc	ggc	G
MAP3K13_W708X	Gentamicin	670	0.205112	0.0320427	uga	a	ag	aga	ugc	C
KIF7_E982X	Gentamicin	353	0.223774	0.0139602	uag	a	aa	aag	cug	L
PTPRT_E287X	Gentamicin	311	0.193436	0.0253512	uag	c	cc	ccu	aaa	K
BAP1_S513X	Gentamicin	562	0.188578	0.00918156	uga	g	gc	gcc	cgc	R
ARID1A_S103X	Gentamicin	14	0.219037	0.0188275	uag	a	aa	aac	aac	N
TP53_Y327X	Gentamicin	255	0.175045	0.00177405	uaa	u	uu	uuc	gaa	E
TP53_Y327X	Gentamicin	120	0.172272	0.0119977	uag	u	uu	uuc	gaa	E
BRCA2_S791X	Gentamicin	33	0.367065	0.18592	uaa	u	ua	uac	gaa	E
BRCA2_S791X	Gentamicin	20	0.391496	0.193096	uga	u	ua	uac	gaa	E
KMT2A_R2699X	Gentamicin	271	0.326059	0.00595796	uga	c	cu	cug	gaa	E
SDHA_Q185X	Gentamicin	686	0.189834	0.00264542	uag	g	gc	gcc	ggg	G
ARID1B_Q1315X	Gentamicin	360	0.184569	0.00658588	uag	u	uu	uuu	cag	Q
SPRED1_R64X	Gentamicin	141	0.305716	0.00882476	uga	c	cu	cuc	gag	E
PHEX_W403X	Gentamicin	216	0.204083	0.00983434	uag	g	ga	gac	caa	Q
PHEX_W403X	Gentamicin	324	0.274758	0.00304101	uga	g	ga	gac	caa	Q
INPP4B_E519X	Gentamicin	90	0.169819	0.00801079	uaa	g	ga	gag	gag	E
MSH6_R298X	Gentamicin	67	0.226372	0.0143027	uga	a	aa	aag	gcu	A
KDM5A_R1350X	Gentamicin	117	0.208224	0.0236644	uga	g	ga	gag	auu	I
CSF1R_Q911X	Gentamicin	573	0.212533	0.00115295	uag	g	ga	gag	cuu	L
EVC2_R319X	Gentamicin	165	0.233802	0.0543731	uga	a	ac	aca	ugu	C
ARID1A_R693X	Gentamicin	1212	0.213359	0.0038373	uga	g	gg	ggc	auc	I
MEN1_W428X	Gentamicin	1994	0.218717	0.019631	uga	g	ga	gag	aaa	K
APC_R1920X	Gentamicin	237	0.276669	0.0210725	uga	g	gg	ggu	aau	N
BRCA1_E1194X	Gentamicin	254	0.205127	0.00380467	uaa	c	cc	cca	aaa	K
KEAP1_K97X	Gentamicin	1942	0.235199	0.0170637	uag	g	gu	gug	cac	H
BRCA1_Q1151X	Gentamicin	36	0.183678	0.0270097	uaa	a	ag	agc	gaa	E
SMAD4_Q256X	Gentamicin	953	0.219825	0.0291916	uag	c	cc	cca	ggu	G
CFTR_E1371X	Gentamicin	290	0.332048	0.0135574	uaa	c	cc	ccc	gau	D
PAX5_G85X	Gentamicin	99	0.245621	0.0623907	uga	u	uc	ucc	gga	G
ARID1B_Q540X	Gentamicin	546	0.190874	0.00312343	uag	c	ca	cag	ccu	P
AP4M1_QNAX	Gentamicin	626	0.203522	0.00736005	uaa	c	cu	cuc	ucu	S
NSD1_E1534X	Gentamicin	120	0.207859	0.00441285	uaa	c	cg	cgc	ggu	G
PRDM1_S535X	Gentamicin	116	0.209849	0.0163524	uga	g	gc	gca	acc	T
AR_Y107X	Gentamicin	780	0.235093	0.0161634	uag	c	cu	cug	ggc	G
PKD1_Q978X	Gentamicin	970	0.189995	0.00534213	uag	a	aa	aac	uuc	F
FAT1_Q2830X	Gentamicin	92	0.185558	0.0324018	uag	a	au	auc	auu	I
ATM_K1435X	Gentamicin	11	0.219471	0.0440611	uag	c	ca	cac	aag	K
APC_R1450X	Gentamicin	104	0.372451	0.191734	uga	g	ga	gaa	aag	K
MID1_R495X	Gentamicin	106	0.258956	0.0458178	uga	a	aa	aaa	cau	H
DNMT3A_Q402X	Gentamicin	273	0.184007	0.0061729	uag	a	aa	aac	gug	V
TSC2_Q1752X	Gentamicin	464	0.220026	0.00366622	uag	c	cg	cgg	cgc	R
CFTR_E193X	Gentamicin	207	0.216058	0.0342435	uaa	g	gg	gga	gau	D
FAT1_E2684X	Gentamicin	34	0.1752	0.0172736	uaa	u	uc	ucu	aaa	K
APC_Q1529X	Gentamicin	22	0.189559	0.00373	uag	g	ga	gaa	guu	V
PAH_R111X	Gentamicin	143	0.194843	0.000330137	uga	g	ga	gau	uca	S
GAA_E888X	Gentamicin	2047	0.259304	0.00337551	uag	c	cu	cug	aau	N
KMT2B_E1527X	Gentamicin	576	0.224864	0.0293652	uaa	c	cg	cgg	ugu	C
PALB2_Q559X	Gentamicin	45	0.188294	0.00932856	uaa	g	gu	gug	auu	I
KMT2D_R2771X	Gentamicin	1666	0.833371	0.000465409	uga	c	cu	cuc	gac	D
PAX6_W170X	Gentamicin	188	0.226534	0.0103374	uga	g	gg	ggc	agc	S
ERCC5_Q1056X	Gentamicin	12	0.185887	0.0482891	uag	a	aa	aag	acc	T
APC_E1345X	Gentamicin	115	0.217976	0.0259179	uaa	u	uc	uca	uca	S
PCDH19_E287X	Gentamicin	2825	0.225868	0.00405292	uag	c	cu	cuc	cgc	R
TP53_R209X	Gentamicin	821	0.295558	0.0263367	uga	a	aa	aac	gac	D
CDKN2A_R80X	Gentamicin	1493	0.545247	0.23311	uga	c	cc	ccc	acc	T
CDKN2A_X80X	Gentamicin	2016	0.466381	0.0677863	uga	c	cc	ccc	acu	T
LRP5_R1078X	Gentamicin	820	0.209472	0.00789489	uga	g	gg	ggg	gag	E
BRCA1_Q1105X	Gentamicin	161	0.189018	0.0225708	uaa	c	ca	cau	aug	M
LDLR_W895X	Gentamicin	437	0.190449	0.00138114	uga	a	aa	aag	cua	L
BRCA1_K1156X	Gentamicin	69	0.179324	0.0112699	uaa	g	gc	gca	gaa	E
BAP1_W196X	Gentamicin	701	0.186208	0.00532955	uga	g	gg	ggg	ccc	P
CASK_R106X	Gentamicin	248	0.200029	0.00941298	uga	g	gc	gcu	aag	K
PTCH1_WNAX	Gentamicin	268	0.193163	0.0044567	uga	a	ac	aca	aag	K
CHD7_Q166X	Gentamicin	384	0.208379	0.0180271	uag	c	cc	ccg	cca	P
KAT6A_R1024X	Gentamicin	75	0.197649	0.0315147	uga	a	aa	aag	guc	V
MSH6_R338X	Gentamicin	236	0.188166	0.0278166	uga	g	gc	gcu	uug	L
PALB2_Y512X	Gentamicin	105	0.184992	0.00608068	uaa	a	ac	aca	aga	R
ENG_L572X	Gentamicin	754	0.187233	0.00242334	uag	a	aa	aac	cgc	R
ITGA2B_E538X	Gentamicin	237	0.350864	0.00470607	uag	c	cu	cug	gcc	A
CFTR_W882X	Gentamicin	50	0.177773	0.000785037	uag	c	cu	cuc	cug	L
VEGFA_R145X	Gentamicin	92	0.213359	0.0120045	uga	g	gg	gga	guu	V
TGFBR2_E526X	Gentamicin	614	0.178109	0.00700138	uag	g	gc	gcc	cca	P
NR0B1_W172X	Gentamicin	150	0.249686	0.0279808	uga	g	ga	gac	ugg	W
MEN1_Q410X	Gentamicin	1141	0.193163	0.0244543	uag	g	ga	gac	cuc	L
BRCA2_S353X	Gentamicin	11	0.172592	0.00942099	uaa	u	uu	uuu	uac	Y
BRCA2_S353X	Gentamicin	16	0.221113	0.0122086	uga	u	uu	uuu	uac	Y
BRCA2_Y91X	Gentamicin	21	0.192611	0.0150928	uaa	c	ca	caa	cug	L
BRCA2_Y91X	Gentamicin	18	0.172656	0.010542	uag	c	ca	caa	cug	L
ANKRD11_Y289X	Gentamicin	463	0.190366	0.0116733	uaa	a	ac	acu	acu	T
PHEX_Q682X	Gentamicin	306	0.187365	0.00315065	uag	c	cu	cuc	aac	N
PAH_L424X	Gentamicin	200	0.175307	0.00281805	uag	g	ga	gac	guc	V
IDUA_R643X	Gentamicin	652	0.237463	0.00938647	uga	g	gc	gcc	guu	V
KMT2B_E1838X	Gentamicin	240	0.188686	0.00159784	uag	g	gg	ggc	cuc	L
KCNQ2_R420X	Gentamicin	623	0.216671	0.00375041	uga	g	gg	ggc	ccc	P
EXT1_Y284X	Gentamicin	572	0.20323	0.00725725	uaa	c	ca	cac	uua	L
MET_E616X	Gentamicin	16	0.201093	0.032286	uag	a	ag	agc	agu	S
PIGA_R412X	Gentamicin	443	0.381495	0.0193832	uga	c	cu	cug	aaa	K
LATS1_R63X	Gentamicin	216	0.309163	0.0671215	uga	c	ca	caa	ccu	P
ZFHX3_W2993X	Gentamicin	40	0.214648	0.0754951	uag	u	uu	uuc	guc	V
CUL7_W788X	Gentamicin	4043	0.571858	0.0203653	uga	c	ca	cac	ccc	P
EYS_C1008X	Gentamicin	618	0.405566	0.00993516	uga	c	cu	cua	gaa	E
ARID2_R1769X	Gentamicin	42	0.623248	0.402268	uga	c	cu	cua	auc	I
SPINK5_R853X	Gentamicin	81	0.297218	0.120605	uga	a	ag	agc	uuu	F
DYSF_Q612X	Gentamicin	1549	0.204236	0.00138618	uag	u	uu	uuu	auc	I
NF2_Q470X	Gentamicin	370	0.217193	0.0437872	uag	a	aa	aag	aag	K
FKTN_R203X	Gentamicin	824	0.333064	0.0250441	uga	a	aa	aag	uuc	F
SMAD4_E526X	Gentamicin	52	0.243488	0.0384536	uaa	a	au	auu	auu	I
MTM1_R24X	Gentamicin	75	0.223848	0.0748826	uga	g	ga	gau	ucu	S
Highlands J virus_no_WTNAX	Gentamicin	608	0.488051	0.0836441	uga	c	cg	cgg	aau	N
MYO15A_R1966X	Gentamicin	1864	0.275851	0.00151343	uga	c	cg	cgc	cgc	R
MSH2_Q397X	Gentamicin	46	0.185026	0.0245349	uaa	g	gc	gca	aga	R
CHD7_R157X	Gentamicin	210	0.198455	0.0082588	uga	g	gc	gcc	aua	I
TNFAIP3_Q737X	Gentamicin	182	0.231086	0.0158188	uag	c	ca	cau	ugu	C
KMT2C_Q2301X	Gentamicin	653	0.220375	0.010607	uag	u	uc	ucu	gau	D
APC_Q757X	Gentamicin	25	0.216372	0.0656544	uaa	a	aa	aaa	aaa	K
WDR45_RNAX	Gentamicin	837	0.224343	0.0265836	uga	g	gg	gga	cuu	L
CENPA_Q39X	Gentamicin	28	0.212874	0.00471085	uaa	c	ca	cac	cau	H
TP53_E198X	Gentamicin	527	0.199788	0.00264955	uaa	g	gg	gga	gug	V
TP53_X198X	Gentamicin	641	0.184178	0.00195403	uaa	g	gg	gga	guu	V
USH2A_R63X	Gentamicin	462	0.197628	0.00193681	uga	a	ag	agc	gac	D
KCNH2_Q969X	Gentamicin	520	0.223193	0.00556013	uag	c	cu	cug	cug	L
PKHD1_R1775X	Gentamicin	2530	0.228994	0.02216	uga	g	gu	guc	ugc	C
PBRM1_R710X	Gentamicin	66	0.213402	0.00589883	uga	a	ag	agu	auu	I
MYBPC3_Y333X	Gentamicin	941	0.167019	0.00871924	uaa	g	ga	gag	gag	E
MYBPC3_Y333X	Gentamicin	1680	0.187275	0.00658855	uag	g	ga	gag	gag	E
LDLR_G621X	Gentamicin	623	0.193183	0.0252951	uga	a	ac	acu	ugg	W
ARID1B_Q1440X	Gentamicin	598	0.17166	0.000124119	uag	u	uc	ucg	cug	L
NBN_QNAX	Gentamicin	100	0.202211	0.0217567	uaa	a	ac	aca	gaa	E
FANCG_E105X	Gentamicin	399	0.206841	0.0427838	uag	a	ac	aca	cug	L
ZRSR2_S43X	Gentamicin	107	0.48531	0.190439	uga	c	ca	cag	cuc	L
COL4A3_Y117X	Gentamicin	548	0.181796	0.00661814	uaa	g	gg	gga	ccu	P
PMS2_C551X	Gentamicin	783	0.491691	0.0398569	uga	c	ca	cau	gac	D
COL2A1_R653X	Gentamicin	897	0.213642	0.0105805	uga	g	gg	ggc	gaa	E
SCN9A_W1333X	Gentamicin	242	0.246664	0.0138008	uag	c	cu	cug	uuc	F
DMD_R2095X	Gentamicin	161	0.488178	0.0526906	uga	c	ca	caa	gac	D
L1CAM_R558X	Gentamicin	1728	0.212322	0.0041138	uga	g	ga	gac	ggu	G
RLBP1_Y111X	Gentamicin	381	0.190067	0.0049476	uag	g	ga	gag	gcc	A
FBXW7_Q508X	Gentamicin	221	0.190076	0.00881481	uaa	u	ua	uau	guu	V
BAP1_Q441X	Gentamicin	267	0.187018	0.013382	uag	c	cc	ccc	cug	L
APC_Q1338X	Gentamicin	75	0.200961	0.0387846	uag	g	gg	ggu	cug	L
APC_E268X	Gentamicin	174	0.171086	0.00698478	uaa	a	au	auc	gga	G
SMAD3_R93X	Gentamicin	413	0.221739	0.00945925	uga	u	ug	ugg	ugg	W
CFTR_G27X	Gentamicin	142	0.29525	0.0326399	uga	u	ua	uac	aaa	K
SMARCA4_Q678X	Gentamicin	168	0.186597	0.0170759	uag	c	cc	ccu	gca	A
LAMB3_Y339X	Gentamicin	493	0.203235	0.0244323	uag	g	gg	gga	gca	A
EYS_C937X	Gentamicin	39	0.195001	0.00708722	uga	a	aa	aaa	ccu	P
ATM_G1130X	Gentamicin	22	0.178349	0.000451414	uga	a	au	aug	gaa	E
ABCA12_R2482X	Gentamicin	193	0.21745	0.0341369	uga	g	gg	gga	gga	G
TMC1_R389X	Gentamicin	190	0.201977	0.00477101	uga	u	uc	ucc	aag	K
SCN1A_W1408X	Gentamicin	12	0.210729	0.0456195	uga	a	aa	aaa	cga	R
APC_S583X	Gentamicin	30	0.23616	0.0501914	uaa	a	ac	acc	gaa	E
APC_S583X	Gentamicin	64	0.202681	0.0112746	uga	a	ac	acc	gaa	E
NF1_R1306X	Gentamicin	66	0.236094	0.0116123	uga	a	au	auu	uua	L
ATRX_E853X	Gentamicin	10	0.212649	0.00606171	uag	a	aa	aaa	gau	D
RB1_Q384X	Gentamicin	47	0.241238	0.0513521	uaa	u	uu	uua	caa	Q
KMT2A_R1064X	Gentamicin	178	0.173481	0.00553781	uga	g	gg	gga	gug	V
ARID1A_S645X	Gentamicin	288	0.223946	0.0174755	uga	a	au	aua	ggu	G
APC_Q1096X	Gentamicin	133	0.203813	0.0313449	uag	g	ga	gaa	cag	Q
KDM6A_Q611X	Gentamicin	55	0.179629	0.0161873	uag	c	cg	cga	cug	L
EP300_R1055X	Gentamicin	885	0.683858	0.0344874	uga	c	ca	cag	cua	L
APC_Y1262X	Gentamicin	18	0.189094	0.0397703	uaa	u	ug	ugu	acu	T
APC_Y1262X	Gentamicin	11	0.276137	0.175169	uag	u	ug	ugu	acu	T
MLH1_Q398X	Gentamicin	186	0.255985	0.0437191	uag	c	cc	ccu	cug	L
APC_K993X	Gentamicin	71	0.177018	0.00333758	uag	u	uu	uuu	agu	S
FAT1_R191X	Gentamicin	151	0.320016	0.0629913	uga	a	ac	aca	gau	D
TSC1_E232X	Gentamicin	50	0.21223	0.0171141	uaa	u	uu	uua	ccg	P
APTX_W279X	Gentamicin	49	0.276947	0.128582	uga	a	aa	aau	cau	H
DICER1_R544X	Gentamicin	58	0.344342	0.0305861	uga	u	uc	ucc	uau	Y
MGA_R1818X	Gentamicin	519	0.191009	0.0110109	uga	g	gg	ggc	cuu	L
JAK2_E1080X	Gentamicin	61	0.217948	0.0240349	uaa	c	cu	cuu	aua	I
FAT1_Q4114X	Gentamicin	812	0.197979	0.00307898	uag	u	ug	ugu	ugu	C
BRCA2_Y3308X	Gentamicin	10	0.200944	0.051049	uaa	g	ga	gaa	aaa	K
BRCA2_Y3308X	Gentamicin	15	0.173136	0.00643111	uag	g	ga	gaa	aaa	K
ASXL1_R1415X	Gentamicin	572	0.208078	0.0084343	uga	g	ga	gag	ccc	P
ARID1B_R1324X	Gentamicin	596	0.211033	0.0350791	uga	a	ag	agg	gac	D
ABCG8_R412X	Gentamicin	1270	0.275586	0.0217723	uga	g	ga	gac	uuc	F
DMD_R768X	Gentamicin	92	0.183965	0.0228561	uga	g	ga	gaa	gag	E
NF1_Q950X	Gentamicin	12	0.175041	0.00568559	uag	g	gu	guu	gga	G
COL4A3_R406X	Gentamicin	220	0.217906	0.0141497	uga	g	gg	ggc	gaa	E
ETFDH_E412X	Gentamicin	19	0.171153	0.0235605	uaa	u	uc	ucu	gca	A
KPTN_S259X	Gentamicin	392	0.199963	0.0491087	uag	g	gc	gcc	cuc	L
PROM1_Y205X	Gentamicin	76	0.202475	0.0412608	uaa	a	au	aua	aaa	K
SETD2_S918X	Gentamicin	35	0.298073	0.106054	uga	g	ga	gag	agu	S
INSR_E390X	Gentamicin	188	0.181154	0.0108727	uaa	a	au	auu	gaa	E
BRCA1_E1244X	Gentamicin	238	0.184355	0.00936566	uaa	g	ga	gag	cug	L
PMS2_E663X	Gentamicin	59	0.381334	0.0322295	uaa	c	cu	cua	gau	D
MTOR_R1391X	Gentamicin	116	0.187369	0.00553081	uga	g	gc	gca	ugc	C
DNMT3B_R576X	Gentamicin	154	0.206633	0.018215	uga	g	gu	guc	auu	I
BRCA1_E1117X	Gentamicin	230	0.230758	0.0110091	uaa	c	cu	cua	gcu	A
RBM10_Q664X	Gentamicin	365	0.18663	0.0090915	uag	g	ga	gag	gag	E
ARHGEF9_R289X	Gentamicin	1181	0.444697	0.0044724	uga	c	cg	cgu	aag	K
BRCA1_Q1162X	Gentamicin	57	0.181798	0.0124473	uag	a	aa	aaa	uca	S
ARID5B_E550X	Gentamicin	115	0.203452	0.0245703	uaa	a	aa	aaa	cca	P
KMT2C_R2028X	Gentamicin	1366	0.479925	0.0403704	uga	c	cc	ccc	gca	A
ATM_S891X	Gentamicin	205	0.209833	0.0262968	uga	a	aa	aag	cug	L
SGCE_Y170X	Gentamicin	63	0.204366	0.0027614	uaa	a	aa	aac	gcc	A
MSH2_Y522X	Gentamicin	15	0.179158	0.00766382	uag	u	uu	uuu	uau	Y
NOTCH1_E1719X	Gentamicin	773	0.181263	0.00165817	uag	g	gc	gcc	auc	I
ATR_R1951X	Gentamicin	973	0.27922	0.00705726	uga	c	cu	cuc	uca	S
POLG_R709X	Gentamicin	250	0.204615	0.0158849	uga	g	gc	gcu	uug	L
MET_E1009X	Gentamicin	228	0.190494	0.0182044	uaa	g	ga	gau	cca	P
KMT2A_Q814X	Gentamicin	185	0.210033	0.0224403	uag	a	ag	aga	aau	N
RNF43_W159X	Gentamicin	1606	0.303913	0.0262109	uga	c	cc	cca	acc	T
FLT1_R339X	Gentamicin	218	0.223583	0.0111695	uga	a	aa	aaa	cau	H
B2M_L7X	Gentamicin	2287	0.191091	0.0216934	uga	g	gc	gcu	gcc	A
SYNGAP1_Q919X	Gentamicin	2076	0.278675	0.017616	uag	c	ca	caa	gcc	A
CACNA1A_R1345X	Gentamicin	311	0.231757	0.031806	uga	g	gu	guc	cuc	L
TP53_E285X	Gentamicin	683	0.219328	0.0108337	uag	g	ga	gaa	aca	T
VPS13A_R1921X	Gentamicin	84	0.224468	0.0223291	uga	a	ac	acc	auc	I
ARID2_G1490X	Gentamicin	324	0.205352	0.011857	uga	u	uc	uca	uca	S
BRCA2_S1099X	Gentamicin	10	0.22464	0.00764213	uga	a	aa	aac	aau	N
ERCC6_R1288X	Gentamicin	2075	0.19448	0.0089526	uga	g	gu	gug	aac	N
GRIN2B_W559X	Gentamicin	2847	0.218313	0.00107728	uga	g	gu	gug	gua	V
SLC2A1_Q250X	Gentamicin	552	0.187268	0.0099054	uag	a	au	aug	cgg	R
CDH1_Q351X	Gentamicin	360	0.180493	0.00874865	uaa	g	gg	ggu	cuu	L
LATS1_W268X	Gentamicin	322	0.210819	0.0214263	uga	g	ga	gaa	uca	S
MSH2_E101X	Gentamicin	64	0.189287	0.026905	uaa	g	gu	guu	guu	V
KMT2C_R4541X	Gentamicin	1129	0.19255	0.0143268	uga	g	gg	gga	caa	Q
CHD7_R2631X	Gentamicin	90	0.303917	0.0540697	uga	a	aa	aac	ugu	C
SETD2_Q884X	Gentamicin	134	0.189381	0.0140617	uag	a	ag	agu	cuu	L
KMT2B_Q3860X	Gentamicin	2368	0.322447	0.0342528	uag	c	ca	caa	cag	Q
PMS2_K647X	Gentamicin	12	0.192247	0.0163493	uag	u	uu	uuu	agg	R
NF1_L2301X	Gentamicin	637	0.334547	0.0295719	uga	c	ca	cag	aaa	K
APC_Q1204X	Gentamicin	58	0.175522	0.0130788	uaa	a	ag	agc	gga	G
TP63_Q575X	Gentamicin	431	0.19971	0.00286463	uag	a	au	auu	uau	Y
PROM1_R675X	Gentamicin	61	0.192328	0.0117356	uga	g	gu	guc	caa	Q
MAP2K4_Q316X	Gentamicin	122	0.275444	0.0762353	uaa	c	cu	cua	gau	D
FBN1_C811X	Gentamicin	20	0.280069	0.0313564	uga	g	ga	gaa	gaa	E
BRCA2_S1442X	Gentamicin	11	0.168024	0.00296095	uga	u	uu	uuu	gag	E
PALB2_E990X	Gentamicin	43	0.185678	0.00500634	uaa	g	gu	guc	gua	V
BRCA1_Y1133X	Gentamicin	201	0.213604	0.0325328	uaa	c	cc	ccu	agc	S
NSD1_C792X	Gentamicin	30	0.201689	0.00545551	uga	a	aa	aaa	aag	K
NF2_R198X	Gentamicin	211	0.188939	0.027888	uga	g	gc	gcc	ggc	G
FANCA_E1420X	Gentamicin	694	0.306816	0.0192242	uag	c	cu	cug	gca	A
RPE65_R124X	Gentamicin	73	0.27556	0.0676743	uga	g	gg	gga	uuu	F
MMAA_Y129X	Gentamicin	21	0.309798	0.150105	uaa	c	ca	cac	cuu	L
PALB2_W912X	Gentamicin	327	0.356267	0.105447	uga	c	ca	cac	acc	T
DICER1_E503X	Gentamicin	112	0.179018	0.00715607	uag	g	gu	gua	gaa	E
NF1_L79X	Gentamicin	12	0.316419	0.142254	uga	u	ua	uau	aau	N
SLC25A15_Q8X	Gentamicin	569	0.178884	0.0042728	uag	g	gc	gcu	auc	I
BRCA1_S1161X	Gentamicin	97	0.211256	0.0116313	uaa	c	ca	cag	acu	T
BRCA1_S1161X	Gentamicin	47	0.531067	0.297035	uga	c	ca	cag	acu	T
MSH2_Y521X	Gentamicin	27	0.208693	0.0277499	uaa	u	ua	uac	gga	G
NF1_R304X	Gentamicin	85	0.186054	0.00607253	uga	a	aa	aaa	cua	L
PALB2_K142X	Gentamicin	99	0.19921	0.00679134	uag	c	cu	cug	cag	Q
RICTOR_E904X	Gentamicin	47	0.214374	0.0450288	uaa	c	cu	cuc	aca	T
MSH2_Q193X	Gentamicin	38	0.165683	0.00136777	uag	a	au	auu	auc	I
ABCA4_W31X	Gentamicin	160	0.21384	0.0508178	uga	c	cc	ccu	gug	V
BRCA2_Y3049X	Gentamicin	50	0.232271	0.006733	uaa	c	ca	cag	auu	I
BRCA2_Y3049X	Gentamicin	86	0.206661	0.0158896	uag	c	ca	cag	auu	I
RAD51C_RNAX	Gentamicin	30	0.329886	0.0136587	uga	g	gu	gug	gau	D
COL4A3_R1037X	Gentamicin	37	0.186919	0.0347613	uga	g	gc	gca	ggu	G
FAT1_L823X	Gentamicin	29	0.175644	0.0262323	uaa	c	ca	cag	uuu	F
CFTR_L732X	Gentamicin	72	0.185476	0.0140246	uga	g	ga	gag	ccu	P
DBT_E224X	Gentamicin	40	0.336405	0.18675	uaa	a	au	auu	guu	V
TSC1_S836X	Gentamicin	1131	0.27574	0.0219883	uga	a	aa	aac	cuc	L
APC_E1080X	Gentamicin	40	0.180324	0.0198601	uag	a	ag	agc	acu	T
FAT1_E1147X	Gentamicin	64	0.22825	0.0223051	uaa	a	au	auc	cca	P
DMD_Q790X	Gentamicin	91	0.174035	0.0160611	uag	a	au	aug	gaa	E
PTEN_K330X	Gentamicin	38	0.227667	0.0223346	uaa	g	ga	gac	aau	N
ARID2_R542X	Gentamicin	202	0.272736	0.113966	uga	g	gc	gca	ucu	S
APC_Q1328X	Gentamicin	47	0.167675	0.0094026	uag	c	ca	cac	uca	S
PAFAH1B1_R273X	Gentamicin	431	0.185425	0.0121993	uga	g	ga	gag	cuc	L
ZFHX3_E1884X	Gentamicin	96	0.186099	0.00543581	uaa	a	aa	aag	aaa	K
DMD_K919X	Gentamicin	220	0.262271	0.0488131	uag	c	ca	caa	uuu	F
APC_K670X	Gentamicin	24	0.162011	0.00385084	uaa	u	uc	ucu	uua	L
ATM_W1710X	Gentamicin	55	0.264689	0.0829992	uga	a	ac	acc	cag	Q
LATS1_R737X	Gentamicin	82	0.217504	0.00755117	uga	a	aa	aag	cuu	L
RB1_Y446X	Gentamicin	28	0.221715	0.0471433	uaa	a	aa	aaa	cga	R
ERCC6_R975X	Gentamicin	85	0.363444	0.0334171	uga	c	ca	caa	cac	H
NF1_Q1189X	Gentamicin	186	0.188483	0.00898287	uaa	g	gg	ggc	caa	Q
DEPDC5_R838X	Gentamicin	845	0.214907	0.027232	uga	g	gg	ggc	agc	S
PTEN_E91X	Gentamicin	41	0.173408	0.00827349	uaa	g	ga	gac	uuu	F
CFTR_E831X	Gentamicin	38	0.195786	0.00345115	uag	u	ug	ugc	aag	K
NGLY1_RNAX	Gentamicin	19	0.165679	0.0012318	uga	g	gg	ggu	gcc	A
IFNGR1_S306X	Gentamicin	68	0.206954	0.0169123	uaa	c	cu	cuc	gua	V
IFNGR1_S306X	Gentamicin	136	0.374859	0.0916358	uga	c	cu	cuc	gua	V
CUL3_E615X	Gentamicin	27	0.171563	0.0113813	uaa	a	au	auu	gag	E
EYS_C385X	Gentamicin	19	0.161394	0.00126254	uga	a	aa	aag	aca	T
PBRM1_E707X	Gentamicin	312	0.21534	0.0222762	uaa	a	aa	aaa	aug	M
DICER1_W1397X	Gentamicin	26	0.238892	0.0222873	uag	g	ga	gaa	aaa	K
GAA_Q838X	Gentamicin	1059	0.335696	0.00209637	uag	c	ca	cag	cgc	R
DSP_Q909X	Gentamicin	117	0.219931	0.0212907	uag	g	ga	gau	cgc	R
ATP2A1_R164X	Gentamicin	838	0.201657	0.0102218	uga	a	au	auc	auc	I
MSH2_Q298X	Gentamicin	110	0.23093	0.0258454	uag	u	ua	uau	agc	S
ATM_Q1117X	Gentamicin	128	0.190159	0.0100124	uaa	a	ac	aca	cag	Q
BLM_Q700X	Gentamicin	1725	0.226452	0.00214796	uag	c	cu	cuc	uac	Y
RAB3GAP1_R491X	Gentamicin	2300	1.36986	0.0195933	uga	u	ug	ugg	uuc	F
NF1_S2587X	Gentamicin	300	0.60076	0.0986843	uga	c	ca	caa	uca	S
VHL_Y175X	Gentamicin	304	0.210203	0.000949508	uaa	a	ag	agg	aau	N
CD274_R125X	Gentamicin	171	0.194559	0.0216902	uga	a	au	auu	aag	K
MEN1_Q171X	Gentamicin	561	0.207898	1.19543e-05	uag	g	gc	gcc	ugc	C
NF1_E1333X	Gentamicin	136	0.181597	0.00629543	uag	g	ga	gaa	cuu	L
ARID1A_E1032X	Gentamicin	285	0.242186	0.00241318	uag	g	ga	gag	acu	T
WDR81_R1779X	Gentamicin	18349	0.880348	0.0592621	uga	c	cu	cug	uuc	F
ERCC6_R735X	Gentamicin	239	0.349037	0.0271964	uga	g	ga	gau	uua	L
ABCA4_W1618X	Gentamicin	94	0.200326	0.0339078	uga	u	uu	uuu	gug	V
USH2A_G1645X	Gentamicin	41	0.165129	0.0117201	uga	g	gu	guc	aca	T
ZSWIM6_R913X	Gentamicin	759	0.263034	0.00736114	uga	c	cg	cgg	ugg	W
PKHD1_R781X	Gentamicin	685	0.22901	0.00980105	uga	c	ca	cag	aga	R
RUNX1_R174X	Gentamicin	85	0.214682	0.0505865	uga	g	ga	gaa	ccc	P
PRPH2_Y204X	Gentamicin	342	0.199947	0.00453111	uaa	c	cu	cug	cgg	R
PRPH2_Y204X	Gentamicin	587	0.207955	0.0260059	uag	c	cu	cug	cgg	R
SPEN_R308X	Gentamicin	1466	0.263172	0.0227945	uga	u	uc	uca	gcu	A
CFTR_S776X	Gentamicin	689	0.206127	0.0158182	uga	g	gu	guu	cac	H
JAK2_R228X	Gentamicin	26	0.186305	0.0422799	uga	a	au	aua	aag	K
SZT2_R1409X	Gentamicin	388	0.204226	0.0374049	uga	g	ga	gaa	agg	R
BRCA1_QNAX	Gentamicin	90	0.20717	0.0421504	uaa	c	cc	ccc	cau	H
EPHA3_R385X	Gentamicin	531	0.389387	0.00562042	uga	c	ca	cag	ccu	P
CACNA1F_E1145X	Gentamicin	679	0.19884	0.00854159	uag	c	ca	cag	ggc	G
NPHS2_R138X	Gentamicin	249	0.631302	0.023471	uga	c	cu	cug	uuc	F
DMD_Q2886X	Gentamicin	230	0.186762	0.0120712	uag	g	ga	gag	uac	Y
CHEK2_KNAX	Gentamicin	52	0.174926	0.00306389	uaa	g	gu	gua	aag	K
KMT2D_R5454X	Gentamicin	451	0.222251	0.00820434	uga	a	au	aua	uuc	F
EBF3_R206X	Gentamicin	73	0.19787	0.0295644	uga	g	ga	gau	ccu	P
DMD_R3345X	Gentamicin	93	0.200335	0.0268401	uga	g	gu	guu	ggu	G
HADHA_R560X	Gentamicin	447	0.212326	0.00137765	uga	a	au	auc	auc	I
BRCA2_S884X	Gentamicin	11	0.274169	0.0442594	uga	g	ga	gac	uuc	F
BRCA1_ENAX	Gentamicin	167	0.187033	0.0042262	uaa	a	ac	acc	cag	Q
TSC2_R458X	Gentamicin	290	0.196296	0.00209803	uga	g	gg	ggc	ucc	S
SCN1A_R1886X	Gentamicin	110	0.24862	0.0136892	uga	a	au	aua	cua	L
B2M_C45X	Gentamicin	88	0.330743	0.147538	uga	u	ua	uau	aau	N
STXBP1_Q229X	Gentamicin	658	0.29423	0.0581686	uag	c	cu	cuc	ucc	S
PKD1_S2269X	Gentamicin	988	0.206435	0.00528319	uga	g	ga	gac	ugg	W
SYNE1_R4882X	Gentamicin	310	0.201472	0.0198581	uga	a	au	aug	agc	S
DMD_E197X	Gentamicin	100	0.223437	0.0603632	uaa	c	ca	cau	cug	L
AHI1_G621X	Gentamicin	121	0.274191	0.0599126	uga	a	ag	aga	aau	N
MVK_W188X	Gentamicin	289	0.206228	0.0248317	uga	g	gc	gcc	aag	K
POGZ_R784X	Gentamicin	94	0.207121	0.0194313	uga	g	gc	gcu	ucu	S
APC_E428X	Gentamicin	456	0.260969	0.0095747	uaa	c	cc	cca	cau	H
LMNA_R321X	Gentamicin	239	0.365872	0.0366549	uga	g	ga	gac	cuu	L
PLOD1_Y511X	Gentamicin	573	0.225517	0.0112034	uag	c	cg	cgc	agc	S
COL7A1_R2814X	Gentamicin	2950	0.263491	0.00858803	uga	c	cc	ccc	uca	S
CFTR_Q685X	Gentamicin	20	0.163043	0.00718972	uaa	u	uc	ucu	aaa	K
TP53_C275X	Gentamicin	491	0.190483	0.0136726	uga	g	gc	gcc	guu	V
ABCC6_R518X	Gentamicin	773	0.197211	0.00316275	uga	g	gg	ggc	auc	I
MSH2_G759X	Gentamicin	151	0.240497	0.0249275	uga	u	uu	uuu	gau	D
FLT4_R318X	Gentamicin	1263	0.184105	0.00116394	uga	u	uu	uuu	cag	Q
PDHA1_R342X	Gentamicin	251	0.260065	0.0748386	uga	g	ga	gaa	aca	T
SMAD3_E28X	Gentamicin	121	0.208433	0.0308319	uag	a	aa	aaa	gag	E
TCIRG1_R670X	Gentamicin	1812	0.620919	0.0405504	uga	c	ca	cag	gac	D
SLC2A1_Q283X	Gentamicin	1049	0.204227	0.0315631	uag	c	cu	cug	cag	Q
SLC37A4_ENAX	Gentamicin	1223	0.181494	0.0057616	uag	a	ag	agu	aac	N
CNGB1_Q312X	Gentamicin	296	0.188357	0.0124983	uag	g	ga	gau	cac	H
TCF7L2_R407X	Gentamicin	139	0.241552	0.0125233	uga	c	ca	cag	gag	E
DRAM2_W165X	Gentamicin	435	0.200043	0.00336661	uag	u	ug	ugu	auc	I
RB1_R556X	Gentamicin	74	0.414262	0.142045	uga	a	au	auc	cau	H
FAT1_Q4023X	Gentamicin	848	0.18925	0.015341	uag	a	aa	aau	ugc	C
CRB1_Q362X	Gentamicin	327	0.238567	0.015474	uaa	u	ua	uau	aaa	K
INPP4A_E47X	Gentamicin	102	0.200126	0.031774	uaa	u	uu	uuu	uua	L
PDE6B_R799X	Gentamicin	322	0.429366	0.0190515	uga	c	cu	cug	gac	D
KMT2B_R5448X	Gentamicin	313	0.226085	0.00253489	uga	g	gg	ggc	aau	N
STK11_E70X	Gentamicin	204	0.210786	0.0166236	uag	a	ac	acg	ucg	S
STK11_E291X	Gentamicin	317	0.207171	0.00419556	uag	u	ua	uac	cuu	L
LOXHD1_R1982X	Gentamicin	165	0.289531	0.0694148	uga	u	uc	ucc	aac	N
GRM6_R621X	Gentamicin	768	0.213912	0.00475786	uga	g	ga	gag	ggc	G
BMPR1A_Q454X	Gentamicin	410	0.173563	0.00711639	uaa	u	uu	uug	uac	Y
LMNA_Q234X	Gentamicin	378	0.194363	0.0111714	uag	c	cg	cgu	aag	K
PKLR_E210X	Gentamicin	271	0.22955	0.00991259	uag	a	aa	aac	gug	V
KEAP1_E449X	Gentamicin	288	0.199387	0.0334068	uag	u	ug	ugg	gau	D
OAT_Y209X	Gentamicin	361	0.18452	0.0132989	uaa	a	aa	aau	ccc	P
KCNQ1_Q361X	Gentamicin	359	0.194606	0.00694077	uag	a	aa	aag	agg	R
AXIN2_R399X	Gentamicin	119	0.209842	0.0131778	uga	g	ga	gag	auc	I
NF2_S288X	Gentamicin	26	0.175707	0.0186828	uga	a	aa	aag	ucc	S
GNE_R451X	Gentamicin	62	0.21669	0.00498026	uga	g	gu	guu	cuc	L
XPC_R247X	Gentamicin	503	0.216066	0.0350264	uga	g	ga	gau	ccu	P
NF1_Q1815X	Gentamicin	471	0.193888	0.00612773	uag	g	ga	gag	cac	H
PTPRT_R999X	Gentamicin	185	0.187301	0.00106858	uga	u	ua	uac	gug	V
GJB2_E47X	Gentamicin	1695	0.227672	0.0097014	uag	c	ca	cag	gau	D
STK11_K262X	Gentamicin	712	0.193961	0.00644472	uag	u	uu	uug	uac	Y
RB1_E125X	Gentamicin	46	0.190489	0.00185572	uaa	a	au	auc	aua	I
RIT1_R122X	Gentamicin	607	0.284743	0.0871879	uga	c	cg	cgu	guc	V
MITF_R371X	Gentamicin	422	0.461753	0.0337461	uga	c	ca	cag	aac	N
DNAAF3_W185X	Gentamicin	584	0.195123	0.00396495	uag	g	gg	ggg	gug	V
PMS2_Q719X	Gentamicin	163	0.206832	0.0389839	uag	g	gg	ggg	cuc	L
KEAP1_Q20X	Gentamicin	1407	0.205038	0.00811261	uag	u	uc	uca	cug	L
ABCB11_R928X	Gentamicin	710	0.335197	0.0623677	uga	g	ga	gau	ucu	S
DDR2_E498X	Gentamicin	244	0.16613	0.00840657	uag	g	ga	gag	ggg	G
KCNQ3_R227X	Gentamicin	998	0.211488	0.028076	uga	a	ag	agc	cug	L
CDK12_R1242X	Gentamicin	133	0.220151	0.0623428	uga	a	ag	aga	ccc	P
RAD50_R938X	Gentamicin	11	0.207106	0.00321824	uga	c	ca	cag	ggg	G
APC_R2237X	Gentamicin	141	0.207187	0.00378854	uga	a	aa	aau	guu	V
AR_R832X	Gentamicin	130	0.212715	0.0222739	uga	a	au	aug	cuu	L
MSH2_Q324X	Gentamicin	102	0.195277	0.0117629	uag	u	uc	ucu	ucu	S
PALB2_Q1056X	Gentamicin	103	0.216375	0.0431759	uaa	g	gc	gcu	uac	Y
SEC23B_R264X	Gentamicin	764	0.214009	0.00340515	uga	u	uc	ucc	uug	L
FH_R101X	Gentamicin	78	0.1812	0.000948364	uga	g	gc	gcg	aag	K
DMD_L1451X	Gentamicin	29	0.482962	0.0139102	uga	c	ca	caa	aaa	K
MED13L_R1760X	Gentamicin	1737	0.503608	0.0160108	uga	c	cc	cca	agg	R
COL4A5_Q580X	Gentamicin	292	0.234354	0.0269556	uag	g	ga	gau	gga	G
MSH2_L277X	Gentamicin	29	0.160416	0.00130803	uaa	g	ga	gaa	uuu	F
MSH2_L277X	Gentamicin	29	0.248704	0.0124874	uga	g	ga	gaa	uuu	F
FBXW7_S25X	Gentamicin	117	0.193979	0.000671406	uga	a	ag	agc	ucc	S
ATRX_RNAX	Gentamicin	76	0.181507	0.0116138	uga	a	ag	aga	aaa	K
DIAPH1_R1214X	Gentamicin	3095	0.574963	0.00154778	uga	c	cg	cgg	uuc	F
USH2A_C3090X	Gentamicin	128	0.169626	0.00724186	uga	a	ac	aca	guc	V
ERBB4_Q274X	Gentamicin	251	0.245108	0.0675728	uaa	c	cu	cug	uuu	F
EP300_W403X	Gentamicin	181	0.210335	0.000540372	uga	a	aa	aag	cac	H
ARID1A_R1528X	Gentamicin	148	0.201709	0.00777897	uga	a	ac	aca	aac	N
ARID1A_E1726X	Gentamicin	86	0.248616	0.0392331	uag	a	au	auc	auu	I
ZEB2_Q368X	Gentamicin	17	0.163855	0.00322928	uag	u	uu	uua	acc	T
NSD1_R1811X	Gentamicin	214	0.212334	0.00790201	uga	g	gu	guc	gcc	A
NF1_E126X	Gentamicin	79	0.172699	0.00703868	uaa	g	gg	gga	cgu	R
ARID1A_Q386X	Gentamicin	134	0.268182	0.0519344	uag	a	au	aug	gau	D
LDLR_E372X	Gentamicin	597	0.194042	0.000735456	uaa	u	ug	ugc	ggc	G
GNAQ_R114X	Gentamicin	82	0.185841	0.0204238	uga	g	ga	gaa	guu	V
LAMB3_R144X	Gentamicin	1023	0.208909	0.00885283	uga	g	gu	gug	ugg	W
PEX13_R170X	Gentamicin	165	0.242689	0.0105111	uga	u	uu	uug	ucc	S
NF1_E1238X	Gentamicin	1209	0.484505	0.0499837	uaa	c	cu	cua	gau	D
NF1_Q400X	Gentamicin	270	0.191304	0.0029674	uag	a	aa	aau	gcu	A
BRCA1_Q1128X	Gentamicin	164	0.209288	0.0426253	uag	c	cc	ccu	agc	S
PKD1_Q1116X	Gentamicin	5283	0.189285	0.00164313	uag	c	ca	cag	acg	T
CTCF_R448X	Gentamicin	213	0.198438	0.0203962	uga	a	aa	aaa	gcc	A
ABCA4_E328X	Gentamicin	179	0.190216	0.00151741	uag	g	gg	gga	ccc	P
CC2D2A_Q895X	Gentamicin	107	0.173529	0.0118593	uag	g	ga	gag	caa	Q
ATM_Q118X	Gentamicin	40	0.204742	0.0234438	uaa	g	ga	gaa	ugu	C
ENG_K438X	Gentamicin	2026	0.183812	0.00489452	uaa	a	aa	aag	cgg	R
FGFR2_R210X	Gentamicin	251	0.220627	0.017446	uga	a	aa	aac	gua	V
KIAA0586_R741X	Gentamicin	70	0.235985	0.0145112	uga	a	aa	aaa	ucu	S
DYSF_R1586X	Gentamicin	59	0.184035	0.0116561	uga	g	gc	gca	guc	V
SLC22A5_RNAX	Gentamicin	652	0.275384	0.00944494	uga	u	uu	uuu	gga	G
KCNV2_K260X	Gentamicin	1405	0.208908	0.0140431	uag	g	gc	gcc	gcc	A
AP4M1_RNAX	Gentamicin	170	0.232921	0.00196408	uga	g	gg	ggc	gac	D
ARSA_R311X	Gentamicin	871	0.198314	0.00394426	uga	g	ga	gag	guc	V
PTEN_E288X	Gentamicin	26	0.199443	0.0050462	uaa	a	aa	aaa	uca	S
OPA1_R612X	Gentamicin	60	0.189729	0.00486883	uga	g	ga	gag	gua	V
GAA_Y292X	Gentamicin	1396	0.189229	0.00832941	uag	g	gg	ggg	cuc	L
GBA_R398X	Gentamicin	1197	0.263122	0.030126	uga	g	gg	ggg	gau	D
MMACHC_Q98X	Gentamicin	307	0.175719	0.0129493	uag	a	au	aua	cug	L
SLC22A5_RNAX	Gentamicin	846	0.183695	0.00474889	uga	u	ug	ugg	ccc	P
CASK_Y282X	Gentamicin	200	0.180195	0.0080686	uaa	g	gc	gcc	cgu	R
CASK_Y282X	Gentamicin	48	0.174568	0.00160979	uag	g	gc	gcc	cgu	R
TP53_E68X	Gentamicin	289	0.197794	0.00182687	uag	g	gc	gcu	cca	P
AGK_R137X	Gentamicin	1669	0.470936	0.018239	uga	c	cg	cga	cuu	L
NF1_Q2492X	Gentamicin	538	0.213374	0.00409312	uag	c	cc	cca	acu	T
JAK2_S507X	Gentamicin	42	0.238008	0.036478	uga	a	aa	aac	aaa	K
LATS1_S443X	Gentamicin	43	0.201202	0.0100824	uga	u	uc	ucc	cag	Q
OCRL_R541X	Gentamicin	361	0.200901	0.0135639	uga	a	ag	agg	gaa	E
GPS2_Q80X	Gentamicin	27	0.177826	0.0127036	uag	g	ga	gaa	cua	L
CDKN1B_W76X	Gentamicin	401	0.466253	0.162016	uga	c	ca	caa	gag	E
BRCA2_Y2658X	Gentamicin	49	0.213461	0.00730165	uaa	a	ag	aga	aaa	K
BRCA2_Y2658X	Gentamicin	33	0.169366	0.00640077	uag	a	ag	aga	aaa	K
FAT1_Y3610X	Gentamicin	306	0.214213	0.00393082	uag	c	cu	cuu	caa	Q
LAMA2_E1792X	Gentamicin	42	0.221542	0.0394524	uaa	g	gc	gcc	aga	R
ANK1_R1488X	Gentamicin	563	0.392177	0.0493053	uga	c	ca	cag	ggc	G
KMT2D_Q1041X	Gentamicin	2919	0.19548	0.00724758	uag	u	ug	ugc	ucc	S
CDKN2A_E33X	Gentamicin	481	0.174666	0.00922579	uag	g	gc	gcg	cug	L
PAH_Y204X	Gentamicin	35	0.221969	0.0781118	uag	g	ga	gag	ugc	C
PALB2_Q692X	Gentamicin	120	0.252344	0.0319959	uag	c	ca	cau	agc	S
PTPRQ_R2155X	Gentamicin	355	0.378029	0.0140911	uga	c	ca	cag	guu	V
MEN1_Q263X	Gentamicin	2072	0.20048	0.00952585	uag	c	cu	cug	cug	L
NF2_R57X	Gentamicin	183	0.197061	0.00721213	uga	g	ga	gaa	cuc	L
ATRX_R444X	Gentamicin	22	0.205587	0.0449498	uga	a	aa	aaa	gca	A
SPG21_R92X	Gentamicin	100	0.190173	0.00414164	uga	a	ag	aga	gcc	A
FH_Y68X	Gentamicin	74	0.227686	0.0740911	uaa	g	gg	ggc	uau	Y
DMD_R1967X	Gentamicin	287	0.253793	0.0250819	uga	a	ag	aga	uuu	F
ARID1A_E896X	Gentamicin	106	0.179509	0.0096231	uaa	a	ac	acu	caa	Q
VPS13B_RNAX	Gentamicin	50	0.196191	0.026642	uga	a	au	aua	guc	V
HGSNAT_R534X	Gentamicin	96	0.208523	0.0322399	uga	u	uu	uuc	auu	I
MAP3K13_W344X	Gentamicin	96	0.243376	0.0868135	uga	g	ga	gag	cuu	L
DDR2_R714X	Gentamicin	190	0.199292	0.013698	uga	a	aa	aac	aca	T
CTNNB1_W25X	Gentamicin	1195	0.344106	0.022089	uga	c	ca	cag	cac	H
BMPR1A_S184X	Gentamicin	113	0.188499	0.0122982	uga	a	ag	agc	auc	I
EP300_R2263X	Gentamicin	1480	0.478069	0.0185609	uga	c	cu	cuc	cag	Q
CFTR_W496X	Gentamicin	17	0.166982	0.0197414	uag	a	au	auu	ucc	S
TP63_Q523X	Gentamicin	667	0.189884	0.0101369	uag	g	gc	gca	acc	T
PTEN_S59X	Gentamicin	20	0.209135	0.00897083	uaa	a	aa	aag	gau	D
PTEN_S59X	Gentamicin	42	0.233247	0.070187	uga	a	aa	aag	gau	D
TCF4_R157X	Gentamicin	144	0.210499	0.00150677	uga	a	ag	agg	ccc	P
NOTCH1_R1984X	Gentamicin	1072	0.188324	0.00107682	uga	g	gc	gcc	aac	N
ARID1A_E992X	Gentamicin	160	0.225211	0.0144456	uaa	u	uc	ucc	aca	T
OTOF_Q829X	Gentamicin	823	0.18182	0.00776056	uag	a	aa	aac	ugc	C
COL7A1_R2685X	Gentamicin	175	0.227822	0.00730369	uga	g	gg	ggc	gac	D
ARID1B_R898X	Gentamicin	990	0.204092	0.0270197	uga	a	au	aug	gga	G
MGA_R866X	Gentamicin	127	0.192016	0.0129646	uga	a	ac	aca	gua	V
ALK_Y635X	Gentamicin	96	0.228096	0.00458165	uaa	c	cu	cuc	ugc	C
SURF1_R230X	Gentamicin	255	0.259718	0.0346738	uga	g	ga	gac	uau	Y
MECP2_R270X	Gentamicin	80	0.217403	0.0396644	uga	a	aa	aag	ggc	G
CFTR_Q493X	Gentamicin	34	0.183539	0.00287333	uag	u	uu	uuu	ucu	S
BRCA1_L1380X	Gentamicin	67	0.172132	0.00342737	uaa	a	ac	acu	acu	T
BRCA1_L1380X	Gentamicin	128	0.203941	0.000880956	uga	a	ac	acu	acu	T
PHEX_Q394X	Gentamicin	71	0.17768	0.0108403	uag	g	gg	ggg	auc	I
CUL3_R148X	Gentamicin	187	0.261973	0.0424673	uga	g	ga	gau	uuu	F
TSC1_E218X	Gentamicin	190	0.200012	0.00980217	uaa	g	gu	gug	gaa	E
PTEN_K263X	Gentamicin	27	0.22584	0.00275845	uag	a	au	aug	aac	N
ARID1A_Q1342X	Gentamicin	352	0.209317	0.0184011	uag	u	uu	uuc	aau	N
NSD1_Q2274X	Gentamicin	90	0.197757	0.0167235	uag	a	ag	agg	ugu	C
KIAA0753_R324X	Gentamicin	826	0.199716	0.020897	uga	g	gg	ggg	gac	D
CREBBP_E349X	Gentamicin	270	0.196361	0.0128365	uaa	a	aa	aaa	ccu	P
EPHA3_R842X	Gentamicin	2796	0.457106	0.0703327	uga	c	cu	cug	uau	Y
PGR_L825X	Gentamicin	54	0.198592	0.0131528	uaa	c	cu	cuu	uug	L
RNF43_R337X	Gentamicin	604	0.183346	0.0138737	uga	a	ag	aga	ggu	G
RASA1_Q938X	Gentamicin	102	0.188728	0.0010098	uag	a	aa	aac	gug	V
COL4A3_R1609X	Gentamicin	229	0.302717	0.0738658	uga	g	gc	gcc	uuc	F
MYO7A_Y333X	Gentamicin	396	0.17518	0.00175775	uaa	g	ga	gag	cag	Q
MYO7A_Y333X	Gentamicin	713	0.179808	0.0122009	uag	g	ga	gag	cag	Q
PTEN_S229X	Gentamicin	378	0.175603	0.00927953	uaa	g	gg	gga	aau	N
PTEN_S229X	Gentamicin	537	0.2121	0.00296384	uga	g	gg	gga	aau	N
ALS2_K1174X	Gentamicin	279	0.203085	0.0101895	uag	u	ua	uau	gaa	E
MLH1_Y548X	Gentamicin	478	0.220351	0.0264508	uag	c	cu	cuu	uua	L
RB1_Q257X	Gentamicin	35	0.174892	0.00546495	uag	a	aa	aac	ggu	G
PIK3C2G_R378X	Gentamicin	28	0.46712	0.331931	uga	a	aa	aag	ucu	S
PDHX_R431X	Gentamicin	833	0.367511	0.0470913	uga	c	cc	ccu	uuc	F
ASPM_R3233X	Gentamicin	17	0.280879	0.0142106	uga	c	cu	cua	aua	I
OPA1_R788X	Gentamicin	311	0.252222	0.014266	uga	u	uc	ucc	gac	D
RB1_R251X	Gentamicin	26	0.19688	0.00729271	uga	a	ac	aca	ccu	P
BRCA1_Q1451X	Gentamicin	48	0.193146	0.0156107	uaa	g	gg	ggu	cac	H
BRCA2_S1404X	Gentamicin	10	0.195108	0.00100473	uga	a	aa	aau	acu	T
INPP4B_R297X	Gentamicin	77	0.272615	0.0840128	uga	a	aa	aaa	cug	L
DNAH5_R3042X	Gentamicin	87	0.280204	0.0506794	uga	g	ga	gau	gcu	A
FBN1_R529X	Gentamicin	496	0.195141	0.010701	uga	g	ga	gac	ugc	C
ATM_R1618X	Gentamicin	121	0.208454	0.0247199	uga	a	ag	aga	cuu	L
MLH1_L525X	Gentamicin	167	0.194436	0.00379323	uag	c	ca	cau	aug	M
LAMA2_R1706X	Gentamicin	18	0.226017	0.0836309	uga	g	ga	gac	acu	T
OPA1_R912X	Gentamicin	81	0.199291	0.00733122	uga	a	ag	aga	ugu	C
CAPN3_R748X	Gentamicin	107	0.234047	0.0239586	uga	a	aa	aau	aug	M
BRCA2_Q1089X	Gentamicin	14	0.196522	0.0220718	uag	a	au	aug	ccu	P
MSH3_Q214X	Gentamicin	24	0.189041	0.0105483	uag	a	aa	aaa	uua	L
BLM_R959X	Gentamicin	100	0.176459	0.00723463	uga	u	uu	uuu	gug	V
MLH1_Q537X	Gentamicin	429	0.195665	0.0164086	uag	u	ug	ugg	ccu	P
MSH6_E1123X	Gentamicin	78	0.193441	0.0289964	uaa	a	aa	aau	cag	Q
BRCA1_E572X	Gentamicin	10	0.211767	0.0246566	uaa	u	uc	uca	aua	I
OTOGL_R1663X	Gentamicin	193	0.247795	0.0247109	uga	u	uu	uuu	uuc	F
PMS1_E852X	Gentamicin	15	0.156513	0.00921074	uaa	a	au	auu	aaa	K
RICTOR_Q178X	Gentamicin	113	0.189034	0.000704387	uaa	g	ga	gaa	cuu	L
CHM_R239X	Gentamicin	11	0.511105	0.382105	uga	g	gg	gga	ucu	S
MSH2_Y656X	Gentamicin	13	0.178177	0.00784925	uaa	u	uu	uuu	gua	V
MSH2_Y656X	Gentamicin	29	0.172338	0.00388994	uag	u	uu	uuu	gua	V
NIPBL_C1754X	Gentamicin	241	0.321189	0.00960187	uga	u	uu	uug	gcu	A
EPHA5_R541X	Gentamicin	93	0.213174	0.0064705	uga	g	gc	gca	auu	I
USH2A_W409X	Gentamicin	12	0.218877	0.00732534	uga	g	ga	gag	gau	D
PALB2_Y1055X	Gentamicin	59	0.190474	0.0277344	uaa	c	ca	caa	ucu	S
PALB2_Y1055X	Gentamicin	96	0.195066	0.00204034	uag	c	ca	caa	ucu	S
GJB2_Q57X	Gentamicin	1508	0.20188	0.0390968	uag	c	cc	cca	cug	L
NF1_Q1033X	Gentamicin	49	0.213271	0.0154098	uaa	g	ga	gag	ugc	C
STK11_Q123X	Gentamicin	128	0.204411	0.00998664	uag	a	aa	aaa	aag	K
SPG11_R651X	Gentamicin	54	0.286697	0.0700492	uga	a	ac	acc	cuu	L
PTEN_L146X	Gentamicin	22	0.176235	0.000284694	uaa	a	aa	aag	uuu	F
PTEN_L146X	Gentamicin	44	0.202367	0.0296511	uga	a	aa	aag	uuu	F
BRCA2_Q2893X	Gentamicin	56	0.172127	0.00890487	uag	c	ca	caa	aga	R
ACAT1_Q96X	Gentamicin	121	0.237021	0.0296388	uaa	g	gg	gga	cua	L
STAG2_R146X	Gentamicin	62	0.194758	0.00473128	uga	a	aa	aaa	auu	I
SETBP1_R625X	Gentamicin	72	0.255601	0.0411623	uga	c	cg	cga	aag	K
NF1_E524X	Gentamicin	100	0.189028	0.00751097	uaa	u	uu	uua	gca	A
ERBB4_G185X	Gentamicin	482	0.204934	0.0113534	uga	u	ug	ugu	uca	S
MLH1_K732X	Gentamicin	121	0.216513	0.0057054	uaa	c	ca	cau	ccu	P
MCEE_RNAX	Gentamicin	187	0.286117	0.00833859	uga	c	cu	cuc	ggu	G
CREBBP_Q719X	Gentamicin	812	0.193168	0.0162445	uaa	g	gg	ggg	ucu	S
EDA_Q226X	Gentamicin	134	0.208243	0.0043113	uaa	g	gg	gga	ccu	P
MSH6_R1005X	Gentamicin	91	0.293448	0.073487	uga	u	ua	uac	aaa	K
COL4A3_R1481X	Gentamicin	182	0.209572	0.0102587	uga	g	gc	gcc	caa	Q
RAG1_R897X	Gentamicin	341	0.198885	0.0168636	uga	u	uc	uca	ugg	W
ATRX_R1504X	Gentamicin	40	0.190292	0.00160369	uga	a	aa	aaa	aga	R
NF1_L1869X	Gentamicin	490	0.752429	0.0421672	uga	c	cg	cgg	agu	S
USH2A_G3142X	Gentamicin	772	0.370751	0.0420397	uga	u	ua	uau	cuu	L
TBX5_S196X	Gentamicin	54	0.212437	0.0431361	uaa	a	aa	aaa	ggc	G
TBX5_S196X	Gentamicin	59	0.189333	0.000697	uga	a	aa	aaa	ggc	G
FANCC_W113X	Gentamicin	31	0.194449	0.00429402	uag	a	au	aua	ucc	S
FANCC_W113X	Gentamicin	36	0.222864	0.00376543	uga	a	au	aua	ucc	S
TGFB2_E223X	Gentamicin	266	0.190209	0.00993609	uaa	g	gg	ggc	gca	A
BRAF_R354X	Gentamicin	382	0.302757	0.045105	uga	a	aa	aau	cau	H
MSH2_Q158X	Gentamicin	166	0.175603	0.00678336	uag	a	ag	aga	ggc	G
EPHA3_R510X	Gentamicin	382	0.213936	0.0404109	uga	g	gc	gcc	auc	I
MSH2_K246X	Gentamicin	74	0.184196	0.00358238	uaa	g	gg	ggc	uug	L
WRN_R1305X	Gentamicin	297	0.194123	0.0035254	uga	g	gc	gca	gag	E
BRCA2_L2776X	Gentamicin	228	0.204493	0.00510382	uga	a	aa	aag	aug	M
DMD_Q1920X	Gentamicin	57	0.183948	0.0197092	uag	a	aa	aag	uug	L
MSH6_R1035X	Gentamicin	96	0.218363	0.00581388	uga	c	cu	cug	cgg	R
CFTR_Q290X	Gentamicin	32	0.173647	0.000207576	uaa	a	ac	aca	aga	R
CARD11_Q281X	Gentamicin	243	0.202101	0.0239411	uag	g	ga	gag	aac	N
ALMS1_S3734X	Gentamicin	37	0.177366	0.0169559	uag	g	ga	gau	ucu	S
RASA1_E725X	Gentamicin	66	0.216362	0.0160301	uaa	u	uu	uuu	agu	S
SPATA7_RNAX	Gentamicin	19	0.325526	0.0728575	uga	c	ca	cau	gag	E
KMT2C_Q1791X	Gentamicin	247	0.232945	0.0098549	uag	c	ca	cau	ucu	S
SPEN_Q915X	Gentamicin	66	0.190048	0.00710623	uag	a	aa	aaa	gac	D
ASXL2_S293X	Gentamicin	131	0.211526	0.00173898	uaa	g	gu	guc	uuu	F
ASXL2_S293X	Gentamicin	296	0.243359	0.0102611	uga	g	gu	guc	uuu	F
CEP290_R205X	Gentamicin	13	0.171509	0.0122844	uga	u	uc	uca	uac	Y
EPHA5_E701X	Gentamicin	21	0.214786	0.00990256	uaa	u	uu	uua	aga	R
FAT1_S3560X	Gentamicin	184	0.202473	0.0207409	uga	g	gg	ggu	uac	Y
PALB2_E837X	Gentamicin	75	0.193781	0.000169974	uaa	c	ca	cag	guc	V
CHM_R267X	Gentamicin	32	0.225918	0.00868561	uga	g	ga	gaa	uuu	F
CHM_R253X	Gentamicin	56	0.340601	0.147845	uga	u	ua	uau	agu	S
SLC12A3_W948X	Gentamicin	153	0.177025	0.00471016	uga	a	aa	aag	ccc	P
APC_R499X	Gentamicin	142	0.182134	0.00525803	uga	u	ua	uau	aga	R
PHEX_W386X	Gentamicin	37	0.200752	0.0212116	uag	c	cu	cug	aga	R
PHEX_W386X	Gentamicin	81	0.240514	0.0576007	uga	c	cu	cug	aga	R
PHEX_L45X	Gentamicin	288	0.17907	0.00305574	uaa	a	ag	agu	cuc	L
PHEX_L45X	Gentamicin	212	0.1775	0.00545312	uga	a	ag	agu	cuc	L
MUTYH_R247X	Gentamicin	2133	0.191442	0.00284805	uga	g	gc	gcc	guc	V
BRCA1_E1435X	Gentamicin	48	0.183642	0.0199715	uag	c	ca	cau	aau	N
ARID2_Q904X	Gentamicin	313	0.209509	0.00985562	uag	c	ca	caa	ucu	S
IQCB1_E346X	Gentamicin	106	0.186011	0.0158258	uag	g	ga	gac	gaa	E
XPA_E111X	Gentamicin	52	0.18018	0.000812861	uaa	u	uu	uuu	aaa	K
GJB2_W44X	Gentamicin	504	0.178752	0.00660475	uga	g	gg	gga	gug	V
NF1_W2075X	Gentamicin	417	0.19669	0.027909	uga	g	ga	gau	aug	M
MSH2_Q218X	Gentamicin	32	0.182163	0.0185766	uaa	a	ag	aga	auu	I
ARID1A_S1085X	Gentamicin	191	0.178276	0.00533702	uaa	a	ag	agc	aca	T
ARID1A_S1085X	Gentamicin	70	0.184441	0.00919403	uga	a	ag	agc	aca	T
RB1_E748X	Gentamicin	69	0.188504	0.00987163	uag	u	ua	uau	gag	E
SMARCA4_R1093X	Gentamicin	216	0.210077	0.00278153	uga	g	gc	gca	cuc	L
LDLR_K900X	Gentamicin	524	0.200069	0.00454819	uag	a	aa	aac	cuu	L
MYBPC3_W683X	Gentamicin	702	0.260726	0.0349515	uag	c	ca	cag	auc	I
MSH2_Q601X	Gentamicin	340	0.273476	0.0165919	uag	c	cu	cua	gcu	A
NF1_E836X	Gentamicin	574	0.181495	0.0106895	uaa	u	ug	ugg	cag	Q
FAT1_R885X	Gentamicin	1075	0.275105	0.0135461	uga	g	ga	gag	gau	D
SACS_R401X	Gentamicin	189	0.174597	0.0134057	uga	g	gg	ggg	ggg	G
USH2A_Q4235X	Gentamicin	42	0.165315	0.0167429	uag	u	ug	ugu	acg	T
ATRX_S2094X	Gentamicin	162	0.482422	0.0944996	uga	a	ag	agg	cag	Q
ATM_E1776X	Gentamicin	12	0.173952	0.00014099	uaa	g	gu	gua	uua	L
ATM_Q1171X	Gentamicin	27	0.203059	0.0248892	uag	g	gc	gcu	aaa	K
PARN_R237X	Gentamicin	24	0.290827	0.0367577	uga	u	ua	uau	gag	E
DPYS_R465X	Gentamicin	45	0.201029	0.0224303	uga	a	aa	aaa	ccu	P
DMD_Q1791X	Gentamicin	19	0.281143	0.168089	uaa	a	aa	aaa	aua	I
ETV6_R39X	Gentamicin	611	0.190706	0.0144194	uga	g	gc	gcg	ccu	P
CFTR_L1254X	Gentamicin	42	0.168298	0.0158367	uga	u	uc	uca	uug	L
MGA_Q2271X	Gentamicin	71	0.185881	0.0058728	uag	g	gg	ggu	uuu	F
ARID2_R274X	Gentamicin	65	0.169037	0.0130868	uga	a	aa	aag	ccu	P
PMS2_K614X	Gentamicin	85	0.219978	0.0208592	uaa	g	gu	guu	aag	K
ATR_Q2173X	Gentamicin	129	0.192179	0.0328815	uaa	c	ca	caa	ccu	P
EYS_W558X	Gentamicin	72	0.219944	0.00983304	uag	g	gc	gcu	aga	R
BRCA1_E1119X	Gentamicin	133	0.201666	0.0189369	uaa	g	gc	gcu	cua	L
MTOR_E804X	Gentamicin	95	0.182818	0.00419991	uaa	u	uu	uug	gga	G
DICER1_E470X	Gentamicin	125	0.183583	0.00786818	uag	c	cu	cug	cca	P
ALMS1_L939X	Gentamicin	126	0.174979	0.000728893	uag	g	gc	gcu	gua	V
KMT2C_Q1719X	Gentamicin	19	0.183666	0.00128834	uag	c	ca	caa	agg	R
ARID1A_W1498X	Gentamicin	156	0.298334	0.0149246	uga	c	ca	cag	aug	M
NSD1_R1322X	Gentamicin	311	0.234926	0.0220961	uga	u	uc	ucu	ggu	G
GALNT3_R162X	Gentamicin	504	0.197637	0.00233626	uga	g	ga	gau	cac	H
ATM_R2849X	Gentamicin	135	0.201416	0.0133003	uga	u	uu	uug	aag	K
NF1_S1150X	Gentamicin	636	0.227644	0.00358186	uga	a	aa	aac	aug	M
CHD7_R312X	Gentamicin	53	0.260404	0.00167453	uga	u	ua	uau	ucu	S
CASP8_R413X	Gentamicin	299	0.24416	0.0691423	uga	a	aa	aac	uac	Y
ARID2_Q1165X	Gentamicin	217	0.198358	0.0321098	uaa	g	gg	ggg	uuc	F
ARID2_Q961X	Gentamicin	437	0.286787	0.012369	uag	c	cu	cua	guu	V
MSH2_Q419X	Gentamicin	26	0.195967	0.010527	uag	g	gc	gcu	aua	I
NF1_R2258X	Gentamicin	93	0.208729	0.00502388	uga	g	gu	gug	aaa	K
TET2_E788X	Gentamicin	40	0.215894	0.0276408	uaa	a	aa	aau	ggu	G
BRCA1_S1087X	Gentamicin	211	0.191859	0.00740062	uga	g	gg	ggg	ugc	C
ABCA4_R107X	Gentamicin	317	0.293166	0.058813	uga	g	ga	gau	uau	Y
CASP8_E56X	Gentamicin	188	0.185701	0.0117963	uaa	a	ag	agc	gag	E
ARID1A_Q379X	Gentamicin	430	0.201594	0.00988026	uag	c	cc	cca	ccu	P
COL7A1_R185X	Gentamicin	1652	0.188543	0.00781722	uga	g	gu	guu	aag	K
COL17A1_R9X	Gentamicin	71	0.221229	0.027803	uga	g	ga	gau	aaa	K
APC_S1327X	Gentamicin	34	0.212972	0.00418508	uaa	c	ca	cag	gug	V
ASXL2_R284X	Gentamicin	292	0.17344	0.00113024	uga	g	gc	gca	cug	L
ANO5_R50X	Gentamicin	49	0.198988	0.0130626	uga	u	uu	uuc	aag	K
KMT2C_R3850X	Gentamicin	35	0.173076	0.0183586	uga	a	ag	agc	cag	Q
DMD_R295X	Gentamicin	487	0.190175	0.0174858	uga	u	uu	uuc	ccu	P
DCLRE1C_Y79X	Gentamicin	187	0.186259	0.0107175	uaa	c	ca	cau	ccg	P
ARID1A_Q200X	Gentamicin	231	0.184151	0.00936793	uag	a	aa	aac	cag	Q
Western equine encephalomyelitis virus_no_WTNAX	Gentamicin	603	0.270647	0.00159657	uga	c	cg	cgg	aac	N
LAMB3_R42X	Gentamicin	611	0.199366	0.00254795	uga	g	gc	gcu	cuc	L
BMPR2_R899X	Gentamicin	514	0.166856	0.00317666	uga	a	ac	acu	ggc	G
ARID2_Q958X	Gentamicin	386	0.188799	0.00506757	uag	a	ac	aca	ggu	G
ZFHX3_R372X	Gentamicin	86	0.195563	0.00564252	uga	a	au	aug	auu	I
NF1_R416X	Gentamicin	1270	0.290229	0.017213	uga	a	au	auc	cau	H
KMT2B_R3982X	Gentamicin	923	0.382436	0.0066527	uga	a	ac	acu	agu	S
CREBBP_Q2235X	Gentamicin	654	0.190627	0.0130406	uaa	g	gg	gga	ccu	P
PAX6_R217X	Gentamicin	73	0.299051	0.138269	uga	c	cu	cuu	aug	M
ARID1A_Q428X	Gentamicin	142	0.230565	0.0767977	uag	c	cg	cgg	ccg	P
KDM6A_Q271X	Gentamicin	304	0.191347	0.00802593	uag	u	ua	uau	auu	I
BRCA2_S1955X	Gentamicin	18	0.192814	0.024434	uaa	g	ga	gau	acu	T
APC_R1114X	Gentamicin	69	0.254673	0.0295886	uga	g	gu	gug	aau	N
VPS13B_RNAX	Gentamicin	48	0.23785	0.0132034	uga	g	gu	gug	aug	M
HSD3B2_R335X	Gentamicin	194	0.198214	0.0146535	uga	g	ga	gau	cag	Q
CREBBP_S723X	Gentamicin	165	0.217767	0.0271815	uaa	u	uu	uuu	aau	N
ARID1A_Q521X	Gentamicin	961	0.20575	0.0302526	uag	c	cc	cca	cag	Q
NIPBL_R1837X	Gentamicin	192	0.223251	0.0108469	uga	u	uu	uuu	ggu	G
TPP1_RNAX	Gentamicin	790	0.233627	0.0139193	uga	u	ua	uac	aag	K
BRCA2_L3061X	Gentamicin	21	0.186906	0.0402122	uaa	g	ga	gau	uuu	F
BRCA2_L3061X	Gentamicin	50	0.242743	0.0350797	uga	g	ga	gau	uuu	F
SMAD4_E390X	Gentamicin	188	0.187121	0.00284143	uaa	u	ug	ugu	uug	L
MUTYH_E196X	Gentamicin	1248	0.242347	0.0426285	uag	c	cu	cua	gag	E
FLCN_C11X	Gentamicin	586	0.230523	0.00154005	uga	g	ga	gag	uuc	F
BAP1_S460X	Gentamicin	201	0.211057	0.00756493	uga	a	au	auu	cuc	L
SLC12A6_E127X	Gentamicin	31	0.519372	0.366495	uaa	u	ua	uau	gau	D
PEX12_R202X	Gentamicin	658	0.352652	0.0729792	uga	c	cu	cug	ggu	G
DGKE_W322X	Gentamicin	72	0.185863	0.0133018	uga	g	gg	ggu	ggu	G
CTNNB1_Y333X	Gentamicin	125	0.18778	2.67329e-06	uaa	g	ga	gaa	acu	T
CTNNB1_Y333X	Gentamicin	46	0.184122	0.0324806	uag	g	ga	gaa	acu	T
EYS_R1349X	Gentamicin	410	0.25916	0.0239608	uga	u	uu	uuc	ucu	S
EYS_R794X	Gentamicin	223	0.310379	0.00761156	uga	u	ug	ugu	uau	Y
LAMA2_R1549X	Gentamicin	1274	0.310331	0.00172389	uga	c	cc	ccu	ugc	C
BRCA1_CNAX	Gentamicin	19	0.229372	0.0782891	uga	g	ga	gaa	gcu	A
ROS1_E874X	Gentamicin	209	0.190961	0.00760129	uaa	u	uu	uuu	aca	T
RAD50_Q718X	Gentamicin	21	0.192029	0.0139664	uag	g	ga	gaa	cag	Q
ATRX_R907X	Gentamicin	434	0.478555	0.0459249	uga	c	cu	cuu	gau	D
ATR_R1368X	Gentamicin	29	0.189555	0.0346529	uga	u	uu	uua	ggu	G
ATM_E1664X	Gentamicin	79	0.20448	0.0149965	uaa	a	aa	aaa	ggu	G
TP53_E62X	Gentamicin	353	0.196441	0.0117196	uaa	g	gc	gcu	gau	D
ARID2_Q1245X	Gentamicin	64	0.236647	0.0801731	uaa	a	aa	aag	ugc	C
GSK3B_R96X	Gentamicin	234	0.352839	0.121639	uga	g	ga	gag	aau	N
DMD_W1956X	Gentamicin	118	0.187048	0.0241536	uag	c	cg	cgg	cgc	R
ALMS1_Q3815X	Gentamicin	113	0.176302	0.0169991	uag	a	ag	agg	caa	Q
SYNE1_R8193X	Gentamicin	820	0.578521	0.0077428	uga	c	cg	cgg	cuc	L
CAPN3_R147X	Gentamicin	780	0.264631	0.00939839	uga	g	gu	guc	uuc	F
ALK_Q515X	Gentamicin	930	0.187515	0.0112244	uaa	g	ga	gac	cac	H
NF1_Q543X	Gentamicin	350	0.197306	0.02594	uag	g	ga	gaa	gcu	A
RTEL1_R974X	Gentamicin	561	0.213394	0.0095014	uga	g	gg	ggc	gga	G
PNKP_RNAX	Gentamicin	1550	0.238113	0.005063	uga	g	gc	gcc	gcc	A
MVK_R215X	Gentamicin	169	0.260021	0.0486455	uga	u	ua	uac	cuc	L
STAG2_R1012X	Gentamicin	218	0.461789	0.0315858	uga	c	ca	caa	cuu	L
ARID1A_Q944X	Gentamicin	552	0.20614	0.0150176	uag	g	gg	gga	ccu	P
BRCA2_S2984X	Gentamicin	17	0.636457	0.635628	uga	g	gu	guu	gau	D
FLT3_W464X	Gentamicin	267	0.1973	0.0141917	uga	a	aa	aag	acc	T
PTEN_W111X	Gentamicin	117	0.292553	0.0050206	uag	c	cu	cua	caa	Q
PTEN_W111X	Gentamicin	781	0.878986	0.0598454	uga	c	cu	cua	caa	Q
KAT6B_R1058X	Gentamicin	27	0.16872	0.00181723	uga	g	gg	ggg	gag	E
ASXL1_Q1063X	Gentamicin	495	0.187677	0.0240188	uag	a	ag	agc	ccu	P
CFTR_R709X	Gentamicin	16	0.229854	0.0103599	uga	a	aa	aaa	aua	I
CDKN1B_E171X	Gentamicin	149	0.200002	0.0545249	uaa	g	ga	gaa	aca	T
ROS1_L600X	Gentamicin	211	0.198997	0.0208239	uga	g	gg	ggc	gaa	E
MGA_R1155X	Gentamicin	62	0.273538	0.0165639	uga	c	ca	cau	guu	V
STK11_Y131X	Gentamicin	159	0.189002	0.00163656	uaa	u	ug	ugc	gag	E
SMARCA4_E993X	Gentamicin	1102	0.175879	0.0034827	uag	u	ua	uac	gug	V
MMAA_R196X	Gentamicin	147	0.189983	0.0017627	uga	a	au	aug	acc	T
NF1_S413X	Gentamicin	471	0.211701	0.0261521	uaa	c	cu	cuc	aau	N
NF1_S413X	Gentamicin	1136	0.441043	0.0130713	uga	c	cu	cuc	aau	N
APC_Q412X	Gentamicin	112	0.184864	0.0121538	uag	a	au	aua	gaa	E
TOP1_R31X	Gentamicin	30	0.218276	0.00549958	uga	g	ga	gaa	gau	D
PDE6A_YNAX	Gentamicin	892	0.183592	0.00120445	uag	u	uu	uuc	cgc	R
RBM10_E667X	Gentamicin	100	0.203571	0.00287376	uaa	a	aa	aac	aaa	K
NF2_E182X	Gentamicin	89	0.196945	0.0343683	uaa	a	au	aug	ccg	P
ENG_E239X	Gentamicin	957	0.188692	0.00500412	uaa	c	cu	cug	gug	V
SCN5A_E302X	Gentamicin	59	0.200622	0.00744759	uaa	u	uc	ucc	ugg	W
FOXP1_R544X	Gentamicin	163	0.215491	0.0150532	uga	a	ag	agg	aaa	K
ALDH5A1_W204X	Gentamicin	680	0.203981	0.010513	uga	a	aa	aau	ccg	P
CTCF_Q180X	Gentamicin	32	0.167035	0.0132535	uaa	g	gg	ggg	gaa	E
PKD1_Q1117X	Gentamicin	2308	0.186714	0.00467301	uag	g	gu	gug	cag	Q
NAGLU_Q232X	Gentamicin	2280	0.186529	0.00247725	uag	a	au	aug	gac	D
FBXW7_R479X	Gentamicin	227	0.234207	0.0272798	uga	g	ga	gau	ucu	S
PIK3CA_Q879X	Gentamicin	273	0.212854	0.00553102	uag	u	ug	ugg	cau	H
SRCAP_R2258X	Gentamicin	836	0.18412	0.000948322	uga	g	gu	guu	gag	E
PMS2_S459X	Gentamicin	208	0.194357	0.0286818	uaa	g	gg	ggu	acu	T
PMS2_S459X	Gentamicin	330	0.176016	0.0057777	uga	g	gg	ggu	acu	T
USH2A_E4884X	Gentamicin	209	0.178723	0.00996816	uaa	a	ac	aca	aua	I
NF1_Q28X	Gentamicin	53	0.209547	0.00976235	uag	a	aa	aac	cag	Q
BRCA1_E1239X	Gentamicin	342	0.194854	0.00750713	uag	g	ga	gag	gug	V
DMD_E1714X	Gentamicin	41	0.217927	0.0231215	uaa	g	ga	gac	aaa	K
MEN1_W346X	Gentamicin	246	0.18694	0.00386334	uag	g	gc	gcg	gcc	A
TP53_Q192X	Gentamicin	391	0.218288	0.0248426	uag	c	ca	cau	ccu	P
SERAC1_QNAX	Gentamicin	69	0.20815	0.00942284	uag	g	ga	gau	uau	Y
PAH_Q232X	Gentamicin	345	0.200472	0.0134032	uag	u	uu	uuc	ucu	S
SALL1_R179X	Gentamicin	1514	0.32533	0.0976695	uga	a	ac	aca	uua	L
ATM_L1107X	Gentamicin	90	0.185943	0.02013	uaa	c	cu	cug	agg	R
AXIN1_W564X	Gentamicin	438	0.195533	0.00677549	uga	g	gg	ggc	gcc	A
FOXG1_Y341X	Gentamicin	377	0.18396	0.0185964	uag	a	ag	agc	ccc	P
PDE6B_Q652X	Gentamicin	456	0.216956	0.00272489	uag	c	ca	cac	cgg	R
TP53_K320X	Gentamicin	532	0.193996	0.0051399	uag	a	aa	aaa	aag	K
WDR62_CNAX	Gentamicin	655	0.322159	0.0101145	uga	c	ca	cag	gcc	A
MSH2_E452X	Gentamicin	46	0.200343	0.00255154	uaa	a	au	aug	cag	Q
KMT2C_S682X	Gentamicin	62	0.183884	0.00445778	uga	a	ag	agg	gaa	E
GAA_W738X	Gentamicin	224	0.21621	0.0146067	uga	a	ac	acu	acc	T
BRIP1_Q827X	Gentamicin	56	0.183332	0.00449488	uag	g	gc	gcc	aac	N
MMACHC_R132X	Gentamicin	945	0.489807	0.0760285	uga	c	ca	caa	caa	Q
LAMA2_Y121X	Gentamicin	131	0.218212	0.034254	uaa	c	ca	cau	gaa	E
CYB5R3_RNAX	Gentamicin	1017	0.26396	0.0419382	uga	a	au	auu	gcu	A
FLCN_Q116X	Gentamicin	510	0.197726	0.0093259	uag	c	cu	cuc	ccc	P
APC_E1353X	Gentamicin	92	0.183729	0.00997134	uaa	u	uu	uuu	guu	V
RNF43_Q577X	Gentamicin	218	0.1885	0.0113998	uag	u	uc	ucc	ccc	P
CIC_W238X	Gentamicin	247	0.197776	0.00548003	uga	u	ua	uau	ugg	W
HNF1A_R171X	Gentamicin	212	0.223048	0.0805417	uga	g	ga	gag	cag	Q
PTPRT_R1358X	Gentamicin	1181	0.279444	0.0172684	uga	c	cg	cga	guc	V
DYSF_Q771X	Gentamicin	645	0.187983	0.0117529	uag	g	gc	gcg	gag	E
MEN1_W441X	Gentamicin	724	0.176037	0.012252	uag	g	gc	gcc	ggc	G
DMD_E2591X	Gentamicin	214	0.175668	0.0192707	uaa	g	gc	gcu	gaa	E
DMD_Q1194X	Gentamicin	26	0.214361	0.0421042	uag	a	aa	aaa	uua	L
EP300_Q65X	Gentamicin	48	0.200763	0.009694	uag	a	ac	aca	cuu	L
IKBKE_Q639X	Gentamicin	110	0.213538	0.0257743	uag	g	ga	gag	guc	V
TRAF7_S323X	Gentamicin	114	0.172214	0.00403743	uag	g	ga	gag	cuc	L
TP53_K321X	Gentamicin	336	0.188603	0.011146	uaa	c	cc	cca	aag	K
CNTNAP2_R483X	Gentamicin	28	0.209083	0.0381503	uga	a	ac	acu	guu	V
SLC22A5_Y4X	Gentamicin	805	0.262703	0.00253146	uag	g	ga	gac	gac	D
HIVEP2_R1979X	Gentamicin	145	0.203033	0.0244755	uga	g	gu	guu	auu	I
IDUA_W424X	Gentamicin	546	0.175368	0.00507617	uag	g	gc	gcc	cuc	L
IDUA_W424X	Gentamicin	881	0.24232	0.00230047	uga	g	gc	gcc	cuc	L
ITGB3_R242X	Gentamicin	165	0.199168	0.0111281	uga	g	ga	gau	aac	N
HBB_E122X	Gentamicin	441	0.19054	0.0135778	uaa	u	uu	uuc	aaa	K
AR_Q739X	Gentamicin	2361	0.214497	0.00171379	uag	u	ua	uac	auu	I
INSR_G1109X	Gentamicin	1418	0.217591	0.0245633	uga	g	ga	gac	cac	H
DDX3X_R603X	Gentamicin	744	0.511325	0.134224	uga	c	ca	caa	uac	Y
PTPRT_R470X	Gentamicin	324	0.188744	0.0143518	uga	a	au	aug	ggc	G
GATA2_R337X	Gentamicin	681	0.179931	0.00399502	uga	a	ag	aga	aag	K
MAN2B1_RNAX	Gentamicin	1581	0.239648	0.0101214	uga	c	cc	ccc	ggg	G
DNAH5_R2772X	Gentamicin	446	0.697013	0.155123	uga	c	cu	cua	cgc	R
MSH6_S612X	Gentamicin	26	0.210398	0.024129	uaa	u	uu	uug	agu	S
MSH6_S612X	Gentamicin	32	0.37369	0.0195329	uga	u	uu	uug	agu	S
IL7R_S235X	Gentamicin	135	0.188772	0.00265239	uga	g	gg	ggg	agc	S
PAK7_R335X	Gentamicin	1398	0.289091	0.0437792	uga	g	gc	gca	gau	D
FAH_E287X	Gentamicin	243	0.183338	0.0067901	uaa	a	aa	aac	cca	P
CEP290_R549X	Gentamicin	27	0.314874	0.0361989	uga	c	cu	cuu	gaa	E
PTEN_C296X	Gentamicin	30	0.220784	0.0484599	uga	g	ga	gau	cua	L
DMD_Q1472X	Gentamicin	47	0.173608	0.00190659	uaa	g	ga	gaa	cua	L
TP53_C124X	Gentamicin	410	0.18267	0.00279653	uga	a	ac	acg	acu	T
LATS1_R148X	Gentamicin	60	0.266826	0.0976196	uga	g	ga	gag	cga	R
APC_Q1541X	Gentamicin	17	0.19096	0.0172666	uag	c	cc	ccu	gag	E
PTEN_E285X	Gentamicin	24	0.195335	0.027886	uaa	a	ac	acc	gag	E
DSP_Q90X	Gentamicin	267	0.203749	0.0221016	uag	c	cc	ccu	gug	V
HEXA_S52X	Gentamicin	1093	0.228593	0.00495874	uag	g	gc	gcc	agc	S
SMARCA4_E371X	Gentamicin	226	0.215227	0.0496433	uag	u	ua	uac	cgc	R
KMT2B_R5021X	Gentamicin	1709	0.2489	0.00103317	uga	c	cc	ccu	uug	L
ALMS1_R3607X	Gentamicin	468	0.250523	0.0159916	uga	c	ca	cag	gag	E
MEN1_E482X	Gentamicin	102	0.181735	0.00266842	uaa	g	gg	ggc	cgg	R
TSC1_Q325X	Gentamicin	829	0.193171	0.000857412	uag	c	cu	cua	ggg	G
TNFAIP3_R706X	Gentamicin	311	0.214579	0.0132437	uga	a	ac	acc	ccu	P
LDLR_E115X	Gentamicin	305	0.194564	0.0259406	uag	u	uu	uuc	aac	N
NEB_W3876X	Gentamicin	108	0.181224	0.00575559	uag	c	cu	cug	gag	E
DMD_Q957X	Gentamicin	383	0.190895	0.00551029	uag	u	uc	uca	cag	Q
PEX5_R390X	Gentamicin	1923	0.230123	0.0167454	uga	g	ga	gac	cua	L
CLPB_R417X	Gentamicin	405	0.248839	0.0292355	uga	c	ca	cac	gag	E
PTPRD_W57X	Gentamicin	54	0.184114	0.0120012	uag	a	aa	aac	guc	V
BAP1_Q277X	Gentamicin	221	0.188908	0.0136656	uaa	g	ga	gag	ucu	S
ARID5B_Q876X	Gentamicin	47	0.184418	0.00457256	uaa	g	ga	gaa	cac	H
TCOF1_QNAX	Gentamicin	201	0.18819	0.00969673	uaa	g	gc	gcc	acc	T
APC_S1315X	Gentamicin	83	0.195516	0.027789	uaa	g	gc	gcu	agg	R
APC_S1315X	Gentamicin	68	0.206555	0.00696768	uga	g	gc	gcu	agg	R
FANCC_Q465X	Gentamicin	361	0.189088	0.0219529	uag	g	ga	gac	gcc	A
LAMA2_R2604X	Gentamicin	144	0.201694	0.037362	uga	a	ac	aca	gca	A
FANCE_Q119X	Gentamicin	574	0.187828	0.000686909	uag	a	au	auu	cug	L
BRCA1_Q1124X	Gentamicin	224	0.181774	0.00328436	uag	c	ca	cau	gaa	E
SYNGAP1_Q1093X	Gentamicin	206	0.200532	0.034499	uag	u	uc	ucc	uug	L
CLCN2_W570X	Gentamicin	366	0.192828	0.00666925	uag	g	gg	ggc	ggc	G
INPP4A_E811X	Gentamicin	183	0.183397	0.00150055	uag	a	ag	agg	gcc	A
MSH2_Q239X	Gentamicin	16	0.188431	0.0122218	uag	g	ga	gac	uau	Y
MAP3K1_Q345X	Gentamicin	133	0.187776	0.000586204	uag	a	aa	aac	ccu	P
DMD_Q1973X	Gentamicin	98	0.238747	0.0346712	uaa	a	au	auu	gca	A
SPG11_R1824X	Gentamicin	2296	0.755924	0.123186	uga	c	ca	cag	ucu	S
MCCC2_R72X	Gentamicin	57	0.207917	0.00189855	uga	g	gc	gca	gcc	A
NF2_E202X	Gentamicin	178	0.188391	0.00436915	uaa	g	gc	gcu	gau	D
SCN1A_R1912X	Gentamicin	167	0.214527	0.0169804	uga	a	aa	aaa	aaa	K
PKHD1_R496X	Gentamicin	158	0.180064	0.0196337	uga	g	gc	gcc	guc	V
RBM10_Q674X	Gentamicin	149	0.218073	0.0416632	uag	c	cc	ccu	uuc	F
KDM5A_R264X	Gentamicin	69	0.173657	0.0129355	uga	a	ag	aga	acc	T
ARID1A_Q497X	Gentamicin	1426	0.20932	0.0395123	uaa	c	cc	ccu	gcc	A
PMS2_E661X	Gentamicin	35	0.19757	0.0124978	uaa	g	ga	gau	gcc	A
KMT2B_Q3634X	Gentamicin	771	0.264419	0.0127925	uag	c	cu	cug	ggu	G
MTOR_R1749X	Gentamicin	1075	0.271318	0.0578979	uga	u	ug	ugc	gcc	A
KMT2B_Q3934X	Gentamicin	39	0.189455	0.0283319	uag	c	ca	caa	cag	Q
BRCA2_S1385X	Gentamicin	12	0.232571	0.0317906	uga	g	ga	gau	uug	L
NKX2-1_S79X	Gentamicin	136	0.221562	0.00982455	uag	c	ca	cac	cuc	L
ZEB2_Q461X	Gentamicin	53	0.198072	0.0458086	uaa	a	aa	aag	gua	V
CDC14A_RNAX	Gentamicin	75	0.371666	0.0452671	uga	c	cc	cca	aau	N
BRCA1_E1123X	Gentamicin	236	0.267729	0.0657474	uaa	c	ca	cag	uua	L
CREBBP_Q540X	Gentamicin	74	0.260176	0.0223964	uag	c	ca	cag	gau	D
POLG_Q68X	Gentamicin	805	0.199468	0.0147478	uag	c	cu	cug	ggg	G
KMT2B_Q3927X	Gentamicin	67	0.201517	0.0357108	uag	c	ca	cag	cuu	L
HNF1A_Q497X	Gentamicin	277	0.197164	0.0234081	uag	a	ag	agc	cug	L
MST1R_R845X	Gentamicin	600	0.171436	0.004791	uga	g	gg	ggg	gcc	A
PTEN_E7X	Gentamicin	50	0.20098	0.000913208	uag	a	au	auc	aaa	K
GAA_Q81X	Gentamicin	472	0.172609	0.0075323	uag	u	ug	ugc	aca	T
EP300_E2252X	Gentamicin	822	0.209071	0.0144957	uag	g	gc	gca	gca	A
GLB1_R351X	Gentamicin	299	0.265909	0.0563671	uga	a	aa	aac	cug	L
AAAS_RNAX	Gentamicin	781	0.186776	0.0148254	uga	a	au	auu	ggc	G
ARID1A_Q605X	Gentamicin	432	0.174157	0.00827469	uaa	g	ga	gau	ucu	S
PDCD1_R231X	Gentamicin	1169	0.229945	0.00938307	uga	g	ga	gag	ugg	W
JUN_Q230X	Gentamicin	422	0.213963	0.0138533	uag	a	ac	aca	ccu	P
CREBBP_R1103X	Gentamicin	341	0.473594	0.0386123	uga	c	ca	cag	uau	Y
CFTR_Y122X	Gentamicin	466	0.214848	0.0323122	uaa	c	cu	cua	auu	I
APC_E418X	Gentamicin	54	0.201589	0.0079432	uaa	a	ac	acc	ugu	C
SMAD4_Q248X	Gentamicin	696	0.220365	0.000849233	uag	c	ca	cag	gga	G
USH2A_R1946X	Gentamicin	316	0.254801	0.0477629	uga	g	gg	gga	agu	S
SMAD3_S266X	Gentamicin	1000	0.188242	0.0065836	uag	g	ga	gag	aau	N
CYP11B2_C450X	Gentamicin	789	0.363552	0.103157	uga	c	cu	cuc	cag	Q
NF1_Q1360X	Gentamicin	40	0.194107	0.0384843	uaa	c	cu	cuu	ccu	P
CDH23_W2597X	Gentamicin	1232	0.216789	0.00878311	uga	g	gg	ggc	cuc	L
DES_R212X	Gentamicin	302	0.199717	0.00882938	uga	g	gc	gcg	uuc	F
KIT_R946X	Gentamicin	1236	0.327702	0.0554823	uga	c	ca	cag	aac	N
RAD50_R262X	Gentamicin	12	0.177288	0.00170659	uga	g	ga	gag	gug	V
VPS13B_RNAX	Gentamicin	369	0.200529	0.00529877	uga	g	gu	gug	cag	Q
ATM_R805X	Gentamicin	93	0.199862	0.0104876	uga	u	uu	uug	cug	L
CYP11B1_WNAX	Gentamicin	473	0.21464	0.0102073	uga	g	ga	gac	gcc	A
ATP13A2_Q630X	Gentamicin	1664	0.191701	0.0143837	uag	c	cg	cgc	cug	L
MYBPC3_Q998X	Gentamicin	238	0.201837	0.0183469	uag	g	gg	ggc	uuc	F
RAD51D_R253X	Gentamicin	413	0.232016	0.0192975	uga	g	ga	gac	acu	T
BRCA2_E97X	Gentamicin	10	0.185546	0.029879	uaa	u	uu	uua	aaa	K
NR0B1_E307X	Gentamicin	1168	0.190344	0.00346454	uag	a	ac	acu	uuc	F
IDUA_E426X	Gentamicin	1142	0.192189	0.0114452	uaa	g	gu	gug	gcc	A
AMER1_R601X	Gentamicin	402	0.206425	0.0384243	uga	g	ga	gag	acu	T
MED12_R816X	Gentamicin	1096	0.225606	0.00616765	uga	c	cg	cgc	cgg	R
MSH6_Q1146X	Gentamicin	492	0.174992	0.00359198	uag	g	gc	gcu	aga	R
BRCA1_QNAX	Gentamicin	187	0.181314	0.00164407	uaa	c	cc	ccu	aua	I
KMT2B_Q3741X	Gentamicin	213	0.203261	0.0126862	uaa	c	ca	cag	cag	Q
MUTYH_Q338X	Gentamicin	1225	0.226008	0.00698049	uag	u	ug	ugc	gga	G
TTC19_L219X	Gentamicin	40	0.266036	0.121464	uga	g	gc	gca	gaa	E
APC_S457X	Gentamicin	161	0.183136	0.00771721	uaa	u	uu	uuu	cuu	L
APC_S457X	Gentamicin	361	0.247424	0.0171421	uga	u	uu	uuu	cuu	L
TET2_R550X	Gentamicin	143	0.193516	0.0065594	uga	g	ga	gau	aca	T
LAMA3_Q2981X	Gentamicin	572	0.189774	0.0131108	uag	g	gc	gcc	acc	T
ABCA4_Q636X	Gentamicin	1195	0.205265	0.0100242	uag	a	au	aug	cag	Q
PMS2_Q805X	Gentamicin	341	0.183361	0.0122617	uag	a	au	aug	aag	K
NCOR1_R414X	Gentamicin	16	0.178747	0.0109186	uga	g	gu	guc	aga	R
MYBPC3_Q425X	Gentamicin	1007	0.20092	0.0203823	uag	u	ug	ugc	agc	S
TCF7L2_E51X	Gentamicin	152	0.196898	0.00799737	uaa	u	uc	uca	aau	N
TSC2_E1366X	Gentamicin	1717	0.195659	0.0048722	uag	g	gg	ggu	ucg	S
KMT2B_R5027X	Gentamicin	1999	0.188793	0.0064104	uga	g	ga	gac	ccg	P
ADAMTS2_Q225X	Gentamicin	952	0.20286	0.00333005	uag	g	gc	gcc	cca	P
NPHS1_Q178X	Gentamicin	379	0.196454	0.00481571	uag	a	ac	aca	gga	G
APC_R232X	Gentamicin	51	0.244081	0.0466315	uga	c	ca	cag	aua	I
KDM6A_R393X	Gentamicin	55	0.251447	0.0117706	uga	a	au	auu	gca	A
ARID1A_Q1212X	Gentamicin	244	0.264073	0.0202103	uag	c	cc	ccc	uau	Y
ARID1A_W2050X	Gentamicin	312	0.214565	0.00346253	uga	g	ga	gac	ugg	W
NCOA3_Q1213X	Gentamicin	269	0.193479	0.00274072	uag	g	gu	gug	ccc	P
USH2A_W3702X	Gentamicin	76	0.189711	0.0242882	uag	a	ag	agu	uau	Y
MED12_Q2147X	Gentamicin	211	0.211908	0.00601697	uag	c	ca	cag	cag	Q
EYS_E1551X	Gentamicin	83	0.197379	0.00253942	uaa	u	uu	uua	aga	R
UNC13D_R899X	Gentamicin	682	0.196446	0.0199033	uga	a	au	auc	agc	S
CASP8_E382X	Gentamicin	114	0.182762	0.0207652	uaa	a	au	aug	uua	L
ZFHX3_R237X	Gentamicin	318	0.248927	0.00379293	uga	c	ca	cac	gug	V
EDA_Q256X	Gentamicin	363	0.196862	0.0203006	uaa	g	gg	ggg	ggc	G
TYR_R402X	Gentamicin	338	0.181775	0.0182657	uga	a	ag	agg	cuc	L
COL1A1_R1141X	Gentamicin	573	0.1869	0.00221153	uga	g	gg	ggu	ccc	P
WAS_R321X	Gentamicin	255	0.232864	0.0215267	uga	g	gg	gga	ucu	S
APC_R302X	Gentamicin	430	0.191063	0.00136974	uga	a	ag	agg	ccu	P
VPS13B_ENAX	Gentamicin	34	0.199067	0.0399894	uag	g	ga	gag	aau	N
CSTB_Q46X	Gentamicin	138	0.198017	0.00325855	uag	g	gu	gug	agc	S
BBS10_K40X	Gentamicin	553	0.205805	0.0220322	uag	c	cc	ccc	acg	T
KCNQ1_Q244X	Gentamicin	860	0.188776	0.00422451	uag	g	gg	gga	cgc	R
PMS2_R628X	Gentamicin	34	0.194451	0.0204861	uga	a	au	aua	aaa	K
MSH2_Q288X	Gentamicin	90	0.190118	0.0207901	uag	u	uu	uuu	gga	G
MGA_E2741X	Gentamicin	37	0.252675	0.00957554	uag	u	uu	uuc	caa	Q
PIK3R3_E171X	Gentamicin	24	0.177875	0.0245359	uaa	g	ga	gau	aaa	K
KDM6A_S1061X	Gentamicin	32	0.194441	0.0466284	uga	g	ga	gau	cac	H
NOTCH1_Y550X	Gentamicin	707	0.197343	0.0101623	uaa	a	ac	acc	acu	T
NOTCH1_Y550X	Gentamicin	988	0.193432	0.0215699	uag	a	ac	acc	acu	T
EXT1_R701X	Gentamicin	1630	0.258094	0.019648	uga	c	ca	cag	cag	Q
MSH2_Y121X	Gentamicin	92	0.188749	0.00722066	uag	a	aa	aag	gca	A
STAT3_Q91X	Gentamicin	99	0.167321	0.00292076	uag	a	ag	agc	cuu	L
MAX_E96X	Gentamicin	532	0.179492	0.00370324	uag	c	ca	cag	cug	L
KDM6A_S295X	Gentamicin	70	0.249978	0.0195632	uga	a	ag	agu	uau	Y
KCNQ1_Y171X	Gentamicin	1352	0.190596	0.0114219	uaa	g	gu	gug	gag	E
KCNQ1_Y171X	Gentamicin	1242	0.196728	0.0167021	uag	g	gu	gug	gag	E
MAP3K1_W1449X	Gentamicin	44	0.164669	0.00621073	uag	a	aa	aau	cca	P
FAT1_S2450X	Gentamicin	132	0.184518	0.0182341	uga	a	aa	aac	cuc	L
TCF4_R174X	Gentamicin	71	0.234996	0.00916926	uga	a	aa	aaa	guu	V
ARID1A_Q1172X	Gentamicin	194	0.194533	0.00153371	uag	a	au	auc	agu	S
GATAD2B_Q325X	Gentamicin	906	0.218481	0.00462774	uag	c	cc	cca	auc	I
TSC2_E1113X	Gentamicin	225	0.211037	0.033137	uag	u	uc	ucc	cug	L
DNMT3B_R54X	Gentamicin	1131	0.329767	0.0604674	uga	c	cu	cuc	ucg	S
HNF1B_W171X	Gentamicin	80	0.20332	0.00847837	uga	u	ua	uac	acc	T
KCNQ2_R365X	Gentamicin	443	0.252339	0.021056	uga	a	ac	acg	gag	E
KDM6A_Q333X	Gentamicin	220	0.23631	0.0275059	uag	c	cc	ccc	aau	N
MSH2_Q348X	Gentamicin	45	0.249502	0.0492374	uag	c	cc	ccu	aag	K
FLG_R1474X	Gentamicin	494	0.220914	0.0409334	uga	a	aa	aac	gca	A
FLG_R2447X	Gentamicin	492	0.198527	0.0147074	uga	g	ga	gac	gca	A
VWF_R2535X	Gentamicin	397	0.201463	0.0046053	uga	g	gu	gug	guc	V
EGFR_Q581X	Gentamicin	675	0.188589	0.0057839	uag	u	ug	ugu	auc	I
GAA_W126X	Gentamicin	134	0.204556	0.0152244	uag	u	ug	ugc	ccc	P
NSD1_E1585X	Gentamicin	98	0.20346	0.00343419	uaa	u	ug	ugu	aau	N
HIVEP2_R943X	Gentamicin	759	0.420292	0.0676016	uga	c	cu	cuu	cug	L
MLH1_Y561X	Gentamicin	978	0.362058	0.0789352	uag	c	ca	cag	uuc	F
KDM5C_Q132X	Gentamicin	363	0.185143	0.0110223	uag	u	uc	ucu	cga	R
CARD11_R72X	Gentamicin	134	0.183766	0.00714359	uga	g	gc	gca	aac	N
BRCA1_ENAX	Gentamicin	63	0.208707	0.0154558	uaa	g	ga	gag	guu	V
EP300_C1771X	Gentamicin	613	0.202196	0.0114556	uga	a	aa	aaa	ggu	G
NSD1_R2187X	Gentamicin	1661	0.272884	0.000715054	uga	g	ga	gaa	cau	H
FBXW7_E655X	Gentamicin	28	0.234315	0.0792382	uaa	u	uu	uuu	ggu	G
NF1_Q1822X	Gentamicin	261	0.234349	0.0629155	uag	u	uc	ucu	guc	V
APC_E1059X	Gentamicin	25	0.201509	0.0133457	uaa	a	au	aua	gau	D
STAG2_R614X	Gentamicin	311	0.375084	0.0551962	uga	c	ca	cag	uug	L
LCA5_R280X	Gentamicin	29	0.552594	0.343113	uga	c	cu	cua	cag	Q
NPC1_R116X	Gentamicin	39	0.348891	0.06334	uga	c	ca	cag	ccu	P
PAH_Y325X	Gentamicin	182	0.209836	0.0136871	uag	u	ug	ugg	auu	I
APC_K1030X	Gentamicin	41	0.200986	0.0168109	uaa	u	ua	uau	cuu	L
ATRX_S1387X	Gentamicin	22	0.185996	0.0156204	uga	g	gg	gga	gaa	E
PHEX_Q133X	Gentamicin	62	0.185474	0.00214133	uag	a	aa	aaa	aua	I
MSH6_Y850X	Gentamicin	26	0.177774	0.00540109	uaa	a	ag	agc	aca	T
ARID1A_Q708X	Gentamicin	1477	0.194542	0.00201377	uag	u	uc	ucu	gcu	A
ATR_R1886X	Gentamicin	880	1.03482	0.101797	uga	c	cu	cua	gcu	A
BBS2_QNAX	Gentamicin	22	0.353929	0.19361	uag	u	uc	uca	auc	I
TMEM127_Q157X	Gentamicin	1397	0.219322	0.0171036	uag	c	ca	cag	gcc	A
POGZ_Y536X	Gentamicin	1308	0.428157	0.00770907	uaa	c	cg	cgc	ugu	C
RAD51C_SNAX	Gentamicin	91	0.226476	0.0360467	uga	g	ga	gaa	cuu	L
TH_Q232X	Gentamicin	1324	0.198379	0.00992107	uag	c	cg	cgc	cgc	R
BRCA1_QNAX	Gentamicin	165	0.193997	0.019629	uag	g	gg	ggu	uau	Y
EYS_Y2365X	Gentamicin	108	0.180068	0.0180488	uag	u	uc	uca	cug	L
PIK3R1_R642X	Gentamicin	796	0.185344	0.000175669	uga	g	ga	gau	aag	K
HDAC8_R166X	Gentamicin	293	0.250568	0.0651161	uga	c	cg	cgg	uug	L
PTPRT_R197X	Gentamicin	2274	0.307274	0.063977	uga	c	cu	cuc	cug	L
NUP93_R340X	Gentamicin	269	0.222082	0.0397464	uga	g	gc	gcc	aau	N
RB1_R579X	Gentamicin	235	0.272604	0.0535701	uga	g	ga	gaa	gac	D
RNF43_R330X	Gentamicin	1103	0.280508	0.0414604	uga	u	uc	ucu	ucu	S
PTEN_G165X	Gentamicin	38	0.193991	0.0194572	uga	g	gu	gua	aag	K
HNF1B_R177X	Gentamicin	20	0.20886	0.00268892	uga	g	ga	gag	caa	Q
HBB_ENAX	Gentamicin	1465	0.192966	0.0122849	uag	g	gc	gcc	ggu	G
KMT2B_R4484X	Gentamicin	90	0.225103	0.0345681	uga	g	gc	gcu	cug	L
PTEN_G209X	Gentamicin	180	0.188939	0.00423099	uga	a	ac	acu	ggc	G
LAMA2_R1326X	Gentamicin	33	0.199218	0.0162259	uga	g	ga	gaa	acc	T
SMAD2_Y165X	Gentamicin	39	0.246342	0.0538206	uag	c	ca	cac	ccu	P
SMARCB1_R201X	Gentamicin	562	0.196752	0.0145356	uga	g	ga	gac	cug	L
GJB2_Q124X	Gentamicin	90	0.198473	0.0247192	uag	a	aa	aag	acc	T
MYBPC3_S311X	Gentamicin	435	0.198425	0.0154319	uag	a	aa	aag	gac	D
SETBP1_R626X	Gentamicin	88	0.218909	0.0147552	uga	c	cg	cgc	cga	R
MLH1_Q542X	Gentamicin	456	0.284308	0.0378506	uag	c	ca	cau	gca	A
PTPRT_E1227X	Gentamicin	1004	0.189827	0.00200464	uaa	u	uc	ucc	gga	G
GAA_Q57X	Gentamicin	414	0.205047	0.00430425	uag	c	ca	cag	cac	H
GALC_R210X	Gentamicin	27	0.262677	0.00821583	uga	a	aa	aaa	uua	L
BRCA1_Q1460X	Gentamicin	174	0.188872	0.00371198	uag	g	ga	gac	ucc	S
ARID2_Q1676X	Gentamicin	1030	0.462417	0.0286484	uag	c	cg	cga	uuu	F
EGFR_R531X	Gentamicin	700	0.212426	0.0115598	uga	g	gg	ggc	agc	S
BBS2_RNAX	Gentamicin	343	0.221243	0.0122287	uga	a	ag	agu	gcu	A
CHD2_Q1641X	Gentamicin	255	0.190839	0.0152006	uag	a	ag	agg	ugg	W
[truncated: 20,228 more rows]

## Sheet: EDFig.2d
mutation_identifier	treatment	reads_allbins	RT	sd_RT	stop_type	down_1nt	down_12nt	down_123nt	up_123nt	up_aa
TGFBR2_S150X	Gentamicin	155	0.28897	0.0180731	uga	g	ga	gaa	uuc	F
PKD2_R742X	Gentamicin	277	0.962707	0.0757299	uga	c	ca	caa	cuu	L
RPS6KA3_R110X	Gentamicin	128	0.286104	0.0364069	uga	g	ga	gac	guu	V
NSD1_R1320X	Gentamicin	170	0.208374	0.00676367	uga	g	gg	ggu	gcc	A
IQCB1_R461X	Gentamicin	167	0.184955	0.020229	uga	g	gu	gug	aaa	K
AHI1_R329X	Gentamicin	196	0.22331	0.00320728	uga	g	ga	gau	agc	S
AP1S2_R52X	Gentamicin	198	0.234619	0.0342522	uga	g	ga	gau	ugg	W
MALT1_R296X	Gentamicin	129	0.267232	0.0752117	uga	g	ga	gac	gau	D
DMD_R145X	Gentamicin	499	0.651338	0.0757474	uga	c	ca	caa	guc	V
DMD_R1314X	Gentamicin	174	0.232064	0.0291438	uga	c	ca	cau	aug	M
MMAA_R22X	Gentamicin	150	0.204866	0.00989768	uga	u	ug	ugu	uuc	F
LDLR_W618X	Gentamicin	1014	0.20481	0.00374061	uga	a	ac	acu	uac	Y
APC_R2816X	Gentamicin	218	0.213597	0.0344705	uga	g	ga	gau	aag	K
PBRM1_R58X	Gentamicin	80	0.192021	0.0103204	uga	g	ga	gac	auc	I
IQCB1_R72X	Gentamicin	171	0.224116	0.0217037	uga	a	au	auc	ucu	S
FRAS1_R124X	Gentamicin	1025	0.206571	0.0171128	uga	u	ug	ugu	guc	V
ABCA4_R408X	Gentamicin	150	0.228225	0.023276	uga	a	ag	agg	gca	A
FBXW7_S191X	Gentamicin	49	0.193234	0.005132	uga	g	ga	gaa	guc	V
SETD2_R1492X	Gentamicin	16	0.240301	0.0789234	uga	g	ga	gau	cau	H
BRCA2_L24X	Gentamicin	40	0.22829	0.00215993	uga	g	gg	gga	gau	D
BRCA1_R1455X	Gentamicin	142	0.185077	0.00428205	uga	g	gc	gca	aag	K
PTEN_G293X	Gentamicin	25	0.178391	0.0154599	uga	a	ag	agu	aau	N
BRCA2_S2186X	Gentamicin	33	0.325887	0.0475565	uga	c	cc	ccu	gcu	A
TLK2_R154X	Gentamicin	1345	0.397508	0.0405507	uga	c	ca	cac	guc	V
PAH_S359X	Gentamicin	128	0.305708	0.0236544	uga	g	ga	gag	uua	L
MTM1_R474X	Gentamicin	33	0.194465	0.0235831	uga	u	uu	uuu	ugc	C
CDK8_R323X	Gentamicin	170	0.190302	0.0280232	uga	a	au	auu	aag	K
PTCH1_RNAX	Gentamicin	411	0.185714	0.000191245	uga	g	gu	gug	acc	T
ATM_R2598X	Gentamicin	58	0.436601	0.202101	uga	a	ac	aca	gau	D
KMT2B_R4198X	Gentamicin	405	0.219136	0.0224237	uga	g	gc	gca	cuu	L
ABCB11_R470X	Gentamicin	551	0.208707	0.00829028	uga	u	uu	uuc	cag	Q
FBXW7_R367X	Gentamicin	169	0.208859	0.0115229	uga	g	gg	gga	agg	R
CFTR_W1204X	Gentamicin	52	0.238416	0.0334294	uga	c	cc	ccc	auc	I
CASP8_S375X	Gentamicin	96	0.294347	0.0614625	uga	g	ga	gag	gau	D
MSH6_S1028X	Gentamicin	54	0.265517	0.0143249	uga	u	uu	uug	gua	V
RASA1_R512X	Gentamicin	33	0.183464	0.0113345	uga	g	gc	gcu	aaa	K
AR_S663X	Gentamicin	424	0.32749	0.0215837	uga	c	ca	cac	gug	V
IRF6_R412X	Gentamicin	869	0.221075	0.0166359	uga	u	uc	ucc	aca	T
STXBP1_R388X	Gentamicin	636	0.187903	0.00397503	uga	g	gc	gcc	aug	M
MAP2K4_R110X	Gentamicin	14	0.189407	0.0464711	uga	g	gg	gga	gga	G
DMD_W2670X	Gentamicin	71	0.281047	0.0896237	uga	a	ag	aga	ucu	S
NSD1_C1435X	Gentamicin	165	0.371952	0.0221658	uga	u	ua	uau	aag	K
SH3TC2_RNAX	Gentamicin	196	0.196779	0.0118112	uga	g	gc	gcu	uac	Y
FLT1_R224X	Gentamicin	179	0.45542	0.11579	uga	c	ca	caa	cau	H
NCOA3_S777X	Gentamicin	33	0.229687	0.0473653	uga	a	ag	agu	agc	S
ATM_R1730X	Gentamicin	80	0.206407	0.015054	uga	u	uc	uca	guu	V
CEP290_R1508X	Gentamicin	79	0.208168	0.00402862	uga	u	uu	uug	cuu	L
NSD1_R604X	Gentamicin	103	0.207734	0.0220694	uga	g	ga	gag	ucu	S
SETD2_R1592X	Gentamicin	38	0.224861	0.0178568	uga	g	gu	gug	gcu	A
CDK8_R71X	Gentamicin	86	0.203163	0.00459324	uga	g	ga	gag	cuu	L
TRMU_R240X	Gentamicin	298	0.210034	0.00929205	uga	c	cc	ccu	ccu	P
KMT2B_R1702X	Gentamicin	489	0.200071	0.0100691	uga	c	ca	cag	gug	V
CC2D2A_R173X	Gentamicin	231	0.288925	0.0311781	uga	a	aa	aaa	gca	A
OPA1_R421X	Gentamicin	68	0.289589	0.0375377	uga	a	au	aug	cuu	L
CFTR_S466X	Gentamicin	35	0.510677	0.310951	uga	c	cu	cuu	acu	T
BCKDHB_R111X	Gentamicin	59	0.201035	0.0344124	uga	g	ga	gac	uug	L
KAT6A_R1129X	Gentamicin	112	0.245326	0.0523582	uga	a	aa	aaa	uug	L
MSH3_R268X	Gentamicin	108	0.199046	0.0154493	uga	g	ga	gag	gcc	A
KDM5A_R782X	Gentamicin	87	0.318801	0.0682131	uga	a	aa	aaa	uuu	F
ATR_R2598X	Gentamicin	712	0.647427	0.125199	uga	c	cu	cua	cag	Q
MECP2_S204X	Gentamicin	40	0.193471	0.00870696	uga	g	ga	gag	acg	T
GATAD2B_R478X	Gentamicin	216	0.215568	0.0180366	uga	u	uu	uua	cag	Q
HEXB_R56X	Gentamicin	84	0.250345	0.00222649	uga	g	gg	gga	uua	L
MSH2_L744X	Gentamicin	113	0.167591	0.00602192	uga	a	au	aua	uca	S
RPGRIP1_R52X	Gentamicin	208	0.330273	0.0173486	uga	c	cu	cuu	uuu	F
SETD2_R620X	Gentamicin	28	0.366646	0.186048	uga	u	uu	uua	aau	N
NSD1_S1679X	Gentamicin	443	0.166526	0.00162586	uga	a	aa	aag	ggg	G
MGA_S2127X	Gentamicin	27	0.195019	0.0278653	uga	a	ag	agu	aac	N
FGA_R168X	Gentamicin	254	0.32008	0.0409907	uga	c	cu	cug	aaa	K
SDR9C7_R220X	Gentamicin	373	0.236936	0.0270195	uga	a	aa	aag	aug	M
RICTOR_R148X	Gentamicin	376	0.357156	0.0361497	uga	u	uu	uua	cuu	L
NF1_S1776X	Gentamicin	38	0.305099	0.0288051	uga	g	gu	guc	caa	Q
PEX7_R232X	Gentamicin	1371	0.790648	0.00586228	uga	c	ca	caa	gua	V
SMC1A_R398X	Gentamicin	42	0.299694	0.0647244	uga	g	ga	gac	aau	N
STXBP1_R122X	Gentamicin	60	0.190546	0.0235783	uga	g	gc	gca	ucc	S
SETD2_R400X	Gentamicin	439	1.30017	0.0319676	uga	c	cg	cgg	gag	E
MSH2_S699X	Gentamicin	247	0.209807	0.00562185	uga	g	gc	gca	gag	E
APC_G1357X	Gentamicin	145	0.196647	0.00988312	uga	g	gc	gcg	uca	S
RDH12_G127X	Gentamicin	215	0.254232	0.0116248	uga	g	gu	gua	gcg	A
NPHP3_RNAX	Gentamicin	169	0.350266	0.0328169	uga	c	ca	cac	gaa	E
RASA1_R903X	Gentamicin	1207	0.47008	0.00321463	uga	c	cu	cuc	cuu	L
DICER1_R676X	Gentamicin	339	0.219002	0.0226458	uga	g	gc	gcc	cuu	L
TTN_R16695X	Gentamicin	181	0.189512	0.0210329	uga	a	aa	aaa	agg	R
RAB3GAP1_L881X	Gentamicin	111	0.196719	0.00604292	uga	g	gu	guc	gug	V
ERBB4_R979X	Gentamicin	261	0.216588	0.00865554	uga	g	ga	gac	gcu	A
NCOA3_S644X	Gentamicin	206	0.233512	0.0508365	uga	a	ag	agu	gau	D
DDR2_R611X	Gentamicin	94	0.2385	0.0407587	uga	g	gc	gca	cuc	L
HADHA_R291X	Gentamicin	43	0.182439	0.0164518	uga	a	aa	aag	gug	V
F9_R75X	Gentamicin	54	0.191571	0.0344802	uga	g	ga	gaa	gca	A
FAT1_R2726X	Gentamicin	130	0.19988	0.0151049	uga	g	gc	gca	auc	I
FAT1_X2726X	Gentamicin	158	0.229072	0.0586761	uga	g	gc	gca	auu	I
PTEN_G36X	Gentamicin	63	0.237625	0.0671094	uga	u	uu	uuu	aug	M
KRIT1_R423X	Gentamicin	19	0.202324	0.00575108	uga	a	au	aua	guu	V
FUT8_R239X	Gentamicin	1262	0.197138	0.00182484	uga	a	ac	aca	cag	Q
EGFR_G627X	Gentamicin	1399	0.219251	0.0286509	uga	u	ug	ugc	uac	Y
TCF4_W362X	Gentamicin	225	0.214995	0.00484918	uga	u	uc	ucu	guu	V
SMAD3_R368X	Gentamicin	825	0.202644	0.00927231	uga	a	au	aug	acc	T
TP53_W53X	Gentamicin	1275	0.24805	0.0254265	uga	u	uu	uuc	caa	Q
MSH6_C765X	Gentamicin	106	0.217967	0.0102889	uga	c	ca	cau	acu	T
RAG2_G319X	Gentamicin	75	0.218695	0.0333696	uga	a	ag	agc	uuu	F
ASXL2_R312X	Gentamicin	627	0.452476	0.0429981	uga	c	ca	cag	gau	D
LATS2_R1054X	Gentamicin	754	0.351732	0.0517115	uga	u	ug	ugc	uuu	F
ARID1A_S138X	Gentamicin	186	0.205189	0.00460355	uga	g	gc	gcc	cac	H
PIK3R1_R348X	Gentamicin	215	0.280739	0.0136539	uga	g	ga	gau	cuu	L
EP300_R648X	Gentamicin	72	0.194256	0.00861386	uga	a	ag	agg	aaa	K
PDGFRA_R376X	Gentamicin	26	0.221687	0.0062882	uga	a	ag	agc	uau	Y
DMD_R3190X	Gentamicin	26	0.168324	0.0120535	uga	a	ac	aca	gga	G
NPHP3_R577X	Gentamicin	801	0.301553	0.0297519	uga	c	cu	cua	aaa	K
ITGA2B_R782X	Gentamicin	687	0.187582	0.0074166	uga	g	gg	ggg	cug	L
ESR1_R256X	Gentamicin	243	0.181235	0.0160648	uga	a	aa	aaa	aua	I
DEPDC5_R555X	Gentamicin	712	0.233403	0.0104371	uga	g	ga	gau	acu	T
BMPR2_R211X	Gentamicin	287	0.202398	0.00908368	uga	g	gg	ggu	ggc	G
ERBB4_R838X	Gentamicin	145	0.201456	0.013451	uga	c	cu	cuc	aga	R
PTPRT_R1207X	Gentamicin	1194	0.316753	0.0803657	uga	a	ag	agu	aau	N
FLT3_G124X	Gentamicin	18	0.205582	0.0204912	uga	g	gu	guu	aga	R
NF1_S1078X	Gentamicin	312	0.328989	0.0137351	uga	c	cu	cuu	guu	V
CREBBP_R1360X	Gentamicin	159	0.199236	0.0116181	uga	g	gu	gug	guc	V
SATB2_R224X	Gentamicin	787	0.33448	0.0543795	uga	a	aa	aac	auc	I
BMPR2_W466X	Gentamicin	97	0.237858	0.0166474	uga	a	aa	aaa	gcc	A
GAA_W516X	Gentamicin	347	0.21191	0.0357599	uga	a	au	auu	aug	M
NCOR1_R933X	Gentamicin	848	0.285184	0.0560267	uga	g	gc	gcu	cau	H
GLI3_R792X	Gentamicin	216	0.223378	0.0163115	uga	c	cu	cug	ccg	P
MDC1_S1753X	Gentamicin	618	0.20282	0.00384763	uga	a	ag	agg	gcc	A
KDM6A_W127X	Gentamicin	81	0.205733	0.00637759	uga	a	aa	aag	uac	Y
BCOR_R1217X	Gentamicin	106	0.197017	0.00408099	uga	u	ug	ugg	gaa	E
MLH1_R659X	Gentamicin	2219	0.941694	0.112648	uga	c	cu	cua	cuu	L
MPL_R43X	Gentamicin	212	0.214821	0.0308184	uga	a	ac	aca	ucc	S
EPHB1_R252X	Gentamicin	1205	0.17554	0.0129724	uga	u	ug	ugc	ggg	G
GNPTAB_R375X	Gentamicin	456	0.26359	0.0517536	uga	a	aa	aau	uuu	F
INPP4A_R793X	Gentamicin	398	0.200598	0.0272718	uga	g	gu	gug	cug	L
RET_R418X	Gentamicin	94	0.199445	0.00154707	uga	u	uu	uuu	cgc	R
CCDC40_R321X	Gentamicin	371	0.211849	0.00897735	uga	g	gc	gcc	agc	S
ARID1A_G838X	Gentamicin	960	0.189767	0.00122811	uga	g	gg	ggu	gcc	A
PCDH15_R245X	Gentamicin	287	0.186005	0.0113512	uga	a	ac	acc	agg	R
SPR_R219X	Gentamicin	366	0.222334	0.0225463	uga	a	aa	aaa	aug	M
ABCA4_W439X	Gentamicin	26	0.197905	0.0235071	uga	u	ua	uac	auc	I
BRCA2_L1930X	Gentamicin	43	0.26421	0.000184372	uga	c	ca	caa	auu	I
FAT1_G3740X	Gentamicin	2194	0.680826	0.0470804	uga	c	cu	cug	gcg	A
MPL_R357X	Gentamicin	284	0.194229	0.0116685	uga	a	aa	aau	uca	S
ATM_G2496X	Gentamicin	89	0.215281	0.0158002	uga	g	gu	guu	ucu	S
NSD1_R1766X	Gentamicin	418	0.331712	0.0974155	uga	u	ua	uac	gga	G
CASP8_R432X	Gentamicin	338	0.194714	0.0075718	uga	u	ug	ugu	gag	E
COL12A1_R1414X	Gentamicin	383	0.312243	0.00636044	uga	u	ua	uau	gau	D
GAMT_W174X	Gentamicin	513	0.212014	0.0133114	uga	g	gg	ggg	ucc	S
LAMA2_R1029X	Gentamicin	270	0.197215	0.0209087	uga	u	ug	ugc	ggg	G
RB1_S565X	Gentamicin	42	0.177962	0.0129622	uga	g	ga	gau	cuc	L
CFTR_L88X	Gentamicin	53	0.294662	0.00546627	uga	u	ua	uau	uuu	F
XPC_R415X	Gentamicin	269	0.251852	0.0107407	uga	c	cg	cgu	cag	Q
SMAD3_C64X	Gentamicin	332	0.22748	0.00773434	uga	a	au	auc	aag	K
FBXW7_R658X	Gentamicin	154	0.227075	0.0254868	uga	a	aa	aac	auu	I
TET1_R1780X	Gentamicin	255	0.173477	0.00891777	uga	a	au	auc	ccc	P
MYO7A_R666X	Gentamicin	1698	0.205433	0.0116287	uga	a	au	auc	auc	I
KMT2B_S2312X	Gentamicin	221	0.200917	0.00566513	uga	g	gg	ggc	ucc	S
TRPS1_R544X	Gentamicin	977	0.366372	0.00381303	uga	u	ua	uau	uuc	F
KRIT1_W630X	Gentamicin	105	0.183895	0.00160044	uga	g	ga	gaa	ugc	C
BRCA2_C2765X	Gentamicin	129	0.195969	0.00535477	uga	a	ac	aca	gcc	A
EP300_R397X	Gentamicin	6696	1.07262	0.03057	uga	c	ca	caa	ucu	S
CFTR_R810X	Gentamicin	26	0.254058	0.0302981	uga	a	ag	agg	uca	S
LDLR_W705X	Gentamicin	323	0.20686	0.00799037	uga	a	ac	aca	uuu	F
SLC26A4_W83X	Gentamicin	1519	0.275856	0.0634057	uga	c	cu	cug	gaa	E
RYR1_R1409X	Gentamicin	2915	0.358134	0.00981946	uga	c	cu	cuc	ccc	P
CSTB_R68X	Gentamicin	495	0.205168	0.0120109	uga	g	gu	gug	cug	L
GLDC_W8X	Gentamicin	20	0.396997	0.168216	uga	g	gg	ggg	gcg	A
ATM_R248X	Gentamicin	64	0.240239	0.0181184	uga	a	au	auu	uuu	F
NUP93_R143X	Gentamicin	135	0.176324	0.0056403	uga	a	au	auu	cag	Q
PKP2_R413X	Gentamicin	44	0.192021	0.0129128	uga	g	gc	gcu	cag	Q
FAT1_S1336X	Gentamicin	26	0.187471	0.00732761	uga	u	uc	uca	aag	K
RB1_S834X	Gentamicin	24	0.188294	0.0249096	uga	a	au	auu	gua	V
DNAH5_R2639X	Gentamicin	105	0.189728	0.0233683	uga	a	au	aug	aaa	K
TRIP12_R503X	Gentamicin	408	0.301089	0.0185255	uga	g	gc	gcc	ugu	C
APC_R2204X	Gentamicin	13	0.240937	0.0273482	uga	u	uc	ucu	guu	V
PTEN_L247X	Gentamicin	34	0.2842	0.0842901	uga	c	cc	ccu	ccg	P
DYSF_C456X	Gentamicin	505	0.217936	0.0108109	uga	g	ga	gaa	aug	M
SPRED1_R24X	Gentamicin	1549	0.195718	0.00963859	uga	g	ga	gau	acc	T
DYNC2H1_R3525X	Gentamicin	74	0.296464	0.0575484	uga	c	cu	cuu	cuc	L
MYO7A_R150X	Gentamicin	387	0.21126	0.0066866	uga	g	ga	gac	agc	S
CEP57_R339X	Gentamicin	174	0.211064	0.00666239	uga	g	gg	ggu	uca	S
BRIP1_W63X	Gentamicin	535	0.509113	0.0771787	uga	c	ca	caa	gca	A
CFTR_W401X	Gentamicin	17	0.631527	0.483902	uga	g	ga	gag	uuc	F
ATM_L697X	Gentamicin	101	0.358297	0.119806	uga	u	uc	uca	gga	G
EVC2_R597X	Gentamicin	29	0.188009	0.0265509	uga	g	ga	gag	aga	R
MLH1_W712X	Gentamicin	145	0.215412	0.0711725	uga	a	aa	aag	ucc	S
TSC1_R245X	Gentamicin	277	0.185701	0.00523834	uga	a	ag	agg	ccu	P
BCOR_R810X	Gentamicin	119	0.220569	0.0306874	uga	g	ga	gaa	cuc	L
SMARCA4_R381X	Gentamicin	308	0.215152	0.0286923	uga	a	au	auu	cac	H
L1CAM_R760X	Gentamicin	1006	0.189195	0.00218085	uga	g	gg	ggg	aca	T
TP63_R266X	Gentamicin	211	0.250501	0.0147603	uga	g	gu	gua	auu	I
KDM5C_R681X	Gentamicin	292	0.192294	0.0125046	uga	a	aa	aag	cua	L
NF1_R1769X	Gentamicin	43	0.209688	0.0311705	uga	a	ac	aca	gag	E
KIF7_R1111X	Gentamicin	734	0.214322	0.00648201	uga	g	ga	gag	cuc	L
FLCN_W366X	Gentamicin	1015	0.340526	0.0231623	uga	c	ca	cac	gcc	A
ALDH7A1_R266X	Gentamicin	448	0.207816	0.011661	uga	g	gu	gug	gaa	E
RNF43_R132X	Gentamicin	432	0.202623	0.00874635	uga	g	gg	gga	gag	E
LZTR1_R210X	Gentamicin	877	0.251935	0.0182496	uga	g	ga	gag	gac	D
CERKL_R338X	Gentamicin	213	0.285598	0.03228	uga	u	ug	ugg	uau	Y
CHD2_R114X	Gentamicin	39	0.238885	0.00648462	uga	a	ag	agc	aac	N
BBS2_RNAX	Gentamicin	327	0.262293	0.0142283	uga	u	uu	uuu	agu	S
FGFR2_R625X	Gentamicin	161	0.267294	0.0313391	uga	g	ga	gau	cau	H
INVS_R899X	Gentamicin	509	0.457896	0.0999954	uga	c	cu	cug	cuc	L
SH3TC2_RNAX	Gentamicin	350	0.202306	0.00937582	uga	c	cu	cuc	ggg	G
LMNA_R225X	Gentamicin	1029	0.359741	0.0482726	uga	c	cu	cug	acc	T
VRK1_R358X	Gentamicin	85	0.2047	0.0285638	uga	a	aa	aag	aag	K
ECEL1_RNAX	Gentamicin	599	0.180851	0.00842893	uga	g	ga	gau	cgg	R
SRD5A3_W19X	Gentamicin	1837	0.36972	0.0221441	uga	c	cu	cuc	gug	V
GNPTAB_R1189X	Gentamicin	139	0.289533	0.011858	uga	a	aa	aac	uau	Y
COL1A1_R472X	Gentamicin	605	0.224275	0.0322772	uga	g	gg	ggu	gcu	A
LMX1B_R231X	Gentamicin	418	0.172838	0.0037548	uga	a	ag	aga	cag	Q
NOTCH1_S2211X	Gentamicin	5169	0.261312	0.0287882	uga	g	ga	gac	cug	L
ATRX_S1960X	Gentamicin	42	0.245363	0.0777021	uga	a	ag	aga	aau	N
GATAD2B_R179X	Gentamicin	306	0.571135	0.0664314	uga	c	cu	cug	gcc	A
COL6A2_R468X	Gentamicin	266	0.237356	0.0120224	uga	g	gg	ggc	gac	D
COL7A1_R137X	Gentamicin	1632	0.354407	0.062295	uga	c	cc	ccu	gcc	A
COL5A1_R1062X	Gentamicin	943	0.190265	0.00443608	uga	g	gg	ggg	gac	D
MECP2_R168X	Gentamicin	201	0.188265	0.00389409	uga	g	ga	gag	cgg	R
FBXW7_R14X	Gentamicin	127	0.208844	0.0197606	uga	a	ac	acu	cga	R
KMT2D_R2099X	Gentamicin	3332	0.706133	0.00281842	uga	c	cc	ccg	gac	D
ASPM_R1271X	Gentamicin	26	0.496792	0.136454	uga	c	cu	cuc	gcu	A
TNNI2_R156X	Gentamicin	153	0.189934	0.0132505	uga	g	ga	gac	cug	L
STXBP1_R367X	Gentamicin	1104	0.242366	0.00664066	uga	g	gu	gug	ugc	C
OCRL_R334X	Gentamicin	243	0.420012	0.000839217	uga	u	ua	uac	ugu	C
ALMS1_R3627X	Gentamicin	948	0.649666	0.0797873	uga	c	cu	cuu	gac	D
BRCA2_S309X	Gentamicin	17	0.445444	0.302796	uga	u	uu	uua	uuu	F
ARID1A_S1149X	Gentamicin	172	0.202442	0.00609467	uga	a	ac	acc	cag	Q
SHOX_R195X	Gentamicin	291	0.209155	0.00984049	uga	g	gu	gug	ugc	C
NF1_W1685X	Gentamicin	193	0.228442	0.0134305	uga	g	gu	guc	ucc	S
XPA_R207X	Gentamicin	37	0.275961	0.0753838	uga	c	ca	cag	guc	V
ZFHX3_R1439X	Gentamicin	2959	0.378671	0.0507997	uga	a	ac	acu	uuc	F
ARID1B_R1926X	Gentamicin	687	0.235556	0.0261158	uga	g	ga	gac	agc	S
DIS3_R638X	Gentamicin	40	0.343795	0.113869	uga	u	uu	uuc	guu	V
SDHB_R90X	Gentamicin	280	0.252256	0.0438146	uga	a	ag	aga	uuc	F
NF1_G638X	Gentamicin	105	0.24466	0.0423544	uga	a	aa	aau	agu	S
CACNA1F_R1299X	Gentamicin	417	0.223731	0.0152971	uga	g	gu	guu	uuc	F
JAG1_C806X	Gentamicin	428	0.20314	0.0180622	uga	g	ga	gaa	cgg	R
DYSF_W1843X	Gentamicin	183	0.238414	0.0432926	uga	a	au	aug	ggu	G
EPHA7_G642X	Gentamicin	81	0.196212	0.00573015	uga	g	ga	gaa	gca	A
IQCB1_R364X	Gentamicin	140	0.284514	0.0612029	uga	g	ga	gaa	ucc	S
CFTR_R1162X	Gentamicin	246	0.223119	0.0306321	uga	g	gu	guc	agc	S
DEPDC5_R422X	Gentamicin	32	0.203234	0.00958983	uga	a	au	aua	cca	P
TGFBR1_R413X	Gentamicin	313	0.245266	0.00313951	uga	c	cg	cga	gcu	A
CNGA1_R101X	Gentamicin	110	0.231821	0.00708952	uga	a	ag	agg	aua	I
CYP4V2_RNAX	Gentamicin	81	0.26549	0.00546957	uga	a	ag	aga	uuu	F
VPS13A_R267X	Gentamicin	26	0.182974	0.020919	uga	u	uc	ucu	cgc	R
MGA_R627X	Gentamicin	64	0.234749	0.0296701	uga	c	cc	cca	gga	G
TSC1_R786X	Gentamicin	350	0.23016	0.0221458	uga	g	ga	gag	gac	D
MSH2_G287X	Gentamicin	222	0.580574	0.0780801	uga	c	ca	cag	uuu	F
BBS9_R278X	Gentamicin	40	0.235725	0.0166594	uga	u	uu	uuc	auu	I
IMPG2_R127X	Gentamicin	183	0.692334	0.0915882	uga	c	cu	cuu	gau	D
NF1_C383X	Gentamicin	328	0.279129	0.0111311	uga	u	uu	uuu	ucu	S
BRCA1_G1196X	Gentamicin	167	0.19697	0.027515	uga	g	gu	gug	cca	P
MSH6_R1331X	Gentamicin	72	0.273342	0.0199045	uga	u	uu	uua	cua	L
PKP2_R355X	Gentamicin	333	0.187061	0.0313566	uga	g	gc	gca	gag	E
PIK3CG_R849X	Gentamicin	261	0.262443	0.020913	uga	a	au	auc	cua	L
MAP3K13_R803X	Gentamicin	133	0.240008	0.0439114	uga	a	aa	aaa	ccu	P
PTEN_R335X	Gentamicin	76	0.253249	0.0561966	uga	u	ua	uac	aac	N
KMT2C_S4077X	Gentamicin	98	0.187707	0.0180941	uga	g	gg	ggu	aga	R
MED12_R1329X	Gentamicin	2732	0.675928	0.0206341	uga	c	cu	cug	cau	H
SACS_R3170X	Gentamicin	139	0.351632	0.0812779	uga	c	cc	ccc	aaa	K
MLH1_W538X	Gentamicin	433	0.187245	0.0178808	uga	g	gc	gcc	cag	Q
DMD_R1577X	Gentamicin	143	0.220225	0.035551	uga	a	aa	aag	aug	M
ANO5_R404X	Gentamicin	282	0.319486	0.0432578	uga	c	ca	caa	caa	Q
ARID1A_W1844X	Gentamicin	939	0.258647	0.00631226	uga	c	cg	cgg	cac	H
BTK_R255X	Gentamicin	51	0.210602	0.0203931	uga	g	ga	gau	gca	A
ADNP_R173X	Gentamicin	255	0.200912	0.0199242	uga	g	ga	gau	uac	Y
NF1_S1766X	Gentamicin	12	0.152254	0.00318719	uga	g	gc	gca	acu	T
NOTCH2_C179X	Gentamicin	846	0.242864	0.0128547	uga	g	ga	gag	aaa	K
USH2A_W3918X	Gentamicin	206	0.201386	0.0205571	uga	u	uc	uca	guc	V
COL1A1_R253X	Gentamicin	1094	0.198619	0.00494693	uga	g	gg	gga	gcu	A
DNAJC6_R273X	Gentamicin	125	0.195869	0.0128569	uga	a	au	aug	gaa	E
SLC3A1_R270X	Gentamicin	43	0.219817	0.0249158	uga	a	aa	aac	gug	V
CD79B_R142X	Gentamicin	1317	0.199174	0.0205262	uga	g	gu	guc	cug	L
USH2A_R1549X	Gentamicin	510	0.411156	0.0129219	uga	a	ac	aca	uuu	F
GRIN2B_R519X	Gentamicin	2611	0.274811	0.0110198	uga	u	uc	ucg	gaa	E
EPHA3_R728X	Gentamicin	1357	0.220136	0.0182636	uga	g	gg	ggg	cuu	L
RB1_S391X	Gentamicin	11	0.273973	0.0707101	uga	g	gc	gca	aau	N
SMARCD1_R303X	Gentamicin	593	0.404917	0.0970089	uga	c	cu	cuc	gcu	A
PAPSS2_R41X	Gentamicin	267	0.214254	0.00699241	uga	g	gg	gga	uuc	F
ATRX_R2131X	Gentamicin	65	0.266898	0.0102945	uga	g	gu	gua	aau	N
AHI1_W420X	Gentamicin	15	0.197611	0.0487799	uga	g	ga	gaa	gag	E
CTCF_R457X	Gentamicin	330	0.196237	0.0284933	uga	a	aa	aag	uug	L
NF1_W2494X	Gentamicin	259	0.209752	0.00512455	uga	u	uc	ucc	cca	P
BRCA2_L2838X	Gentamicin	59	0.270799	0.00549624	uga	u	ua	uac	gga	G
CC2D2A_R950X	Gentamicin	55	0.222828	0.0388683	uga	g	ga	gac	uua	L
PBRM1_R298X	Gentamicin	14	0.292819	0.0161556	uga	a	au	aug	cuu	L
INPP4B_R252X	Gentamicin	68	0.30183	0.0293431	uga	g	ga	gag	auu	I
EGFR_R1068X	Gentamicin	326	0.202222	0.00876123	uga	u	ua	uac	cag	Q
WRN_W1014X	Gentamicin	130	0.405024	0.0388657	uga	u	ug	ugg	agu	S
EPHA3_R104X	Gentamicin	247	0.212043	0.0251604	uga	g	ga	gac	cua	L
IL7R_R206X	Gentamicin	85	0.249721	0.0228496	uga	u	uc	ucc	guu	V
BMPR1A_R152X	Gentamicin	637	0.217229	0.0024334	uga	u	ug	ugg	auu	I
TET1_R107X	Gentamicin	60	0.219396	0.0365219	uga	a	ag	agc	cua	L
GFM1_R234X	Gentamicin	145	0.246525	0.0114464	uga	u	ua	uau	guu	V
APC_S837X	Gentamicin	82	0.185384	0.01971	uga	a	ag	aga	uca	S
BRCA2_S2372X	Gentamicin	27	0.207369	0.0234546	uga	a	ag	agc	ucu	S
NIPBL_R1814X	Gentamicin	100	0.179766	0.0184326	uga	g	gg	ggu	caa	Q
NMNAT1_W169X	Gentamicin	440	0.202188	0.0115414	uga	a	aa	aag	uug	L
BRCA2_S611X	Gentamicin	17	0.203255	0.029916	uga	g	ga	gaa	aaa	K
CFTR_W1145X	Gentamicin	262	0.231156	0.0198001	uga	g	gc	gcu	cag	Q
CRB1_RNAX	Gentamicin	137	0.192048	0.00701387	uga	a	ag	agc	uuc	F
CBS_WNAX	Gentamicin	566	0.232818	0.000915426	uga	u	uu	uuc	aag	K
WT1_R369X	Gentamicin	842	0.210528	0.0126959	uga	c	cg	cgu	gug	V
KMT2A_R2480X	Gentamicin	184	0.306012	0.00983351	uga	c	cc	cca	caa	Q
ARID2_G1747X	Gentamicin	141	0.188088	0.00584096	uga	u	uc	uca	aga	R
HEXA_W26X	Gentamicin	418	0.212495	0.00641259	uga	c	cc	ccu	ccc	P
PGR_R740X	Gentamicin	350	0.252175	0.00995397	uga	a	aa	aac	uuu	F
APC_W699X	Gentamicin	385	0.270724	0.0453973	uga	g	ga	gac	uua	L
ATP7A_R645X	Gentamicin	161	0.232044	0.015405	uga	g	ga	gaa	aaa	K
CDKL5_R59X	Gentamicin	41	0.242497	0.0383131	uga	g	ga	gag	uua	L
APC_L954X	Gentamicin	13	0.221854	0.0348827	uga	g	ga	gaa	aaa	K
GSK3B_R367X	Gentamicin	92	0.183092	0.000145645	uga	g	ga	gac	ggg	G
NOTCH2_R2036X	Gentamicin	634	0.323896	0.00947462	uga	g	ga	gac	aau	N
TP53_R280X	Gentamicin	50	0.197483	0.0477608	uga	g	ga	gac	ggg	G
EPHA3_R684X	Gentamicin	246	0.367501	0.0353161	uga	c	cu	cug	auu	I
PALB2_R238X	Gentamicin	104	0.234036	0.0299455	uga	a	ag	aga	cua	L
SETD5_R347X	Gentamicin	194	0.227798	0.00151827	uga	c	cg	cgg	gca	A
SCN1A_R1525X	Gentamicin	15	0.49514	0.420947	uga	c	cc	cca	ccu	P
SCN9A_R1500X	Gentamicin	24	0.374561	0.191362	uga	c	cc	cca	ccu	P
RB1_L76X	Gentamicin	23	0.291568	0.0550095	uga	a	ac	acu	ugg	W
KDM6A_R612X	Gentamicin	173	0.203582	0.038038	uga	a	aa	aac	cag	Q
KMT2A_R3232X	Gentamicin	124	0.229973	0.0486345	uga	a	aa	aag	acc	T
EXT1_W582X	Gentamicin	814	0.303842	0.00347604	uga	c	ca	cag	gug	V
DMD_R3113X	Gentamicin	445	0.220317	0.00483481	uga	a	ag	aga	cuc	L
NSD1_R1984X	Gentamicin	239	0.493803	0.00716741	uga	a	au	auu	gcu	A
CDH1_W103X	Gentamicin	316	0.244088	0.00188116	uga	g	ga	gac	gcc	A
CACNA1A_R454X	Gentamicin	109	0.196452	0.0128175	uga	g	gc	gcc	gcc	A
EP300_S952X	Gentamicin	53	0.206577	0.00621702	uga	a	aa	aau	gua	V
CTNNB1_R661X	Gentamicin	265	0.233716	0.0100236	uga	a	au	aug	uuc	F
FAT1_R1795X	Gentamicin	214	0.187624	0.00735486	uga	g	gc	gca	auu	I
CASP8_C312X	Gentamicin	158	0.211606	0.000279098	uga	u	ug	ugu	auc	I
KMT2C_W4352X	Gentamicin	38	0.263642	0.0963936	uga	a	ag	aga	aaa	K
MSH6_L740X	Gentamicin	12	0.200796	0.0165813	uga	a	aa	aac	aca	T
MGA_S1778X	Gentamicin	545	0.214924	0.0277209	uga	a	aa	aac	guc	V
CACNA1A_R2068X	Gentamicin	899	0.197724	0.0314474	uga	g	ga	gag	aug	M
ROS1_G140X	Gentamicin	186	0.190953	0.00291348	uga	a	ag	agc	cug	L
RB1_C221X	Gentamicin	20	0.288808	0.0117108	uga	g	gu	guc	cua	L
MSH2_W764X	Gentamicin	42	0.345524	0.150707	uga	g	gc	gcu	gca	A
APC_S1356X	Gentamicin	141	0.210068	0.0277514	uga	g	gg	gga	ucu	S
NCOR1_R572X	Gentamicin	167	0.208398	0.00553179	uga	a	aa	aag	ggg	G
LATS2_R1043X	Gentamicin	670	0.306037	0.0214999	uga	a	ag	agg	uuc	F
DDR2_R709X	Gentamicin	126	0.227196	0.00197139	uga	g	ga	gau	cac	H
CAPN1_W392X	Gentamicin	424	0.199904	0.0136013	uga	g	gu	gug	uuc	F
NTRK3_C164X	Gentamicin	388	0.193449	0.00422572	uga	a	ag	agc	aac	N
ADSL_R190X	Gentamicin	608	0.224156	0.00089971	uga	g	ga	gau	guc	V
ATR_R635X	Gentamicin	164	0.191902	0.0106814	uga	u	ug	ugu	uca	S
MYO7A_R2024X	Gentamicin	790	0.197146	0.00482619	uga	g	gg	ggc	cuc	L
ARID1B_R1075X	Gentamicin	361	0.291813	0.044807	uga	u	ua	uac	gac	D
DMD_R2680X	Gentamicin	82	0.219442	0.00121743	uga	g	ga	gag	gag	E
ATM_L1327X	Gentamicin	75	0.231848	0.0465501	uga	u	uu	uug	aac	N
IRS1_R411X	Gentamicin	1641	0.197633	0.0017286	uga	u	uc	ucu	cgg	R
MAP2K1_R47X	Gentamicin	95	0.20191	0.000189965	uga	a	aa	aag	cag	Q
SDHB_W218X	Gentamicin	272	0.213752	0.0222431	uga	a	au	aug	cgc	R
SMAD2_W132X	Gentamicin	26	0.414395	0.0203569	uga	c	cg	cgc	uua	L
PAX6_R331X	Gentamicin	371	0.188426	0.00938358	uga	a	ac	aca	ggc	G
TP53_C277X	Gentamicin	472	0.373266	0.0866965	uga	c	cc	ccu	gcc	A
NCF1_WNAX	Gentamicin	403	0.212388	0.0256371	uga	u	ug	ugg	ggu	G
IQSEC2_R904X	Gentamicin	323	0.199266	0.0222863	uga	a	aa	aag	gaa	E
CLCN1_R626X	Gentamicin	345	0.228333	0.00279441	uga	a	ac	acc	uug	L
FBXL4_R36X	Gentamicin	124	0.230789	0.0357394	uga	g	gc	gcu	cau	H
ERCC8_CNAX	Gentamicin	38	0.245148	0.0621226	uga	u	ug	ugu	gac	D
LAMB3_R81X	Gentamicin	505	0.207559	0.0268932	uga	g	gu	gua	cac	H
SLC16A2_R388X	Gentamicin	2470	0.183269	5.55976e-05	uga	g	gu	gug	aug	M
TP63_R643X	Gentamicin	718	0.207019	0.0233161	uga	u	uu	uuc	gug	V
ARID1A_R1989X	Gentamicin	422	0.1877	0.000525431	uga	a	ag	agc	auu	I
MSH2_R359X	Gentamicin	73	0.210954	0.0496779	uga	u	uu	uug	gag	E
NR0B1_W236X	Gentamicin	258	0.187193	0.000534263	uga	g	ga	gac	ugg	W
NPR2_R479X	Gentamicin	967	0.247429	0.0207952	uga	a	aa	aag	uuc	F
ADSL_R337X	Gentamicin	353	0.264759	0.0345835	uga	c	cg	cgg	aac	N
NUP93_R294X	Gentamicin	442	0.236214	0.0203536	uga	a	ag	agu	guu	V
STXBP1_S476X	Gentamicin	827	0.639975	0.0584866	uga	c	cg	cgg	cuc	L
SPEN_R2081X	Gentamicin	43	0.267836	0.0298017	uga	a	aa	aac	ucu	S
NEGR1_R173X	Gentamicin	288	0.504344	0.079589	uga	c	ca	cac	ugg	W
FANCA_R591X	Gentamicin	304	0.191173	0.00464479	uga	g	gu	gug	ccu	P
GAA_W746X	Gentamicin	485	0.229887	0.00774526	uga	g	gg	ggg	cug	L
CHEK2_LNAX	Gentamicin	592	0.250534	0.00472177	uga	g	gg	gga	agu	S
CLCN1_R317X	Gentamicin	450	0.231042	0.0362794	uga	g	gu	gug	uuu	F
APC_R923X	Gentamicin	82	0.217888	0.0152133	uga	a	ag	aga	cuu	L
APC_S2570X	Gentamicin	75	0.320198	0.0104642	uga	u	uc	ucu	agu	S
PROP1_R99X	Gentamicin	236	0.201544	0.0257445	uga	g	ga	gag	gcc	A
ARID1B_R1102X	Gentamicin	1421	0.71116	0.00966116	uga	c	cu	cuc	uuc	F
BARD1_R641X	Gentamicin	28	0.198466	0.0348793	uga	a	ag	aga	cua	L
ABCA12_R2204X	Gentamicin	47	0.363712	0.123421	uga	c	cu	cuc	uug	L
EFTUD2_R354X	Gentamicin	24	0.187878	0.00890242	uga	a	aa	aag	acg	T
DDR2_R806X	Gentamicin	397	0.227045	0.0124454	uga	g	ga	gac	uuc	F
NPHP1_RNAX	Gentamicin	273	0.278212	0.0782302	uga	g	gc	gca	uuu	F
RAD52_R278X	Gentamicin	118	0.26902	0.0381031	uga	g	gu	guc	guu	V
Eastern equine encephalitis virus_no_WTNAX	Gentamicin	405	0.494036	0.0250564	uga	c	cg	cgg	aau	N
BAG3_R309X	Gentamicin	187	0.281359	0.00473441	uga	g	ga	gaa	cau	H
SCN1A_R865X	Gentamicin	72	0.221331	0.0322897	uga	g	gu	guu	cug	L
TAT_R417X	Gentamicin	580	0.203143	0.0181406	uga	g	gu	gug	auc	I
COL7A1_R1933X	Gentamicin	68	0.181308	0.0172953	uga	g	gg	gga	cug	L
CREBBP_R1392X	Gentamicin	36	0.32783	0.181684	uga	a	ac	acc	uau	Y
OTX2_R76X	Gentamicin	55	0.199886	0.0485221	uga	g	ga	gag	aug	M
PIK3R1_R386X	Gentamicin	16	0.279865	0.121971	uga	g	ga	gau	cau	H
CBL_R206X	Gentamicin	212	0.495301	0.0602936	uga	c	ca	cag	uuu	F
DNAH5_R1883X	Gentamicin	146	0.187998	0.0179825	uga	g	gu	gug	gaa	E
SACS_R3792X	Gentamicin	43	0.166865	0.012913	uga	g	gg	ggg	uug	L
ASPM_R3304X	Gentamicin	107	0.199906	0.0183384	uga	a	ag	agu	auc	I
BRCA2_L2732X	Gentamicin	135	0.202639	0.0351925	uga	g	ga	gau	cag	Q
BRCA2_S1064X	Gentamicin	37	0.21263	0.0320608	uga	a	au	auu	cag	Q
DNAH5_R1761X	Gentamicin	87	0.324399	0.0463718	uga	a	au	auu	gau	D
FBXL4_R98X	Gentamicin	511	0.297093	0.01088	uga	a	ac	acu	uuu	F
GABRG2_R136X	Gentamicin	42	0.273768	0.0856345	uga	u	uu	uug	cuc	L
BRCA1_L1122X	Gentamicin	188	0.177333	0.0089818	uga	g	ga	gaa	gug	V
BRCA2_L1152X	Gentamicin	88	0.190798	0.00223266	uga	a	aa	aag	auc	I
APC_R348X	Gentamicin	285	0.256562	0.00928844	uga	c	ca	cag	aug	M
RB1_S397X	Gentamicin	13	0.214494	0.0452905	uga	g	ga	gaa	ccu	P
SACS_R2119X	Gentamicin	98	0.212754	0.0371414	uga	g	gu	guu	gga	G
FBN1_R1596X	Gentamicin	738	0.395899	0.0366887	uga	c	cc	cca	uuc	F
SRCAP_R2267X	Gentamicin	2481	0.316499	0.00905767	uga	c	cc	ccc	ccu	P
DMD_W2925X	Gentamicin	178	0.568343	0.0376801	uga	c	ca	cag	gac	D
PRKAR1A_R97X	Gentamicin	70	0.18804	0.0402448	uga	g	gg	ggu	cga	R
MAK_R272X	Gentamicin	81	0.240757	0.0146821	uga	c	cc	ccg	aaa	K
TG_R296X	Gentamicin	339	0.251729	0.0125379	uga	u	ug	ugc	uuc	F
Mayaro_no_WTNAX	Gentamicin	3562	1.29914	0.0357064	uga	c	cu	cua	ucu	S
PALB2_S518X	Gentamicin	198	0.194201	0.00312961	uga	g	gc	gcc	aaa	K
PKD2_R325X	Gentamicin	124	0.19513	0.00478665	uga	g	gu	guc	cuc	L
BTK_R13X	Gentamicin	71	0.263545	0.0659645	uga	u	uc	ucc	aag	K
PYGM_R50X	Gentamicin	260	0.184171	0.0113545	uga	g	ga	gac	cca	P
EPG5_L88X	Gentamicin	190	0.227122	0.0616513	uga	a	ac	acu	ucc	S
TP53_W23X	Gentamicin	735	0.369451	0.00890978	uga	a	aa	aaa	cua	L
LAMP2_R293X	Gentamicin	82	0.185824	0.00912447	uga	u	uu	uuu	aac	N
SMCHD1_R344X	Gentamicin	64	0.301237	0.111274	uga	c	ca	cag	aca	T
IKZF1_R213X	Gentamicin	204	0.216322	0.0209254	uga	a	ag	agc	cag	Q
MSH2_W345X	Gentamicin	34	0.190883	0.00582762	uga	a	au	auu	cag	Q
COL1A1_R469X	Gentamicin	145	0.229385	0.0550707	uga	g	gg	gga	aag	K
CTNNB1_R474X	Gentamicin	2392	0.762085	0.0865741	uga	c	ca	cac	agc	S
PTCH1_R1394X	Gentamicin	267	0.193631	0.0188032	uga	g	gg	ggg	ccc	P
FIG4_R265X	Gentamicin	514	0.349974	0.0600056	uga	c	cc	cca	gga	G
SETD2_S791X	Gentamicin	107	0.317837	0.0296606	uga	g	ga	gac	gau	D
SLC12A6_RNAX	Gentamicin	437	0.207913	0.0319892	uga	g	ga	gac	gag	E
MSH6_C687X	Gentamicin	38	0.195822	0.00483904	uga	g	gu	guc	ggu	G
ASXL2_R357X	Gentamicin	164	0.628095	0.274957	uga	c	ca	caa	auu	I
MSH2_C778X	Gentamicin	59	0.416606	0.014541	uga	a	au	aug	uuu	F
APC_S1272X	Gentamicin	44	0.222554	0.0355124	uga	a	ag	aga	uuu	F
LIPT1_S292X	Gentamicin	11	0.594084	0.264755	uga	c	ca	cac	cag	Q
SCN9A_R842X	Gentamicin	167	0.210983	0.0201814	uga	g	gu	guc	cuc	L
CFTR_R1158X	Gentamicin	64	0.195478	0.0301487	uga	u	uc	ucu	aug	M
BCL6_R270X	Gentamicin	327	0.197538	0.007442	uga	a	ag	agu	gca	A
SLC2A2_R301X	Gentamicin	256	0.434965	0.106638	uga	c	ca	cag	uac	Y
COL4A4_R1377X	Gentamicin	207	0.199242	0.0244154	uga	a	au	auc	ccc	P
DDX3X_R311X	Gentamicin	373	0.207388	0.00792431	uga	g	ga	gac	auu	I
FLG_R2613X	Gentamicin	872	0.187473	0.012093	uga	g	gc	gcu	gac	D
AKT3_R166X	Gentamicin	18	0.287005	0.00979832	uga	g	ga	gag	guu	V
BRCA2_S871X	Gentamicin	11	0.265813	0.0725306	uga	a	aa	aaa	auu	I
RAD50_R954X	Gentamicin	32	0.199144	0.0383517	uga	g	ga	gaa	cuu	L
NAA15_R128X	Gentamicin	177	0.197174	0.00183799	uga	g	ga	gau	aug	M
APC_S943X	Gentamicin	32	0.26993	0.0429595	uga	a	aa	aau	aau	N
NPHP1_RNAX	Gentamicin	229	0.426267	0.019203	uga	c	ca	caa	uau	Y
ATRX_R1514X	Gentamicin	11	0.171471	0.0271484	uga	g	ga	gaa	gag	E
PPM1D_R552X	Gentamicin	177	0.22314	0.05829	uga	a	aa	aau	aga	R
CFTR_G542X	Gentamicin	161	0.19436	0.0147684	uga	g	ga	gaa	cuu	L
ATM_R2034X	Gentamicin	226	0.252935	0.0587922	uga	a	ac	aca	cua	L
APC_S874X	Gentamicin	151	0.204524	0.0029847	uga	a	aa	aag	ucu	S
MCCC1_R371X	Gentamicin	352	0.206993	0.00226583	uga	g	gc	gca	ccu	P
HNRNPK_R287X	Gentamicin	1153	0.238645	0.0140076	uga	g	gg	gga	cgu	R
NIPBL_R2407X	Gentamicin	209	0.210847	0.01227	uga	g	gc	gcc	aga	R
PDE6A_RNAX	Gentamicin	1921	0.423031	0.0122822	uga	c	ca	cag	cgu	R
TNFRSF13B_SNAX	Gentamicin	42	0.287062	0.0615134	uga	g	ga	gaa	ggc	G
CRX_S150X	Gentamicin	399	0.185386	0.0092986	uga	g	gg	ggc	ccc	P
CREBBP_R1341X	Gentamicin	119	0.22567	0.00528601	uga	g	gu	gug	gac	D
RB1_R787X	Gentamicin	89	0.205906	0.0150989	uga	a	ag	agc	ccu	P
GSK3B_R306X	Gentamicin	502	0.575072	0.0959805	uga	c	cc	ccc	uuc	F
PDGFRB_R849X	Gentamicin	946	0.249779	0.0231832	uga	g	ga	gac	gcu	A
IGF1R_R1158X	Gentamicin	207	0.188389	0.0133521	uga	g	ga	gau	acg	T
PKD2_R803X	Gentamicin	274	0.210338	0.0139838	uga	a	ag	agu	agc	S
CDC73_R76X	Gentamicin	1635	1.33436	0.0346115	uga	c	cg	cgu	guc	V
WAS_R13X	Gentamicin	333	0.198402	0.0232263	uga	g	gg	gga	ggc	G
ABCB11_R1057X	Gentamicin	274	0.603035	0.0859409	uga	c	ca	caa	gac	D
PTPRD_R1496X	Gentamicin	324	0.209844	0.0295763	uga	a	ac	aca	guu	V
APC_W423X	Gentamicin	990	0.427166	0.0376502	uga	c	ca	cag	gag	E
COL3A1_R326X	Gentamicin	1659	0.204784	0.00766282	uga	g	gg	ggc	gcu	A
C8B_R376X	Gentamicin	292	0.176056	0.00151461	uga	g	gg	gga	gua	V
COL2A1_R533X	Gentamicin	436	0.193402	0.00762434	uga	g	gg	ggg	gag	E
SACS_R3903X	Gentamicin	583	0.215647	0.00171894	uga	g	ga	gac	gua	V
SDHB_R115X	Gentamicin	170	0.203246	0.0210735	uga	a	ag	agg	acc	T
IGHMBP2_R605X	Gentamicin	2591	0.626071	0.0127417	uga	c	cg	cgc	gcc	A
CHD7_R2653X	Gentamicin	18	0.259763	0.0577873	uga	a	aa	aau	aaa	K
PCCB_R113X	Gentamicin	269	0.212495	0.00626764	uga	a	au	auc	ggc	G
RB1_R358X	Gentamicin	15	0.160957	0.00407461	uga	a	aa	aaa	cca	P
MSH2_R383X	Gentamicin	41	0.213014	0.0168965	uga	u	uu	uuc	cgu	R
SPEN_R732X	Gentamicin	586	0.305965	0.00822127	uga	c	cg	cgu	uug	L
ECEL1_WNAX	Gentamicin	1000	0.245022	0.0116859	uga	a	au	aug	gac	D
TOP1_S74X	Gentamicin	10	0.22481	0.0320959	uga	g	ga	gaa	agc	S
FBN1_R215X	Gentamicin	380	0.183572	0.00270285	uga	g	gc	gcc	ggc	G
MAP3K13_W708X	Gentamicin	670	0.205112	0.0320427	uga	a	ag	aga	ugc	C
BAP1_S513X	Gentamicin	562	0.188578	0.00918156	uga	g	gc	gcc	cgc	R
BRCA2_S791X	Gentamicin	20	0.391496	0.193096	uga	u	ua	uac	gaa	E
KMT2A_R2699X	Gentamicin	271	0.326059	0.00595796	uga	c	cu	cug	gaa	E
SPRED1_R64X	Gentamicin	141	0.305716	0.00882476	uga	c	cu	cuc	gag	E
PHEX_W403X	Gentamicin	324	0.274758	0.00304101	uga	g	ga	gac	caa	Q
MSH6_R298X	Gentamicin	67	0.226372	0.0143027	uga	a	aa	aag	gcu	A
KDM5A_R1350X	Gentamicin	117	0.208224	0.0236644	uga	g	ga	gag	auu	I
EVC2_R319X	Gentamicin	165	0.233802	0.0543731	uga	a	ac	aca	ugu	C
ARID1A_R693X	Gentamicin	1212	0.213359	0.0038373	uga	g	gg	ggc	auc	I
MEN1_W428X	Gentamicin	1994	0.218717	0.019631	uga	g	ga	gag	aaa	K
APC_R1920X	Gentamicin	237	0.276669	0.0210725	uga	g	gg	ggu	aau	N
PAX5_G85X	Gentamicin	99	0.245621	0.0623907	uga	u	uc	ucc	gga	G
PRDM1_S535X	Gentamicin	116	0.209849	0.0163524	uga	g	gc	gca	acc	T
APC_R1450X	Gentamicin	104	0.372451	0.191734	uga	g	ga	gaa	aag	K
MID1_R495X	Gentamicin	106	0.258956	0.0458178	uga	a	aa	aaa	cau	H
PAH_R111X	Gentamicin	143	0.194843	0.000330137	uga	g	ga	gau	uca	S
KMT2D_R2771X	Gentamicin	1666	0.833371	0.000465409	uga	c	cu	cuc	gac	D
PAX6_W170X	Gentamicin	188	0.226534	0.0103374	uga	g	gg	ggc	agc	S
TP53_R209X	Gentamicin	821	0.295558	0.0263367	uga	a	aa	aac	gac	D
CDKN2A_R80X	Gentamicin	1493	0.545247	0.23311	uga	c	cc	ccc	acc	T
CDKN2A_X80X	Gentamicin	2016	0.466381	0.0677863	uga	c	cc	ccc	acu	T
LRP5_R1078X	Gentamicin	820	0.209472	0.00789489	uga	g	gg	ggg	gag	E
LDLR_W895X	Gentamicin	437	0.190449	0.00138114	uga	a	aa	aag	cua	L
BAP1_W196X	Gentamicin	701	0.186208	0.00532955	uga	g	gg	ggg	ccc	P
CASK_R106X	Gentamicin	248	0.200029	0.00941298	uga	g	gc	gcu	aag	K
PTCH1_WNAX	Gentamicin	268	0.193163	0.0044567	uga	a	ac	aca	aag	K
KAT6A_R1024X	Gentamicin	75	0.197649	0.0315147	uga	a	aa	aag	guc	V
MSH6_R338X	Gentamicin	236	0.188166	0.0278166	uga	g	gc	gcu	uug	L
VEGFA_R145X	Gentamicin	92	0.213359	0.0120045	uga	g	gg	gga	guu	V
NR0B1_W172X	Gentamicin	150	0.249686	0.0279808	uga	g	ga	gac	ugg	W
BRCA2_S353X	Gentamicin	16	0.221113	0.0122086	uga	u	uu	uuu	uac	Y
IDUA_R643X	Gentamicin	652	0.237463	0.00938647	uga	g	gc	gcc	guu	V
KCNQ2_R420X	Gentamicin	623	0.216671	0.00375041	uga	g	gg	ggc	ccc	P
PIGA_R412X	Gentamicin	443	0.381495	0.0193832	uga	c	cu	cug	aaa	K
LATS1_R63X	Gentamicin	216	0.309163	0.0671215	uga	c	ca	caa	ccu	P
CUL7_W788X	Gentamicin	4043	0.571858	0.0203653	uga	c	ca	cac	ccc	P
EYS_C1008X	Gentamicin	618	0.405566	0.00993516	uga	c	cu	cua	gaa	E
ARID2_R1769X	Gentamicin	42	0.623248	0.402268	uga	c	cu	cua	auc	I
SPINK5_R853X	Gentamicin	81	0.297218	0.120605	uga	a	ag	agc	uuu	F
FKTN_R203X	Gentamicin	824	0.333064	0.0250441	uga	a	aa	aag	uuc	F
MTM1_R24X	Gentamicin	75	0.223848	0.0748826	uga	g	ga	gau	ucu	S
Highlands J virus_no_WTNAX	Gentamicin	608	0.488051	0.0836441	uga	c	cg	cgg	aau	N
MYO15A_R1966X	Gentamicin	1864	0.275851	0.00151343	uga	c	cg	cgc	cgc	R
CHD7_R157X	Gentamicin	210	0.198455	0.0082588	uga	g	gc	gcc	aua	I
WDR45_RNAX	Gentamicin	837	0.224343	0.0265836	uga	g	gg	gga	cuu	L
USH2A_R63X	Gentamicin	462	0.197628	0.00193681	uga	a	ag	agc	gac	D
PKHD1_R1775X	Gentamicin	2530	0.228994	0.02216	uga	g	gu	guc	ugc	C
PBRM1_R710X	Gentamicin	66	0.213402	0.00589883	uga	a	ag	agu	auu	I
LDLR_G621X	Gentamicin	623	0.193183	0.0252951	uga	a	ac	acu	ugg	W
ZRSR2_S43X	Gentamicin	107	0.48531	0.190439	uga	c	ca	cag	cuc	L
PMS2_C551X	Gentamicin	783	0.491691	0.0398569	uga	c	ca	cau	gac	D
COL2A1_R653X	Gentamicin	897	0.213642	0.0105805	uga	g	gg	ggc	gaa	E
DMD_R2095X	Gentamicin	161	0.488178	0.0526906	uga	c	ca	caa	gac	D
L1CAM_R558X	Gentamicin	1728	0.212322	0.0041138	uga	g	ga	gac	ggu	G
SMAD3_R93X	Gentamicin	413	0.221739	0.00945925	uga	u	ug	ugg	ugg	W
CFTR_G27X	Gentamicin	142	0.29525	0.0326399	uga	u	ua	uac	aaa	K
EYS_C937X	Gentamicin	39	0.195001	0.00708722	uga	a	aa	aaa	ccu	P
ATM_G1130X	Gentamicin	22	0.178349	0.000451414	uga	a	au	aug	gaa	E
ABCA12_R2482X	Gentamicin	193	0.21745	0.0341369	uga	g	gg	gga	gga	G
TMC1_R389X	Gentamicin	190	0.201977	0.00477101	uga	u	uc	ucc	aag	K
SCN1A_W1408X	Gentamicin	12	0.210729	0.0456195	uga	a	aa	aaa	cga	R
APC_S583X	Gentamicin	64	0.202681	0.0112746	uga	a	ac	acc	gaa	E
NF1_R1306X	Gentamicin	66	0.236094	0.0116123	uga	a	au	auu	uua	L
KMT2A_R1064X	Gentamicin	178	0.173481	0.00553781	uga	g	gg	gga	gug	V
ARID1A_S645X	Gentamicin	288	0.223946	0.0174755	uga	a	au	aua	ggu	G
EP300_R1055X	Gentamicin	885	0.683858	0.0344874	uga	c	ca	cag	cua	L
FAT1_R191X	Gentamicin	151	0.320016	0.0629913	uga	a	ac	aca	gau	D
APTX_W279X	Gentamicin	49	0.276947	0.128582	uga	a	aa	aau	cau	H
DICER1_R544X	Gentamicin	58	0.344342	0.0305861	uga	u	uc	ucc	uau	Y
MGA_R1818X	Gentamicin	519	0.191009	0.0110109	uga	g	gg	ggc	cuu	L
ASXL1_R1415X	Gentamicin	572	0.208078	0.0084343	uga	g	ga	gag	ccc	P
ARID1B_R1324X	Gentamicin	596	0.211033	0.0350791	uga	a	ag	agg	gac	D
ABCG8_R412X	Gentamicin	1270	0.275586	0.0217723	uga	g	ga	gac	uuc	F
DMD_R768X	Gentamicin	92	0.183965	0.0228561	uga	g	ga	gaa	gag	E
COL4A3_R406X	Gentamicin	220	0.217906	0.0141497	uga	g	gg	ggc	gaa	E
SETD2_S918X	Gentamicin	35	0.298073	0.106054	uga	g	ga	gag	agu	S
MTOR_R1391X	Gentamicin	116	0.187369	0.00553081	uga	g	gc	gca	ugc	C
DNMT3B_R576X	Gentamicin	154	0.206633	0.018215	uga	g	gu	guc	auu	I
ARHGEF9_R289X	Gentamicin	1181	0.444697	0.0044724	uga	c	cg	cgu	aag	K
KMT2C_R2028X	Gentamicin	1366	0.479925	0.0403704	uga	c	cc	ccc	gca	A
ATM_S891X	Gentamicin	205	0.209833	0.0262968	uga	a	aa	aag	cug	L
ATR_R1951X	Gentamicin	973	0.27922	0.00705726	uga	c	cu	cuc	uca	S
POLG_R709X	Gentamicin	250	0.204615	0.0158849	uga	g	gc	gcu	uug	L
RNF43_W159X	Gentamicin	1606	0.303913	0.0262109	uga	c	cc	cca	acc	T
FLT1_R339X	Gentamicin	218	0.223583	0.0111695	uga	a	aa	aaa	cau	H
B2M_L7X	Gentamicin	2287	0.191091	0.0216934	uga	g	gc	gcu	gcc	A
CACNA1A_R1345X	Gentamicin	311	0.231757	0.031806	uga	g	gu	guc	cuc	L
VPS13A_R1921X	Gentamicin	84	0.224468	0.0223291	uga	a	ac	acc	auc	I
ARID2_G1490X	Gentamicin	324	0.205352	0.011857	uga	u	uc	uca	uca	S
BRCA2_S1099X	Gentamicin	10	0.22464	0.00764213	uga	a	aa	aac	aau	N
ERCC6_R1288X	Gentamicin	2075	0.19448	0.0089526	uga	g	gu	gug	aac	N
GRIN2B_W559X	Gentamicin	2847	0.218313	0.00107728	uga	g	gu	gug	gua	V
LATS1_W268X	Gentamicin	322	0.210819	0.0214263	uga	g	ga	gaa	uca	S
KMT2C_R4541X	Gentamicin	1129	0.19255	0.0143268	uga	g	gg	gga	caa	Q
CHD7_R2631X	Gentamicin	90	0.303917	0.0540697	uga	a	aa	aac	ugu	C
NF1_L2301X	Gentamicin	637	0.334547	0.0295719	uga	c	ca	cag	aaa	K
PROM1_R675X	Gentamicin	61	0.192328	0.0117356	uga	g	gu	guc	caa	Q
FBN1_C811X	Gentamicin	20	0.280069	0.0313564	uga	g	ga	gaa	gaa	E
BRCA2_S1442X	Gentamicin	11	0.168024	0.00296095	uga	u	uu	uuu	gag	E
NSD1_C792X	Gentamicin	30	0.201689	0.00545551	uga	a	aa	aaa	aag	K
NF2_R198X	Gentamicin	211	0.188939	0.027888	uga	g	gc	gcc	ggc	G
RPE65_R124X	Gentamicin	73	0.27556	0.0676743	uga	g	gg	gga	uuu	F
PALB2_W912X	Gentamicin	327	0.356267	0.105447	uga	c	ca	cac	acc	T
NF1_L79X	Gentamicin	12	0.316419	0.142254	uga	u	ua	uau	aau	N
BRCA1_S1161X	Gentamicin	47	0.531067	0.297035	uga	c	ca	cag	acu	T
NF1_R304X	Gentamicin	85	0.186054	0.00607253	uga	a	aa	aaa	cua	L
ABCA4_W31X	Gentamicin	160	0.21384	0.0508178	uga	c	cc	ccu	gug	V
RAD51C_RNAX	Gentamicin	30	0.329886	0.0136587	uga	g	gu	gug	gau	D
COL4A3_R1037X	Gentamicin	37	0.186919	0.0347613	uga	g	gc	gca	ggu	G
CFTR_L732X	Gentamicin	72	0.185476	0.0140246	uga	g	ga	gag	ccu	P
TSC1_S836X	Gentamicin	1131	0.27574	0.0219883	uga	a	aa	aac	cuc	L
ARID2_R542X	Gentamicin	202	0.272736	0.113966	uga	g	gc	gca	ucu	S
PAFAH1B1_R273X	Gentamicin	431	0.185425	0.0121993	uga	g	ga	gag	cuc	L
ATM_W1710X	Gentamicin	55	0.264689	0.0829992	uga	a	ac	acc	cag	Q
LATS1_R737X	Gentamicin	82	0.217504	0.00755117	uga	a	aa	aag	cuu	L
ERCC6_R975X	Gentamicin	85	0.363444	0.0334171	uga	c	ca	caa	cac	H
DEPDC5_R838X	Gentamicin	845	0.214907	0.027232	uga	g	gg	ggc	agc	S
NGLY1_RNAX	Gentamicin	19	0.165679	0.0012318	uga	g	gg	ggu	gcc	A
IFNGR1_S306X	Gentamicin	136	0.374859	0.0916358	uga	c	cu	cuc	gua	V
EYS_C385X	Gentamicin	19	0.161394	0.00126254	uga	a	aa	aag	aca	T
ATP2A1_R164X	Gentamicin	838	0.201657	0.0102218	uga	a	au	auc	auc	I
RAB3GAP1_R491X	Gentamicin	2300	1.36986	0.0195933	uga	u	ug	ugg	uuc	F
NF1_S2587X	Gentamicin	300	0.60076	0.0986843	uga	c	ca	caa	uca	S
CD274_R125X	Gentamicin	171	0.194559	0.0216902	uga	a	au	auu	aag	K
WDR81_R1779X	Gentamicin	18349	0.880348	0.0592621	uga	c	cu	cug	uuc	F
ERCC6_R735X	Gentamicin	239	0.349037	0.0271964	uga	g	ga	gau	uua	L
ABCA4_W1618X	Gentamicin	94	0.200326	0.0339078	uga	u	uu	uuu	gug	V
USH2A_G1645X	Gentamicin	41	0.165129	0.0117201	uga	g	gu	guc	aca	T
ZSWIM6_R913X	Gentamicin	759	0.263034	0.00736114	uga	c	cg	cgg	ugg	W
PKHD1_R781X	Gentamicin	685	0.22901	0.00980105	uga	c	ca	cag	aga	R
RUNX1_R174X	Gentamicin	85	0.214682	0.0505865	uga	g	ga	gaa	ccc	P
SPEN_R308X	Gentamicin	1466	0.263172	0.0227945	uga	u	uc	uca	gcu	A
CFTR_S776X	Gentamicin	689	0.206127	0.0158182	uga	g	gu	guu	cac	H
JAK2_R228X	Gentamicin	26	0.186305	0.0422799	uga	a	au	aua	aag	K
SZT2_R1409X	Gentamicin	388	0.204226	0.0374049	uga	g	ga	gaa	agg	R
EPHA3_R385X	Gentamicin	531	0.389387	0.00562042	uga	c	ca	cag	ccu	P
NPHS2_R138X	Gentamicin	249	0.631302	0.023471	uga	c	cu	cug	uuc	F
KMT2D_R5454X	Gentamicin	451	0.222251	0.00820434	uga	a	au	aua	uuc	F
EBF3_R206X	Gentamicin	73	0.19787	0.0295644	uga	g	ga	gau	ccu	P
DMD_R3345X	Gentamicin	93	0.200335	0.0268401	uga	g	gu	guu	ggu	G
HADHA_R560X	Gentamicin	447	0.212326	0.00137765	uga	a	au	auc	auc	I
BRCA2_S884X	Gentamicin	11	0.274169	0.0442594	uga	g	ga	gac	uuc	F
TSC2_R458X	Gentamicin	290	0.196296	0.00209803	uga	g	gg	ggc	ucc	S
SCN1A_R1886X	Gentamicin	110	0.24862	0.0136892	uga	a	au	aua	cua	L
B2M_C45X	Gentamicin	88	0.330743	0.147538	uga	u	ua	uau	aau	N
PKD1_S2269X	Gentamicin	988	0.206435	0.00528319	uga	g	ga	gac	ugg	W
SYNE1_R4882X	Gentamicin	310	0.201472	0.0198581	uga	a	au	aug	agc	S
AHI1_G621X	Gentamicin	121	0.274191	0.0599126	uga	a	ag	aga	aau	N
MVK_W188X	Gentamicin	289	0.206228	0.0248317	uga	g	gc	gcc	aag	K
POGZ_R784X	Gentamicin	94	0.207121	0.0194313	uga	g	gc	gcu	ucu	S
LMNA_R321X	Gentamicin	239	0.365872	0.0366549	uga	g	ga	gac	cuu	L
COL7A1_R2814X	Gentamicin	2950	0.263491	0.00858803	uga	c	cc	ccc	uca	S
TP53_C275X	Gentamicin	491	0.190483	0.0136726	uga	g	gc	gcc	guu	V
ABCC6_R518X	Gentamicin	773	0.197211	0.00316275	uga	g	gg	ggc	auc	I
MSH2_G759X	Gentamicin	151	0.240497	0.0249275	uga	u	uu	uuu	gau	D
FLT4_R318X	Gentamicin	1263	0.184105	0.00116394	uga	u	uu	uuu	cag	Q
PDHA1_R342X	Gentamicin	251	0.260065	0.0748386	uga	g	ga	gaa	aca	T
TCIRG1_R670X	Gentamicin	1812	0.620919	0.0405504	uga	c	ca	cag	gac	D
TCF7L2_R407X	Gentamicin	139	0.241552	0.0125233	uga	c	ca	cag	gag	E
RB1_R556X	Gentamicin	74	0.414262	0.142045	uga	a	au	auc	cau	H
PDE6B_R799X	Gentamicin	322	0.429366	0.0190515	uga	c	cu	cug	gac	D
KMT2B_R5448X	Gentamicin	313	0.226085	0.00253489	uga	g	gg	ggc	aau	N
LOXHD1_R1982X	Gentamicin	165	0.289531	0.0694148	uga	u	uc	ucc	aac	N
GRM6_R621X	Gentamicin	768	0.213912	0.00475786	uga	g	ga	gag	ggc	G
AXIN2_R399X	Gentamicin	119	0.209842	0.0131778	uga	g	ga	gag	auc	I
NF2_S288X	Gentamicin	26	0.175707	0.0186828	uga	a	aa	aag	ucc	S
GNE_R451X	Gentamicin	62	0.21669	0.00498026	uga	g	gu	guu	cuc	L
XPC_R247X	Gentamicin	503	0.216066	0.0350264	uga	g	ga	gau	ccu	P
PTPRT_R999X	Gentamicin	185	0.187301	0.00106858	uga	u	ua	uac	gug	V
RIT1_R122X	Gentamicin	607	0.284743	0.0871879	uga	c	cg	cgu	guc	V
MITF_R371X	Gentamicin	422	0.461753	0.0337461	uga	c	ca	cag	aac	N
ABCB11_R928X	Gentamicin	710	0.335197	0.0623677	uga	g	ga	gau	ucu	S
KCNQ3_R227X	Gentamicin	998	0.211488	0.028076	uga	a	ag	agc	cug	L
CDK12_R1242X	Gentamicin	133	0.220151	0.0623428	uga	a	ag	aga	ccc	P
RAD50_R938X	Gentamicin	11	0.207106	0.00321824	uga	c	ca	cag	ggg	G
APC_R2237X	Gentamicin	141	0.207187	0.00378854	uga	a	aa	aau	guu	V
AR_R832X	Gentamicin	130	0.212715	0.0222739	uga	a	au	aug	cuu	L
SEC23B_R264X	Gentamicin	764	0.214009	0.00340515	uga	u	uc	ucc	uug	L
FH_R101X	Gentamicin	78	0.1812	0.000948364	uga	g	gc	gcg	aag	K
DMD_L1451X	Gentamicin	29	0.482962	0.0139102	uga	c	ca	caa	aaa	K
MED13L_R1760X	Gentamicin	1737	0.503608	0.0160108	uga	c	cc	cca	agg	R
MSH2_L277X	Gentamicin	29	0.248704	0.0124874	uga	g	ga	gaa	uuu	F
FBXW7_S25X	Gentamicin	117	0.193979	0.000671406	uga	a	ag	agc	ucc	S
ATRX_RNAX	Gentamicin	76	0.181507	0.0116138	uga	a	ag	aga	aaa	K
DIAPH1_R1214X	Gentamicin	3095	0.574963	0.00154778	uga	c	cg	cgg	uuc	F
USH2A_C3090X	Gentamicin	128	0.169626	0.00724186	uga	a	ac	aca	guc	V
EP300_W403X	Gentamicin	181	0.210335	0.000540372	uga	a	aa	aag	cac	H
ARID1A_R1528X	Gentamicin	148	0.201709	0.00777897	uga	a	ac	aca	aac	N
NSD1_R1811X	Gentamicin	214	0.212334	0.00790201	uga	g	gu	guc	gcc	A
GNAQ_R114X	Gentamicin	82	0.185841	0.0204238	uga	g	ga	gaa	guu	V
LAMB3_R144X	Gentamicin	1023	0.208909	0.00885283	uga	g	gu	gug	ugg	W
PEX13_R170X	Gentamicin	165	0.242689	0.0105111	uga	u	uu	uug	ucc	S
CTCF_R448X	Gentamicin	213	0.198438	0.0203962	uga	a	aa	aaa	gcc	A
FGFR2_R210X	Gentamicin	251	0.220627	0.017446	uga	a	aa	aac	gua	V
KIAA0586_R741X	Gentamicin	70	0.235985	0.0145112	uga	a	aa	aaa	ucu	S
DYSF_R1586X	Gentamicin	59	0.184035	0.0116561	uga	g	gc	gca	guc	V
SLC22A5_RNAX	Gentamicin	652	0.275384	0.00944494	uga	u	uu	uuu	gga	G
AP4M1_RNAX	Gentamicin	170	0.232921	0.00196408	uga	g	gg	ggc	gac	D
ARSA_R311X	Gentamicin	871	0.198314	0.00394426	uga	g	ga	gag	guc	V
OPA1_R612X	Gentamicin	60	0.189729	0.00486883	uga	g	ga	gag	gua	V
GBA_R398X	Gentamicin	1197	0.263122	0.030126	uga	g	gg	ggg	gau	D
SLC22A5_RNAX	Gentamicin	846	0.183695	0.00474889	uga	u	ug	ugg	ccc	P
AGK_R137X	Gentamicin	1669	0.470936	0.018239	uga	c	cg	cga	cuu	L
JAK2_S507X	Gentamicin	42	0.238008	0.036478	uga	a	aa	aac	aaa	K
LATS1_S443X	Gentamicin	43	0.201202	0.0100824	uga	u	uc	ucc	cag	Q
OCRL_R541X	Gentamicin	361	0.200901	0.0135639	uga	a	ag	agg	gaa	E
CDKN1B_W76X	Gentamicin	401	0.466253	0.162016	uga	c	ca	caa	gag	E
ANK1_R1488X	Gentamicin	563	0.392177	0.0493053	uga	c	ca	cag	ggc	G
PTPRQ_R2155X	Gentamicin	355	0.378029	0.0140911	uga	c	ca	cag	guu	V
NF2_R57X	Gentamicin	183	0.197061	0.00721213	uga	g	ga	gaa	cuc	L
ATRX_R444X	Gentamicin	22	0.205587	0.0449498	uga	a	aa	aaa	gca	A
SPG21_R92X	Gentamicin	100	0.190173	0.00414164	uga	a	ag	aga	gcc	A
DMD_R1967X	Gentamicin	287	0.253793	0.0250819	uga	a	ag	aga	uuu	F
VPS13B_RNAX	Gentamicin	50	0.196191	0.026642	uga	a	au	aua	guc	V
HGSNAT_R534X	Gentamicin	96	0.208523	0.0322399	uga	u	uu	uuc	auu	I
MAP3K13_W344X	Gentamicin	96	0.243376	0.0868135	uga	g	ga	gag	cuu	L
DDR2_R714X	Gentamicin	190	0.199292	0.013698	uga	a	aa	aac	aca	T
CTNNB1_W25X	Gentamicin	1195	0.344106	0.022089	uga	c	ca	cag	cac	H
BMPR1A_S184X	Gentamicin	113	0.188499	0.0122982	uga	a	ag	agc	auc	I
EP300_R2263X	Gentamicin	1480	0.478069	0.0185609	uga	c	cu	cuc	cag	Q
PTEN_S59X	Gentamicin	42	0.233247	0.070187	uga	a	aa	aag	gau	D
TCF4_R157X	Gentamicin	144	0.210499	0.00150677	uga	a	ag	agg	ccc	P
NOTCH1_R1984X	Gentamicin	1072	0.188324	0.00107682	uga	g	gc	gcc	aac	N
COL7A1_R2685X	Gentamicin	175	0.227822	0.00730369	uga	g	gg	ggc	gac	D
ARID1B_R898X	Gentamicin	990	0.204092	0.0270197	uga	a	au	aug	gga	G
MGA_R866X	Gentamicin	127	0.192016	0.0129646	uga	a	ac	aca	gua	V
SURF1_R230X	Gentamicin	255	0.259718	0.0346738	uga	g	ga	gac	uau	Y
MECP2_R270X	Gentamicin	80	0.217403	0.0396644	uga	a	aa	aag	ggc	G
BRCA1_L1380X	Gentamicin	128	0.203941	0.000880956	uga	a	ac	acu	acu	T
CUL3_R148X	Gentamicin	187	0.261973	0.0424673	uga	g	ga	gau	uuu	F
KIAA0753_R324X	Gentamicin	826	0.199716	0.020897	uga	g	gg	ggg	gac	D
EPHA3_R842X	Gentamicin	2796	0.457106	0.0703327	uga	c	cu	cug	uau	Y
RNF43_R337X	Gentamicin	604	0.183346	0.0138737	uga	a	ag	aga	ggu	G
COL4A3_R1609X	Gentamicin	229	0.302717	0.0738658	uga	g	gc	gcc	uuc	F
PTEN_S229X	Gentamicin	537	0.2121	0.00296384	uga	g	gg	gga	aau	N
PIK3C2G_R378X	Gentamicin	28	0.46712	0.331931	uga	a	aa	aag	ucu	S
PDHX_R431X	Gentamicin	833	0.367511	0.0470913	uga	c	cc	ccu	uuc	F
ASPM_R3233X	Gentamicin	17	0.280879	0.0142106	uga	c	cu	cua	aua	I
OPA1_R788X	Gentamicin	311	0.252222	0.014266	uga	u	uc	ucc	gac	D
RB1_R251X	Gentamicin	26	0.19688	0.00729271	uga	a	ac	aca	ccu	P
BRCA2_S1404X	Gentamicin	10	0.195108	0.00100473	uga	a	aa	aau	acu	T
INPP4B_R297X	Gentamicin	77	0.272615	0.0840128	uga	a	aa	aaa	cug	L
DNAH5_R3042X	Gentamicin	87	0.280204	0.0506794	uga	g	ga	gau	gcu	A
FBN1_R529X	Gentamicin	496	0.195141	0.010701	uga	g	ga	gac	ugc	C
ATM_R1618X	Gentamicin	121	0.208454	0.0247199	uga	a	ag	aga	cuu	L
LAMA2_R1706X	Gentamicin	18	0.226017	0.0836309	uga	g	ga	gac	acu	T
OPA1_R912X	Gentamicin	81	0.199291	0.00733122	uga	a	ag	aga	ugu	C
CAPN3_R748X	Gentamicin	107	0.234047	0.0239586	uga	a	aa	aau	aug	M
BLM_R959X	Gentamicin	100	0.176459	0.00723463	uga	u	uu	uuu	gug	V
OTOGL_R1663X	Gentamicin	193	0.247795	0.0247109	uga	u	uu	uuu	uuc	F
CHM_R239X	Gentamicin	11	0.511105	0.382105	uga	g	gg	gga	ucu	S
NIPBL_C1754X	Gentamicin	241	0.321189	0.00960187	uga	u	uu	uug	gcu	A
EPHA5_R541X	Gentamicin	93	0.213174	0.0064705	uga	g	gc	gca	auu	I
USH2A_W409X	Gentamicin	12	0.218877	0.00732534	uga	g	ga	gag	gau	D
SPG11_R651X	Gentamicin	54	0.286697	0.0700492	uga	a	ac	acc	cuu	L
PTEN_L146X	Gentamicin	44	0.202367	0.0296511	uga	a	aa	aag	uuu	F
STAG2_R146X	Gentamicin	62	0.194758	0.00473128	uga	a	aa	aaa	auu	I
SETBP1_R625X	Gentamicin	72	0.255601	0.0411623	uga	c	cg	cga	aag	K
ERBB4_G185X	Gentamicin	482	0.204934	0.0113534	uga	u	ug	ugu	uca	S
MCEE_RNAX	Gentamicin	187	0.286117	0.00833859	uga	c	cu	cuc	ggu	G
MSH6_R1005X	Gentamicin	91	0.293448	0.073487	uga	u	ua	uac	aaa	K
COL4A3_R1481X	Gentamicin	182	0.209572	0.0102587	uga	g	gc	gcc	caa	Q
RAG1_R897X	Gentamicin	341	0.198885	0.0168636	uga	u	uc	uca	ugg	W
ATRX_R1504X	Gentamicin	40	0.190292	0.00160369	uga	a	aa	aaa	aga	R
NF1_L1869X	Gentamicin	490	0.752429	0.0421672	uga	c	cg	cgg	agu	S
USH2A_G3142X	Gentamicin	772	0.370751	0.0420397	uga	u	ua	uau	cuu	L
TBX5_S196X	Gentamicin	59	0.189333	0.000697	uga	a	aa	aaa	ggc	G
FANCC_W113X	Gentamicin	36	0.222864	0.00376543	uga	a	au	aua	ucc	S
BRAF_R354X	Gentamicin	382	0.302757	0.045105	uga	a	aa	aau	cau	H
EPHA3_R510X	Gentamicin	382	0.213936	0.0404109	uga	g	gc	gcc	auc	I
WRN_R1305X	Gentamicin	297	0.194123	0.0035254	uga	g	gc	gca	gag	E
BRCA2_L2776X	Gentamicin	228	0.204493	0.00510382	uga	a	aa	aag	aug	M
MSH6_R1035X	Gentamicin	96	0.218363	0.00581388	uga	c	cu	cug	cgg	R
SPATA7_RNAX	Gentamicin	19	0.325526	0.0728575	uga	c	ca	cau	gag	E
ASXL2_S293X	Gentamicin	296	0.243359	0.0102611	uga	g	gu	guc	uuu	F
CEP290_R205X	Gentamicin	13	0.171509	0.0122844	uga	u	uc	uca	uac	Y
FAT1_S3560X	Gentamicin	184	0.202473	0.0207409	uga	g	gg	ggu	uac	Y
CHM_R267X	Gentamicin	32	0.225918	0.00868561	uga	g	ga	gaa	uuu	F
CHM_R253X	Gentamicin	56	0.340601	0.147845	uga	u	ua	uau	agu	S
SLC12A3_W948X	Gentamicin	153	0.177025	0.00471016	uga	a	aa	aag	ccc	P
APC_R499X	Gentamicin	142	0.182134	0.00525803	uga	u	ua	uau	aga	R
PHEX_W386X	Gentamicin	81	0.240514	0.0576007	uga	c	cu	cug	aga	R
PHEX_L45X	Gentamicin	212	0.1775	0.00545312	uga	a	ag	agu	cuc	L
MUTYH_R247X	Gentamicin	2133	0.191442	0.00284805	uga	g	gc	gcc	guc	V
GJB2_W44X	Gentamicin	504	0.178752	0.00660475	uga	g	gg	gga	gug	V
NF1_W2075X	Gentamicin	417	0.19669	0.027909	uga	g	ga	gau	aug	M
ARID1A_S1085X	Gentamicin	70	0.184441	0.00919403	uga	a	ag	agc	aca	T
SMARCA4_R1093X	Gentamicin	216	0.210077	0.00278153	uga	g	gc	gca	cuc	L
FAT1_R885X	Gentamicin	1075	0.275105	0.0135461	uga	g	ga	gag	gau	D
SACS_R401X	Gentamicin	189	0.174597	0.0134057	uga	g	gg	ggg	ggg	G
ATRX_S2094X	Gentamicin	162	0.482422	0.0944996	uga	a	ag	agg	cag	Q
PARN_R237X	Gentamicin	24	0.290827	0.0367577	uga	u	ua	uau	gag	E
DPYS_R465X	Gentamicin	45	0.201029	0.0224303	uga	a	aa	aaa	ccu	P
ETV6_R39X	Gentamicin	611	0.190706	0.0144194	uga	g	gc	gcg	ccu	P
CFTR_L1254X	Gentamicin	42	0.168298	0.0158367	uga	u	uc	uca	uug	L
ARID2_R274X	Gentamicin	65	0.169037	0.0130868	uga	a	aa	aag	ccu	P
ARID1A_W1498X	Gentamicin	156	0.298334	0.0149246	uga	c	ca	cag	aug	M
NSD1_R1322X	Gentamicin	311	0.234926	0.0220961	uga	u	uc	ucu	ggu	G
GALNT3_R162X	Gentamicin	504	0.197637	0.00233626	uga	g	ga	gau	cac	H
ATM_R2849X	Gentamicin	135	0.201416	0.0133003	uga	u	uu	uug	aag	K
NF1_S1150X	Gentamicin	636	0.227644	0.00358186	uga	a	aa	aac	aug	M
CHD7_R312X	Gentamicin	53	0.260404	0.00167453	uga	u	ua	uau	ucu	S
CASP8_R413X	Gentamicin	299	0.24416	0.0691423	uga	a	aa	aac	uac	Y
NF1_R2258X	Gentamicin	93	0.208729	0.00502388	uga	g	gu	gug	aaa	K
BRCA1_S1087X	Gentamicin	211	0.191859	0.00740062	uga	g	gg	ggg	ugc	C
ABCA4_R107X	Gentamicin	317	0.293166	0.058813	uga	g	ga	gau	uau	Y
COL7A1_R185X	Gentamicin	1652	0.188543	0.00781722	uga	g	gu	guu	aag	K
COL17A1_R9X	Gentamicin	71	0.221229	0.027803	uga	g	ga	gau	aaa	K
ASXL2_R284X	Gentamicin	292	0.17344	0.00113024	uga	g	gc	gca	cug	L
ANO5_R50X	Gentamicin	49	0.198988	0.0130626	uga	u	uu	uuc	aag	K
KMT2C_R3850X	Gentamicin	35	0.173076	0.0183586	uga	a	ag	agc	cag	Q
DMD_R295X	Gentamicin	487	0.190175	0.0174858	uga	u	uu	uuc	ccu	P
Western equine encephalomyelitis virus_no_WTNAX	Gentamicin	603	0.270647	0.00159657	uga	c	cg	cgg	aac	N
LAMB3_R42X	Gentamicin	611	0.199366	0.00254795	uga	g	gc	gcu	cuc	L
BMPR2_R899X	Gentamicin	514	0.166856	0.00317666	uga	a	ac	acu	ggc	G
ZFHX3_R372X	Gentamicin	86	0.195563	0.00564252	uga	a	au	aug	auu	I
NF1_R416X	Gentamicin	1270	0.290229	0.017213	uga	a	au	auc	cau	H
KMT2B_R3982X	Gentamicin	923	0.382436	0.0066527	uga	a	ac	acu	agu	S
PAX6_R217X	Gentamicin	73	0.299051	0.138269	uga	c	cu	cuu	aug	M
APC_R1114X	Gentamicin	69	0.254673	0.0295886	uga	g	gu	gug	aau	N
VPS13B_RNAX	Gentamicin	48	0.23785	0.0132034	uga	g	gu	gug	aug	M
HSD3B2_R335X	Gentamicin	194	0.198214	0.0146535	uga	g	ga	gau	cag	Q
NIPBL_R1837X	Gentamicin	192	0.223251	0.0108469	uga	u	uu	uuu	ggu	G
TPP1_RNAX	Gentamicin	790	0.233627	0.0139193	uga	u	ua	uac	aag	K
BRCA2_L3061X	Gentamicin	50	0.242743	0.0350797	uga	g	ga	gau	uuu	F
FLCN_C11X	Gentamicin	586	0.230523	0.00154005	uga	g	ga	gag	uuc	F
BAP1_S460X	Gentamicin	201	0.211057	0.00756493	uga	a	au	auu	cuc	L
PEX12_R202X	Gentamicin	658	0.352652	0.0729792	uga	c	cu	cug	ggu	G
DGKE_W322X	Gentamicin	72	0.185863	0.0133018	uga	g	gg	ggu	ggu	G
EYS_R1349X	Gentamicin	410	0.25916	0.0239608	uga	u	uu	uuc	ucu	S
EYS_R794X	Gentamicin	223	0.310379	0.00761156	uga	u	ug	ugu	uau	Y
LAMA2_R1549X	Gentamicin	1274	0.310331	0.00172389	uga	c	cc	ccu	ugc	C
BRCA1_CNAX	Gentamicin	19	0.229372	0.0782891	uga	g	ga	gaa	gcu	A
ATRX_R907X	Gentamicin	434	0.478555	0.0459249	uga	c	cu	cuu	gau	D
ATR_R1368X	Gentamicin	29	0.189555	0.0346529	uga	u	uu	uua	ggu	G
GSK3B_R96X	Gentamicin	234	0.352839	0.121639	uga	g	ga	gag	aau	N
SYNE1_R8193X	Gentamicin	820	0.578521	0.0077428	uga	c	cg	cgg	cuc	L
CAPN3_R147X	Gentamicin	780	0.264631	0.00939839	uga	g	gu	guc	uuc	F
RTEL1_R974X	Gentamicin	561	0.213394	0.0095014	uga	g	gg	ggc	gga	G
PNKP_RNAX	Gentamicin	1550	0.238113	0.005063	uga	g	gc	gcc	gcc	A
MVK_R215X	Gentamicin	169	0.260021	0.0486455	uga	u	ua	uac	cuc	L
STAG2_R1012X	Gentamicin	218	0.461789	0.0315858	uga	c	ca	caa	cuu	L
BRCA2_S2984X	Gentamicin	17	0.636457	0.635628	uga	g	gu	guu	gau	D
FLT3_W464X	Gentamicin	267	0.1973	0.0141917	uga	a	aa	aag	acc	T
PTEN_W111X	Gentamicin	781	0.878986	0.0598454	uga	c	cu	cua	caa	Q
KAT6B_R1058X	Gentamicin	27	0.16872	0.00181723	uga	g	gg	ggg	gag	E
CFTR_R709X	Gentamicin	16	0.229854	0.0103599	uga	a	aa	aaa	aua	I
ROS1_L600X	Gentamicin	211	0.198997	0.0208239	uga	g	gg	ggc	gaa	E
MGA_R1155X	Gentamicin	62	0.273538	0.0165639	uga	c	ca	cau	guu	V
MMAA_R196X	Gentamicin	147	0.189983	0.0017627	uga	a	au	aug	acc	T
NF1_S413X	Gentamicin	1136	0.441043	0.0130713	uga	c	cu	cuc	aau	N
TOP1_R31X	Gentamicin	30	0.218276	0.00549958	uga	g	ga	gaa	gau	D
FOXP1_R544X	Gentamicin	163	0.215491	0.0150532	uga	a	ag	agg	aaa	K
ALDH5A1_W204X	Gentamicin	680	0.203981	0.010513	uga	a	aa	aau	ccg	P
FBXW7_R479X	Gentamicin	227	0.234207	0.0272798	uga	g	ga	gau	ucu	S
SRCAP_R2258X	Gentamicin	836	0.18412	0.000948322	uga	g	gu	guu	gag	E
PMS2_S459X	Gentamicin	330	0.176016	0.0057777	uga	g	gg	ggu	acu	T
SALL1_R179X	Gentamicin	1514	0.32533	0.0976695	uga	a	ac	aca	uua	L
AXIN1_W564X	Gentamicin	438	0.195533	0.00677549	uga	g	gg	ggc	gcc	A
WDR62_CNAX	Gentamicin	655	0.322159	0.0101145	uga	c	ca	cag	gcc	A
KMT2C_S682X	Gentamicin	62	0.183884	0.00445778	uga	a	ag	agg	gaa	E
GAA_W738X	Gentamicin	224	0.21621	0.0146067	uga	a	ac	acu	acc	T
MMACHC_R132X	Gentamicin	945	0.489807	0.0760285	uga	c	ca	caa	caa	Q
CYB5R3_RNAX	Gentamicin	1017	0.26396	0.0419382	uga	a	au	auu	gcu	A
CIC_W238X	Gentamicin	247	0.197776	0.00548003	uga	u	ua	uau	ugg	W
HNF1A_R171X	Gentamicin	212	0.223048	0.0805417	uga	g	ga	gag	cag	Q
PTPRT_R1358X	Gentamicin	1181	0.279444	0.0172684	uga	c	cg	cga	guc	V
CNTNAP2_R483X	Gentamicin	28	0.209083	0.0381503	uga	a	ac	acu	guu	V
HIVEP2_R1979X	Gentamicin	145	0.203033	0.0244755	uga	g	gu	guu	auu	I
IDUA_W424X	Gentamicin	881	0.24232	0.00230047	uga	g	gc	gcc	cuc	L
ITGB3_R242X	Gentamicin	165	0.199168	0.0111281	uga	g	ga	gau	aac	N
INSR_G1109X	Gentamicin	1418	0.217591	0.0245633	uga	g	ga	gac	cac	H
DDX3X_R603X	Gentamicin	744	0.511325	0.134224	uga	c	ca	caa	uac	Y
PTPRT_R470X	Gentamicin	324	0.188744	0.0143518	uga	a	au	aug	ggc	G
GATA2_R337X	Gentamicin	681	0.179931	0.00399502	uga	a	ag	aga	aag	K
MAN2B1_RNAX	Gentamicin	1581	0.239648	0.0101214	uga	c	cc	ccc	ggg	G
DNAH5_R2772X	Gentamicin	446	0.697013	0.155123	uga	c	cu	cua	cgc	R
MSH6_S612X	Gentamicin	32	0.37369	0.0195329	uga	u	uu	uug	agu	S
IL7R_S235X	Gentamicin	135	0.188772	0.00265239	uga	g	gg	ggg	agc	S
PAK7_R335X	Gentamicin	1398	0.289091	0.0437792	uga	g	gc	gca	gau	D
CEP290_R549X	Gentamicin	27	0.314874	0.0361989	uga	c	cu	cuu	gaa	E
PTEN_C296X	Gentamicin	30	0.220784	0.0484599	uga	g	ga	gau	cua	L
TP53_C124X	Gentamicin	410	0.18267	0.00279653	uga	a	ac	acg	acu	T
LATS1_R148X	Gentamicin	60	0.266826	0.0976196	uga	g	ga	gag	cga	R
KMT2B_R5021X	Gentamicin	1709	0.2489	0.00103317	uga	c	cc	ccu	uug	L
ALMS1_R3607X	Gentamicin	468	0.250523	0.0159916	uga	c	ca	cag	gag	E
TNFAIP3_R706X	Gentamicin	311	0.214579	0.0132437	uga	a	ac	acc	ccu	P
PEX5_R390X	Gentamicin	1923	0.230123	0.0167454	uga	g	ga	gac	cua	L
CLPB_R417X	Gentamicin	405	0.248839	0.0292355	uga	c	ca	cac	gag	E
APC_S1315X	Gentamicin	68	0.206555	0.00696768	uga	g	gc	gcu	agg	R
LAMA2_R2604X	Gentamicin	144	0.201694	0.037362	uga	a	ac	aca	gca	A
SPG11_R1824X	Gentamicin	2296	0.755924	0.123186	uga	c	ca	cag	ucu	S
MCCC2_R72X	Gentamicin	57	0.207917	0.00189855	uga	g	gc	gca	gcc	A
SCN1A_R1912X	Gentamicin	167	0.214527	0.0169804	uga	a	aa	aaa	aaa	K
PKHD1_R496X	Gentamicin	158	0.180064	0.0196337	uga	g	gc	gcc	guc	V
KDM5A_R264X	Gentamicin	69	0.173657	0.0129355	uga	a	ag	aga	acc	T
MTOR_R1749X	Gentamicin	1075	0.271318	0.0578979	uga	u	ug	ugc	gcc	A
BRCA2_S1385X	Gentamicin	12	0.232571	0.0317906	uga	g	ga	gau	uug	L
CDC14A_RNAX	Gentamicin	75	0.371666	0.0452671	uga	c	cc	cca	aau	N
MST1R_R845X	Gentamicin	600	0.171436	0.004791	uga	g	gg	ggg	gcc	A
GLB1_R351X	Gentamicin	299	0.265909	0.0563671	uga	a	aa	aac	cug	L
AAAS_RNAX	Gentamicin	781	0.186776	0.0148254	uga	a	au	auu	ggc	G
PDCD1_R231X	Gentamicin	1169	0.229945	0.00938307	uga	g	ga	gag	ugg	W
CREBBP_R1103X	Gentamicin	341	0.473594	0.0386123	uga	c	ca	cag	uau	Y
USH2A_R1946X	Gentamicin	316	0.254801	0.0477629	uga	g	gg	gga	agu	S
CYP11B2_C450X	Gentamicin	789	0.363552	0.103157	uga	c	cu	cuc	cag	Q
CDH23_W2597X	Gentamicin	1232	0.216789	0.00878311	uga	g	gg	ggc	cuc	L
DES_R212X	Gentamicin	302	0.199717	0.00882938	uga	g	gc	gcg	uuc	F
KIT_R946X	Gentamicin	1236	0.327702	0.0554823	uga	c	ca	cag	aac	N
RAD50_R262X	Gentamicin	12	0.177288	0.00170659	uga	g	ga	gag	gug	V
VPS13B_RNAX	Gentamicin	369	0.200529	0.00529877	uga	g	gu	gug	cag	Q
ATM_R805X	Gentamicin	93	0.199862	0.0104876	uga	u	uu	uug	cug	L
CYP11B1_WNAX	Gentamicin	473	0.21464	0.0102073	uga	g	ga	gac	gcc	A
RAD51D_R253X	Gentamicin	413	0.232016	0.0192975	uga	g	ga	gac	acu	T
AMER1_R601X	Gentamicin	402	0.206425	0.0384243	uga	g	ga	gag	acu	T
MED12_R816X	Gentamicin	1096	0.225606	0.00616765	uga	c	cg	cgc	cgg	R
TTC19_L219X	Gentamicin	40	0.266036	0.121464	uga	g	gc	gca	gaa	E
APC_S457X	Gentamicin	361	0.247424	0.0171421	uga	u	uu	uuu	cuu	L
TET2_R550X	Gentamicin	143	0.193516	0.0065594	uga	g	ga	gau	aca	T
NCOR1_R414X	Gentamicin	16	0.178747	0.0109186	uga	g	gu	guc	aga	R
KMT2B_R5027X	Gentamicin	1999	0.188793	0.0064104	uga	g	ga	gac	ccg	P
APC_R232X	Gentamicin	51	0.244081	0.0466315	uga	c	ca	cag	aua	I
KDM6A_R393X	Gentamicin	55	0.251447	0.0117706	uga	a	au	auu	gca	A
ARID1A_W2050X	Gentamicin	312	0.214565	0.00346253	uga	g	ga	gac	ugg	W
UNC13D_R899X	Gentamicin	682	0.196446	0.0199033	uga	a	au	auc	agc	S
ZFHX3_R237X	Gentamicin	318	0.248927	0.00379293	uga	c	ca	cac	gug	V
TYR_R402X	Gentamicin	338	0.181775	0.0182657	uga	a	ag	agg	cuc	L
COL1A1_R1141X	Gentamicin	573	0.1869	0.00221153	uga	g	gg	ggu	ccc	P
WAS_R321X	Gentamicin	255	0.232864	0.0215267	uga	g	gg	gga	ucu	S
APC_R302X	Gentamicin	430	0.191063	0.00136974	uga	a	ag	agg	ccu	P
PMS2_R628X	Gentamicin	34	0.194451	0.0204861	uga	a	au	aua	aaa	K
KDM6A_S1061X	Gentamicin	32	0.194441	0.0466284	uga	g	ga	gau	cac	H
EXT1_R701X	Gentamicin	1630	0.258094	0.019648	uga	c	ca	cag	cag	Q
KDM6A_S295X	Gentamicin	70	0.249978	0.0195632	uga	a	ag	agu	uau	Y
FAT1_S2450X	Gentamicin	132	0.184518	0.0182341	uga	a	aa	aac	cuc	L
TCF4_R174X	Gentamicin	71	0.234996	0.00916926	uga	a	aa	aaa	guu	V
DNMT3B_R54X	Gentamicin	1131	0.329767	0.0604674	uga	c	cu	cuc	ucg	S
HNF1B_W171X	Gentamicin	80	0.20332	0.00847837	uga	u	ua	uac	acc	T
KCNQ2_R365X	Gentamicin	443	0.252339	0.021056	uga	a	ac	acg	gag	E
FLG_R1474X	Gentamicin	494	0.220914	0.0409334	uga	a	aa	aac	gca	A
FLG_R2447X	Gentamicin	492	0.198527	0.0147074	uga	g	ga	gac	gca	A
VWF_R2535X	Gentamicin	397	0.201463	0.0046053	uga	g	gu	gug	guc	V
HIVEP2_R943X	Gentamicin	759	0.420292	0.0676016	uga	c	cu	cuu	cug	L
CARD11_R72X	Gentamicin	134	0.183766	0.00714359	uga	g	gc	gca	aac	N
EP300_C1771X	Gentamicin	613	0.202196	0.0114556	uga	a	aa	aaa	ggu	G
NSD1_R2187X	Gentamicin	1661	0.272884	0.000715054	uga	g	ga	gaa	cau	H
STAG2_R614X	Gentamicin	311	0.375084	0.0551962	uga	c	ca	cag	uug	L
LCA5_R280X	Gentamicin	29	0.552594	0.343113	uga	c	cu	cua	cag	Q
NPC1_R116X	Gentamicin	39	0.348891	0.06334	uga	c	ca	cag	ccu	P
ATRX_S1387X	Gentamicin	22	0.185996	0.0156204	uga	g	gg	gga	gaa	E
ATR_R1886X	Gentamicin	880	1.03482	0.101797	uga	c	cu	cua	gcu	A
RAD51C_SNAX	Gentamicin	91	0.226476	0.0360467	uga	g	ga	gaa	cuu	L
PIK3R1_R642X	Gentamicin	796	0.185344	0.000175669	uga	g	ga	gau	aag	K
HDAC8_R166X	Gentamicin	293	0.250568	0.0651161	uga	c	cg	cgg	uug	L
PTPRT_R197X	Gentamicin	2274	0.307274	0.063977	uga	c	cu	cuc	cug	L
NUP93_R340X	Gentamicin	269	0.222082	0.0397464	uga	g	gc	gcc	aau	N
RB1_R579X	Gentamicin	235	0.272604	0.0535701	uga	g	ga	gaa	gac	D
RNF43_R330X	Gentamicin	1103	0.280508	0.0414604	uga	u	uc	ucu	ucu	S
PTEN_G165X	Gentamicin	38	0.193991	0.0194572	uga	g	gu	gua	aag	K
HNF1B_R177X	Gentamicin	20	0.20886	0.00268892	uga	g	ga	gag	caa	Q
KMT2B_R4484X	Gentamicin	90	0.225103	0.0345681	uga	g	gc	gcu	cug	L
PTEN_G209X	Gentamicin	180	0.188939	0.00423099	uga	a	ac	acu	ggc	G
LAMA2_R1326X	Gentamicin	33	0.199218	0.0162259	uga	g	ga	gaa	acc	T
SMARCB1_R201X	Gentamicin	562	0.196752	0.0145356	uga	g	ga	gac	cug	L
SETBP1_R626X	Gentamicin	88	0.218909	0.0147552	uga	c	cg	cgc	cga	R
GALC_R210X	Gentamicin	27	0.262677	0.00821583	uga	a	aa	aaa	uua	L
EGFR_R531X	Gentamicin	700	0.212426	0.0115598	uga	g	gg	ggc	agc	S
BBS2_RNAX	Gentamicin	343	0.221243	0.0122287	uga	a	ag	agu	gcu	A
PAH_S295X	Gentamicin	114	0.222962	0.0224099	uga	g	ga	gau	uuu	F
SPINK5_R350X	Gentamicin	47	0.200383	0.00352063	uga	g	gc	gcu	gca	A
PTCH1_S192X	Gentamicin	393	0.383244	0.0266255	uga	a	ac	acc	aau	N
SACS_R2906X	Gentamicin	48	0.197367	0.0151391	uga	a	ag	agu	guu	V
SMAD4_R135X	Gentamicin	56	0.190548	0.0155228	uga	g	gu	guu	gaa	E
BRCA1_G1414X	Gentamicin	101	0.246454	0.0435794	uga	a	aa	aaa	gga	G
HPRT1_R51X	Gentamicin	129	0.213896	0.0073	uga	g	ga	gau	gcu	A
GLI1_R380X	Gentamicin	669	0.218589	0.0363823	uga	a	aa	aaa	cug	L
SETD5_R670X	Gentamicin	137	0.211564	0.0149514	uga	a	ag	agg	cgu	R
RASA1_R1010X	Gentamicin	645	0.224918	0.0110001	uga	a	ac	acg	cuu	L
MSH6_R482X	Gentamicin	270	0.22858	0.034129	uga	g	gu	gug	gca	A
MSH6_S602X	Gentamicin	66	0.356491	0.00590759	uga	a	aa	aag	cuc	L
RB1_G435X	Gentamicin	73	0.24129	0.0506436	uga	c	ca	cag	gug	V
TP53_R342X	Gentamicin	236	0.226401	0.0316859	uga	g	ga	gag	uuc	F
TP53_X342X	Gentamicin	217	0.31891	0.0950688	uga	g	ga	gag	uuu	F
BRCA2_C2636X	Gentamicin	23	0.191909	0.0252537	uga	g	gc	gcc	gaa	E
MBD5_R64X	Gentamicin	10	0.209928	0.0383436	uga	g	gc	gca	cca	P
NSD1_R1778X	Gentamicin	317	0.185569	0.0180059	uga	g	gc	gcu	ccu	P
RPE65_R234X	Gentamicin	282	0.278488	0.0201032	uga	u	uu	uuc	gac	D
CHD2_R1679X	Gentamicin	831	0.311506	0.00936559	uga	c	ca	cau	cgg	R
KMT2A_R1151X	Gentamicin	304	0.246068	0.00153835	uga	u	uc	ucg	cgu	R
GUSB_WNAX	Gentamicin	186	0.335856	0.0100047	uga	u	ua	uau	ucu	S
IDS_R443X	Gentamicin	609	0.320643	0.0482143	uga	u	uu	uuc	uuu	F
TCF20_R742X	Gentamicin	124	0.217838	0.00931142	uga	a	aa	aag	gaa	E
MYO15A_W3292X	Gentamicin	832	0.243396	0.0121433	uga	u	uu	uuc	cuc	L
GNPTAB_R1031X	Gentamicin	61	0.265941	0.0397567	uga	a	ac	aca	auc	I
DNAH11_R4364X	Gentamicin	394	0.24413	0.000256741	uga	u	ug	ugc	cug	L
COL7A1_R669X	Gentamicin	1565	0.200342	0.00565811	uga	g	gg	ggc	cug	L
CHD2_R1072X	Gentamicin	28	0.202493	0.0387463	uga	a	au	auu	ccu	P
TP53_W91X	Gentamicin	11	0.452728	0.191808	uga	c	cc	ccc	ucc	S
CFTR_R764X	Gentamicin	1023	0.211784	0.00267507	uga	a	ag	agg	gca	A
RUNX1_S322X	Gentamicin	357	0.26088	0.036962	uga	a	ac	acg	cuc	L
AXIN1_R723X	Gentamicin	418	0.205258	0.0487857	uga	g	gc	gca	agc	S
MGA_R91X	Gentamicin	295	0.235485	0.0167908	uga	a	ag	agc	cau	H
PALB2_L703X	Gentamicin	212	0.275949	0.0389665	uga	c	cu	cuu	aua	I
MTFMT_R332X	Gentamicin	84	0.214973	0.0109016	uga	u	uc	uca	guu	V
COLQ_R227X	Gentamicin	308	0.194284	0.0269872	uga	g	gg	gga	cac	H
POGZ_R238X	Gentamicin	1841	0.234733	0.0397014	uga	a	ag	agc	auu	I
TP53_G325X	Gentamicin	368	0.283033	0.0424829	uga	g	ga	gaa	gau	D
SYNGAP1_R135X	Gentamicin	573	0.39057	0.0540799	uga	c	cg	cgg	agc	S
EDA_R244X	Gentamicin	111	0.212067	0.0344269	uga	g	ga	gaa	acu	T
COL4A3_R1450X	Gentamicin	391	0.279428	0.021693	uga	c	ca	cac	acc	T
CDKN1A_R48X	Gentamicin	1617	0.196576	0.00227186	uga	u	ug	ugg	gag	E
PGM1_R521X	Gentamicin	1429	0.551317	0.00266149	uga	c	cu	cug	uuc	F
WAC_R468X	Gentamicin	646	0.190786	0.00773558	uga	a	ag	agu	ccu	P
TGFBR1_R157X	Gentamicin	339	0.198489	0.00999697	uga	g	gu	gug	cau	H
MAP3K13_R397X	Gentamicin	130	0.216791	0.0068686	uga	c	cc	ccu	aac	N
RNF43_R650X	Gentamicin	2974	0.732489	0.0445255	uga	c	ca	cac	gcc	A
SMAD4_S154X	Gentamicin	98	0.181214	0.0162108	uga	a	ag	agu	cca	P
KERA_R279X	Gentamicin	98	0.220234	0.0665165	uga	a	au	auc	ccc	P
AURAV_no_WTNAX	Gentamicin	586	1.27975	0.0404829	uga	c	cu	cua	uau	Y
MAX_R75X	Gentamicin	131	0.201916	2.40984e-05	uga	a	ag	agg	aug	M
JAK1_R839X	Gentamicin	25	0.245961	0.0771149	uga	g	gc	gcc	uuc	F
NF1_R2517X	Gentamicin	139	0.186153	0.0101475	uga	g	gc	gcc	ccc	P
ARID1B_R2128X	Gentamicin	421	0.28882	0.0263824	uga	g	ga	gaa	ugu	C
TGFBR2_R497X	Gentamicin	529	0.246999	0.00781673	uga	c	cc	cca	ggg	G
ABL1_R639X	Gentamicin	915	0.231508	0.025599	uga	g	ga	gac	ggc	G
NCOR1_S54X	Gentamicin	1406	0.521424	0.0361531	uga	c	ca	cag	gca	A
LAMA2_R2383X	Gentamicin	435	0.17696	0.000627049	uga	g	ga	gac	aca	T
ARID1A_R1276X	Gentamicin	309	0.224874	0.0150388	uga	c	ca	cag	cca	P
TGM1_R760X	Gentamicin	2042	0.245398	0.00641485	uga	c	cc	cca	gug	V
ARID1B_R1802X	Gentamicin	779	0.302862	0.0266223	uga	u	uc	ucu	gac	D
CDKN1A_S98X	Gentamicin	628	0.252876	0.00717371	uga	c	cc	ccu	acc	T
APC_R805X	Gentamicin	317	0.50102	0.0558062	uga	c	ca	cau	aau	N
EFNB1_R66X	Gentamicin	1016	0.187306	0.0184525	uga	g	gc	gca	ccc	P
IKBKB_RNAX	Gentamicin	564	0.535431	0.0692433	uga	c	ca	cag	ccc	P
MLH1_G232X	Gentamicin	190	0.2501	0.0680763	uga	u	ug	ugu	auu	I
EYA1_R297X	Gentamicin	137	0.211585	0.0300018	uga	g	gg	ggu	cgu	R
CIC_S1058X	Gentamicin	475	0.228445	0.0126417	uga	g	gc	gca	cuc	L
COL7A1_R525X	Gentamicin	740	0.21678	0.0129335	uga	g	gu	gug	gug	V
FAT1_G3443X	Gentamicin	228	0.18574	0.0170349	uga	a	aa	aac	agg	R
AIRE_RNAX	Gentamicin	637	0.227127	0.000963165	uga	g	gc	gcc	guu	V
CFTR_W19X	Gentamicin	105	0.235253	0.0621112	uga	a	ac	acc	agc	S
PALB2_R753X	Gentamicin	335	0.230766	0.0270406	uga	a	ac	acu	gga	G
COL6A3_R2202X	Gentamicin	118	0.185121	0.0174555	uga	a	ag	agg	ggc	G
PAX3_R223X	Gentamicin	34	0.17561	0.0116438	uga	a	ac	acc	agc	S
COL5A1_R1133X	Gentamicin	53	0.200624	0.00344829	uga	g	ga	gac	ggc	G
ARID1B_R1611X	Gentamicin	1232	0.224487	0.00809534	uga	a	aa	aag	agg	R
MYBPC3_W916X	Gentamicin	706	0.201184	0.012999	uga	g	gu	gug	gag	E
AIRE_RNAX	Gentamicin	132	0.211589	0.00309365	uga	g	gc	gcu	gcu	A
COL1A1_R1026X	Gentamicin	432	0.227127	0.0432707	uga	g	ga	gac	gga	G
PRRT2_R240X	Gentamicin	307	0.20594	0.0102156	uga	g	gg	ggu	ccc	P
ERF_R183X	Gentamicin	495	0.187973	0.00817504	uga	g	gg	ggc	ggc	G
LMX1B_R246X	Gentamicin	1067	0.184565	0.00857644	uga	a	aa	aag	ugc	C
FBN1_R429X	Gentamicin	942	0.275428	0.00277876	uga	c	cc	cca	ccu	P
KMT2D_R2645X	Gentamicin	43	0.235796	0.0245139	uga	g	ga	gaa	aag	K
COL1A1_R120X	Gentamicin	87	0.195665	0.00785439	uga	g	gg	ggc	ccc	P
FLT1_G712X	Gentamicin	27	0.219297	0.00933165	uga	a	ag	agc	cca	P
EPHA5_R853X	Gentamicin	97	0.251022	0.0356638	uga	a	aa	aag	uuc	F
PRKAR1A_R16X	Gentamicin	521	0.225984	0.0251093	uga	g	ga	gaa	cuu	L
MAP3K1_R183X	Gentamicin	45	0.232083	0.0515177	uga	a	au	aug	gaa	E
COL2A1_R1192X	Gentamicin	631	0.255642	0.0237398	uga	u	uc	uca	gga	G
RAD50_R567X	Gentamicin	112	0.233501	0.0093587	uga	c	cu	cuu	cug	L
MAP3K1_S1077X	Gentamicin	42	0.184793	0.0283436	uga	a	aa	aaa	ccc	P
DLL3_R221X	Gentamicin	225	0.186781	0.000606391	uga	g	gc	gca	ugc	C
CARD11_R688X	Gentamicin	908	0.193977	0.00241246	uga	g	gg	ggg	gcg	A
NOTCH4_G723X	Gentamicin	1236	0.224225	0.00773433	uga	c	cc	ccc	aca	T
PTEN_G127X	Gentamicin	109	0.220169	0.015994	uga	a	aa	aag	gcu	A
NF1_R2637X	Gentamicin	64	0.222666	0.0278401	uga	a	au	auu	caa	Q
TP53_C176X	Gentamicin	69	0.211418	0.0213107	uga	c	cc	ccc	cgc	R
MYBPC3_W818X	Gentamicin	318	0.171432	0.0107279	uga	a	au	aug	cgg	R
NOTCH1_C1391X	Gentamicin	911	0.425775	0.0595154	uga	c	cu	cug	ccc	P
HLA-A_S95X	Gentamicin	191	0.328321	0.0447651	uga	c	ca	cag	cag	Q
SOX9_R394X	Gentamicin	182	0.200252	0.001309	uga	a	ac	acg	cag	Q
PDGFRB_W62X	Gentamicin	199	0.194738	0.0345331	uga	g	ga	gaa	gug	V
DYSF_R204X	Gentamicin	233	0.210022	0.000394855	uga	a	ag	agu	aag	K
MSH2_S676X	Gentamicin	107	0.21828	0.0216096	uga	a	ac	aca	aaa	K
SMAD4_W302X	Gentamicin	1573	0.280208	0.0274461	uga	c	cc	ccu	uac	Y
PHIP_R503X	Gentamicin	312	0.200135	0.0164325	uga	u	uc	ucu	aua	I
RPGRIP1_R1189X	Gentamicin	114	0.199762	0.0280385	uga	a	ag	agg	ggc	G
AGL_R910X	Gentamicin	69	0.224699	0.0538895	uga	u	ug	ugu	uac	Y
MYBPC3_W890X	Gentamicin	340	0.204526	0.00232356	uga	c	cg	cgg	aag	K
IL7R_W264X	Gentamicin	118	0.254091	0.0226616	uga	a	aa	aaa	uua	L
VPS13B_R1143X	Gentamicin	75	0.348368	0.142088	uga	c	cc	ccc	cca	P
AKT3_R66X	Gentamicin	117	0.430997	0.0726819	uga	c	cc	cca	gaa	E
BUB1B_R114X	Gentamicin	171	1.10094	0.168793	uga	u	ua	uau	aaa	K
RB1_S807X	Gentamicin	10	0.437721	0.287789	uga	c	cc	ccc	auu	I
ARID1A_S711X	Gentamicin	711	0.275266	0.0371471	uga	g	gg	gga	cgc	R
MMACHC_W203X	Gentamicin	718	0.273901	0.00139633	uga	a	ac	acu	gau	D
COL3A1_R271X	Gentamicin	63	0.270543	0.152591	uga	a	aa	aau	gga	G
RB1_R255X	Gentamicin	25	0.201123	0.0263624	uga	g	gg	ggu	agg	R
ARID1A_G276X	Gentamicin	81	0.190149	0.00472336	uga	g	gg	ggc	ggg	G
CYBB_R290X	Gentamicin	356	0.217113	0.0102148	uga	u	uc	ucu	ugg	W
APC_G1466X	Gentamicin	281	0.731616	0.0905899	uga	c	cc	ccu	agu	S
SPEN_R3011X	Gentamicin	1298	0.257431	0.0377155	uga	a	ac	acu	gau	D
ASXL3_R1467X	Gentamicin	437	0.204563	0.00116262	uga	u	uc	uca	aac	N
KMT2C_W4357X	Gentamicin	14	0.184603	0.0191995	uga	a	aa	aag	aaa	K
PLA2G6_R635X	Gentamicin	446	0.188062	0.00650722	uga	a	ag	agc	gcc	A
ARID5B_R511X	Gentamicin	26	0.178049	0.0144884	uga	g	gu	gua	ucc	S
NTRK3_R222X	Gentamicin	1052	0.196007	0.0130858	uga	g	ga	gag	gua	V
TNFRSF13B_CNAX	Gentamicin	557	0.281262	0.0371555	uga	a	ag	agg	uuc	F
GPC3_R387X	Gentamicin	73	0.22898	0.00899938	uga	a	ag	aga	agc	S
MSH6_R922X	Gentamicin	96	0.192646	0.0164915	uga	a	aa	aag	gcu	A
KMT2B_R2471X	Gentamicin	692	0.208663	0.0144305	uga	c	cc	ccc	ccc	P
LOXHD1_R670X	Gentamicin	569	0.202565	0.0145158	uga	g	ga	gag	guc	V
PTPRS_R188X	Gentamicin	223	0.246259	0.0507399	uga	u	uc	uca	cug	L
POGZ_R979X	Gentamicin	260	0.268729	0.0195829	uga	g	gu	gua	cuu	L
ARID1A_S664X	Gentamicin	217	0.226554	0.0119601	uga	g	gg	ggg	aca	T
FBN1_R1539X	Gentamicin	220	0.277286	0.00586672	uga	c	cc	ccu	auu	I
NDUFS4_RNAX	Gentamicin	126	0.212851	0.022297	uga	u	ug	ugg	gag	E
MSH6_S1185X	Gentamicin	141	0.208012	0.0201396	uga	g	gg	ggu	aug	M
COL7A1_R1343X	Gentamicin	140	0.214932	0.0582316	uga	g	gg	ggc	ccu	P
COL5A1_R912X	Gentamicin	316	0.199965	0.000482411	uga	g	gg	ggc	cag	Q
RDH12_R62X	Gentamicin	257	0.178496	0.00970421	uga	g	gg	gga	agc	S
COL5A1_R594X	Gentamicin	360	0.198876	0.0184008	uga	g	gg	ggu	ccu	P
COL6A2_R366X	Gentamicin	16	0.185868	0.0222738	uga	g	gg	gga	gag	E
SRD5A2_RNAX	Gentamicin	479	0.235182	0.0381997	uga	g	gg	ggg	aau	N
COL7A1_R578X	Gentamicin	2205	0.25487	0.0374748	uga	g	gu	gug	gcu	A
DNAJB11_RNAX	Gentamicin	73	0.235371	0.00728264	uga	a	ac	acg	gaa	E
ASXL1_R965X	Gentamicin	275	0.184398	0.00690106	uga	g	gg	gga	ucu	S
PKHD1_R2671X	Gentamicin	7191	1.36379	0.00440581	uga	g	gu	gug	agu	S
ADNP_S738X	Gentamicin	166	0.339175	0.0393544	uga	c	cc	ccc	gau	D
MGA_R1242X	Gentamicin	180	0.204846	0.00686661	uga	g	gu	gua	guu	V
TP53_S166X	Gentamicin	1761	0.310321	0.00989553	uga	c	ca	cag	cag	Q
MAP3K1_R532X	Gentamicin	39	0.186292	0.00508536	uga	a	ag	agg	uca	S
SMAD4_S242X	Gentamicin	332	0.205248	0.000701208	uga	g	gg	ggg	gca	A
AUTS2_R316X	Gentamicin	194	0.187711	0.00771249	uga	g	gc	gcu	cuc	L
PAH_R176X	Gentamicin	63	0.342456	0.188257	uga	g	gu	gug	ccu	P
SLC2A1_R330X	Gentamicin	2185	0.19053	0.00220646	uga	g	gc	gca	gag	E
SGCE_R133X	Gentamicin	109	0.260131	0.0418697	uga	c	cc	ccu	gac	D
KDM6A_W632X	Gentamicin	264	0.183695	0.000783969	uga	a	aa	aaa	ccg	P
MSH2_L496X	Gentamicin	59	0.218768	0.0214457	uga	a	au	aua	aca	T
ARID1A_R1335X	Gentamicin	1819	0.415855	0.0207934	uga	c	ca	cau	caa	Q
SACS_L1411X	Gentamicin	170	0.383646	0.0203904	uga	c	cu	cuu	gac	D
APC_R2560X	Gentamicin	150	0.169134	0.00340766	uga	g	gu	gua	ccu	P
SPEN_R1403X	Gentamicin	101	0.199751	0.0289257	uga	u	uu	uug	ucu	S
USH2A_C870X	Gentamicin	70	0.265074	0.0485516	uga	a	aa	aaa	ccu	P
TSC2_R751X	Gentamicin	389	0.191851	0.00524549	uga	g	gg	ggc	cuc	L
TSC1_R692X	Gentamicin	339	0.250768	0.00917072	uga	g	ga	gac	cuc	L
TBX3_W113X	Gentamicin	67	0.281267	0.0431573	uga	g	ga	gau	cuu	L
CDK12_R93X	Gentamicin	436	0.187322	0.0088848	uga	a	ag	agg	gac	D
KMT2C_R2066X	Gentamicin	144	0.215043	0.0399297	uga	u	uu	uug	agg	R
DYRK1A_R246X	Gentamicin	116	0.190132	0.00549887	uga	g	gg	ggg	uuc	F
TMCO1_R206X	Gentamicin	1016	0.374943	0.0229029	uga	c	ca	cag	auu	I
TGM1_R78X	Gentamicin	359	0.185842	0.00689247	uga	a	ag	aga	acu	T
ATM_S2058X	Gentamicin	39	0.166084	0.0179597	uga	a	ac	aca	uca	S
KMT2A_R745X	Gentamicin	136	0.222519	0.0283592	uga	u	uc	ucu	auu	I
PPM1D_R581X	Gentamicin	260	0.350238	0.0933296	uga	c	cg	cgc	aug	M
NPC1_R958X	Gentamicin	1682	0.251513	0.00247142	uga	g	gu	gug	ugu	C
NF1_R440X	Gentamicin	1860	0.334658	0.0319792	uga	a	aa	aau	cuu	L
ATM_C1899X	Gentamicin	79	0.186659	0.0140713	uga	u	ug	ugu	cga	R
ZEB1_R309X	Gentamicin	20	0.226714	0.0368642	uga	c	cc	cca	aca	T
TGFBR2_W521X	Gentamicin	411	0.264684	0.0575333	uga	g	ga	gac	ugc	C
SETD2_R424X	Gentamicin	50	0.240424	0.0681497	uga	u	uc	ucu	gaa	E
LAMA2_R1350X	Gentamicin	121	0.421867	0.0436942	uga	c	ca	caa	aug	M
USH1C_R31X	Gentamicin	177	0.198177	0.0124527	uga	a	au	aug	cug	L
PAFAH1B1_R113X	Gentamicin	162	0.174995	0.00334027	uga	g	gu	guc	acu	T
SCN2A_R607X	Gentamicin	1036	0.216052	0.00252308	uga	a	ag	aga	agc	S
TH_R153X	Gentamicin	163	0.193762	0.00848968	uga	g	gc	gcu	ccg	P
ERF_R207X	Gentamicin	5169	0.546334	0.0337056	uga	c	cc	cca	gcc	A
DNAH5_R3909X	Gentamicin	206	0.179396	0.00689289	uga	g	gu	guc	aac	N
COL3A1_R596X	Gentamicin	606	0.223514	0.0240095	uga	g	gg	ggu	gaa	E
RB1_S576X	Gentamicin	179	0.269695	0.00541795	uga	a	aa	aag	caa	Q
VPS13A_R1297X	Gentamicin	70	0.218213	0.0495182	uga	a	aa	aau	gaa	E
SPAST_S245X	Gentamicin	183	0.405216	0.0338745	uga	c	cu	cug	aau	N
CYP7B1_R63X	Gentamicin	447	0.398734	0.0346745	uga	a	aa	aaa	uua	L
LATS1_R924X	Gentamicin	335	0.192107	0.00256629	uga	a	ac	aca	cua	L
GBA2_R234X	Gentamicin	1516	0.181457	0.00403126	uga	g	gc	gcc	ccc	P
KMT2B_R2635X	Gentamicin	787	0.190196	0.00228621	uga	u	uc	uca	cag	Q
Getah_no_WTNAX	Gentamicin	1768	1.3438	0.0653394	uga	c	cu	cua	ucc	S
PAH_C265X	Gentamicin	400	0.200334	0.012038	uga	a	ac	aca	cac	H
CBFB_W73X	Gentamicin	84	0.396334	0.154797	uga	c	ca	cag	agc	S
ARAF_W303X	Gentamicin	213	0.203102	0.0087256	uga	g	ga	gag	uac	Y
CDH1_R74X	Gentamicin	199	0.176537	0.0157049	uga	u	uu	uuc	acc	T
TP53_G199X	Gentamicin	780	0.226307	0.0024801	uga	a	aa	aau	gaa	E
CTNS_W138X	Gentamicin	2677	0.336286	0.0469251	uga	u	uc	ucc	gcc	A
SATB2_R370X	Gentamicin	271	0.187877	0.016936	uga	g	ga	gau	gag	E
PMS2_R3X	Gentamicin	309	0.208763	0.00147972	uga	g	gc	gcu	gag	E
IKZF1_R208X	Gentamicin	246	0.211594	0.00409333	uga	a	ag	agc	ggc	G
KDM5C_R761X	Gentamicin	335	0.195227	0.00945807	uga	g	gc	gcu	ucc	S
CUL3_R733X	Gentamicin	191	0.188855	0.0216879	uga	u	uu	uuc	gcg	A
ASL_R217X	Gentamicin	1315	0.275042	0.0050188	uga	g	gc	gca	cuc	L
PKP2_R79X	Gentamicin	587	0.193229	0.0135239	uga	a	ac	acc	cac	H
PKD2_R872X	Gentamicin	677	0.224748	0.0340877	uga	g	gc	gcc	gag	E
HNF1B_RNAX	Gentamicin	220	0.198938	0.018558	uga	g	gg	ggg	cag	Q
PIK3CA_R832X	Gentamicin	189	0.255588	0.0294793	uga	a	au	aug	cuu	L
APC_R283X	Gentamicin	121	0.183698	0.00884272	uga	a	au	aug	aca	T
KMT2B_R2410X	Gentamicin	1673	0.25981	0.00736414	uga	g	gu	gug	ucc	S
ICOSLG_R17X	Gentamicin	627	0.189455	0.00603001	uga	g	gc	gcu	cuu	L
TP53_R306X	Gentamicin	155	0.177202	0.000224564	uga	g	gc	gca	aag	K
CSF1R_R216X	Gentamicin	767	0.210289	0.0123859	uga	g	gg	ggg	auu	I
FLCN_L292X	Gentamicin	58	0.292223	0.0680083	uga	g	ga	gaa	gau	D
ZMYND11_R358X	Gentamicin	161	0.202604	0.0375062	uga	g	ga	gaa	cua	L
SPEN_R702X	Gentamicin	59	0.187212	0.0159506	uga	g	ga	gaa	gaa	E
FLNA_R2411X	Gentamicin	15	0.195754	0.0394032	uga	g	gu	guu	auc	I
PIK3CB_R628X	Gentamicin	335	0.361797	0.0784779	uga	c	ca	cag	cug	L
DYRK1A_R428X	Gentamicin	205	0.221153	0.00102255	uga	c	cg	cgu	ggg	G
ZFYVE26_R1378X	Gentamicin	723	0.18638	0.00741458	uga	g	gg	ggg	cug	L
FGFR4_R104X	Gentamicin	1373	0.225027	0.0136894	uga	g	gg	ggc	gca	A
USH2A_R2723X	Gentamicin	524	0.258103	0.026403	uga	c	cc	ccu	uca	S
KDM6A_R1279X	Gentamicin	30	0.263531	0.0481505	uga	a	aa	aau	gca	A
INPP4A_R209X	Gentamicin	1335	0.208765	0.0111016	uga	u	uc	ucc	auc	I
CYP27A1_RNAX	Gentamicin	1400	0.491178	0.0318537	uga	c	cu	cug	acu	T
SDHAF2_S17X	Gentamicin	118	0.182692	0.0112227	uga	a	ag	agg	cug	L
AHI1_R589X	Gentamicin	181	0.253504	0.029355	uga	c	cu	cuc	aaa	K
MSH2_R406X	Gentamicin	46	0.232449	0.014385	uga	c	cu	cuc	uac	Y
CHAMP1_R497X	Gentamicin	196	0.202661	0.00564671	uga	a	aa	aaa	acc	T
NEB_L8379X	Gentamicin	2531	1.34331	0.0404537	uga	c	ca	cac	agc	S
LAMA2_R2319X	Gentamicin	110	0.260313	0.0114133	uga	g	ga	gaa	uuc	F
WT1_R458X	Gentamicin	92	0.197347	0.0219892	uga	a	aa	aag	cag	Q
TSC1_R228X	Gentamicin	55	0.167073	0.00559197	uga	a	au	auu	gug	V
KMT2A_R1502X	Gentamicin	162	0.202893	0.00978979	uga	a	aa	aac	ugc	C
NOTCH2_G476X	Gentamicin	446	0.194961	0.00601428	uga	g	gg	ggc	auu	I
XPC_R220X	Gentamicin	708	0.288053	0.0155032	uga	a	aa	aau	uau	Y
SMARCAL1_R563X	Gentamicin	373	0.245803	0.0176614	uga	g	gc	gca	ugu	C
DOCK7_R1380X	Gentamicin	36	0.207878	0.0199479	uga	a	au	aug	gaa	E
ACAT1_RNAX	Gentamicin	37	0.195857	0.0374839	uga	a	aa	aau	gca	A
PALB2_W1038X	Gentamicin	91	0.190417	0.00369439	uga	a	aa	aau	auu	I
PTEN_C136X	Gentamicin	43	0.177515	0.00106502	uga	g	gc	gca	aua	I
CHM_R270X	Gentamicin	34	0.214273	0.0428926	uga	g	gu	gug	gga	G
DMD_R2098X	Gentamicin	15	0.18368	0.00483751	uga	u	uu	uuu	ggg	G
BRIP1_W816X	Gentamicin	49	0.21869	0.0592669	uga	u	ua	uau	cag	Q
TSC1_W164X	Gentamicin	126	0.266875	0.0108779	uga	u	ug	ugc	uca	S
CTNNB1_R515X	Gentamicin	316	0.214921	0.0252467	uga	a	aa	aau	auu	I
ITGA2B_R628X	Gentamicin	350	0.205853	0.00263676	uga	a	au	auc	aca	T
NF1_G675X	Gentamicin	220	0.22438	0.0214839	uga	a	ac	acc	agc	S
NF1_R1534X	Gentamicin	175	0.209368	0.00239922	uga	c	cc	ccu	aga	R
MAP3K13_R517X	Gentamicin	278	0.295053	0.0476095	uga	c	ca	cac	aaa	K
APC_S1599X	Gentamicin	44	0.316998	0.0790664	uga	a	aa	aaa	gcu	A
CFTR_G550X	Gentamicin	74	0.331561	0.156977	uga	g	gg	ggu	agu	S
BAP1_R385X	Gentamicin	531	0.224895	0.00487963	uga	g	gu	guu	agc	S
DMD_R2905X	Gentamicin	34	0.203876	0.00596804	uga	a	aa	aag	cua	L
PHKG2_R185X	Gentamicin	199	0.37662	0.151823	uga	g	ga	gag	cuu	L
FKTN_R307X	Gentamicin	72	0.517848	0.221144	uga	c	ca	caa	uau	Y
E2F3_R162X	Gentamicin	41	0.243681	0.0155331	uga	a	ag	agu	cua	L
KDM6A_S1114X	Gentamicin	216	0.22615	0.028028	uga	g	gc	gca	gua	V
SMARCE1_R251X	Gentamicin	231	0.593971	0.0806781	uga	c	ca	cac	gaa	E
FGFR4_R529X	Gentamicin	2014	0.342606	0.00155159	uga	c	ca	cac	ggc	G
GRHPR_RNAX	Gentamicin	857	0.186817	0.017736	uga	g	gu	guu	auc	I
SPG7_R457X	Gentamicin	840	0.182254	0.00568666	uga	g	gc	gcu	aac	N
ABCA4_R2149X	Gentamicin	532	0.277528	0.0684783	uga	u	ug	ugu	uuu	F
SCN5A_R535X	Gentamicin	224	0.199026	0.0183665	uga	g	ga	gac	agg	R
NF1_S1834X	Gentamicin	1304	0.319448	0.0245732	uga	c	ca	cag	cug	L
SMAD2_R321X	Gentamicin	129	0.216353	0.0212547	uga	a	aa	aau	aac	N
FANCC_R185X	Gentamicin	531	0.214958	0.00758029	uga	g	gu	guu	uca	S
NR2E3_CNAX	Gentamicin	1146	0.401956	0.0372106	uga	c	cg	cgg	gcc	A
MSH2_R711X	Gentamicin	1152	0.216719	0.00401158	uga	g	gu	gua	gcc	A
SLC12A6_R675X	Gentamicin	704	0.189576	0.00585017	uga	u	uu	uuc	ccc	P
ZFHX3_R1309X	Gentamicin	242	0.207767	0.017606	uga	g	ga	gau	gau	D
ATM_R1875X	Gentamicin	547	0.554177	0.0290904	uga	c	ca	cac	cuu	L
CDH1_W4X	Gentamicin	280	0.178166	0.00178839	uga	a	ag	agc	ccu	P
SPAST_S249X	Gentamicin	103	0.314875	0.0182482	uga	a	aa	aaa	cgu	R
SMARCA4_R1189X	Gentamicin	699	0.195745	0.00396781	uga	g	gc	gcc	gac	D
GBA_S212X	Gentamicin	2902	1.04124	0.00793453	uga	c	cu	cuc	guu	V
KMT2B_R2685X	Gentamicin	799	0.375371	0.0172511	uga	c	cu	cua	cag	Q
AP4M1_RNAX	Gentamicin	946	0.236763	0.038498	uga	u	ug	ugu	uug	L
CDH1_R335X	Gentamicin	359	0.2181	0.000174848	uga	g	ga	gag	gac	D
EPHA5_G74X	Gentamicin	153	0.20373	0.00629448	uga	u	ug	ugg	cug	L
DMD_W2960X	Gentamicin	370	0.599615	0.0461474	uga	c	ca	cag	ucc	S
XRCC2_R17X	Gentamicin	217	0.593086	0.071956	uga	c	cu	cuu	gcc	A
FOXP1_R503X	Gentamicin	166	0.31057	0.0650718	uga	c	cg	cgc	uuc	F
AMER1_W940X	Gentamicin	124	0.187074	0.00611969	uga	a	ag	agc	gaa	E
STX1B_R245X	Gentamicin	56	0.189536	0.0169104	uga	g	gc	gcu	gag	E
PMS2_S329X	Gentamicin	75	0.331186	0.101838	uga	g	ga	gaa	gau	D
SYNE1_R6755X	Gentamicin	34	0.210636	0.00520146	uga	c	cu	cuu	aaa	K
RPS6KA3_R632X	Gentamicin	482	0.453101	0.00636962	uga	a	au	aua	gca	A
CHEK2_R95X	Gentamicin	345	0.397638	0.074531	uga	u	uu	uua	gcu	A
NDP_R37X	Gentamicin	442	0.231886	0.0136988	uga	c	cg	cgc	ccu	P
PAH_C357X	Gentamicin	147	0.226091	0.0104559	uga	u	uu	uua	uac	Y
NPHS1_R1109X	Gentamicin	304	0.189803	0.0231758	uga	g	gu	guc	gac	D
MYO7A_R1861X	Gentamicin	254	0.190368	0.0240621	uga	a	aa	aag	ucc	S
ITGB3_R34X	Gentamicin	1520	0.182146	0.00798161	uga	g	gg	ggu	acg	T
SETD2_R2399X	Gentamicin	289	0.259818	0.0277857	uga	g	ga	gau	gcu	A
TPP1_RNAX	Gentamicin	2591	0.669267	0.0338559	uga	c	ca	caa	auc	I
IDUA_R650X	Gentamicin	1424	0.478326	0.0122283	uga	c	cc	cca	gcc	A
TRPM1_R427X	Gentamicin	747	0.228971	0.0219773	uga	a	ag	agc	gca	A
RET_R770X	Gentamicin	857	0.213424	0.0252684	uga	g	ga	gac	cug	L
EVC2_R865X	Gentamicin	189	0.193547	0.00953541	uga	g	gg	ggu	guu	V
KMT2B_G1616X	Gentamicin	1600	0.235321	0.0125678	uga	c	cg	cgg	cga	R
ZFHX3_R1210X	Gentamicin	392	0.271677	0.0319055	uga	c	cc	cca	aag	K
TP63_R594X	Gentamicin	5352	1.0688	0.0214373	uga	c	ca	cau	uuu	F
MED12_R605X	Gentamicin	617	0.274638	0.0140053	uga	c	ca	cau	auu	I
DYRK1A_R108X	Gentamicin	35	0.211672	0.010608	uga	a	ag	aga	aag	K
USH2A_S1307X	Gentamicin	163	0.34115	0.0934407	uga	u	uu	uuu	cau	H
KMT2C_R4478X	Gentamicin	301	0.280325	0.0206944	uga	u	ug	ugc	uuu	F
SH2D1A_R55X	Gentamicin	337	0.21854	0.0269581	uga	g	gu	gug	uac	Y
TYR_G346X	Gentamicin	90	0.179572	0.00461758	uga	u	uu	uuu	gaa	E
MLH1_S252X	Gentamicin	65	0.194784	0.0229354	uga	g	gu	gug	uac	Y
KIF7_R973X	Gentamicin	682	0.1811	0.0100886	uga	g	gu	gug	gug	V
ALK_R401X	Gentamicin	331	0.259714	0.0070481	uga	g	gu	gug	uuu	F
ATP7A_R547X	Gentamicin	129	0.250105	0.0922316	uga	g	ga	gaa	auc	I
COL6A3_R836X	Gentamicin	1440	0.22	0.0042968	uga	g	ga	gac	aag	K
ARID1A_R2158X	Gentamicin	586	0.337292	0.0233411	uga	a	aa	aag	gac	D
LAMA2_R1319X	Gentamicin	14	0.174698	0.026293	uga	g	gu	guc	ccu	P
SUFU_W275X	Gentamicin	201	0.208443	0.0428558	uga	g	ga	gau	gcc	A
ALMS1_R2510X	Gentamicin	27	0.184412	0.0146513	uga	g	gc	gca	gua	V
PYCR2_RNAX	Gentamicin	160	0.195	0.0110949	uga	g	ga	gag	aca	T
ATM_R2763X	Gentamicin	123	0.211017	0.0472225	uga	a	ag	agu	cag	Q
OCRL_R822X	Gentamicin	2028	0.455809	0.0358283	uga	c	ca	cag	ugc	C
GNPTAB_R587X	Gentamicin	235	0.219918	0.0134476	uga	c	ca	cau	auu	I
ABCA4_W41X	Gentamicin	182	0.179209	0.0103704	uga	u	uu	uua	auc	I
PHEX_W180X	Gentamicin	259	0.305748	0.0166773	uga	u	uc	uca	guu	V
MYBPC3_W322X	Gentamicin	397	0.185358	0.0131775	uga	g	ga	gag	gug	V
NAGLU_R626X	Gentamicin	486	0.220981	0.00118776	uga	g	gc	gca	gcc	A
PEX26_R192X	Gentamicin	632	0.336196	0.0382407	uga	c	cu	cug	cgg	R
CACNA1F_R969X	Gentamicin	1026	0.205835	0.000146987	uga	g	gu	gua	cug	L
ABCC8_R248X	Gentamicin	814	0.232272	0.015285	uga	g	gc	gcc	uug	L
SGCB_R131X	Gentamicin	187	0.197845	0.0184182	uga	a	aa	aau	agg	R
PAH_G272X	Gentamicin	665	0.359354	0.0484345	uga	u	uc	ucc	cau	H
PKD1_R4021X	Gentamicin	828	0.219645	0.00690916	uga	g	gc	gcu	ugc	C
KDM6A_R519X	Gentamicin	286	0.225247	0.00217171	uga	u	uc	ucu	gua	V
SLC25A13_R320X	Gentamicin	2339	0.457387	0.0120625	uga	c	cc	cca	gcu	A
SYNGAP1_R1240X	Gentamicin	538	0.518863	0.156897	uga	c	cu	cug	gcc	A
EVC_R911X	Gentamicin	261	0.214448	0.00743481	uga	g	gu	gug	gcc	A
RAD50_RNAX	Gentamicin	54	0.176262	0.00430342	uga	g	ga	gaa	gac	D
PIK3CG_R544X	Gentamicin	536	0.227457	0.00549109	uga	g	gc	gca	guu	V
PRF1_W374X	Gentamicin	681	0.198298	0.00703183	uga	a	ag	agg	cgc	R
ARID1A_W1073X	Gentamicin	240	0.266278	0.0545098	uga	c	cg	cgg	aaa	K
L1CAM_R485X	Gentamicin	903	0.209004	0.0120719	uga	g	ga	gac	auu	I
MGA_R495X	Gentamicin	150	0.302243	0.0444982	uga	a	aa	aag	ucu	S
CARD11_R337X	Gentamicin	273	0.193562	0.0196694	uga	g	ga	gac	cug	L
PPM1D_S446X	Gentamicin	102	0.196843	0.00833212	uga	g	ga	gag	uuc	F
SCN2A_R102X	Gentamicin	48	0.376413	0.213746	uga	u	uu	uuc	ucu	S
KCNH2_R767X	Gentamicin	801	0.214441	0.00659423	uga	g	ga	gau	cug	L
KCNH2_W467X	Gentamicin	11866	0.580155	0.074717	uga	c	cu	cua	cac	H
DDHD2_R329X	Gentamicin	141	0.21244	0.0218916	uga	a	au	aua	aac	N
PKD2_R417X	Gentamicin	38	0.20364	0.0150318	uga	g	gg	gga	gac	D
MMACHC_W140X	Gentamicin	649	0.185642	0.0109549	uga	g	gg	ggg	cca	P
RUNX1_W106X	Gentamicin	2828	0.346495	0.00468304	uga	c	cg	cgc	cac	H
KCNQ2_W269X	Gentamicin	701	0.216842	0.00274948	uga	u	ug	ugg	cuc	L
ACVRL1_R493X	Gentamicin	459	0.608436	0.00733801	uga	c	cu	cuc	gcc	A
SZT2_R3235X	Gentamicin	395	0.236087	0.0122559	uga	c	cu	cug	gau	D
APC_R332X	Gentamicin	574	0.192449	0.00654228	uga	a	ac	acu	ucg	S
AHI1_R506X	Gentamicin	90	0.195272	0.0274548	uga	u	uc	ucc	ccu	P
SLC27A4_C168X	Gentamicin	2723	0.443356	0.110032	uga	c	cu	cuc	cac	H
AGL_R595X	Gentamicin	380	0.20894	0.00732825	uga	u	ua	uau	uac	Y
RUNX2_R391X	Gentamicin	550	0.188049	0.00234716	uga	a	au	aug	cca	P
MMACHC_R111X	Gentamicin	243	0.267427	0.0129484	uga	c	cg	cgc	aac	N
TP53_C135X	Gentamicin	3502	1.331	0.0166865	uga	c	ca	caa	uuu	F
PKD1_R4228X	Gentamicin	9147	0.708235	0.0413654	uga	c	cu	cuc	gac	D
SLC13A5_R333X	Gentamicin	1654	0.188602	2.93437e-05	uga	g	ga	gac	ucc	S
PEX10_R264X	Gentamicin	1032	0.182022	0.003311	uga	g	gc	gcc	cag	Q
GATA1_S30X	Gentamicin	681	0.198055	0.000979604	uga	g	gg	ggg	gaa	E
PKD1_R2639X	Gentamicin	504	0.239265	0.0161013	uga	g	gc	gcc	cac	H
GRIN2A_W771X	Gentamicin	463	0.229183	0.0290603	uga	a	aa	aag	ccu	P
ASXL2_R302X	Gentamicin	264	0.328322	0.0707897	uga	c	cu	cug	caa	Q
MPL_R90X	Gentamicin	412	0.223887	0.0282035	uga	u	ua	uac	acc	T
NSD1_R1023X	Gentamicin	325	0.255132	0.018271	uga	u	uc	uca	gga	G
SDHA_R31X	Gentamicin	295	0.186079	0.0112629	uga	g	gg	ggu	acc	T
NOTCH4_R1474X	Gentamicin	603	0.373962	0.0136934	uga	c	cg	cgc	cgu	R
POLE_R1371X	Gentamicin	1537	0.194581	0.00777992	uga	g	gu	guc	cag	Q
FANCC_R174X	Gentamicin	83	0.18943	0.0145521	uga	a	au	aug	agg	R
RPS6KA3_R305X	Gentamicin	35	0.281435	0.0533486	uga	a	aa	aau	aag	K
NF1_R816X	Gentamicin	132	0.179636	0.00103847	uga	a	au	aug	agg	R
MSH6_R911X	Gentamicin	93	0.208533	0.0221124	uga	u	ug	ugg	aac	N
FAT1_R132X	Gentamicin	230	0.203966	0.00573819	uga	a	ac	aca	gcg	A
ADNP_R730X	Gentamicin	53	0.306962	0.11348	uga	a	aa	aag	aaa	K
CHD8_R1242X	Gentamicin	254	0.210836	0.00869518	uga	u	ug	ugu	gca	A
CLMP_R222X	Gentamicin	981	0.206745	0.0255372	uga	g	gu	gua	gug	V
MSH2_L811X	Gentamicin	167	0.210557	0.0121837	uga	a	ac	acu	acc	T
MYO7A_R634X	Gentamicin	1067	0.185811	0.00687526	uga	u	ug	ugc	gug	V
MSH6_S564X	Gentamicin	242	0.273334	0.0478805	uga	c	cu	cug	acu	T
RB1_W195X	Gentamicin	32	0.238563	0.0233168	uga	a	au	auc	ucu	S
LATS1_R147X	Gentamicin	68	0.181372	0.00776325	uga	c	cg	cga	ccu	P
MTRR_R552X	Gentamicin	358	0.189656	0.0153592	uga	a	ac	aca	ccu	P
CFTR_R785X	Gentamicin	304	0.191374	0.00706281	uga	a	aa	aag	cac	H
BRCA2_S1989X	Gentamicin	20	0.166741	0.00257779	uga	g	ga	gau	gua	V
CREBBP_R386X	Gentamicin	647	0.296391	0.0302536	uga	a	ac	acc	ugu	C
DYSF_R89X	Gentamicin	358	0.230941	0.0596602	uga	g	ga	gag	cuc	L
KMT2B_R4960X	Gentamicin	674	0.503215	0.0246872	uga	c	cc	ccc	gcc	A
SGCE_R273X	Gentamicin	10	0.494656	0.467027	uga	g	ga	gaa	uua	L
COL3A1_R1024X	Gentamicin	468	0.177354	0.0023069	uga	g	ga	gau	ggc	G
ATRX_S677X	Gentamicin	30	0.240953	0.0437665	uga	g	ga	gau	aau	N
ATM_R1898X	Gentamicin	59	0.379047	0.255468	uga	u	ug	ugc	uuc	F
CDK8_W94X	Gentamicin	44	0.175086	0.00430679	uga	c	cu	cuu	gug	V
KIF7_S1094X	Gentamicin	283	0.222255	0.0129615	uga	g	ga	gag	ucc	S
COL7A1_R1683X	Gentamicin	38	0.212572	0.0546062	uga	a	aa	aau	gga	G
BRIP1_R439X	Gentamicin	40	0.199486	0.027124	uga	g	gc	gcu	cua	L
BRCA2_S158X	Gentamicin	10	0.203749	0.0112158	uga	g	gu	gug	aag	K
ABCC8_R1251X	Gentamicin	999	0.190219	0.0037876	uga	a	au	aug	guc	V
NOTCH4_R1489X	Gentamicin	1021	0.243103	0.000515964	uga	c	cg	cgg	acu	T
RASA1_R789X	Gentamicin	191	0.255021	0.0183897	uga	g	gc	gcc	uuu	F
RAD50_R1013X	Gentamicin	37	0.18421	0.00731754	uga	a	ag	agu	ugg	W
OTUD6B_R145X	Gentamicin	48	0.181664	0.00370343	uga	g	ga	gaa	gag	E
IGHMBP2_R43X	Gentamicin	352	0.211068	0.0352489	uga	g	gg	ggc	agc	S
DYRK1A_R222X	Gentamicin	239	0.247595	0.0110716	uga	a	aa	aac	uuu	F
JAK1_R174X	Gentamicin	448	0.197702	0.000558273	uga	g	ga	gac	auu	I
NF1_S1567X	Gentamicin	124	0.360223	0.0927218	uga	a	aa	aag	agu	S
SCN1A_R1645X	Gentamicin	1221	0.217185	0.0184583	uga	a	au	auc	ggc	G
ATM_G1102X	Gentamicin	146	0.217378	0.059733	uga	g	ga	gau	aag	K
MAP3K1_R1482X	Gentamicin	399	0.265098	0.0131538	uga	g	ga	gau	uua	L
NF1_R1026X	Gentamicin	29	0.20823	0.0295347	uga	g	ga	gau	agg	R
APC_W553X	Gentamicin	114	0.397671	0.0214869	uga	c	cg	cga	ucu	S
COL7A1_R2261X	Gentamicin	372	0.191418	0.0136958	uga	g	ga	gau	ggu	G
FAT1_S3268X	Gentamicin	35	0.192125	0.00381316	uga	a	au	aua	uac	Y
BRCA1_S1200X	Gentamicin	35	0.167016	0.00678791	uga	u	uc	ucc	agg	R
NF1_R1968X	Gentamicin	325	0.491573	0.00975067	uga	c	ca	caa	aaa	K
BRCA2_L366X	Gentamicin	12	0.236228	0.0500957	uga	g	ga	gau	cca	P
CFTR_R75X	Gentamicin	47	0.209142	0.0353177	uga	u	ug	ugu	cgg	R
FANCI_R1285X	Gentamicin	145	0.229724	0.0300797	uga	g	ga	gac	uca	S
FAT1_R3872X	Gentamicin	193	0.235725	0.0105122	uga	g	gg	gga	gcu	A
BRCA2_S1900X	Gentamicin	18	0.344154	0.0923015	uga	g	ga	gag	gau	D
NDUFB11_R88X	Gentamicin	1221	0.219277	0.0065502	uga	c	cu	cuu	aug	M
TET2_R1516X	Gentamicin	597	0.312006	0.037098	uga	c	cu	cuu	uug	L
PIK3R1_R534X	Gentamicin	28	0.216764	0.0571374	uga	a	au	auc	ucu	S
NCOR1_R350X	Gentamicin	29	0.200478	0.0662686	uga	a	aa	aaa	auu	I
CEP290_R108X	Gentamicin	13	0.219307	0.0458329	uga	g	ga	gau	gga	G
MSH6_W970X	Gentamicin	46	0.214564	0.00413691	uga	g	gg	ggg	uau	Y
FAT1_R1262X	Gentamicin	32	0.210348	0.0108171	uga	g	ga	gaa	gac	D
NIPBL_R868X	Gentamicin	23	0.231827	0.0425867	uga	a	aa	aaa	gaa	E
LDLR_C112X	Gentamicin	368	0.208319	0.0230164	uga	g	ga	gaa	aga	R
PALB2_G115X	Gentamicin	93	0.244394	0.00647268	uga	u	uu	uua	gga	G
F9_R294X	Gentamicin	66	0.212548	0.0411804	uga	a	aa	aau	aag	K
MSH2_G250X	Gentamicin	40	0.202005	0.00165534	uga	g	ga	gag	aag	K
FUBP1_R344X	Gentamicin	382	0.197849	0.0380377	uga	a	ag	agu	cuu	L
CDC73_R139X	Gentamicin	206	0.200779	0.037834	uga	a	au	auu	cca	P
SETBP1_R544X	Gentamicin	385	0.277869	0.0430351	uga	g	ga	gag	cuu	L
RDH12_R106X	Gentamicin	145	0.231246	0.000433077	uga	g	gc	gcc	auc	I
CBFB_R78X	Gentamicin	180	0.380838	0.0429498	uga	c	ca	caa	cag	Q
MAP3K1_R248X	Gentamicin	125	0.186805	0.00999418	uga	c	cg	cgc	ggc	G
DYRK1A_R254X	Gentamicin	285	0.215618	0.00875235	uga	a	aa	aag	aca	T
FH_S187X	Gentamicin	182	0.242875	0.0432342	uga	a	aa	aau	agc	S
BRCA1_R1147X	Gentamicin	86	0.217346	0.0212138	uga	a	aa	aau	cug	L
AMER1_R358X	Gentamicin	171	0.190371	0.00151518	uga	a	ag	agu	aag	K
FLG_S2344X	Gentamicin	346	0.198329	0.00305708	uga	g	gg	ggc	cac	H
FAM161A_R432X	Gentamicin	145	0.268188	0.106994	uga	u	ua	uac	gag	E
RB1_W78X	Gentamicin	10	0.263133	0.108062	uga	a	aa	aag	acu	T
RB1_W78X	Gentamicin	10	0.777693	0.0667526	uga	g	ga	gag	acu	T
RBM10_R680X	Gentamicin	78	0.284991	0.088515	uga	g	ga	gau	cug	L
CIC_G107X	Gentamicin	284	0.212477	0.00100241	uga	c	cc	ccc	cca	P
Fort Morgan virus_no_WTNAX	Gentamicin	254	0.481402	0.162067	uga	c	cg	cgc	aau	N
KDR_R275X	Gentamicin	40	0.195769	0.0481509	uga	g	ga	gac	aac	N
FBXW7_R393X	Gentamicin	144	0.193496	0.00850384	uga	a	au	aua	aac	N
DMD_R2553X	Gentamicin	96	0.220493	0.0265966	uga	a	au	auu	gau	D
CHM_C406X	Gentamicin	38	0.257178	0.045113	uga	c	cu	cuu	cag	Q
CABP4_R111X	Gentamicin	604	0.283562	0.00672126	uga	g	ga	gag	uuc	F
ARID1A_S1791X	Gentamicin	42	0.206339	0.010407	uga	g	gg	ggc	uuu	F
TSC1_R509X	Gentamicin	171	0.213574	0.0333484	uga	g	ga	gac	uac	Y
NSD1_R2117X	Gentamicin	29	0.201433	0.0338501	uga	g	ga	gaa	gag	E
SETD2_R1105X	Gentamicin	51	0.188322	0.00947292	uga	u	uu	uug	gag	E
CFTR_W846X	Gentamicin	21	0.222402	0.00715298	uga	a	aa	aac	aca	T
NBN_LNAX	Gentamicin	39	0.218861	0.0409013	uga	a	au	auu	acc	T
NDE1_R37X	Gentamicin	42	0.240821	0.0225255	uga	g	ga	gaa	cuc	L
KDM6A_S884X	Gentamicin	73	0.203546	0.0472564	uga	a	au	aug	cca	P
TSC2_R1459X	Gentamicin	204	0.196837	0.0179541	uga	g	gg	ggu	ccc	P
FLNB_R649X	Gentamicin	559	0.214548	0.00530459	uga	g	gc	gca	guu	V
DYSF_W1478X	Gentamicin	286	0.190236	0.0242075	uga	a	ag	agc	ugg	W
PTPRT_W506X	Gentamicin	104	0.213496	0.0178361	uga	a	aa	aaa	cag	Q
CFTR_R851X	Gentamicin	175	0.29354	0.028328	uga	u	ua	uau	cuu	L
USH2A_S2415X	Gentamicin	115	0.219701	0.00553429	uga	a	aa	aau	auu	I
ZFHX3_S1519X	Gentamicin	77	0.187304	0.000558907	uga	g	ga	gag	ggc	G
MCCC2_R332X	Gentamicin	219	0.176392	0.000578379	uga	g	ga	gag	guc	V
ABCB4_R1046X	Gentamicin	39	0.176182	0.00603116	uga	g	gc	gca	acc	T
APC_C1289X	Gentamicin	15	0.17585	0.0319676	uga	a	aa	aau	gga	G
PTEN_R130X	Gentamicin	58	0.20217	0.0238019	uga	a	ac	acu	gga	G
FANCA_S947X	Gentamicin	239	0.229587	0.031962	uga	g	ga	gau	cuu	L
DMD_R3391X	Gentamicin	95	0.185787	0.0163702	uga	a	au	aug	ccc	P
ARSB_R197X	Gentamicin	62	0.306111	0.124151	uga	g	ga	gau	uuu	F
ARID2_R1273X	Gentamicin	35	0.192946	0.00958615	uga	g	gg	gga	cga	R
SYK_W444X	Gentamicin	121	0.235377	0.00634015	uga	a	au	aug	ucc	S
APC_R216X	Gentamicin	210	0.197904	0.0194791	uga	a	ag	aga	cag	Q
SMAD4_W398X	Gentamicin	228	0.202437	0.0108429	uga	g	gu	guc	guu	V
OTOF_R1495X	Gentamicin	1202	0.209803	0.016493	uga	g	gu	guc	guc	V
AMER1_R631X	Gentamicin	210	0.204713	0.0184457	uga	g	ga	gag	gcc	A
FLCN_W511X	Gentamicin	216	0.177217	0.000416935	uga	a	au	aug	gag	E
GALNT3_R169X	Gentamicin	124	0.28656	0.00645347	uga	c	cc	ccu	acu	T
XIAP_G188X	Gentamicin	188	0.30564	0.0640555	uga	c	cu	cuc	gcu	A
AMER1_R641X	Gentamicin	127	0.220854	0.00805901	uga	g	ga	gag	guc	V
RAD51D_R186X	Gentamicin	693	0.238074	0.0632263	uga	g	gg	ggc	cuc	L
PDCD10_R35X	Gentamicin	165	0.21073	0.00274519	uga	g	gu	gua	gaa	E
PGM1_R235X	Gentamicin	289	0.318953	0.0186639	uga	c	cu	cug	aac	N
NCOR1_R1275X	Gentamicin	180	0.248534	0.00618828	uga	g	gc	gca	ugc	C
FBN1_R2057X	Gentamicin	143	0.201988	0.0194337	uga	a	au	aug	uug	L
CFTR_S1196X	Gentamicin	211	0.650601	0.12304	uga	c	ca	cac	aau	N
MCCC1_R243X	Gentamicin	80	0.40328	0.150798	uga	c	ca	cau	agg	R
MAP3K13_R456X	Gentamicin	100	0.212946	0.0138482	uga	a	ag	agg	auu	I
DEPDC5_R239X	Gentamicin	44	0.208533	0.0356236	uga	g	gc	gcc	aac	N
PTPRD_G1643X	Gentamicin	141	0.181158	0.0102224	uga	a	au	aug	aca	T
MAP3K13_R585X	Gentamicin	226	0.248621	0.0262304	uga	a	ag	agc	uau	Y
NF2_R341X	Gentamicin	267	0.244843	0.000227685	uga	g	ga	gag	gcu	A
APC_S1346X	Gentamicin	30	0.162163	0.0111076	uga	g	gc	gcc	gaa	E
STAG2_R110X	Gentamicin	113	0.365568	0.163006	uga	g	ga	gau	gac	D
RAD50_R1046X	Gentamicin	98	0.2212	0.00480177	uga	g	gu	gug	uac	Y
MSH6_R732X	Gentamicin	87	0.205442	0.0341116	uga	a	au	aug	caa	Q
BMPR1A_R228X	Gentamicin	82	0.198231	0.0317036	uga	a	ac	acu	cag	Q
NIPBL_R1723X	Gentamicin	64	0.265831	0.0277379	uga	a	aa	aaa	aac	N
MTHFR_S78X	Gentamicin	480	0.219128	0.0100967	uga	a	ag	agg	auc	I
NSD1_R1471X	Gentamicin	28	0.245768	0.070639	uga	a	aa	aaa	aag	K
VEGFA_R153X	Gentamicin	55	0.203746	0.0325667	uga	a	aa	aag	aaa	K
ATRX_R2079X	Gentamicin	11	0.208279	0.0598892	uga	a	aa	aac	cuu	L
SLC26A4_C706X	Gentamicin	72	0.249013	0.0600213	uga	g	gg	ggg	caa	Q
CHD7_R494X	Gentamicin	2417	0.430135	0.102315	uga	c	cu	cug	gaa	E
DAXX_R238X	Gentamicin	1174	0.268801	0.0173916	uga	c	cu	cua	ggg	G
MSH6_S702X	Gentamicin	157	0.235257	0.0401616	uga	a	au	aug	uua	L
CFTR_W57X	Gentamicin	20	0.187968	0.00514108	uga	g	ga	gau	gaa	E
RASA1_R749X	Gentamicin	71	0.285564	0.0189813	uga	a	ac	aca	gac	D
GRIN2A_R681X	Gentamicin	232	0.220982	0.00394292	uga	u	uu	uuu	uuu	F
DNMT3B_R299X	Gentamicin	462	0.246977	0.0302734	uga	a	aa	aaa	uau	Y
KMT2C_R199X	Gentamicin	53	0.236178	0.0739253	uga	u	uc	ucu	gaa	E
ARID1A_R1722X	Gentamicin	269	0.209908	0.00981017	uga	u	ug	ugc	cga	R
CDH23_R1442X	Gentamicin	545	0.180247	0.00460891	uga	g	gu	gug	cag	Q
KIF11_R83X	Gentamicin	100	0.202512	0.0177715	uga	a	ag	agu	uac	Y
PTEN_L140X	Gentamicin	111	0.502616	0.0562429	uga	c	ca	cau	uua	L
BRIP1_R798X	Gentamicin	74	0.226822	0.0187774	uga	c	ca	caa	aaa	K
ALPL_R428X	Gentamicin	1204	0.211557	0.00341962	uga	g	ga	gag	gaa	E
MAN2B1_WNAX	Gentamicin	227	0.375818	0.0561214	uga	u	ua	uac	uuc	F
TTC37_W936X	Gentamicin	172	0.204409	0.00965024	uga	g	gu	guc	uau	Y
RASA1_S1006X	Gentamicin	109	0.259588	0.0427895	uga	g	ga	gau	cau	H
ERCC4_R692X	Gentamicin	189	0.249449	0.00755538	uga	a	ag	agu	uuu	F
CHD2_R466X	Gentamicin	53	0.204152	0.000644743	uga	u	uu	uuu	cca	P
SCN1A_R1407X	Gentamicin	23	0.217452	0.0173455	uga	u	ug	ugg	gcu	A
MTRR_R445X	Gentamicin	484	0.212253	0.0105601	uga	g	ga	gau	gua	V
FAT1_G2299X	Gentamicin	66	0.241682	0.023692	uga	a	ac	acg	auu	I
CNGB1_R723X	Gentamicin	433	0.219995	0.00386601	uga	a	aa	aau	aug	M
TECPR2_W1024X	Gentamicin	766	0.274067	0.0228191	uga	c	ca	caa	ugg	W
CFTR_R553X	Gentamicin	92	0.247041	0.0337552	uga	g	gc	gca	caa	Q
BRD4_R423X	Gentamicin	925	0.271995	0.0142368	uga	u	uu	uug	guc	V
FAH_W192X	Gentamicin	487	0.192717	0.00989191	uga	g	gu	gug	ccg	P
DICER1_R624X	Gentamicin	330	0.200092	0.00407497	uga	g	gu	guc	cca	P
PAH_W187X	Gentamicin	59	0.188167	0.00271015	uga	g	gg	ggc	aca	T
ABCA4_W15X	Gentamicin	205	0.204339	0.00107972	uga	a	ac	acc	aac	N
HAAO_WNAX	Gentamicin	3591	0.878256	0.147632	uga	c	cu	cug	gcc	A
GRIN2A_R1206X	Gentamicin	535	0.308431	0.000126746	uga	u	ua	uac	gag	E
PPM1D_R458X	Gentamicin	51	0.320054	0.0419525	uga	g	ga	gag	gcu	A
CDK8_R356X	Gentamicin	29	0.251078	0.00623871	uga	g	ga	gaa	aaa	K
CC2D2A_R423X	Gentamicin	55	0.220742	0.00441821	uga	g	ga	gag	agc	S
DICER1_R1003X	Gentamicin	173	0.2372	0.00515716	uga	c	ca	cau	ccu	P
KCNH2_R270X	Gentamicin	564	0.189821	0.0143075	uga	a	ac	acc	gag	E
NIPBL_R45X	Gentamicin	211	0.271329	0.0405286	uga	a	au	aua	gca	A
PCDH19_R886X	Gentamicin	125	0.224321	0.0436893	uga	g	gc	gcc	agc	S
IGHMBP2_R570X	Gentamicin	251	0.213106	0.00460515	uga	g	ga	gag	ggc	G
ITGB3_R169X	Gentamicin	174	0.206064	0.0297824	uga	a	aa	aag	aug	M
BBS2_RNAX	Gentamicin	204	0.264733	0.0874857	uga	a	ac	acu	gac	D
BRCA2_L3119X	Gentamicin	44	0.167442	0.00408922	uga	a	au	auu	aug	M
CASK_R27X	Gentamicin	300	0.310101	0.0865287	uga	c	cg	cga	gua	V
TECTA_R1993X	Gentamicin	159	0.234931	0.037057	uga	u	ua	uau	cuc	L
FH_R343X	Gentamicin	302	0.256539	0.0109257	uga	u	uu	uuu	auu	I
POLE_R114X	Gentamicin	62	0.20228	0.0109539	uga	g	ga	gaa	gag	E
CDH23_R2940X	Gentamicin	388	0.22323	0.0463801	uga	g	ga	gac	gcc	A
YAP1_G467X	Gentamicin	307	0.216332	0.0228047	uga	g	ga	gag	gaa	E
POMT2_RNAX	Gentamicin	195	0.207388	0.0178296	uga	a	au	auu	agu	S
COL7A1_R1632X	Gentamicin	145	0.224284	0.0407872	uga	g	ga	gau	gga	G
AMER1_R497X	Gentamicin	188	0.185793	0.0101792	uga	g	ga	gac	ccc	P
AGXT_R122X	Gentamicin	1151	0.220429	0.0130528	uga	g	gu	gug	gcc	A
CALR_G259X	Gentamicin	368	0.244839	0.00596733	uga	g	ga	gag	gac	D
BMPR2_R321X	Gentamicin	96	0.188923	0.00892078	uga	g	gg	gga	cca	P
SLC25A20_R178X	Gentamicin	79	0.212306	0.0353375	uga	g	ga	gau	aug	M
DICER1_S1585X	Gentamicin	364	0.473428	0.102963	uga	c	cu	cug	ugu	C
SMAD4_S144X	Gentamicin	129	0.228854	0.00893224	uga	g	gg	gga	cuc	L
KDR_R1022X	Gentamicin	183	0.259307	0.0677905	uga	a	aa	aag	ucg	S
MTTP_G865X	Gentamicin	191	0.203439	0.0194574	uga	u	ug	ugu	gca	A
CEP290_R360X	Gentamicin	21	0.210807	0.0540877	uga	g	ga	gac	gaa	E
PKD2_R807X	Gentamicin	140	0.179803	0.010353	uga	a	ag	agc	ccu	P
SDHA_SNAX	Gentamicin	246	0.204527	0.00940772	uga	g	ga	gag	auu	I
KMT2C_R2403X	Gentamicin	183	0.421888	0.012244	uga	c	ca	cag	ggu	G
NSD1_R788X	Gentamicin	74	0.227808	0.010481	uga	a	ag	agu	uuc	F
AGL_R408X	Gentamicin	219	0.2894	0.00734066	uga	c	cu	cug	gaa	E
TCF3_R607X	Gentamicin	95	0.180133	0.0240067	uga	g	ga	gag	gug	V
GRIN2A_R52X	Gentamicin	1328	0.25267	0.0161767	uga	a	ac	aca	cuu	L
GNAQ_R149X	Gentamicin	132	0.211953	0.029959	uga	g	ga	gaa	cga	R
PTPRD_C45X	Gentamicin	38	0.2428	0.0631438	uga	c	ca	caa	auc	I
SCN1A_R1245X	Gentamicin	51	0.269114	0.0756443	uga	a	aa	aag	cag	Q
CABP4_R120X	Gentamicin	237	0.257859	0.0278231	uga	a	au	auu	gga	G
DICER1_R1895X	Gentamicin	84	0.223554	0.00338798	uga	a	ag	agu	ggu	G
DEPDC5_R286X	Gentamicin	273	0.422568	0.00225015	uga	c	cu	cug	gug	V
CDKN2A_W15X	Gentamicin	1616	0.638465	0.100808	uga	c	cu	cug	gac	D
KCNQ2_R553X	Gentamicin	223	0.189632	0.00731812	uga	a	au	auu	ucc	S
APC_L1488X	Gentamicin	412	0.239137	0.0283648	uga	u	uu	uua	acu	T
SCNN1B_R566X	Gentamicin	643	0.199463	0.00668535	uga	g	gc	gcc	cgg	R
CASP8_S109X	Gentamicin	61	0.221722	0.00345664	uga	g	ga	gaa	auu	I
MLH1_L547X	Gentamicin	281	0.290391	0.0485252	uga	u	ua	uac	aag	K
BRCA1_C1086X	Gentamicin	132	0.255494	0.0257666	uga	u	uc	uca	gac	D
BRCA1_G1264X	Gentamicin	249	0.190583	0.00215501	uga	a	ac	acc	gag	E
DYRK1A_R196X	Gentamicin	35	0.276552	0.0839303	uga	c	cu	cuu	gug	V
DYSF_R1905X	Gentamicin	372	0.197423	0.000508224	uga	g	gu	gug	gca	A
EDAR_C333X	Gentamicin	603	0.38622	0.0126994	uga	c	cu	cug	cug	L
NEB_R7611X	Gentamicin	170	0.197966	0.00419687	uga	g	gg	gga	gaa	E
CNGB1_C626X	Gentamicin	196	0.210021	0.0143639	uga	a	aa	aag	ugc	C
KDR_G493X	Gentamicin	11	0.267517	0.065645	uga	g	gg	gga	cag	Q
CREBBP_R1173X	Gentamicin	550	0.228417	0.0166827	uga	g	gu	guc	ucc	S
NPHS1_R1160X	Gentamicin	357	0.190993	0.00952322	uga	g	gg	ggu	ucc	S
TGFBR2_R520X	Gentamicin	830	0.324348	0.00676691	uga	g	gg	ggg	gau	D
SDHA_R352X	Gentamicin	491	0.178163	0.015591	uga	g	ga	gaa	auc	I
MITF_R315X	Gentamicin	40	0.204037	0.0136525	uga	a	ag	aga	gaa	E
GDAP1_S194X	Gentamicin	32	0.185402	0.0261812	uga	a	aa	aag	aaa	K
PTPRT_W306X	Gentamicin	575	0.187782	0.0106294	uga	a	au	auc	cug	L
CHD2_R1313X	Gentamicin	37	0.183702	0.004609	uga	g	gc	gcg	acc	T
PCDH19_S378X	Gentamicin	373	0.202714	0.00409709	uga	g	gg	ggc	gac	D
RPGRIP1_R981X	Gentamicin	70	0.286378	0.023723	uga	u	uc	ucu	uau	Y
ARID2_R1272X	Gentamicin	92	0.258938	0.0774939	uga	c	cg	cga	ugc	C
KDR_R1229X	Gentamicin	14	0.251763	0.000816209	uga	a	aa	aag	aag	K
TNFRSF14_W201X	Gentamicin	1024	0.193743	0.00884737	uga	g	gu	gua	cac	H
KMT2B_S2935X	Gentamicin	129	0.17807	0.00633179	uga	g	gc	gcc	ccc	P
ARID1B_R1931X	Gentamicin	382	0.181506	0.0033391	uga	u	ug	ugc	aag	K
NHS_R248X	Gentamicin	280	0.203105	0.018186	uga	g	ga	gag	cgc	R
TSC2_R505X	Gentamicin	472	0.230951	0.021574	uga	a	aa	aag	guc	V
PLEC_R2429X	Gentamicin	513	0.299622	0.0301003	uga	c	cu	cug	gcg	A
LMNA_W467X	Gentamicin	633	0.356214	0.050182	uga	c	ca	cag	aau	N
PKHD1_R564X	Gentamicin	224	0.172975	0.00293526	uga	g	gg	ggc	gaa	E
PAPSS2_R329X	Gentamicin	299	0.238657	0.00893175	uga	g	ga	gac	uua	L
SLC2A10_R229X	Gentamicin	148	0.181302	0.0184757	uga	g	gg	ggc	aug	M
UNC13D_R256X	Gentamicin	236	0.186139	0.010972	uga	g	ga	gag	ugc	C
PINK1_RNAX	Gentamicin	475	0.206793	0.00833705	uga	g	ga	gag	cag	Q
ANKRD11_R1311X	Gentamicin	578	0.306139	0.0223201	uga	g	gg	ggg	gac	D
NF1_W571X	Gentamicin	61	0.216162	0.00436556	uga	g	ga	gag	uuu	F
DMD_R1459X	Gentamicin	92	0.377908	0.0410491	uga	u	uu	uua	uuu	F
CSF1R_R399X	Gentamicin	525	0.302033	0.0904808	uga	u	ua	uac	cuu	L
AMER1_R626X	Gentamicin	102	0.17624	0.0124375	uga	g	ga	gaa	acc	T
PQBP1_RNAX	Gentamicin	253	0.225617	0.0584861	uga	a	aa	aag	agc	S
ACADVL_RNAX	Gentamicin	424	0.18516	0.0151978	uga	g	ga	gag	auc	I
CACNA1F_R513X	Gentamicin	780	0.202294	0.0169728	uga	g	gc	gcc	cgc	R
SYNGAP1_R143X	Gentamicin	489	0.203296	0.00406841	uga	a	ac	acg	aaa	K
MYO7A_R1373X	Gentamicin	407	0.194784	0.0248392	uga	g	gg	gga	gug	V
ASL_R213X	Gentamicin	464	0.203328	0.0130642	uga	g	ga	gag	gac	D
RB1_W516X	Gentamicin	28	0.202295	0.00245574	uga	a	au	auu	cca	P
ERBB4_R81X	Gentamicin	375	0.212435	0.00282014	uga	g	ga	gaa	guu	V
AR_W797X	Gentamicin	90	0.375469	0.0780166	uga	c	cu	cuc	gga	G
KCNH2_W472X	Gentamicin	446	0.203962	0.0131788	uga	u	ua	uac	auc	I
MSH2_S586X	Gentamicin	47	0.209057	0.013263	uga	g	gg	ggc	ucu	S
CLCNKB_W610X	Gentamicin	442	0.200106	0.000628245	uga	g	gc	gcu	ucc	S
SACS_R321X	Gentamicin	127	0.193211	0.00787177	uga	g	ga	gag	guc	V
SLC6A8_R514X	Gentamicin	3611	0.303375	0.0485413	uga	c	cc	ccu	uac	Y
FBN1_C1431X	Gentamicin	800	0.241179	0.0185817	uga	g	ga	gac	gaa	E
ERCC3_R452X	Gentamicin	372	0.239651	0.0114661	uga	a	ag	agg	uuc	F
FLT4_R82X	Gentamicin	578	0.201406	0.0299674	uga	g	ga	gac	gug	V
TSC1_S282X	Gentamicin	161	0.189599	0.0146529	uga	g	gc	gcc	auc	I
RASA1_S853X	Gentamicin	26	0.206827	0.0153061	uga	g	ga	gag	cuu	L
POLE_R2127X	Gentamicin	2020	0.211895	0.00324265	uga	g	ga	gac	aac	N
MUTYH_W427X	Gentamicin	792	0.233345	0.0073355	uga	g	gc	gcu	cgu	R
AMER1_R531X	Gentamicin	525	0.217964	0.0251872	uga	a	ag	agc	ggu	G
SIN3A_R537X	Gentamicin	45	0.18909	0.0128746	uga	g	gc	gcc	gag	E
TET2_R1452X	Gentamicin	108	0.183742	2.79931e-05	uga	a	aa	aaa	cgg	R
BRCA1_W1422X	Gentamicin	53	0.222923	0.0198139	uga	g	gu	gug	uuc	F
SETD2_R2024X	Gentamicin	25	0.396559	0.109091	uga	a	au	auu	uau	Y
PBRM1_S941X	Gentamicin	45	0.205464	0.0299197	uga	g	gg	ggc	cuc	L
TSC1_R500X	Gentamicin	148	0.211159	0.0098673	uga	g	gg	gga	ccu	P
ANKRD11_R54X	Gentamicin	82	0.186025	0.0201725	uga	g	gc	gcc	gag	E
MMP13_R109X	Gentamicin	37	0.196212	0.0189806	uga	a	ac	acu	ccu	P
SACS_R2502X	Gentamicin	10	0.97111	0.206875	uga	c	ca	cac	aag	K
RB1_R445X	Gentamicin	27	0.343826	0.232072	uga	u	ua	uac	cag	Q
FBN1_R1790X	Gentamicin	114	0.225452	0.0168589	uga	u	ug	ugu	uuc	F
NF1_R1241X	Gentamicin	171	0.222262	0.0134182	uga	g	gu	guu	gcu	A
ASPM_R931X	Gentamicin	213	0.229214	0.000931636	uga	g	ga	gau	uca	S
KMT2C_R1481X	Gentamicin	747	0.36801	0.0509021	uga	c	cc	cca	uca	S
NIPBL_R629X	Gentamicin	17	0.403337	0.275858	uga	u	uu	uug	aac	N
NF1_L1326X	Gentamicin	170	0.210185	0.0103015	uga	g	ga	gaa	agg	R
MDC1_G671X	Gentamicin	166	0.198271	0.0151544	uga	a	ag	agg	aca	T
FBXW7_R278X	Gentamicin	146	0.196726	0.0255932	uga	g	ga	gac	caa	Q
PALB2_S640X	Gentamicin	18	0.183386	0.00463276	uga	a	aa	aaa	gag	E
SMAD2_R182X	Gentamicin	258	0.334528	0.000283785	uga	c	ca	cac	ccc	P
RASA1_R711X	Gentamicin	23	0.286113	0.0970814	uga	u	ua	uac	gca	A
FBN1_R516X	Gentamicin	203	0.182162	0.00719935	uga	g	gc	gcu	ugc	C
FBXW7_G423X	Gentamicin	178	0.237227	0.00178391	uga	g	gu	gua	ggu	G
ARID1A_R1721X	Gentamicin	845	0.353894	0.0641188	uga	c	cg	cga	uuc	F
SATB2_R400X	Gentamicin	1206	0.225537	0.00751183	uga	a	ac	acc	ucc	S
CDK8_L69X	Gentamicin	119	0.268683	0.0355994	uga	c	cu	cuu	gca	A
MSH6_G599X	Gentamicin	31	0.202747	0.0432969	uga	a	aa	aau	aaa	K
CUL7_R634X	Gentamicin	1345	0.288568	0.0919997	uga	c	cu	cuc	cag	Q
TP53_R65X	Gentamicin	308	0.17769	0.00318636	uga	a	au	aug	ccc	P
NOTCH3_R735X	Gentamicin	1133	0.241861	0.0255992	uga	g	ga	gac	gcc	A
FAT1_R1070X	Gentamicin	243	0.234708	0.0317038	uga	u	ua	uac	auc	I
SMARCA4_R1523X	Gentamicin	325	0.248025	0.0256854	uga	a	aa	aag	ucg	S
CC2D2A_R520X	Gentamicin	15	0.212562	0.0204857	uga	g	ga	gag	cuu	L
SPEN_R1371X	Gentamicin	93	0.201688	0.0313564	uga	g	ga	gau	gua	V
TOP1_R95X	Gentamicin	10	0.156649	0.00940274	uga	g	gc	gcc	guu	V
COL1A1_R415X	Gentamicin	467	0.197809	0.00255764	uga	g	gg	ggc	gcc	A
BRCA2_S2835X	Gentamicin	11	0.185225	0.0380488	uga	u	uc	ucu	aca	T
FAT1_R3400X	Gentamicin	413	0.226429	0.0180831	uga	g	ga	gaa	gac	D
DNMT3B_R104X	Gentamicin	434	0.190009	0.00224363	uga	a	ac	acu	guc	V
ATRX_R2111X	Gentamicin	36	0.226937	0.0258948	uga	u	uu	uua	gga	G
DMD_R2870X	Gentamicin	100	0.214121	0.000703522	uga	a	au	aua	gua	V
EXT2_R215X	Gentamicin	1029	0.293219	0.0226909	uga	g	gg	ggu	gau	D
MSH2_R621X	Gentamicin	306	0.302282	0.0441446	uga	c	cc	cca	gua	V
ATRX_R2407X	Gentamicin	94	0.176829	0.00623229	uga	a	au	aua	cag	Q
SETD2_R1322X	Gentamicin	134	0.221771	0.0236519	uga	a	ac	acu	gau	D
PTEN_C211X	Gentamicin	124	0.181608	0.0043027	uga	a	aa	aau	acu	T
PCDH15_R1127X	Gentamicin	60	0.190469	0.00991869	uga	g	gu	guu	cuc	L
MSH6_R495X	Gentamicin	96	0.221747	0.0286688	uga	u	ug	ugu	gca	A
IDS_R172X	Gentamicin	332	0.264291	0.0193994	uga	g	gg	ggg	ugu	C
USH2A_C3153X	Gentamicin	36	0.237038	0.0804214	uga	g	gc	gcu	cca	P
EPHA7_R895X	Gentamicin	37	0.257212	0.0592449	uga	a	aa	aac	auu	I
IGHMBP2_R147X	Gentamicin	172	0.241798	0.0170579	uga	c	cu	cug	agg	R
CC2D2A_R910X	Gentamicin	45	0.227206	0.0191196	uga	u	uu	uuu	aaa	K
PIK3R1_R639X	Gentamicin	417	0.199939	0.0203501	uga	g	gg	ggg	uug	L
DMD_R1763X	Gentamicin	208	0.286495	0.0107214	uga	u	uu	uuu	cau	H
NF1_W1048X	Gentamicin	22	0.19515	0.0298022	uga	g	gu	guu	gac	D
ENG_C442X	Gentamicin	1812	0.396736	0.0208446	uga	c	cu	cuc	cac	H
DMD_R889X	Gentamicin	23	0.255392	0.0214262	uga	u	uu	uua	gaa	E
USH2A_R4935X	Gentamicin	630	0.18287	0.0180494	uga	g	gc	gcc	uac	Y
KDM5A_C481X	Gentamicin	474	0.339917	0.0269493	uga	u	ug	ugg	uuu	F
SCN9A_R549X	Gentamicin	79	0.177906	0.00391284	uga	a	ag	agc	agg	R
PKHD1_R124X	Gentamicin	50	0.193456	0.0275019	uga	g	ga	gau	cca	P
ARID2_G964X	Gentamicin	288	0.380026	0.00901571	uga	c	ca	caa	acu	T
GNPTAB_R364X	Gentamicin	84	0.217242	0.02145	uga	g	gu	gug	ccu	P
SMAD4_R445X	Gentamicin	94	0.529908	0.0276533	uga	c	ca	cag	cau	H
ABCA4_W431X	Gentamicin	81	0.296931	0.108026	uga	g	ga	gaa	gcc	A
PTPRD_G450X	Gentamicin	199	0.35411	0.130892	uga	u	ua	uau	caa	Q
CYBB_R73X	Gentamicin	346	0.274589	0.0378948	uga	a	aa	aau	ugu	C
BRCA2_S3200X	Gentamicin	30	0.19318	0.00329493	uga	g	gg	ggg	acu	T
KMT2C_R56X	Gentamicin	85	0.186261	0.0127418	uga	a	ag	agu	ccu	P
ALDH7A1_R110X	Gentamicin	97	0.194491	0.0404974	uga	g	gg	gga	aaa	K
PTPRT_R359X	Gentamicin	380	0.17895	0.00591641	uga	g	gu	gug	auc	I
PHEX_R291X	Gentamicin	358	0.214595	0.00639902	uga	a	ac	acc	aac	N
BRCA2_L2926X	Gentamicin	20	0.20721	0.00502248	uga	a	ag	aga	cag	Q
B4GALNT1_RNAX	Gentamicin	655	0.209608	0.00484098	uga	a	ag	agc	agc	S
SPEN_W2501X	Gentamicin	319	0.202597	0.0107431	uga	a	au	auc	gag	E
ARID2_R1677X	Gentamicin	156	0.384532	0.0403901	uga	c	ca	cag	cag	Q
NCOR1_R672X	Gentamicin	35	0.265658	0.0368784	uga	c	ca	cac	agg	R
KMT2B_R4536X	Gentamicin	553	0.26618	0.0377416	uga	a	aa	aag	ucc	S
PDCD10_R108X	Gentamicin	87	0.189314	0.00232837	uga	g	gc	gca	gca	A
ITGA2B_R584X	Gentamicin	1590	0.289312	0.00370855	uga	g	ga	gau	cuu	L
NFKB2_R853X	Gentamicin	196	0.233833	0.0583893	uga	g	ga	gac	acc	T
ARSB_R160X	Gentamicin	103	0.189066	0.0205342	uga	g	gg	gga	cgc	R
FGF3_R104X	Gentamicin	2400	0.605293	0.0870469	uga	c	cu	cuc	gga	G
LAMB3_R660X	Gentamicin	258	0.19373	0.00871006	uga	a	ac	acu	agg	R
MSH2_L458X	Gentamicin	61	0.18682	0.00130179	uga	g	ga	gau	acu	T
PHEX_R567X	Gentamicin	48	0.246873	0.0197532	uga	u	uc	ucu	ccu	P
MGA_R1053X	Gentamicin	1043	0.543071	0.0951395	uga	c	cu	cug	ugu	C
COL2A1_R1036X	Gentamicin	503	0.194406	0.000243963	uga	g	ga	gag	gga	G
USH2A_R274X	Gentamicin	135	0.351211	0.017407	uga	u	uu	uua	uuu	F
PBRM1_R534X	Gentamicin	10	0.186876	0.0440714	uga	g	ga	gag	gcu	A
BRPF1_R455X	Gentamicin	853	0.344973	0.0705437	uga	c	cu	cug	cgc	R
EDAR_R390X	Gentamicin	207	0.201502	0.0137506	uga	a	au	aug	agc	S
LYST_R3449X	Gentamicin	53	0.244572	0.0476327	uga	g	ga	gaa	acc	T
ANKRD11_R898X	Gentamicin	64	0.231003	0.0523424	uga	g	ga	gac	aag	K
FBXW7_R13X	Gentamicin	169	0.220161	0.048059	uga	c	cg	cga	aga	R
BAG3_R90X	Gentamicin	633	0.440534	0.160737	uga	c	cc	cca	cuc	L
RASA1_R709X	Gentamicin	32	0.201533	0.00669421	uga	g	gc	gca	guu	V
PIK3CD_R870X	Gentamicin	654	0.307141	0.0708653	uga	g	gc	gcc	gau	D
ABCG8_W361X	Gentamicin	351	0.223472	0.0243744	uga	a	aa	aaa	cua	L
LDLR_R828X	Gentamicin	435	0.263684	0.00671059	uga	c	cc	ccu	acc	T
ARID1A_R1461X	Gentamicin	363	0.19257	0.0037351	uga	g	ga	gac	ggc	G
IL10_R42X	Gentamicin	611	0.241712	0.0358831	uga	g	ga	gau	cuu	L
INHBA_W156X	Gentamicin	460	0.368196	0.00909178	uga	c	cu	cuc	guc	V
APC_R405X	Gentamicin	316	0.21517	0.0290714	uga	g	gu	guc	auc	I
CLCN1_R377X	Gentamicin	451	0.207223	0.0157085	uga	a	aa	aag	guc	V
PYGM_R650X	Gentamicin	377	0.19807	0.000377173	uga	g	gu	guc	uac	Y
FH_S351X	Gentamicin	182	0.194727	0.0125348	uga	g	gg	ggu	cgg	R
MYH9_R1933X	Gentamicin	292	0.209529	0.0211371	uga	a	au	aug	cgc	R
TTN_R15832X	Gentamicin	649	0.268898	0.0320524	uga	g	gu	gug	uuc	F
TP53_S183X	Gentamicin	441	0.207253	0.041009	uga	g	ga	gau	ugc	C
PMM2_RNAX	Gentamicin	126	0.25512	0.0285795	uga	a	aa	aau	uuc	F
MCCC2_R180X	Gentamicin	249	0.357894	0.0478398	uga	c	ca	caa	ccu	P
PIK3CA_R992X	Gentamicin	55	0.368494	0.0149478	uga	c	ca	cag	auu	I
MGA_R2396X	Gentamicin	54	0.216829	0.0333198	uga	a	aa	aag	agu	S
LDLR_W568X	Gentamicin	218	0.232198	0.0283217	uga	a	au	auc	gac	D
PGR_W205X	Gentamicin	97	0.309601	0.0878474	uga	u	uc	ucc	cac	H
SDHA_R210X	Gentamicin	290	0.224463	0.0130546	uga	u	ua	uau	cug	L
ALK_R1464X	Gentamicin	364	0.218151	0.0148835	uga	g	gu	guc	guu	V
ASXL1_W1065X	Gentamicin	267	0.246623	0.00575811	uga	g	gu	gug	agc	S
NKX2-1_R208X	Gentamicin	141	0.230294	0.00720944	uga	c	cg	cgc	gag	E
MAN2B1_SNAX	Gentamicin	694	0.279512	0.0398787	uga	g	gg	ggg	uuc	F
TP53_R213X	Gentamicin	1562	1.05394	0.0823298	uga	c	ca	cau	uuu	F
COL7A1_R2338X	Gentamicin	226	0.190886	0.0183696	uga	g	gg	ggc	ccg	P
CDKN2A_W110X	Gentamicin	543	0.277831	0.0523567	uga	g	gg	ggc	gcc	A
GAA_R870X	Gentamicin	424	0.22037	0.0194264	uga	g	gg	ggg	gag	E
ACVRL1_R158X	Gentamicin	656	0.258978	0.0174666	uga	c	cg	cgg	guc	V
TSC2_W1740X	Gentamicin	327	0.223393	0.0420445	uga	a	au	auu	aag	K
GLDC_R337X	Gentamicin	114	0.227893	0.0348543	uga	g	ga	gaa	guc	V
NF2_R262X	Gentamicin	17	0.180873	0.00550761	uga	a	aa	aac	auc	I
STRC_R1468X	Gentamicin	206	0.184041	0.0078076	uga	g	gg	ggg	gua	V
EXT1_C152X	Gentamicin	691	0.620927	0.0438118	uga	c	cu	cuc	gcg	A
ATP7B_R1319X	Gentamicin	355	0.225835	0.00533877	uga	a	ag	agg	guc	V
PLEC_R2531X	Gentamicin	406	0.266133	0.089995	uga	g	gc	gcc	agc	S
EPHA3_W919X	Gentamicin	1178	0.49621	0.0252911	uga	c	cu	cuu	gac	D
MEN1_R29X	Gentamicin	1274	0.183043	0.000519953	uga	g	ga	gag	ggc	G
TERT_R774X	Gentamicin	9386	0.51424	0.0518688	uga	c	ca	cag	aug	M
PKP2_R691X	Gentamicin	363	0.199907	0.00846328	uga	a	aa	aag	acc	T
FBN1_C2659X	Gentamicin	337	0.190219	0.00252136	uga	a	ag	agc	ccc	P
E2F3_R134X	Gentamicin	19	0.187498	0.0309029	uga	a	ag	agg	aag	K
PALB2_W904X	Gentamicin	253	0.515549	0.0361133	uga	c	ca	cag	gcu	A
FAT1_G3310X	Gentamicin	273	0.297153	0.0737033	uga	g	gg	ggc	gau	D
MYBPC3_W396X	Gentamicin	869	0.370146	0.0686851	uga	c	cu	cuc	aaa	K
STXBP1_R235X	Gentamicin	1013	0.33803	0.06878	uga	g	gg	ggc	gau	D
DEPDC5_R485X	Gentamicin	316	0.178817	0.00400487	uga	g	ga	gag	gug	V
WNT10A_C107X	Gentamicin	260	0.206426	0.017475	uga	u	uc	uca	aac	N
IKZF1_R111X	Gentamicin	322	0.222677	0.0189019	uga	c	cu	cuu	auu	I
KMT2B_R5282X	Gentamicin	59	0.292066	0.0469608	uga	c	cu	cuc	cug	L
GNE_S646X	Gentamicin	136	0.206995	0.0388578	uga	g	gu	gug	aug	M
GATA1_R305X	Gentamicin	29	0.163121	0.0025178	uga	a	aa	aac	acu	T
NEB_R3722X	Gentamicin	56	0.214541	0.0063966	uga	a	au	aua	aac	N
JAG1_R235X	Gentamicin	893	0.285243	0.0311448	uga	c	ca	caa	ugc	C
AMER1_G874X	Gentamicin	5657	0.52954	0.0536292	uga	c	cu	cug	uug	L
MMACHC_R73X	Gentamicin	580	0.216639	0.020939	uga	a	au	aug	cuc	L
PKHD1_W158X	Gentamicin	33	0.178495	0.0138135	uga	a	au	auu	ggc	G
CLN5_W75X	Gentamicin	1110	0.341736	0.0645464	uga	u	ug	ugc	ucc	S
PMS2_R563X	Gentamicin	14	0.21761	0.0305442	uga	g	gu	guu	uuu	F
TFR2_R701X	Gentamicin	844	0.342101	0.0940159	uga	c	cu	cug	gag	E
FBN1_R3X	Gentamicin	470	0.196004	0.012194	uga	g	gg	ggg	cgu	R
CDKN2A_R58X	Gentamicin	529	0.250736	0.00342401	uga	g	gu	gug	gcc	A
CDKN2A_X58X	Gentamicin	793	0.27262	0.0118109	uga	g	gu	gug	gcu	A
ALDH5A1_R412X	Gentamicin	312	0.318402	0.0238608	uga	c	ca	cac	aaa	K
PTCH1_R602X	Gentamicin	463	0.440141	0.0101925	uga	c	cg	cgc	uau	Y
SDHB_R27X	Gentamicin	168	0.276989	0.0118549	uga	g	gg	gga	ucc	S
RPTOR_R348X	Gentamicin	252	0.267187	0.0386477	uga	a	aa	aau	uuu	F
Colorado tick fever virus_no_WTNAX	Gentamicin	1180	0.378305	0.0826002	uga	c	cg	cgg	ugu	C
RB1_R455X	Gentamicin	68	0.225839	0.00212868	uga	g	gu	gua	uac	Y
RAD54L_R609X	Gentamicin	262	0.198607	0.00464978	uga	g	ga	gau	ugg	W
NCOR1_R627X	Gentamicin	33	0.292887	0.0335761	uga	u	ug	ugg	ucu	S
SPAST_R562X	Gentamicin	73	0.242734	0.0588481	uga	g	ga	gaa	auc	I
BRCA2_S2695X	Gentamicin	31	0.263743	0.0663717	uga	u	uu	uug	auu	I
BRCA2_S617X	Gentamicin	16	0.235265	0.0407876	uga	g	gc	gcc	ugu	C
SPOP_R240X	Gentamicin	97	0.278765	0.0884696	uga	g	gu	guu	aau	N
POLE_R1233X	Gentamicin	386	0.233452	0.0312411	uga	g	gu	guu	aag	K
COL1A1_R882X	Gentamicin	740	0.208631	0.026581	uga	g	gu	guc	ggc	G
SPEN_R229X	Gentamicin	129	0.201762	0.0191199	uga	g	gg	ggc	gua	V
GPS2_R102X	Gentamicin	130	0.190564	0.0320854	uga	a	aa	aag	agg	R
DMD_R195X	Gentamicin	843	0.49882	0.0412717	uga	c	cu	cug	caa	Q
CEP290_R1272X	Gentamicin	149	0.305368	0.000975849	uga	c	ca	cag	cga	R
LDLR_W898X	Gentamicin	294	0.266669	0.0318683	uga	c	cg	cgg	aac	N
ERBB4_R114X	Gentamicin	14	0.309451	0.0675126	uga	u	ua	uau	gau	D
NSD1_R1861X	Gentamicin	68	0.223728	0.0429881	uga	a	aa	aag	gac	D
ZEB2_R921X	Gentamicin	1393	0.360203	0.026337	uga	c	cc	cca	cua	L
SACS_R2425X	Gentamicin	10	0.206612	0.0161594	uga	c	cg	cga	ugc	C
MTM1_R224X	Gentamicin	605	0.267592	0.0153527	uga	a	au	auu	aau	N
ASXL1_R404X	Gentamicin	36	0.168633	0.0169974	uga	g	ga	gau	cag	Q
IQSEC2_R926X	Gentamicin	463	0.193094	0.0361972	uga	g	ga	gac	ccc	P
SPINK5_R371X	Gentamicin	152	0.308373	0.0146015	uga	a	aa	aag	uau	Y
RICTOR_R293X	Gentamicin	52	0.236342	0.00279219	uga	u	uc	uca	uuc	F
NF1_W267X	Gentamicin	166	0.632449	0.0739098	uga	c	cc	cca	guu	V
MMACHC_R161X	Gentamicin	726	0.190203	0.0039296	uga	g	gg	ggg	auc	I
KMT2B_R1757X	Gentamicin	281	0.16994	0.00359099	uga	g	gg	ggg	cgg	R
ATM_L1162X	Gentamicin	25	0.223271	0.0246278	uga	u	uc	ucc	guu	V
ITGA2B_C177X	Gentamicin	119	0.249325	0.0768305	uga	c	cg	cgc	ccc	P
BCL10_R58X	Gentamicin	16	0.242338	0.0586172	uga	a	ac	aca	ugu	C
PKD1_R2430X	Gentamicin	6907	0.52936	0.156677	uga	c	cu	cug	aug	M
KMT2B_R2734X	Gentamicin	901	0.411981	0.086641	uga	g	gg	ggc	agu	S
APC_C1270X	Gentamicin	34	0.191469	8.97424e-05	uga	u	uu	uuu	aua	I
ALK_R1275X	Gentamicin	174	0.221401	0.0348998	uga	g	ga	gac	gcc	A
GCDH_R386X	Gentamicin	407	0.24295	0.041023	uga	g	ga	gac	gcc	A
FIG4_R381X	Gentamicin	40	0.18536	0.0388278	uga	g	ga	gag	gaa	E
NF1_S1896X	Gentamicin	82	0.1919	0.0103741	uga	g	gg	ggu	aca	T
GJB1_R220X	Gentamicin	436	0.186837	0.0102244	uga	g	gc	gcc	cgc	R
CEP290_R1782X	Gentamicin	14	0.6305	0.479085	uga	c	ca	cau	gau	D
CDKN2A_C141X	Gentamicin	568	0.267838	0.0128266	uga	c	cc	ccg	cgc	R
SMAD4_G510X	Gentamicin	185	0.249085	0.0325199	uga	c	cc	ccg	ugg	W
NSD1_R1700X	Gentamicin	380	0.219846	0.0237277	uga	a	aa	aau	ugc	C
DMD_W551X	Gentamicin	211	0.181596	0.00799208	uga	g	gu	guu	cgc	R
NTRK3_G463X	Gentamicin	564	0.263196	0.0349675	uga	a	au	aug	uuu	F
GATAD2B_R116X	Gentamicin	447	0.191627	0.0132122	uga	g	gg	gga	gag	E
FAT1_R2597X	Gentamicin	116	0.329388	0.0847986	uga	g	gc	gca	uuu	F
CREBBP_R424X	Gentamicin	227	0.246662	0.0122198	uga	c	ca	cau	aca	T
CFTR_C276X	Gentamicin	40	0.276439	0.0303814	uga	u	ug	ugg	uac	Y
COL2A1_R785X	Gentamicin	330	0.207615	0.0136303	uga	g	gg	ggc	gga	G
LAMA2_R744X	Gentamicin	684	0.18856	0.0049578	uga	g	gu	guu	agg	R
GRN_R418X	Gentamicin	460	0.189868	0.00155966	uga	g	gg	gga	cag	Q
HGSNAT_R412X	Gentamicin	2433	0.32507	0.0320601	uga	g	ga	gac	cuu	L
LATS1_W1048X	Gentamicin	24	0.241839	0.0221455	uga	a	ag	agu	uua	L
NSD1_R1031X	Gentamicin	16	0.167772	0.0251337	uga	g	ga	gau	uug	L
NF2_G161X	Gentamicin	118	0.217314	0.0504019	uga	u	uu	uuu	cgg	R
Eyach virus_no_WTNAX	Gentamicin	1320	0.442679	0.0511181	uga	c	cg	cgg	ugu	C
MLH1_G517X	Gentamicin	242	0.309107	0.0841933	uga	c	ca	cau	cag	Q
PPP6C_R177X	Gentamicin	35	0.210858	0.00546511	uga	a	ac	acc	auu	I
EVC_R340X	Gentamicin	351	0.494884	0.0843843	uga	c	ca	cag	gcc	A
PAK1_R258X	Gentamicin	57	0.278277	0.0376483	uga	a	ag	agc	uua	L
PRKAR1A_R228X	Gentamicin	24	0.234008	0.0140731	uga	g	ga	gac	gac	D
SPEN_R1470X	Gentamicin	51	0.268382	0.0315922	uga	u	uu	uuu	ucc	S
PIK3R3_R309X	Gentamicin	40	0.187808	0.0106092	uga	g	ga	gau	auc	I
BRCA2_S648X	Gentamicin	107	0.5126	0.11909	uga	c	ca	cag	ugu	C
MSH2_R389X	Gentamicin	28	0.303495	0.0475036	uga	c	cu	cuu	aac	N
KMT2C_R2139X	Gentamicin	120	0.211626	0.0325305	uga	c	cc	ccu	cca	P
MEF2C_R189X	Gentamicin	3059	0.410576	0.0417306	uga	c	cc	ccu	cau	H
FGFR2_R251X	Gentamicin	492	0.184839	0.00900426	uga	u	uc	ucg	gag	E
PAK1_R56X	Gentamicin	19	0.163576	0.000834199	uga	u	uc	ucc	uac	Y
BRCA1_C1076X	Gentamicin	35	0.184525	0.0376667	uga	g	ga	gag	ggg	G
APC_S895X	Gentamicin	58	0.177631	0.0135463	uga	g	gc	gcc	gug	V
PTEN_R233X	Gentamicin	238	0.193661	0.0125365	uga	c	cg	cgg	aca	T
BRCA1_C1471X	Gentamicin	204	0.219576	0.00499811	uga	u	ug	ugc	auc	I
TET2_G92X	Gentamicin	515	1.35869	0.038526	uga	g	gg	gga	aau	N
FAT1_S3404X	Gentamicin	406	0.199816	0.0270318	uga	g	gg	ggu	auu	I
FANCA_R52X	Gentamicin	34	0.198187	0.0412337	uga	a	ag	agc	cug	L
USH2A_R1295X	Gentamicin	34	0.277387	0.0175661	uga	g	gu	guu	agu	S
CNGB3_R403X	Gentamicin	89	0.257104	0.0142802	uga	a	ac	acu	guu	V
DICER1_R656X	Gentamicin	199	0.199191	0.00706936	uga	g	ga	gag	acc	T
ATRX_R654X	Gentamicin	23	0.186973	0.0325857	uga	a	ag	aga	cuu	L
PKD2_R845X	Gentamicin	179	0.191808	0.0108187	uga	g	gu	gug	aga	R
MLH1_R487X	Gentamicin	118	0.334708	0.0106927	uga	a	aa	aag	ucc	S
CHM_R293X	Gentamicin	32	0.28299	0.137809	uga	a	au	aug	aag	K
DMD_R1051X	Gentamicin	93	0.267075	0.0211573	uga	a	aa	aaa	cuc	L
COL7A1_R1730X	Gentamicin	155	0.197258	0.0353936	uga	g	gg	ggg	ccu	P
NCOR1_R1113X	Gentamicin	118	0.18603	0.00472543	uga	a	ag	agc	ccc	P
TET1_S483X	Gentamicin	83	0.208311	0.0163655	uga	g	ga	gag	aac	N
AGA_R107X	Gentamicin	101	0.173662	0.0210831	uga	a	au	auu	aga	R
MCCC1_S289X	Gentamicin	50	0.204829	0.00933843	uga	a	aa	aaa	gac	D
SMPD1_R443X	Gentamicin	245	0.202725	0.0154087	uga	a	au	auu	uac	Y
COL4A4_S969X	Gentamicin	36	0.371438	0.10965	uga	c	ca	caa	auu	I
FAH_R167X	Gentamicin	353	0.270412	0.0660772	uga	g	ga	gac	gca	A
SGCA_R192X	Gentamicin	811	0.206376	0.0368404	uga	a	aa	aaa	ggc	G
LMNA_W498X	Gentamicin	105	0.216119	0.0303953	uga	g	gc	gcu	auc	I
MYBPC3_S139X	Gentamicin	108	0.186267	0.00112455	uga	g	gc	gca	agc	S
USH2A_R626X	Gentamicin	576	0.427104	0.0866797	uga	c	ca	caa	uuc	F
COL2A1_R209X	Gentamicin	351	0.187925	0.00751014	uga	g	gg	gga	ccu	P
PKP2_W123X	Gentamicin	225	0.194232	0.0290488	uga	g	gg	gga	cgc	R
HMBS_WNAX	Gentamicin	318	0.191508	0.00461333	uga	a	ag	agu	guc	V
MSH2_C697X	Gentamicin	62	0.187632	0.0136766	uga	g	ga	gag	cca	P
PTEN_R189X	Gentamicin	296	0.423012	0.121982	uga	c	cc	cca	uau	Y
NDRG1_R148X	Gentamicin	628	0.202414	0.0201401	uga	u	uu	uuu	acu	T
TCAP_W22X	Gentamicin	397	0.249653	0.0389393	uga	g	gc	gca	uuc	F
DPYS_R475X	Gentamicin	114	0.209776	0.0149801	uga	a	au	aua	aaa	K
NHS_R373X	Gentamicin	36	0.195867	0.0162245	uga	a	aa	aaa	aga	R
CDC73_R120X	Gentamicin	78	0.203903	0.00354822	uga	u	uc	ucu	cag	Q
ARSB_R191X	Gentamicin	29	0.778273	0.865112	uga	u	ug	ugu	aca	T
DMD_R2982X	Gentamicin	591	0.223411	0.0097892	uga	g	gg	gga	cuu	L
APC_G1312X	Gentamicin	62	0.224512	0.0532599	uga	a	ac	acu	auu	I
TET2_R1216X	Gentamicin	876	0.194994	0.015295	uga	g	gc	gcu	gag	E
NOTCH1_S1150X	Gentamicin	1529	0.325155	0.0370035	uga	c	cc	ccc	ugc	C
IRF4_R82X	Gentamicin	225	0.238815	0.0265176	uga	g	ga	gaa	uuc	F
AGL_R1218X	Gentamicin	34	0.238163	0.0517124	uga	g	ga	gaa	uuc	F
CFTR_C524X	Gentamicin	188	0.641327	0.154552	uga	c	ca	caa	gca	A
HNF1B_R181X	Gentamicin	377	0.604492	0.121582	uga	c	ca	caa	cuc	L
SOX17_R273X	Gentamicin	1471	0.47681	0.097843	uga	c	cu	cuc	ccc	P
DSP_R84X	Gentamicin	177	0.201733	0.00840921	uga	g	gc	gca	aug	M
ALS2_R1461X	Gentamicin	701	0.267549	0.01282	uga	u	uc	ucu	ucc	S
GCK_R186X	Gentamicin	346	0.197313	0.0121227	uga	g	ga	gac	cug	L
POLR3A_R351X	Gentamicin	179	0.280168	0.0420033	uga	u	uu	uuu	ggu	G
SPEN_R1170X	Gentamicin	33	0.213231	0.0092193	uga	a	aa	aaa	uac	Y
FLNA_R2234X	Gentamicin	102	0.226629	0.0722066	uga	g	gc	gcu	guc	V
NSD1_R2152X	Gentamicin	462	0.268746	0.0107737	uga	c	cc	cca	aag	K
USH2A_R737X	Gentamicin	92	0.19834	0.0214591	uga	a	ag	agc	cuc	L
COL6A3_R874X	Gentamicin	850	0.217935	0.0227425	uga	a	au	auu	acc	T
RNF43_R371X	Gentamicin	1838	0.232394	0.00369953	uga	c	cc	ccu	cca	P
JAK2_R426X	Gentamicin	20	0.195526	0.0287153	uga	u	ug	ugc	cuu	L
CHD2_R1637X	Gentamicin	47	0.219145	0.0270031	uga	g	gg	gga	gau	D
ITGB2_RNAX	Gentamicin	457	0.192955	0.00305408	uga	a	aa	aac	cug	L
GAA_R854X	Gentamicin	282	0.186423	0.00169862	uga	g	gg	ggg	gcc	A
MEN1_R98X	Gentamicin	308	0.181273	0.00553043	uga	g	gg	ggc	auc	I
MEN1_R532X	Gentamicin	375	0.201601	0.0220238	uga	g	gg	ggc	gcc	A
PBRM1_R1185X	Gentamicin	50	0.245907	0.0368211	uga	g	ga	gau	guu	V
Semliki Forest_no_WTNAX	Gentamicin	2141	1.33362	0.0511732	uga	c	cu	cua	cug	L
SGCE_R138X	Gentamicin	38	0.279264	0.0590817	uga	u	ua	uau	cuu	L
PAX6_W176X	Gentamicin	64	0.20967	0.0119508	uga	u	ua	uau	ggu	G
NOTCH2_S462X	Gentamicin	354	0.212024	0.0196101	uga	g	ga	gac	cau	H
NPC1_R934X	Gentamicin	1094	0.182577	0.0141823	uga	a	au	aua	acc	T
SYNGAP1_R967X	Gentamicin	384	0.18968	0.0165661	uga	g	gg	ggu	cac	H
RYR1_R2241X	Gentamicin	938	0.214915	0.00187956	uga	a	au	auc	ugc	C
ARSA_R114X	Gentamicin	586	0.221983	0.00990795	uga	g	gg	ggc	gcc	A
HEXA_R393X	Gentamicin	63	0.194313	0.0158408	uga	g	ga	gag	ugg	W
APC_S770X	Gentamicin	33	0.264386	0.0295413	uga	g	ga	gaa	uua	L
FBN1_C2375X	Gentamicin	324	0.189163	0.0116964	uga	g	ga	gag	cac	H
STK11_WNAX	Gentamicin	82	0.185927	0.0317825	uga	u	uc	ucg	auc	I
SMARCB1_R53X	Gentamicin	307	0.655425	0.10687	uga	c	cu	cua	agg	R
NPHS2_R71X	Gentamicin	99	0.201936	0.0101809	uga	g	gg	ggc	guc	V
KMT2B_R1252X	Gentamicin	989	0.22894	0.00197246	uga	g	ga	gau	gcc	A
KMT2B_R4282X	Gentamicin	1192	0.361458	0.00199154	uga	c	cc	ccu	ccu	P
JAK3_R451X	Gentamicin	1852	0.251994	0.0235218	uga	g	ga	gag	cuu	L
FBN1_R2394X	Gentamicin	493	0.203778	0.0121215	uga	g	gg	gga	ggc	G
LAMC2_R95X	Gentamicin	326	0.220576	0.0236616	uga	u	ug	ugu	gcu	A
DICER1_R509X	Gentamicin	76	0.270581	0.00611013	uga	g	gc	gca	uuu	F
EPHA3_W808X	Gentamicin	238	0.221834	0.0148898	uga	a	ag	agu	gua	V
MDC1_W571X	Gentamicin	797	0.299863	0.00726046	uga	c	cc	ccu	gcc	A
TP53_C141X	Gentamicin	795	0.251854	0.006012	uga	c	cc	ccu	acc	T
ARID2_G1190X	Gentamicin	150	0.17519	0.00141009	uga	a	aa	aau	cag	Q
MME_R448X	Gentamicin	42	0.23793	0.0213086	uga	g	ga	gaa	auc	I
GAA_G359X	Gentamicin	1202	0.217935	0.0160918	uga	u	ua	uac	gug	V
PTPRT_W230X	Gentamicin	642	0.20885	0.00454294	uga	a	aa	aau	caa	Q
ARSB_R327X	Gentamicin	30	0.223461	0.0397966	uga	g	gg	ggg	guc	V
COL4A5_R266X	Gentamicin	148	0.199574	0.0397712	uga	g	gg	ggg	gac	D
FGFR4_R416X	Gentamicin	27	0.475994	0.161056	uga	c	ca	cag	gcc	A
PCCB_R499X	Gentamicin	1186	0.199107	0.00345036	uga	g	gg	ggg	gug	V
COL4A5_G1060X	Gentamicin	641	0.251117	0.00298655	uga	c	ca	cag	ccu	P
SMAD4_C443X	Gentamicin	233	0.323969	0.104077	uga	c	ca	cau	cag	Q
GATA3_R366X	Gentamicin	45	0.218424	0.0371168	uga	a	aa	aaa	aac	N
IGHMBP2_R790X	Gentamicin	243	0.203089	0.0168389	uga	g	gc	gca	ccc	P
KMT2C_R4806X	Gentamicin	322	0.244381	0.0141928	uga	a	aa	aac	auu	I
FBXW7_R222X	Gentamicin	818	0.927081	0.086293	uga	c	cg	cgc	caa	Q
GBA2_R340X	Gentamicin	514	0.190737	0.0119658	uga	g	gu	guc	gca	A
LZTR1_W162X	Gentamicin	15	0.227472	0.035039	uga	a	ac	acg	cag	Q
MYO7A_C31X	Gentamicin	493	0.2487	0.00947355	uga	g	ga	gac	cuc	L
NTRK2_W381X	Gentamicin	93	0.235858	0.0280216	uga	c	cc	ccu	ggc	G
MEN1_R420X	Gentamicin	652	0.243172	3.13239e-05	uga	u	uu	uuc	cug	L
ARSA_C156X	Gentamicin	925	0.72812	0.0554424	uga	c	ca	cag	ccc	P
BAP1_W5X	Gentamicin	404	0.348098	0.100608	uga	c	cu	cug	ggc	G
ARID1A_G945X	Gentamicin	448	0.247578	0.000157826	uga	c	cc	ccc	cag	Q
VPS13B_WNAX	Gentamicin	59	0.504945	0.0410752	uga	c	cu	cua	guu	V
ERCC6_R857X	Gentamicin	145	0.202512	0.0148488	uga	g	gu	gua	cag	Q
BCKDHA_R314X	Gentamicin	2423	0.357666	0.0395766	uga	c	cg	cgg	gcc	A
KMT2B_R2830X	Gentamicin	1240	0.199569	0.000437769	uga	u	uu	uuu	aug	M
CIC_R1214X	Gentamicin	617	0.204033	0.00953019	uga	g	ga	gag	guc	V
HDAC8_R164X	Gentamicin	314	0.27445	0.0401689	uga	u	uu	uug	uua	L
FLCN_R477X	Gentamicin	451	0.211539	0.0234152	uga	g	gu	gug	gac	D
BRCA2_G2593X	Gentamicin	25	0.29769	0.0187926	uga	a	aa	aag	gau	D
ZEB2_R302X	Gentamicin	120	0.191564	0.0312631	uga	a	au	auu	cug	L
KMT2D_R2687X	Gentamicin	206	0.199053	0.00933652	uga	g	ga	gag	cua	L
TET2_R544X	Gentamicin	195	0.243465	0.00676325	uga	g	ga	gac	ggu	G
ARID1B_G884X	Gentamicin	640	0.309486	0.113133	uga	c	cg	cga	cug	L
PGR_G702X	Gentamicin	496	0.219087	0.0259426	uga	c	ca	cau	gca	A
TYR_R278X	Gentamicin	1364	0.265121	0.0382372	uga	u	uu	uug	agc	S
CSF1R_R41X	Gentamicin	1175	0.198929	0.00746564	uga	u	ug	ugu	uug	L
CPS1_R1262X	Gentamicin	281	0.322618	0.0502036	uga	u	uc	ucc	ucu	S
KMT2A_R1858X	Gentamicin	388	0.309341	0.00915184	uga	g	ga	gaa	agu	S
COL17A1_G803X	Gentamicin	248	0.186198	0.0135986	uga	g	gc	gcu	cca	P
ROS1_R2269X	Gentamicin	56	0.181812	0.00228742	uga	g	ga	gaa	aac	N
FBXW7_S678X	Gentamicin	109	0.284514	0.0280661	uga	a	aa	aac	gcc	A
AMER1_R353X	Gentamicin	237	0.20131	0.0186355	uga	g	ga	gau	aac	N
NSD1_R611X	Gentamicin	46	0.190921	0.00419291	uga	a	ag	agc	caa	Q
ASXL1_R693X	Gentamicin	238	0.203418	0.000466637	uga	a	ac	aca	cag	Q
COL2A1_R701X	Gentamicin	613	0.196341	0.016115	uga	g	gg	ggu	gaa	E
ATRX_R250X	Gentamicin	165	0.20387	0.0350596	uga	a	aa	aag	ggu	G
DEPDC5_R1087X	Gentamicin	376	0.230502	0.0278739	uga	a	aa	aag	cca	P
BRIP1_G35X	Gentamicin	73	0.181141	0.0181765	uga	u	uu	uua	aga	R
GALC_R127X	Gentamicin	307	0.223704	0.026773	uga	g	gg	gga	uuc	F
COL3A1_R1358X	Gentamicin	778	0.4342	0.0635695	uga	c	cu	cuu	cuu	L
EVC2_R746X	Gentamicin	1306	0.24569	0.0514419	uga	c	cg	cgc	cug	L
GCDH_R128X	Gentamicin	1323	0.234505	0.00741923	uga	g	ga	gag	gcc	A
USH2A_R4526X	Gentamicin	104	0.258184	0.0686756	uga	a	ac	acc	gau	D
EFTUD2_R578X	Gentamicin	377	0.612113	0.090737	uga	c	cc	ccc	uuc	F
SCN1A_R1329X	Gentamicin	190	0.297994	0.049681	uga	u	uu	uuu	ucu	S
USH2A_R1653X	Gentamicin	37	0.187799	0.0048664	uga	a	ag	agu	ccg	P
RP1_R677X	Gentamicin	18	0.504417	0.159358	uga	c	ca	cag	ucu	S
JAK1_W1047X	Gentamicin	122	0.288009	0.0573637	uga	u	ua	uau	uuu	F
LAMA2_G62X	Gentamicin	327	0.246369	0.0150633	uga	c	cc	ccu	aaa	K
KAT6A_R311X	Gentamicin	42	0.280224	0.0501489	uga	c	cc	ccu	ugu	C
SGCD_R164X	Gentamicin	23	0.236064	0.00164339	uga	g	gu	guu	uua	L
ATM_W579X	Gentamicin	14	0.215027	0.074806	uga	c	cu	cuc	aaa	K
BCOR_R1514X	Gentamicin	434	0.258553	0.0625823	uga	c	ca	cac	gug	V
LATS1_R1081X	Gentamicin	35	0.247309	0.0303723	uga	a	ag	agg	uuc	F
FLNA_R921X	Gentamicin	208	0.179046	0.00886426	uga	g	ga	gau	gug	V
[truncated: 8,503 more rows]

## Sheet: EDFig.2e
mutation_identifier	treatment	reads_allbins	RT	sd_RT	stop_type	down_1nt	down_12nt	down_123nt	up_123nt	up_aa
TGFBR2_S150X	DAP	211	3.63128	0.329086	uga	g	ga	gaa	uuc	F
PKD2_R742X	DAP	85	3.96294	0.0798968	uga	c	ca	caa	cuu	L
RPS6KA3_R110X	DAP	286	1.99625	0.232447	uga	g	ga	gac	guu	V
NSD1_R1320X	DAP	311	2.24281	0.361008	uga	g	gg	ggu	gcc	A
MSH2_Q252X	DAP	142	0.451123	0.367267	uag	a	au	aug	gag	E
ARID1A_Q1095X	DAP	210	0.703633	0.401673	uag	u	ua	uau	aag	K
SETD2_E1756X	DAP	369	0.801192	0.771921	uaa	c	cu	cuc	cug	L
IQCB1_R461X	DAP	464	3.9753	0.102715	uga	g	gu	gug	aaa	K
AHI1_R329X	DAP	264	2.26422	0.180229	uga	g	ga	gau	agc	S
AP1S2_R52X	DAP	276	1.93584	0.38826	uga	g	ga	gau	ugg	W
NSD1_E1181X	DAP	21	0.366086	0.23277	uaa	a	aa	aac	aaa	K
MALT1_R296X	DAP	124	3.37366	0.24005	uga	g	ga	gac	gau	D
BRCA1_LNAX	DAP	66	0.750129	0.163803	uag	a	aa	aac	gau	D
PTEN_Y346X	DAP	32	0.486528	0.437076	uag	u	uu	uuc	cug	L
DMD_R145X	DAP	263	4.64216	0.039493	uga	c	ca	caa	guc	V
SATB2_Q231X	DAP	3072	0.978478	0.656201	uag	c	cc	ccc	uua	L
BRIP1_Q155X	DAP	29	0.407523	0.357616	uaa	g	gu	gua	uuu	F
DMD_R1314X	DAP	184	3.52848	0.197631	uga	c	ca	cau	aug	M
PKP2_Y130X	DAP	303	0.538561	0.523061	uag	a	ag	agc	cag	Q
MMAA_R22X	DAP	363	3.74675	0.427752	uga	u	ug	ugu	uuc	F
LDLR_W618X	DAP	2584	3.93021	0.0958222	uga	a	ac	acu	uac	Y
ATRX_Q177X	DAP	126	0.405115	0.306146	uag	g	gu	guc	caa	Q
NCOR1_Q709X	DAP	618	1.3862	0.529857	uag	g	ga	gag	gcu	A
CDKL5_Q336X	DAP	76	1.14	1.30131	uag	u	uc	ucu	uug	L
SPG11_Q811X	DAP	54	0.596696	0.535006	uag	u	uc	uca	auc	I
RYBP_E125X	DAP	204	0.584876	0.376658	uaa	g	gc	gcc	gcu	A
VPS13B_Q804X	DAP	48	0.240745	0.114867	uag	a	ac	aca	gca	A
APC_R2816X	DAP	440	3.0298	0.0402193	uga	g	ga	gau	aag	K
ZFHX3_E729X	DAP	501	0.576825	0.450386	uag	g	gu	gug	ugc	C
CFTR_Q720X	DAP	51	0.581238	0.598689	uaa	a	au	aug	uua	L
BRCA1_QNAX	DAP	47	0.399325	0.151715	uag	c	cu	cuu	uuu	F
PBRM1_R58X	DAP	194	2.87225	0.325385	uga	g	ga	gac	auc	I
BRCA2_Y1655X	DAP	10	0.176528	0.0329268	uag	a	ac	aca	ugu	C
ATM_L1347X	DAP	36	0.915546	0.799461	uaa	u	uu	uug	gag	E
EVC2_Q490X	DAP	25	0.634752	0.677738	uag	g	ga	gag	aua	I
RASA1_Q882X	DAP	87	0.479733	0.353954	uag	c	ca	cau	guu	V
IQCB1_R72X	DAP	198	3.96865	0.458962	uga	a	au	auc	ucu	S
SMARCA4_E520X	DAP	367	0.992002	1.13681	uag	c	cg	cgg	aac	N
FRAS1_R124X	DAP	1923	2.30953	0.0105907	uga	u	ug	ugu	guc	V
ABCA4_R408X	DAP	544	4.35184	0.13963	uga	a	ag	agg	gca	A
FBXW7_S191X	DAP	88	1.73183	0.109789	uga	g	ga	gaa	guc	V
HNF1B_Q147X	DAP	980	0.610297	0.390097	uag	u	uc	ucg	aac	N
SETD2_R1492X	DAP	33	1.67834	0.527577	uga	g	ga	gau	cau	H
DICER1_W1506X	DAP	50	0.508596	0.222993	uag	g	ga	gau	ucu	S
BRCA2_L24X	DAP	13	0.665358	0.728826	uaa	g	gg	gga	gau	D
BRCA2_L24X	DAP	28	2.85175	0.216608	uga	g	gg	gga	gau	D
BRCA1_R1455X	DAP	251	3.05533	0.0946997	uga	g	gc	gca	aag	K
EP300_S24X	DAP	321	0.573706	0.434334	uag	g	gc	gcg	cuc	L
PTEN_G293X	DAP	25	2.96644	0.1385	uga	a	ag	agu	aau	N
KDR_Q520X	DAP	17	0.516311	0.0454669	uaa	g	gc	gcg	auc	I
BRCA2_S2186X	DAP	12	0.23644	0.0908306	uaa	c	cc	ccu	gcu	A
BRCA2_S2186X	DAP	23	4.04966	0.0909143	uga	c	cc	ccu	gcu	A
PREPL_Q103X	DAP	18	0.426864	0.0663058	uag	c	cc	cca	aca	T
TLK2_R154X	DAP	1075	3.63269	0.205372	uga	c	ca	cac	guc	V
PAH_S359X	DAP	186	3.78096	0.320051	uga	g	ga	gag	uua	L
KMT2C_Q419X	DAP	89	1.6722	1.88397	uaa	c	cc	cca	cuu	L
ANKRD11_Y659X	DAP	53	0.599516	0.318431	uaa	g	ga	gaa	acu	T
RAD51C_YNAX	DAP	34	0.542471	0.383228	uag	u	uu	uuu	uau	Y
MSH2_Q451X	DAP	70	0.887724	0.980073	uag	g	ga	gaa	uuu	F
PTEN_E284X	DAP	19	1.32398	0.827392	uag	g	ga	gaa	cca	P
GCM2_Y136X	DAP	629	0.787372	0.672158	uaa	c	cc	ccc	gga	G
MTM1_R474X	DAP	68	1.60631	0.389241	uga	u	uu	uuu	ugc	C
CDK8_R323X	DAP	230	3.27747	0.232368	uga	a	au	auu	aag	K
PTCH1_RNAX	DAP	2236	1.516	0.17188	uga	g	gu	gug	acc	T
ATM_R2598X	DAP	27	2.80542	0.0414277	uga	a	ac	aca	gau	D
KMT2B_R4198X	DAP	1439	1.613	0.275891	uga	g	gc	gca	cuu	L
ABCB11_R470X	DAP	1164	3.01008	0.150956	uga	u	uu	uuc	cag	Q
FBXW7_R367X	DAP	1295	1.33322	0.968975	uga	g	gg	gga	agg	R
CFTR_W1204X	DAP	30	1.02767	0.688956	uag	c	cc	ccc	auc	I
CFTR_W1204X	DAP	50	3.95263	0.384003	uga	c	cc	ccc	auc	I
ERBB4_Q1181X	DAP	31	0.741833	0.769082	uaa	g	gc	gca	cuu	L
CASP8_S375X	DAP	125	2.45085	0.0846497	uga	g	ga	gag	gau	D
BAP1_Q355X	DAP	517	0.751278	0.606772	uag	c	cg	cgg	guc	V
MLH1_Q426X	DAP	155	0.306696	0.174942	uag	c	ca	caa	agg	R
PGR_K731X	DAP	343	0.616781	0.366638	uag	u	ug	ugg	guc	V
MSH6_S1028X	DAP	31	2.22461	0.931898	uga	u	uu	uug	gua	V
RASA1_R512X	DAP	62	2.1916	0.751693	uga	g	gc	gcu	aaa	K
AR_S663X	DAP	412	4.06845	0.0942202	uga	c	ca	cac	gug	V
PKP2_W494X	DAP	107	0.304756	0.136824	uag	c	cc	ccu	ggg	G
IRF6_R412X	DAP	2617	2.4353	0.0368999	uga	u	uc	ucc	aca	T
CFTR_E92X	DAP	25	0.970148	0.406032	uaa	g	gu	guc	ggg	G
STXBP1_R388X	DAP	1804	2.62224	0.402842	uga	g	gc	gcc	aug	M
MAP2K4_R110X	DAP	65	1.35463	0.160023	uga	g	gg	gga	gga	G
PMS2_Q714X	DAP	289	0.757199	0.291076	uag	c	ca	cac	cag	Q
BRCA1_QNAX	DAP	129	1.15145	1.20233	uaa	g	ga	gaa	cua	L
DMD_W2670X	DAP	64	2.75541	0.535146	uga	a	ag	aga	ucu	S
NSD1_C1435X	DAP	128	3.8183	0.325891	uga	u	ua	uau	aag	K
RB1_Q471X	DAP	79	0.944668	0.986227	uaa	a	aa	aau	auu	I
SH3TC2_RNAX	DAP	305	3.03377	0.107476	uga	g	gc	gcu	uac	Y
FAT1_E1994X	DAP	168	0.558995	0.29372	uag	g	gc	gcc	acc	T
RB1_Q436X	DAP	34	0.467277	0.424625	uag	g	gg	ggu	gga	G
FLT1_R224X	DAP	126	3.4357	0.611922	uga	c	ca	caa	cau	H
NCOA3_S777X	DAP	69	3.85771	0.407992	uga	a	ag	agu	agc	S
ATM_R1730X	DAP	154	1.24782	0.596363	uga	u	uc	uca	guu	V
PAH_E66X	DAP	158	0.628777	0.300417	uaa	u	uc	ucu	auu	I
BRCA2_Y2621X	DAP	23	0.839838	0.914236	uaa	a	aa	aau	guu	V
SPG11_Q266X	DAP	1369	0.885056	0.606036	uaa	g	ga	gac	ucu	S
ATM_Q1689X	DAP	62	0.36853	0.15668	uaa	c	ca	cau	aua	I
FAT1_Q1694X	DAP	48	0.47193	0.147382	uaa	u	uc	uca	agu	S
CEP290_R1508X	DAP	77	2.32683	0.400589	uga	u	uu	uug	cuu	L
CEP290_Q662X	DAP	19	0.300089	0.197864	uag	a	aa	aaa	aug	M
NSD1_R604X	DAP	184	2.54954	0.316556	uga	g	ga	gag	ucu	S
CDH1_Q699X	DAP	478	0.421629	0.0786495	uag	c	cc	ccu	gca	A
SETD2_R1592X	DAP	55	2.81364	0.599803	uga	g	gu	gug	gcu	A
TCF7L2_S46X	DAP	44	0.640693	0.682017	uag	u	uc	ucu	aaa	K
CDK8_R71X	DAP	149	1.67294	0.263507	uga	g	ga	gag	cuu	L
SCN1A_Q1166X	DAP	67	0.51118	0.329263	uag	c	cc	ccc	gaa	E
TRMU_R240X	DAP	361	1.85996	0.00294131	uga	c	cc	ccu	ccu	P
KMT2B_R1702X	DAP	988	2.18783	0.575736	uga	c	ca	cag	gug	V
ASXL1_Q588X	DAP	289	0.371378	0.279736	uag	c	cc	ccc	ggu	G
CC2D2A_R173X	DAP	455	4.31518	0.206481	uga	a	aa	aaa	gca	A
FH_E247X	DAP	110	0.666784	0.262316	uaa	u	uu	uuu	cag	Q
NBN_ENAX	DAP	39	0.885762	0.371531	uaa	a	ag	agg	agg	R
OPA1_R421X	DAP	95	3.04182	0.205993	uga	a	au	aug	cuu	L
CFTR_S466X	DAP	13	0.759138	0.817541	uaa	c	cu	cuu	acu	T
CFTR_S466X	DAP	17	4.32688	0.27852	uga	c	cu	cuu	acu	T
BCKDHB_R111X	DAP	133	2.13125	0.34566	uga	g	ga	gac	uug	L
KAT6A_R1129X	DAP	240	1.51065	0.360034	uga	a	aa	aaa	uug	L
BRCA1_ENAX	DAP	175	0.54186	0.449496	uaa	a	aa	aau	ccc	P
MSH3_R268X	DAP	134	1.89095	0.142621	uga	g	ga	gag	gcc	A
BRCA2_Y3006X	DAP	13	1.11608	0.439229	uaa	a	ag	aga	aga	R
BRCA2_Y3006X	DAP	24	0.418311	0.335387	uag	a	ag	aga	aga	R
KDM5A_R782X	DAP	198	4.41932	0.304978	uga	a	aa	aaa	uuu	F
TSC1_Q654X	DAP	654	0.623434	0.610285	uag	c	ca	cag	aua	I
MSH6_Y954X	DAP	329	0.586638	0.388623	uag	c	cu	cua	gaa	E
TNFAIP3_E633X	DAP	226	0.606028	0.458547	uaa	a	aa	aac	aga	R
SMARCA4_E659X	DAP	246	1.35893	1.69301	uaa	a	ag	agu	gaa	E
MSH6_L1150X	DAP	304	0.573298	0.507942	uaa	g	gc	gcu	uua	L
ATR_R2598X	DAP	370	4.55333	0.0435089	uga	c	cu	cua	cag	Q
CHM_Q380X	DAP	188	0.375282	0.296702	uaa	g	gg	gga	ggc	G
MECP2_S204X	DAP	82	1.50048	0.223526	uga	g	ga	gag	acg	T
CFTR_E1104X	DAP	115	0.60401	0.16926	uaa	a	au	aug	aua	I
GATAD2B_R478X	DAP	167	2.63967	0.0711393	uga	u	uu	uua	cag	Q
PTEN_Q149X	DAP	15	0.922314	0.206461	uaa	g	ga	gag	gca	A
KMT2B_Q3575X	DAP	124	0.675625	0.495713	uag	a	aa	aaa	auc	I
APC_E1374X	DAP	145	0.737252	0.238054	uaa	c	ca	cac	ccu	P
HEXB_R56X	DAP	79	2.90648	0.169985	uga	g	gg	gga	uua	L
MSH2_L744X	DAP	152	4.09176	0.231254	uga	a	au	aua	uca	S
CBFB_E135X	DAP	131	0.453264	0.422333	uag	g	ga	gau	cag	Q
RPGRIP1_R52X	DAP	482	4.49507	0.112121	uga	c	cu	cuu	uuu	F
SETD2_R620X	DAP	17	3.48667	0.365135	uga	u	uu	uua	aau	N
NSD1_S1679X	DAP	531	0.543947	0.385484	uaa	a	aa	aag	ggg	G
NSD1_S1679X	DAP	1317	2.73728	0.0858731	uga	a	aa	aag	ggg	G
RAD50_Q87X	DAP	16	0.166538	0.0233876	uag	a	au	auu	gau	D
NOTCH2_Q1792X	DAP	1084	1.02369	0.96254	uag	c	ca	cac	cag	Q
MGA_S2127X	DAP	45	2.30095	0.233827	uga	a	ag	agu	aac	N
PBRM1_E1205X	DAP	45	0.465764	0.304595	uag	c	cc	ccc	cau	H
FGA_R168X	DAP	265	4.51475	0.0130572	uga	c	cu	cug	aaa	K
SDR9C7_R220X	DAP	794	3.9475	0.177217	uga	a	aa	aag	aug	M
RICTOR_R148X	DAP	323	2.30988	0.0739371	uga	u	uu	uua	cuu	L
ALMS1_Y1713X	DAP	104	0.813524	0.521954	uag	a	ag	aga	uca	S
ATRX_W2358X	DAP	94	0.613823	0.470006	uag	a	aa	aag	gua	V
PMS2_Q638X	DAP	39	0.637158	0.567013	uaa	a	ag	agu	cag	Q
NF1_S1776X	DAP	54	4.19313	0.218624	uga	g	gu	guc	caa	Q
PEX7_R232X	DAP	592	4.47722	0.0320498	uga	c	ca	caa	gua	V
SMC1A_R398X	DAP	51	3.11169	0.559919	uga	g	ga	gac	aau	N
STXBP1_R122X	DAP	103	3.05744	0.440337	uga	g	gc	gca	ucc	S
DMD_Q1041X	DAP	25	0.92234	0.478445	uaa	a	aa	aag	ugu	C
HDAC8_Q263X	DAP	767	1.09043	0.820424	uag	c	cu	cug	uua	L
SETD2_R400X	DAP	56	4.77	0	uga	c	cg	cgg	gag	E
JAK2_E458X	DAP	11	0.536772	0.502313	uag	a	aa	aau	aau	N
MSH2_S699X	DAP	1148	1.26114	0.121434	uga	g	gc	gca	gag	E
NF1_E1123X	DAP	103	0.435905	0.371264	uaa	a	ag	agu	gau	D
AKT3_E398X	DAP	47	0.408702	0.197596	uaa	a	au	auu	aaa	K
APC_G1357X	DAP	332	2.54029	0.0815217	uga	g	gc	gcg	uca	S
RB1_E667X	DAP	148	0.748619	0.469884	uaa	c	cg	cgc	ugu	C
RDH12_G127X	DAP	319	3.28906	0.306976	uga	g	gu	gua	gcg	A
NPHP3_RNAX	DAP	136	3.37934	0.101018	uga	c	ca	cac	gaa	E
RASA1_R903X	DAP	624	3.10019	0.267886	uga	c	cu	cuc	cuu	L
DICER1_R676X	DAP	672	2.89432	0.0581363	uga	g	gc	gcc	cuu	L
TTN_R16695X	DAP	632	1.648	0.581801	uga	a	aa	aaa	agg	R
REEP1_W61X	DAP	79	0.634876	0.0832207	uag	u	uu	uuu	ugu	C
NF1_Q1086X	DAP	94	0.538782	0.0166511	uag	c	cc	ccu	cug	L
RAB3GAP1_L881X	DAP	292	2.28126	0.410821	uga	g	gu	guc	gug	V
ERBB4_R979X	DAP	749	1.62194	0.260889	uga	g	ga	gac	gcu	A
NF1_Q2324X	DAP	117	0.94433	0.334481	uag	c	cu	cuu	cug	L
NCOA3_S644X	DAP	219	3.34511	0.359903	uga	a	ag	agu	gau	D
DDR2_R611X	DAP	177	3.70289	0.0502248	uga	g	gc	gca	cuc	L
HADHA_R291X	DAP	79	2.07581	0.134338	uga	a	aa	aag	gug	V
F9_R75X	DAP	71	2.48164	0.0573181	uga	g	ga	gaa	gca	A
PRKAR1A_Y246X	DAP	144	0.586569	0.316535	uag	g	ga	gag	aug	M
MSH2_Q574X	DAP	39	0.293031	0.0248187	uag	g	ga	gau	gcc	A
FAT1_R2726X	DAP	206	2.28185	0.506843	uga	g	gc	gca	auc	I
FAT1_X2726X	DAP	261	2.0284	0.187577	uga	g	gc	gca	auu	I
PTEN_G36X	DAP	160	2.16417	0.126558	uga	u	uu	uuu	aug	M
MAP2K4_E141X	DAP	35	0.738833	0.690039	uaa	c	ca	caa	aaa	K
KRIT1_R423X	DAP	20	3.74829	0.631263	uga	a	au	aua	guu	V
F11_E135X	DAP	289	1.78602	1.60966	uaa	u	ug	ugc	caa	Q
FUT8_R239X	DAP	4998	1.55733	0.301014	uga	a	ac	aca	cag	Q
TSC1_Q842X	DAP	1039	0.478116	0.257604	uag	c	ca	cag	guc	V
EGFR_G627X	DAP	4150	4.04354	0.0843788	uga	u	ug	ugc	uac	Y
TCF4_W362X	DAP	412	2.45207	0.442379	uga	u	uc	ucu	guu	V
SMAD3_R368X	DAP	4804	4.40175	0.0332723	uga	a	au	aug	acc	T
LDLR_Q429X	DAP	2672	0.585428	0.4154	uag	c	cu	cug	uuc	F
TP53_W53X	DAP	399	0.898352	0.0842747	uag	u	uu	uuc	caa	Q
TP53_W53X	DAP	2858	4.05728	0.0142154	uga	u	uu	uuc	caa	Q
MSH6_C765X	DAP	147	2.90915	0.0929772	uga	c	ca	cau	acu	T
PAK1_Y346X	DAP	450	0.995689	0.895792	uaa	u	uu	uug	gaa	E
DNMT3B_E451X	DAP	2296	0.494124	0.386461	uag	g	gg	ggg	uuu	F
RYR1_Y4884X	DAP	420	0.287362	0.0995114	uaa	g	gu	gug	aug	M
RAG2_G319X	DAP	74	3.49018	0.110839	uga	a	ag	agc	uuu	F
RAB23_L145X	DAP	14	0.518688	0.492299	uaa	a	ag	aga	aag	K
ASXL2_R312X	DAP	485	4.11435	0.0262675	uga	c	ca	cag	gau	D
LATS2_R1054X	DAP	1066	4.3556	0.221043	uga	u	ug	ugc	uuu	F
MITF_E373X	DAP	101	1.36228	1.65843	uaa	c	cu	cuu	aaa	K
ARID1A_S138X	DAP	153	0.460692	0.411099	uaa	g	gc	gcc	cac	H
ARID1A_S138X	DAP	332	1.67174	0.108845	uga	g	gc	gcc	cac	H
PIK3R1_R348X	DAP	282	2.31533	0.798643	uga	g	ga	gau	cuu	L
EP300_R648X	DAP	100	3.47377	0.493633	uga	a	ag	agg	aaa	K
PDGFRA_R376X	DAP	37	3.15916	0.093154	uga	a	ag	agc	uau	Y
FAT1_E4290X	DAP	313	0.645018	0.636488	uag	u	uc	ucu	ccc	P
DMD_R3190X	DAP	248	1.94269	0.239436	uga	a	ac	aca	gga	G
BRCA2_E2903X	DAP	195	0.852322	0.929564	uag	c	cu	cuu	gca	A
NPHP3_R577X	DAP	1136	4.2689	0.0710505	uga	c	cu	cua	aaa	K
EXT2_Q257X	DAP	648	0.514905	0.41078	uaa	g	gg	ggc	cgg	R
CDH1_Q346X	DAP	896	0.459043	0.272474	uaa	g	gc	gcu	guu	V
SETD2_E927X	DAP	32	0.526127	0.464194	uaa	a	ac	aca	aaa	K
TSC2_Q1229X	DAP	876	0.924984	0.641181	uag	g	ga	gag	cug	L
NF1_E1928X	DAP	53	0.552978	0.533434	uaa	g	ga	gag	uug	L
TP53_Y234X	DAP	636	0.549819	0.335302	uaa	a	aa	aac	cac	H
TP53_Y234X	DAP	718	0.527258	0.280061	uag	a	aa	aac	cac	H
JAK2_E1012X	DAP	12	0.50669	0.496249	uaa	c	cc	ccu	aaa	K
ITGA2B_R782X	DAP	3676	1.73565	0.461515	uga	g	gg	ggg	cug	L
TP53_K292X	DAP	779	0.38481	0.110578	uaa	g	gg	ggg	aag	K
ESR1_R256X	DAP	198	3.23157	0.176084	uga	a	aa	aaa	aua	I
KDM6A_Q863X	DAP	359	0.414008	0.286699	uag	a	ag	agc	ucu	S
PIK3CG_W410X	DAP	145	0.471144	0.100801	uag	a	aa	aau	cug	L
EMD_Q44X	DAP	97	0.549052	0.140964	uag	a	ag	agg	acc	T
DEPDC5_R555X	DAP	1251	2.6184	0.12181	uga	g	ga	gau	acu	T
BMPR2_R211X	DAP	1006	1.2908	0.313154	uga	g	gg	ggu	ggc	G
ERBB4_R838X	DAP	341	4.15442	0.266758	uga	c	cu	cuc	aga	R
PTPRT_R1207X	DAP	1719	3.83102	0.247625	uga	a	ag	agu	aau	N
FLT3_G124X	DAP	54	1.87876	0.874932	uga	g	gu	guu	aga	R
RB1_Q504X	DAP	22	0.730518	0.802368	uag	a	aa	aau	ucu	S
NF1_S1078X	DAP	426	4.59139	0.0174149	uga	c	cu	cuu	guu	V
BRCA1_Y1473X	DAP	90	0.795032	0.489462	uaa	g	gg	ggg	ugc	C
CREBBP_R1360X	DAP	315	3.50758	0.0967885	uga	g	gu	gug	guc	V
SATB2_R224X	DAP	1316	4.32132	0.238092	uga	a	aa	aac	auc	I
PIK3CG_E573X	DAP	136	0.822034	0.681128	uaa	u	uu	uug	aaa	K
BMPR2_W466X	DAP	55	3.59187	0.280371	uga	a	aa	aaa	gcc	A
DMD_Q1785X	DAP	32	0.884253	0.367033	uag	u	uu	uuu	gag	E
PTEN_Q87X	DAP	86	0.389705	0.0674495	uaa	u	ua	uau	gca	A
NOTCH3_Y2221X	DAP	75	0.570361	0.275032	uag	c	cc	ccg	gag	E
GAA_W516X	DAP	896	3.26098	0.66844	uga	a	au	auu	aug	M
NCOR1_R933X	DAP	2226	1.44478	0.415766	uga	g	gc	gcu	cau	H
ITGA2B_E746X	DAP	276	0.568663	0.160037	uag	u	uc	ucu	ggg	G
GLI3_R792X	DAP	320	3.12501	0.271276	uga	c	cu	cug	ccg	P
MAP2K2_K39X	DAP	135	0.634021	0.617155	uag	a	aa	aag	cag	Q
MDC1_S1753X	DAP	1121	3.87287	0.435134	uga	a	ag	agg	gcc	A
TULP1_Q401X	DAP	675	0.621073	0.551638	uag	g	ga	gag	cgg	R
TP53_E271X	DAP	139	0.82586	0.664701	uag	g	gu	gug	uuu	F
PMS2_Q317X	DAP	237	0.66011	0.655962	uag	u	ua	uau	cac	H
EXT2_Q205X	DAP	1162	1.20523	1.00262	uaa	g	gc	gcg	gca	A
PALB2_E878X	DAP	112	0.400139	0.271475	uaa	a	ag	aga	ugg	W
PKP2_Q688X	DAP	351	0.487129	0.088919	uag	c	ca	cac	cug	L
NF1_R1362X	DAP	25	1.69324	0.0555058	uga	a	ag	agu	cuu	L
KDM6A_W127X	DAP	126	4.11704	0.285408	uga	a	aa	aag	uac	Y
ROGDI_QNAX	DAP	289	0.572504	0.381344	uag	a	au	auc	cag	Q
BCOR_R1217X	DAP	128	3.66936	0.0235428	uga	u	ug	ugg	gaa	E
PAH_K85X	DAP	186	1.54333	1.43254	uaa	c	cg	cgu	gau	D
BAP1_Q253X	DAP	125	0.492501	0.349708	uag	a	ac	aca	cgu	R
MLH1_R659X	DAP	2055	4.65697	0.0515035	uga	c	cu	cua	cuu	L
MPL_R43X	DAP	617	4.25537	0.28028	uga	a	ac	aca	ucc	S
ARID1B_Q1344X	DAP	625	0.587001	0.425266	uag	c	ca	cag	ggg	G
SPAST_Q347X	DAP	66	1.00592	0.880352	uaa	g	ga	gac	ggu	G
CFTR_Y849X	DAP	20	0.226671	0.0982454	uaa	c	cu	cuu	aca	T
CASP8_E259X	DAP	37	0.28354	0.132402	uag	g	ga	gag	ggg	G
MEN1_Y232X	DAP	693	0.521438	0.439989	uaa	a	au	aug	uca	S
EPHB1_R252X	DAP	5134	1.65474	0.187592	uga	u	ug	ugc	ggg	G
SETD2_Q1667X	DAP	119	0.615443	0.555158	uag	u	uu	uuc	uau	Y
GNPTAB_R375X	DAP	1494	4.36135	0.202083	uga	a	aa	aau	uuu	F
CDKN1B_S27X	DAP	100	0.758193	0.0589028	uag	g	gc	gcc	ccc	P
RBM10_E277X	DAP	1245	0.508901	0.285543	uag	g	gc	gca	auc	I
INPP4A_R793X	DAP	823	2.09986	0.254063	uga	g	gu	gug	cug	L
HBB_ENAX	DAP	526	0.797757	0.333395	uag	u	uc	ucc	uuu	F
RET_R418X	DAP	87	2.29596	1.03303	uga	u	uu	uuu	cgc	R
CCDC40_R321X	DAP	506	2.52409	0.818287	uga	g	gc	gcc	agc	S
BAP1_Q694X	DAP	1165	0.374181	0.125796	uag	a	aa	aac	gag	E
ARID1A_G838X	DAP	2468	2.91219	0.129601	uga	g	gg	ggu	gcc	A
PCDH15_R245X	DAP	547	2.49051	0.0567349	uga	a	ac	acc	agg	R
NEB_Q2129X	DAP	158	0.692647	0.158646	uaa	g	gc	gcc	gcc	A
SPR_R219X	DAP	827	3.00338	0.365052	uga	a	aa	aaa	aug	M
ABCA4_W439X	DAP	36	2.6506	0.551918	uga	u	ua	uac	auc	I
ATRX_Q391X	DAP	11	0.450171	0.368896	uag	c	cu	cuu	cgu	R
PAK7_E122X	DAP	182	0.371107	0.203097	uaa	a	aa	aau	gaa	E
BRIP1_Q227X	DAP	30	0.394969	0.323647	uaa	g	ga	gag	agu	S
BRCA2_L1930X	DAP	15	0.562294	0.563199	uaa	c	ca	caa	auu	I
BRCA2_L1930X	DAP	19	3.27184	0.154415	uga	c	ca	caa	auu	I
FAT1_G3740X	DAP	1116	4.41721	0.0275584	uga	c	cu	cug	gcg	A
CSF3R_Q75X	DAP	212	0.602245	0.273255	uag	c	ca	cag	agg	R
MPL_R357X	DAP	538	3.33474	0.00920498	uga	a	aa	aau	uca	S
ATM_G2496X	DAP	98	2.19531	0.000233251	uga	g	gu	guu	ucu	S
ABCA4_Y362X	DAP	33	0.587471	0.447757	uaa	g	ga	gac	ucu	S
NSD1_R1766X	DAP	550	2.88359	0.440576	uga	u	ua	uac	gga	G
ERBB4_E382X	DAP	49	0.588022	0.601359	uaa	g	gc	gcc	auu	I
CASP8_R432X	DAP	1325	1.79763	0.41579	uga	u	ug	ugu	gag	E
BRCA1_Q1092X	DAP	184	0.805203	0.551419	uag	a	ag	agu	ucu	S
COL12A1_R1414X	DAP	365	4.16065	0.0486359	uga	u	ua	uau	gau	D
GAMT_W174X	DAP	1699	0.684696	0.633856	uag	g	gg	ggg	ucc	S
GAMT_W174X	DAP	834	2.64854	0.10058	uga	g	gg	ggg	ucc	S
LAMA2_R1029X	DAP	889	1.90986	0.198626	uga	u	ug	ugc	ggg	G
RB1_S565X	DAP	46	2.81107	0.249173	uga	g	ga	gau	cuc	L
DMD_Q1531X	DAP	37	1.43255	0.552076	uag	a	aa	aaa	gua	V
SOX5_Q195X	DAP	279	0.688194	0.707564	uag	c	cu	cug	aac	N
PALB2_Q460X	DAP	24	0.699165	0.744229	uaa	a	ag	agu	gac	D
CFTR_L88X	DAP	31	2.15168	0.399812	uga	u	ua	uau	uuu	F
ATRX_E1447X	DAP	19	0.182175	0.0455022	uag	g	ga	gaa	gag	E
XPC_R415X	DAP	435	3.7195	0.227432	uga	c	cg	cgu	cag	Q
SMAD3_C64X	DAP	1562	4.56458	0.0236703	uga	a	au	auc	aag	K
PIK3CG_E279X	DAP	61	0.579908	0.589272	uag	u	ua	uac	gau	D
MSH2_Q377X	DAP	16	0.508413	0.426849	uaa	g	ga	gaa	uua	L
EXT1_L667X	DAP	440	0.7619	0.741802	uag	c	cc	ccu	aaa	K
FBXW7_R658X	DAP	193	3.23932	0.308665	uga	a	aa	aac	auu	I
TP53_E343X	DAP	202	0.587839	0.57801	uag	c	cu	cug	cga	R
TET1_R1780X	DAP	789	3.44085	0.816447	uga	a	au	auc	ccc	P
MYO7A_R666X	DAP	4184	3.9771	0.0565902	uga	a	au	auc	auc	I
STK11_ENAX	DAP	147	0.609608	0.611291	uaa	g	ga	gag	aac	N
KMT2B_S2312X	DAP	336	2.72729	0.1223	uga	g	gg	ggc	ucc	S
SOX9_E190X	DAP	396	0.949619	0.653503	uag	g	ga	gag	gca	A
TRPS1_R544X	DAP	1031	4.52077	0.0693994	uga	u	ua	uau	uuc	F
SMAD3_K43X	DAP	265	0.626827	0.628362	uag	a	aa	aag	cuc	L
TSC2_Q371X	DAP	1127	0.807913	0.574789	uag	c	cu	cuc	cag	Q
NOTCH1_Q1845X	DAP	406	0.458475	0.217257	uag	c	ca	cag	acu	T
DICER1_Q1702X	DAP	200	0.867707	0.493226	uag	c	cg	cgc	uac	Y
KRIT1_W630X	DAP	148	2.46061	0.238018	uga	g	ga	gaa	ugc	C
MSH2_Q97X	DAP	33	0.573033	0.571242	uag	u	ua	uau	cgu	R
BRCA2_C2765X	DAP	268	2.97618	0.26625	uga	a	ac	aca	gcc	A
EP300_R397X	DAP	1775	4.23615	0.000657982	uga	c	ca	caa	ucu	S
CFTR_R810X	DAP	28	3.99177	0.330917	uga	a	ag	agg	uca	S
LDLR_W705X	DAP	225	0.442853	0.207176	uag	a	ac	aca	uuu	F
LDLR_W705X	DAP	541	4.2105	0.0363574	uga	a	ac	aca	uuu	F
TBX3_Q115X	DAP	98	0.636942	0.61323	uag	u	uu	uuu	gau	D
TMPRSS2_Y453X	DAP	454	0.430335	0.314135	uaa	g	ga	gac	guc	V
TP53_Y163X	DAP	351	0.832372	0.531344	uaa	a	aa	aag	auc	I
TP53_Y163X	DAP	320	0.400548	0.302048	uag	a	aa	aag	auc	I
PAH_Y216X	DAP	139	0.655326	0.505655	uag	u	ug	ugu	aag	K
SLC26A4_W83X	DAP	5709	4.48021	0.175926	uga	c	cu	cug	gaa	E
RYR1_R1409X	DAP	8860	4.63917	0.0599464	uga	c	cu	cuc	ccc	P
CSTB_R68X	DAP	992	1.94272	0.0387824	uga	g	gu	gug	cug	L
ATM_R248X	DAP	134	1.71111	0.334275	uga	a	au	auu	uuu	F
NUP93_R143X	DAP	427	3.85808	0.655484	uga	a	au	auu	cag	Q
MYBPC3_Q374X	DAP	131	0.558157	0.290996	uag	g	gu	gug	uac	Y
PKP2_R413X	DAP	166	1.46626	0.926013	uga	g	gc	gcu	cag	Q
FAT1_S1336X	DAP	27	3.03266	0.306779	uga	u	uc	uca	aag	K
RB1_S834X	DAP	41	0.460964	0.163563	uaa	a	au	auu	gua	V
RB1_S834X	DAP	37	3.64232	0.488162	uga	a	au	auu	gua	V
DNAH5_R2639X	DAP	275	4.00582	0.00700776	uga	a	au	aug	aaa	K
TRIP12_R503X	DAP	535	2.82162	0.206229	uga	g	gc	gcc	ugu	C
MSH6_L634X	DAP	73	0.456767	0.403247	uag	a	ag	aga	acu	T
PTEN_L247X	DAP	46	0.836276	0.337743	uaa	c	cc	ccu	ccg	P
PTEN_L247X	DAP	59	2.90918	0.305702	uga	c	cc	ccu	ccg	P
MYBPC3_Q404X	DAP	1494	0.530957	0.270292	uag	a	au	aug	auc	I
ARID1B_Q1166X	DAP	312	0.598457	0.552086	uag	c	cc	ccg	cuc	L
PAH_W120X	DAP	385	0.784237	0.673523	uag	u	uu	uuc	ccc	P
DYSF_C456X	DAP	854	2.51076	0.0693395	uga	g	ga	gaa	aug	M
SPRED1_R24X	DAP	3145	2.06579	0.127156	uga	g	ga	gau	acc	T
PTEN_K221X	DAP	181	0.937472	1.05755	uag	g	gu	gug	cua	L
PTEN_S287X	DAP	40	0.509831	0.500205	uaa	g	ga	gaa	acc	T
PTEN_S287X	DAP	25	2.41354	0.841316	uga	g	ga	gaa	acc	T
GJB2_W24X	DAP	1107	0.953702	0.811728	uag	c	cu	cuc	auc	I
NF2_E463X	DAP	353	0.434698	0.302112	uag	g	gc	gcg	cgc	R
DYNC2H1_R3525X	DAP	82	3.80398	0.587788	uga	c	cu	cuu	cuc	L
SDCCAG8_S431X	DAP	43	0.629519	0.0788217	uaa	g	gc	gcu	auu	I
RAD50_E730X	DAP	35	0.498205	0.312341	uag	c	cu	cua	aau	N
MED12_W1688X	DAP	146	0.397741	0.290795	uag	g	ga	gau	ccc	P
FH_Q254X	DAP	260	0.550563	0.263985	uaa	g	gu	gua	caa	Q
MYO7A_R150X	DAP	725	3.27404	0.0455224	uga	g	ga	gac	agc	S
CEP57_R339X	DAP	776	1.53503	0.516846	uga	g	gg	ggu	uca	S
BRIP1_W63X	DAP	315	4.58546	0.0582134	uga	c	ca	caa	gca	A
CFTR_W401X	DAP	11	0.355291	0.117444	uag	g	ga	gag	uuc	F
CFTR_W401X	DAP	15	3.84321	0.61074	uga	g	ga	gag	uuc	F
ATM_L697X	DAP	117	2.50003	0.12857	uga	u	uc	uca	gga	G
STK11_K146X	DAP	1073	1.52258	1.24814	uag	c	cg	cgu	gag	E
NEB_Q6226X	DAP	161	0.834976	0.301322	uaa	a	aa	aag	uuc	F
EVC2_R597X	DAP	68	2.4532	0.379163	uga	g	ga	gag	aga	R
ATRX_Q1007X	DAP	19	0.785072	0.893271	uaa	c	ca	cag	gaa	E
MSH6_W912X	DAP	129	0.545029	0.149985	uag	g	ga	gau	cga	R
MLH1_W712X	DAP	243	0.967598	0.124238	uag	a	aa	aag	ucc	S
MLH1_W712X	DAP	194	4.31231	0.0105744	uga	a	aa	aag	ucc	S
SMARCA4_S1410X	DAP	190	0.550409	0.547851	uaa	c	cg	cgg	uca	S
KDM5C_Q953X	DAP	343	0.398753	0.0587004	uag	g	gc	gcu	auc	I
ARID1A_E1904X	DAP	585	1.16427	0.809579	uaa	a	aa	aaa	cca	P
TSC1_R245X	DAP	634	2.64381	0.11727	uga	a	ag	agg	ccu	P
MAP3K1_Q977X	DAP	3584	1.25755	0.469002	uaa	u	uu	uua	ucc	S
USH2A_Q1408X	DAP	522	0.832134	0.47285	uaa	c	ca	cag	ccu	P
ATM_Q852X	DAP	118	0.587661	0.14903	uag	u	uc	uca	gau	D
BCOR_R810X	DAP	180	3.00188	0.0125961	uga	g	ga	gaa	cuc	L
SMARCA4_R381X	DAP	595	3.34363	0.152729	uga	a	au	auu	cac	H
L1CAM_R760X	DAP	3165	1.83047	0.0386088	uga	g	gg	ggg	aca	T
STK11_E65X	DAP	133	0.685815	0.713744	uag	g	gu	gug	aag	K
TP63_R266X	DAP	323	3.35441	0.158869	uga	g	gu	gua	auu	I
ATM_E834X	DAP	19	1.05693	1.03513	uaa	g	gu	gua	gga	G
KDM5C_R681X	DAP	729	3.45195	0.0365493	uga	a	aa	aag	cua	L
NF1_R1769X	DAP	127	1.99789	0.797004	uga	a	ac	aca	gag	E
GBA_W218X	DAP	205	0.693135	0.662049	uag	a	ac	aca	ccc	P
KIF7_R1111X	DAP	1699	2.23252	0.0224737	uga	g	ga	gag	cuc	L
ASXL1_E1006X	DAP	189	1.05574	0.0867351	uaa	g	gg	ggu	uuu	F
APOA5_Q97X	DAP	470	0.554067	0.326961	uag	g	ga	gag	cug	L
FLCN_W366X	DAP	1038	3.55754	0.461496	uga	c	ca	cac	gcc	A
ALDH7A1_R266X	DAP	1095	3.39115	0.327735	uga	g	gu	gug	gaa	E
RNF43_R132X	DAP	4332	0.914409	0.580587	uga	g	gg	gga	gag	E
CAPN3_W376X	DAP	178	0.572642	0.541525	uag	a	ag	agc	gac	D
LZTR1_R210X	DAP	1683	3.62517	0.0736014	uga	g	ga	gag	gac	D
ARID2_Q1100X	DAP	212	0.570459	0.386467	uag	g	gu	gug	uau	Y
ARID1A_Q1835X	DAP	668	0.537133	0.339921	uag	g	ga	gag	gug	V
PAH_Y387X	DAP	344	0.648456	0.611388	uaa	g	gu	gug	uau	Y
PAH_Y387X	DAP	225	0.418837	0.345426	uag	g	gu	gug	uau	Y
CERKL_R338X	DAP	257	3.51186	0.318898	uga	u	ug	ugg	uau	Y
MLH1_K416X	DAP	606	0.509602	0.31224	uag	a	ac	aca	gau	D
MLH1_E512X	DAP	66	0.761997	0.588606	uaa	a	au	auu	gaa	E
PHEX_W456X	DAP	87	0.326627	0.168662	uag	a	au	aug	gag	E
CHD2_R114X	DAP	90	2.61069	1.19982	uga	a	ag	agc	aac	N
ATRX_E1522X	DAP	17	0.158188	0.0089849	uaa	a	au	auu	aua	I
BBS2_RNAX	DAP	584	2.14962	0.115783	uga	u	uu	uuu	agu	S
LMNA_E159X	DAP	268	0.510652	0.453408	uag	g	gg	ggc	cug	L
GAA_Q757X	DAP	612	0.55884	0.424467	uag	g	gc	gcc	cuc	L
FGFR2_R625X	DAP	239	2.00512	0.579468	uga	g	ga	gau	cau	H
INVS_R899X	DAP	513	4.49004	0.053748	uga	c	cu	cug	cuc	L
SH3TC2_RNAX	DAP	1349	4.29713	0.299968	uga	c	cu	cuc	ggg	G
CENPA_E73X	DAP	344	0.370074	0.164967	uaa	a	au	aua	aga	R
LMNA_R225X	DAP	1838	4.60164	0.000567061	uga	c	cu	cug	acc	T
TULP1_Q301X	DAP	431	0.250714	0.085969	uag	g	gg	ggc	ccc	P
VRK1_R358X	DAP	159	4.01928	0.247332	uga	a	aa	aag	aag	K
PTEN_Q171X	DAP	41	0.55188	0.214022	uag	a	ag	agg	agu	S
KRIT1_E617X	DAP	108	0.709999	0.644896	uaa	a	au	aug	aaa	K
CHEK2_QNAX	DAP	130	0.662437	0.679044	uaa	g	ga	gau	uuu	F
ECEL1_RNAX	DAP	1934	1.90215	0.531602	uga	g	ga	gau	cgg	R
PLCG2_S443X	DAP	205	0.813202	0.269862	uag	c	cc	ccc	ccc	P
SRD5A3_W19X	DAP	1354	3.54502	0.111252	uga	c	cu	cuc	gug	V
GNPTAB_R1189X	DAP	175	2.59537	0.38184	uga	a	aa	aac	uau	Y
NF1_Q684X	DAP	1342	0.619703	0.578248	uag	a	ac	acc	gcc	A
FAT1_E1430X	DAP	498	0.660528	0.561859	uag	g	gc	gcu	guc	V
COL1A1_R472X	DAP	2471	1.88393	0.425938	uga	g	gg	ggu	gcu	A
PTEN_Y188X	DAP	98	0.803223	0.747557	uag	a	ag	aga	gau	D
PIK3CG_E479X	DAP	459	0.509321	0.338465	uaa	u	ua	uac	gga	G
LMX1B_R231X	DAP	1828	1.911	0.260449	uga	a	ag	aga	cag	Q
ASXL2_E33X	DAP	61	0.564131	0.410555	uaa	a	au	auu	aaa	K
NOTCH1_S2211X	DAP	8678	3.09659	0.0829772	uga	g	ga	gac	cug	L
ATRX_S1960X	DAP	23	2.51124	0.928907	uga	a	ag	aga	aau	N
GATAD2B_R179X	DAP	435	4.59164	0.064006	uga	c	cu	cug	gcc	A
COL6A2_R468X	DAP	602	3.94715	0.0633468	uga	g	gg	ggc	gac	D
COL7A1_R137X	DAP	1971	4.09689	0.0489824	uga	c	cc	ccu	gcc	A
COL5A1_R1062X	DAP	1858	2.83975	0.189357	uga	g	gg	ggg	gac	D
MECP2_R168X	DAP	520	1.37399	0.384002	uga	g	ga	gag	cgg	R
ROS1_E539X	DAP	375	0.84578	0.754496	uaa	u	uu	uuu	gaa	E
FBXW7_R14X	DAP	163	2.81171	0.17504	uga	a	ac	acu	cga	R
PTEN_Q245X	DAP	112	0.872168	0.888463	uag	c	cc	ccg	ccu	P
BCOR_E1415X	DAP	136	0.379105	0.212619	uag	c	cc	cca	cag	Q
[truncated: 16,305 more rows]

## Sheet: EDFig.2f
mutation_identifier	treatment	reads_allbins	RT	sd_RT	stop_type	down_1nt	down_12nt	down_123nt	up_123nt	up_aa
[truncated: 10,602 more rows]

[truncated: 6 more sheets: EDFig.2g, EDFig.2h, EDFig.2i, EDFig.2j, EDFig.2k, EDFig.2l]
