# Supplementary material for: Genome-scale quantification and prediction of pathogenic stop codon readthrough by small molecules
Source: Nat Genet. 2024 Aug 22;56(9):1914–24. doi: 10.1038/s41588-024-01878-5 (PMC11387191; doi:10.1038/s41588-024-01878-5)
Supplement: Supplementary file 13 — Statistical source data. [file 41588_2024_1878_MOESM13_ESM.xlsx]

## Sheet: EDFig.3a
mutation_identifier

## Sheet: EDFig.3b
mutation_identifier

## Sheet: EDFig.3c
mutation_identifier

## Sheet: EDFig.3d
mutation_identifier

## Sheet: EDFig.3e
GENEINFO

## Sheet: EDFig.3f
mutation_identifier

## Sheet: EDFig.3g
treatment
