# Supplementary material for: Genome-scale quantification and prediction of pathogenic stop codon readthrough by small molecules
Source: Nat Genet. 2024 Aug 22;56(9):1914–24. doi: 10.1038/s41588-024-01878-5 (PMC11387191; doi:10.1038/s41588-024-01878-5)
Supplement: Supplementary file 14 — Statistical source data. [file 41588_2024_1878_MOESM14_ESM.xlsx]

## Sheet: EDFig.4a
predicted

## Sheet: EDFig.4b
treatment

## Sheet: EDFig.4d
Treatment

## Sheet: EDFig.4e
treatment

## Sheet: EDFig.4f
r2

## Sheet: EDFig.4g-i
fold_1

## Sheet: EDFig.4j
fold_1
